# Supplementary material for: Stable bulged G-quadruplexes in the human genome: identification, experimental validation and functionalization
Source: Nucleic Acids Res. 2023 Apr 24;51(9):4148–77. doi: 10.1093/nar/gkad252 (PMC10201450; doi:10.1093/nar/gkad252)
Supplement: gkad252_Supplemental_Files [file gkad252_supplemental_files.zip]

Archive with 10 entries (10 files):
- Supplementary files_CP4_VK2.final.docx
- Suppl_Figures_PDF_Revised.pdf
- Table_S1-vk.xlsx
- Table_S2.xlsx
- Table_S3.xlsx
- Table_S4-vk.xlsx
- Table_S5.xlsx
- Table_S6.xlsx
- Table_S7-vk1.xlsx
- Table_S8.xlsx
