# Supplementary material for: Stable bulged G-quadruplexes in the human genome: identification, experimental validation and functionalization
Source: Nucleic Acids Res. 2023 Apr 24;51(9):4148–77. doi: 10.1093/nar/gkad252 (PMC10201450; doi:10.1093/nar/gkad252)
Supplement: gkad252_Supplemental_Files [file gkad252_supplemental_files.zip › Table_S1-vk.xlsx]

## Sheet: Sheet1
Suppl. Table 1: Sequence models displaying potential configurations of bulge incorporation. The potential locations of nucleotides constituting a bulge are indicated with red color in the sequences in the “Example” column, while uninterrupted G-stems are indicated via underline. The labels of the three models selected for use in the pG4-BS finding algorithm are indicated by bold lettering and und…
Model_ID	Number of stems without bulge	Number of bulges	Label	Example
1	3	1	G3B1	G{bulge}GGNGGGNGGGNGGG
2	3	2	G3B2	G{bulge}G{bulge}GNGGGNGGGNGGG
3	2	2	G2B2	G{bulge}GGNGGGNG{bulge}GGNGGG
4	2	3	G2B3	G{bulge}GGNGGGNG{bulge}G{bulge}GNGGG				le
5	2	4	G2B4	G{bulge}G{bulge}GNGGGNG{bulge}G{bulge}GNGGG
6	1	3	G1B3	G{bulge}GGNGGGNG{bulge}GGNGG{bulge}G
7	1	4	G1B4	G{bulge}G{bulge}GNGGGNG{bulge}GGNGG{bulge}G
