# Supplementary material for: Stable bulged G-quadruplexes in the human genome: identification, experimental validation and functionalization
Source: Nucleic Acids Res. 2023 Apr 24;51(9):4148–77. doi: 10.1093/nar/gkad252 (PMC10201450; doi:10.1093/nar/gkad252)
Supplement: gkad252_Supplemental_Files [file gkad252_supplemental_files.zip › Table_S2.xlsx]

## Sheet: 1
Suppl. Table 2.1: Gene annotation categorizing gene coordinates, their transcripts, promoter and gene component regions, including pG4-BS and pG4-CS characteristics on the non-template strand (sense orientation).
chr	start	end	gene_symbol	strand	entrezgene_ID	ensembl_gene_ID	refseq_mRNA_ID	description	pG4-BS information									pG4-CS information
									pG4-BS_positive?	Strand_orientation	pG4-BS.count	pG4-BS.ids	pG4-BS.count.promoter	pG4-BS.count.5_UTR	pG4-BS.count.exons	pG4-BS.count.introns	pG4-BS.count.3_UTR	pG4-CS_positive?	Strand_orientation	pG4-CS.count	pG4-CS.ids	pG4-CS.count.promoter	pG4-CS.count.5_UTR	pG4-CS.count.exons	pG4-CS.count.introns	pG4-CS.count.3_UTR
chr19	58345178	58353492	A1BG	-	1	ENSG00000121410	NM_130786	alpha-1-B glycoprotein	Yes	Sense	6	G4B.M_234348;G4B.M_234350;G4B.M_234351;G4B.M_234352;G4B.M_234353;G4B.M_234354	1	0	0	5	0	No	Sense	0		0	0	0	0	0
chr10	50799409	50885675	A1CF	-	29974	ENSG00000148584	NM_001370130;NM_001370131;NM_138932;NM_014576;NM_001198819;NM_001198818;NM_138933;NM_001198820	APOBEC1 complementation factor	Yes	Sense	3	G4B.M_52418;G4B.M_52422;G4B.M_52423	0	0	0	2	0	No	Sense	0		0	0	0	0	0
chr12	9067664	9116229	A2M	-	2	ENSG00000175899	NM_001347423;NM_001347425;NM_000014;NM_001347424	alpha-2-macroglobulin	Yes	Sense	1	G4B.M_97593	0	0	0	1	0	No	Sense	0		0	0	0	0	0
chr12	8822621	8887001	A2ML1	+	144568	ENSG00000166535	NM_144670;NM_001282424	alpha-2-macroglobulin like 1	Yes	Sense	7	G4B.M_97568;G4B.M_97569;G4B.M_97570;G4B.M_97571;G4B.M_97573;G4B.M_97575;G4B.M_97576	0	0	1	7	0	Yes	Sense	2	G4C.M_23250;G4C.M_23251	0	0	0	2	0
chr1	33306766	33321098	A3GALT2	-	127550	ENSG00000184389	NM_001080438	alpha 1,3-galactosyltransferase 2	Yes	Sense	8	G4B.M_13912;G4B.M_13913;G4B.M_13914;G4B.M_13915;G4B.M_13918;G4B.M_13923;G4B.M_13924;G4B.M_13925	1	0	0	7	0	No	Sense	0		0	0	0	0	0
chr22	42692121	42721298	A4GALT	-	53947	ENSG00000128274	NM_017436;NM_001318038	alpha 1,4-galactosyltransferase (P blood group)	Yes	Sense	9	G4B.M_301633;G4B.M_301635;G4B.M_301636;G4B.M_301637;G4B.M_301638;G4B.M_301640;G4B.M_301641;G4B.M_301645;G4B.M_301646	1	0	0	0	1	Yes	Sense	1	G4C.M_75854	0	0	0	0	0
chr3	138123713	138132390	A4GNT	-	51146	ENSG00000118017	NM_016161	alpha-1,4-N-acetylglucosaminyltransferase	Yes	Sense	1	G4B.M_324438	0	0	0	1	0	Yes	Sense	1	G4C.M_81103	0	0	0	1	0
chr12	53307456	53324864	AAAS	-	8086	ENSG00000094914	NM_001173466;NM_015665	aladin WD repeat nucleoporin	Yes	Sense	5	G4B.M_102793;G4B.M_102794;G4B.M_102796;G4B.M_102797;G4B.M_102801	1	1	0	2	0	Yes	Sense	2	G4C.M_24307;G4C.M_24309	2	0	0	0	0
chr12	125065434	125143333	AACS	+	65985	ENSG00000081760	NM_023928;NM_001319839;NM_001319840	acetoacetyl-CoA synthetase	Yes	Sense	33	G4B.M_113343;G4B.M_113344;G4B.M_113346;G4B.M_113347;G4B.M_113348;G4B.M_113349;G4B.M_113350;G4B.M_113351;G4B.M_113352;G4B.M_113353;G4B.M_113354;G4B.M_113356;G4B.M_113357;G4B.M_113358;G4B.M_113359;G4B.M_113360;G4B.M_113361;G4B.M_113362;G4B.M_113363;G4B.M_113364;G4B.M_113367;G4B.M_113368;G4B.M_113369;G4B.M_113370;G4B.M_113371;G4B.M_113372;G4B.M_113373;G4B.M_113377;G4B.M_113378;G4B.M_113379;G4B.M_113…	0	0	0	33	0	Yes	Sense	7	G4C.M_26581;G4C.M_26582;G4C.M_26583;G4C.M_26584;G4C.M_26586;G4C.M_26587;G4C.M_26589	2	0	0	5	0
chr3	151814073	151828488	AADAC	+	13	ENSG00000114771	NM_001086	arylacetamide deacetylase	No	Sense	0		0	0	0	0	0	No	Sense	0		0	0	0	0	0
chr3	151733916	151761339	AADACL2	+	344752	ENSG00000197953	NM_207365	arylacetamide deacetylase like 2	No	Sense	0		0	0	0	0	0	No	Sense	0		0	0	0	0	0
chr1	12716110	12728760	AADACL3	+	126767	ENSG00000188984	NM_001103170	arylacetamide deacetylase like 3	Yes	Sense	4	G4B.M_6395;G4B.M_6396;G4B.M_6397;G4B.M_6398	1	0	0	2	1	Yes	Sense	1	G4C.M_2164	0	0	0	1	0
chr1	12644085	12667076	AADACL4	+	343066	ENSG00000204518	NM_001013630	arylacetamide deacetylase like 4	Yes	Sense	1	G4B.M_6391	0	0	0	1	0	Yes	Sense	1	G4C.M_2158	0	0	0	1	0
chr4	170060222	170091699	AADAT	-	51166	ENSG00000109576	NM_016228;NM_001286682;NM_001286683;NM_182662	aminoadipate aminotransferase	Yes	Sense	2	G4B.M_346958;G4B.M_346959	0	0	0	0	0	No	Sense	0		0	0	0	0	0
chr15	67200667	67255195	AAGAB	-	79719	ENSG00000103591	NM_024666;NM_001271886;NM_001271885	alpha and gamma adaptin binding protein	Yes	Sense	3	G4B.M_148318;G4B.M_148320;G4B.M_148321	0	0	0	3	0	Yes	Sense	1	G4C.M_34563	0	0	0	0	0
chr2	69457997	69674349	AAK1	-	22848	ENSG00000115977	NM_014911;NM_001371575;NM_001371577	AP2 associated kinase 1	Yes	Sense	23	G4B.M_245560;G4B.M_245563;G4B.M_245565;G4B.M_245567;G4B.M_245570;G4B.M_245571;G4B.M_245572;G4B.M_245574;G4B.M_245575;G4B.M_245576;G4B.M_245579;G4B.M_245580;G4B.M_245581;G4B.M_245583;G4B.M_245584;G4B.M_245585;G4B.M_245587;G4B.M_245588;G4B.M_245589;G4B.M_245591;G4B.M_245593;G4B.M_245594;G4B.M_245596	0	1	0	22	0	Yes	Sense	4	G4C.M_61814;G4C.M_61815;G4C.M_61816;G4C.M_61817	0	0	0	2	0
chr11	77821109	77918432	AAMDC	+	28971	ENSG00000087884	NM_001316962;NM_001316961;NM_001316960;NM_024684;NM_001316958;NM_001316957;NM_001363564	adipogenesis associated Mth938 domain containing	Yes	Sense	8	G4B.M_85738;G4B.M_85740;G4B.M_85742;G4B.M_85743;G4B.M_85744;G4B.M_85746;G4B.M_85747;G4B.M_85748	3	0	0	3	0	No	Sense	0		0	0	0	0	0
chr2	218264129	218270178	AAMP	-	14	ENSG00000127837	NM_001087;NM_001302545	angio associated migratory cell protein	Yes	Sense	3	G4B.M_263797;G4B.M_263799;G4B.M_263802	1	0	1	1	0	No	Sense	0		0	0	0	0	0
chr17	76453351	76470117	AANAT	+	15	ENSG00000129673	NM_001166579;NM_001088	aralkylamine N-acetyltransferase	Yes	Sense	9	G4B.M_198250;G4B.M_198251;G4B.M_198252;G4B.M_198253;G4B.M_198254;G4B.M_198255;G4B.M_198256;G4B.M_198259;G4B.M_198261	0	2	0	5	0	Yes	Sense	2	G4C.M_47734;G4C.M_47736	0	0	0	2	0
chr20	36236131	36270918	AAR2	+	25980	ENSG00000131043	NM_001271874;NM_015511	AAR2 splicing factor	Yes	Sense	2	G4B.M_276594;G4B.M_276598	0	0	0	0	0	Yes	Sense	2	G4C.M_68844;G4C.M_68845	0	0	0	1	0
chr8	116938207	116944487	AARD	+	441376	ENSG00000205002	NM_001025357	alanine and arginine rich domain containing protein	Yes	Sense	1	G4B.M_430590	0	0	0	1	0	Yes	Sense	1	G4C.M_103568	0	0	0	0	1
chr16	70251983	70289707	AARS1	-	16	ENSG00000090861	NM_001605	alanyl-tRNA synthetase 1	Yes	Sense	6	G4B.M_171403;G4B.M_171405;G4B.M_171406;G4B.M_171407;G4B.M_171408;G4B.M_171409	0	1	1	3	0	Yes	Sense	4	G4C.M_40716;G4C.M_40717;G4C.M_40718;G4C.M_40720	1	0	0	3	0
chr6	44298731	44313347	AARS2	-	57505	ENSG00000124608	NM_020745	alanyl-tRNA synthetase 2, mitochondrial	Yes	Sense	6	G4B.M_380931;G4B.M_380932;G4B.M_380933;G4B.M_380934;G4B.M_380936;G4B.M_380939	0	0	1	3	3	Yes	Sense	1	G4C.M_92891	0	0	0	1	0
chr17	42950526	42964498	AARSD1	-	80755	ENSG00000266967	NM_001261434	alanyl-tRNA synthetase domain containing 1	Yes	Sense	3	G4B.M_189442;G4B.M_189443;G4B.M_189444	0	0	0	3	0	No	Sense	0		0	0	0	0	0
chr4	56338287	56387508	AASDH	-	132949	ENSG00000157426	NM_001286671;NM_001323893;NM_001286669;NM_001286670;NM_001323899;NM_001286668;NM_001323892;NM_181806;NM_001323890;NM_001286672	aminoadipate-semialdehyde dehydrogenase	Yes	Sense	1	G4B.M_339263	0	0	0	1	0	No	Sense	0		0	0	0	0	0
chr11	106075501	106098699	AASDHPPT	+	60496	ENSG00000149313	NM_015423	aminoadipate-semialdehyde dehydrogenase-phosphopantetheinyl transferase	Yes	Sense	4	G4B.M_87982;G4B.M_87984;G4B.M_87985;G4B.M_87987	1	0	0	1	0	No	Sense	0		0	0	0	0	0
chr7	122064583	122144308	AASS	-	10157	ENSG00000008311	NM_005763	aminoadipate-semialdehyde synthase	Yes	Sense	9	G4B.M_410352;G4B.M_410353;G4B.M_410355;G4B.M_410356;G4B.M_410357;G4B.M_410358;G4B.M_410359;G4B.M_410360;G4B.M_410361	0	0	1	6	0	No	Sense	0		0	0	0	0	0
chr17	36948925	37056871	AATF	+	26574	ENSG00000275700	NM_012138	apoptosis antagonizing transcription factor	Yes	Sense	8	G4B.M_187059;G4B.M_187060;G4B.M_187061;G4B.M_187062;G4B.M_187063;G4B.M_187064;G4B.M_187067;G4B.M_187068	0	0	0	8	0	No	Sense	0		0	0	0	0	0
chr17	81110487	81166221	AATK	-	9625	ENSG00000181409	NM_004920;NM_001080395	apoptosis associated tyrosine kinase	Yes	Sense	38	G4B.M_200833;G4B.M_200834;G4B.M_200836;G4B.M_200844;G4B.M_200845;G4B.M_200847;G4B.M_200853;G4B.M_200855;G4B.M_200857;G4B.M_200858;G4B.M_200859;G4B.M_200862;G4B.M_200863;G4B.M_200864;G4B.M_200867;G4B.M_200868;G4B.M_200869;G4B.M_200870;G4B.M_200873;G4B.M_200875;G4B.M_200876;G4B.M_200877;G4B.M_200878;G4B.M_200879;G4B.M_200880;G4B.M_200882;G4B.M_200883;G4B.M_200884;G4B.M_200886;G4B.M_200888;G4B.M_200…	0	0	2	10	3	Yes	Sense	20	G4C.M_48615;G4C.M_48617;G4C.M_48618;G4C.M_48622;G4C.M_48624;G4C.M_48625;G4C.M_48626;G4C.M_48627;G4C.M_48629;G4C.M_48630;G4C.M_48631;G4C.M_48632;G4C.M_48633;G4C.M_48636;G4C.M_48637;G4C.M_48639;G4C.M_48640;G4C.M_48643;G4C.M_48644;G4C.M_48648	1	0	0	5	3
chr16	8674596	8784575	ABAT	+	18	ENSG00000183044	NM_001386602;NM_001386615;NM_020686;NM_001386609;NM_001386605;NM_001386607;NM_001386608;NM_001386610;NM_001386614;NM_001386611;NM_001386612;NM_001386603;NM_001386600;NM_001386604;NM_000663;NM_001386606;NM_001386613;NM_001386601;NM_001127448;NM_001386616	4-aminobutyrate aminotransferase	Yes	Sense	11	G4B.M_160496;G4B.M_160504;G4B.M_160506;G4B.M_160507;G4B.M_160508;G4B.M_160510;G4B.M_160512;G4B.M_160514;G4B.M_160515;G4B.M_160520;G4B.M_160521	1	0	0	3	0	No	Sense	0		0	0	0	0	0
chr9	104781006	104928155	ABCA1	-	19	ENSG00000165029	NM_005502	ATP binding cassette subfamily A member 1	Yes	Sense	19	G4B.M_447970;G4B.M_447972;G4B.M_447973;G4B.M_447976;G4B.M_447977;G4B.M_447978;G4B.M_447980;G4B.M_447982;G4B.M_447983;G4B.M_447984;G4B.M_447987;G4B.M_447988;G4B.M_447989;G4B.M_447990;G4B.M_447991;G4B.M_447992;G4B.M_447993;G4B.M_447996;G4B.M_447997	0	1	0	17	0	Yes	Sense	6	G4C.M_107573;G4C.M_107574;G4C.M_107575;G4C.M_107576;G4C.M_107578;G4C.M_107579	1	0	0	3	0
chr17	69147214	69244846	ABCA10	-	10349	ENSG00000154263	NM_080282;NM_001377321	ATP binding cassette subfamily A member 10	Yes	Sense	3	G4B.M_195917;G4B.M_195918;G4B.M_195920	0	0	0	3	0	No	Sense	0		0	0	0	0	0
chr2	214931542	215138626	ABCA12	-	26154	ENSG00000144452	NM_173076;NM_015657	ATP binding cassette subfamily A member 12	Yes	Sense	3	G4B.M_262983;G4B.M_262987;G4B.M_262988	2	0	0	1	0	Yes	Sense	2	G4C.M_65349;G4C.M_65350	0	0	0	2	0
chr7	48171458	48647497	ABCA13	+	154664	ENSG00000179869	NM_152701	ATP binding cassette subfamily A member 13	Yes	Sense	29	G4B.M_401523;G4B.M_401525;G4B.M_401526;G4B.M_401527;G4B.M_401528;G4B.M_401529;G4B.M_401531;G4B.M_401532;G4B.M_401534;G4B.M_401536;G4B.M_401537;G4B.M_401538;G4B.M_401541;G4B.M_401542;G4B.M_401545;G4B.M_401547;G4B.M_401548;G4B.M_401550;G4B.M_401552;G4B.M_401558;G4B.M_401559;G4B.M_401560;G4B.M_401563;G4B.M_401564;G4B.M_401565;G4B.M_401567;G4B.M_401568;G4B.M_401569;G4B.M_401570	0	0	1	28	0	Yes	Sense	5	G4C.M_97285;G4C.M_97286;G4C.M_97289;G4C.M_97290;G4C.M_97291	0	0	0	5	0
chr9	137007234	137028922	ABCA2	-	20	ENSG00000107331	NM_212533;NM_001606	ATP binding cassette subfamily A member 2	Yes	Sense	27	G4B.M_458117;G4B.M_458118;G4B.M_458119;G4B.M_458120;G4B.M_458121;G4B.M_458123;G4B.M_458126;G4B.M_458128;G4B.M_458131;G4B.M_458134;G4B.M_458135;G4B.M_458136;G4B.M_458138;G4B.M_458140;G4B.M_458142;G4B.M_458144;G4B.M_458147;G4B.M_458148;G4B.M_458149;G4B.M_458150;G4B.M_458151;G4B.M_458152;G4B.M_458153;G4B.M_458155;G4B.M_458156;G4B.M_458157;G4B.M_458158	6	0	1	20	1	Yes	Sense	9	G4C.M_110657;G4C.M_110658;G4C.M_110659;G4C.M_110660;G4C.M_110661;G4C.M_110667;G4C.M_110669;G4C.M_110670;G4C.M_110671	0	0	0	9	0
chr16	2275881	2340746	ABCA3	-	21	ENSG00000167972	NM_001089	ATP binding cassette subfamily A member 3	Yes	Sense	14	G4B.M_158673;G4B.M_158676;G4B.M_158677;G4B.M_158678;G4B.M_158679;G4B.M_158680;G4B.M_158681;G4B.M_158682;G4B.M_158687;G4B.M_158689;G4B.M_158691;G4B.M_158692;G4B.M_158693;G4B.M_158696	0	0	2	13	0	Yes	Sense	9	G4C.M_37456;G4C.M_37460;G4C.M_37463;G4C.M_37464;G4C.M_37465;G4C.M_37466;G4C.M_37467;G4C.M_37468;G4C.M_37469	0	0	0	9	0
chr1	93992834	94121148	ABCA4	-	24	ENSG00000198691	NM_000350	ATP binding cassette subfamily A member 4	Yes	Sense	26	G4B.M_23620;G4B.M_23621;G4B.M_23622;G4B.M_23624;G4B.M_23628;G4B.M_23629;G4B.M_23630;G4B.M_23631;G4B.M_23635;G4B.M_23637;G4B.M_23641;G4B.M_23642;G4B.M_23643;G4B.M_23645;G4B.M_23646;G4B.M_23647;G4B.M_23648;G4B.M_23652;G4B.M_23653;G4B.M_23654;G4B.M_23655;G4B.M_23656;G4B.M_23657;G4B.M_23658;G4B.M_23659;G4B.M_23660	0	0	1	26	0	Yes	Sense	7	G4C.M_6251;G4C.M_6252;G4C.M_6254;G4C.M_6255;G4C.M_6256;G4C.M_6257;G4C.M_6259	0	0	0	7	0
chr17	69244311	69327244	ABCA5	-	23461	ENSG00000154265	NM_172232;NM_018672	ATP binding cassette subfamily A member 5	Yes	Sense	7	G4B.M_195926;G4B.M_195928;G4B.M_195929;G4B.M_195930;G4B.M_195931;G4B.M_195932;G4B.M_195933	2	0	0	1	0	No	Sense	0		0	0	0	0	0
chr17	69078702	69141895	ABCA6	-	23460	ENSG00000154262	NM_080284	ATP binding cassette subfamily A member 6	Yes	Sense	4	G4B.M_195910;G4B.M_195911;G4B.M_195912;G4B.M_195913	0	0	0	4	0	No	Sense	0		0	0	0	0	0
chr19	1039997	1065572	ABCA7	+	10347	ENSG00000064687	NM_019112	ATP binding cassette subfamily A member 7	Yes	Sense	12	G4B.M_212962;G4B.M_212969;G4B.M_212970;G4B.M_212971;G4B.M_212974;G4B.M_212978;G4B.M_212979;G4B.M_212980;G4B.M_212982;G4B.M_212988;G4B.M_212989;G4B.M_212990	1	0	0	11	0	Yes	Sense	10	G4C.M_51698;G4C.M_51699;G4C.M_51700;G4C.M_51702;G4C.M_51703;G4C.M_51704;G4C.M_51706;G4C.M_51708;G4C.M_51711;G4C.M_51712	0	0	2	7	0
chr17	68867289	68955392	ABCA8	-	10351	ENSG00000141338	NM_007168;NM_001375771;NM_001375772;NM_001288985;NM_001288986	ATP binding cassette subfamily A member 8	Yes	Sense	6	G4B.M_195895;G4B.M_195897;G4B.M_195899;G4B.M_195901;G4B.M_195902;G4B.M_195903	0	0	1	6	0	No	Sense	0		0	0	0	0	0
chr17	68974488	69060949	ABCA9	-	10350	ENSG00000154258	NM_080283	ATP binding cassette subfamily A member 9	Yes	Sense	2	G4B.M_195907;G4B.M_195908	0	0	0	2	0	No	Sense	0		0	0	0	0	0
chr7	87503017	87713323	ABCB1	-	5243	ENSG00000085563	NM_001348946;NM_001348944;NM_000927;NM_001348945	ATP binding cassette subfamily B member 1	Yes	Sense	4	G4B.M_406217;G4B.M_406218;G4B.M_406219;G4B.M_406220	0	0	0	0	0	Yes	Sense	1	G4C.M_98352	0	0	0	1	0
chr1	229516582	229558707	ABCB10	-	23456	ENSG00000135776	NM_012089	ATP binding cassette subfamily B member 10	Yes	Sense	5	G4B.M_42506;G4B.M_42507;G4B.M_42508;G4B.M_42510;G4B.M_42511	2	0	1	2	0	Yes	Sense	1	G4C.M_10219	1	1	0	0	0
chr2	168915498	169031324	ABCB11	-	8647	ENSG00000073734	NM_003742	ATP binding cassette subfamily B member 11	Yes	Sense	11	G4B.M_259040;G4B.M_259041;G4B.M_259042;G4B.M_259044;G4B.M_259045;G4B.M_259046;G4B.M_259047;G4B.M_259049;G4B.M_259050;G4B.M_259051;G4B.M_259053	0	0	0	9	1	No	Sense	0		0	0	0	0	0
chr7	87401696	87480435	ABCB4	-	5244	ENSG00000005471	NM_000443;NM_018849;NM_018850	ATP binding cassette subfamily B member 4	Yes	Sense	9	G4B.M_406200;G4B.M_406201;G4B.M_406202;G4B.M_406203;G4B.M_406204;G4B.M_406205;G4B.M_406206;G4B.M_406207;G4B.M_406208	0	0	0	7	1	Yes	Sense	1	G4C.M_98351	0	0	0	0	0
chr7	20615667	20777038	ABCB5	+	340273	ENSG00000004846	NM_001163941;NM_001163942;NM_001163993;NM_178559	ATP binding cassette subfamily B member 5	Yes	Sense	4	G4B.M_397110;G4B.M_397111;G4B.M_397117;G4B.M_397123	0	0	0	2	0	No	Sense	0		0	0	0	0	0
chr2	219209772	219218994	ABCB6	-	10058	ENSG00000115657	NM_005689;NM_001349828	ATP binding cassette subfamily B member 6 (Langereis blood group)	Yes	Sense	3	G4B.M_264185;G4B.M_264186;G4B.M_264189	1	0	0	2	0	Yes	Sense	1	G4C.M_65623	0	0	0	1	0
chrX	75051048	75156732	ABCB7	-	22	ENSG00000131269	NM_001271696;NM_004299;NM_001271697;NM_001271699;NM_001271698	ATP binding cassette subfamily B member 7	Yes	Sense	6	G4B.M_468037;G4B.M_468038;G4B.M_468040;G4B.M_468041;G4B.M_468042;G4B.M_468043	0	0	1	6	0	Yes	Sense	1	G4C.M_112984	0	0	0	1	0
chr7	151028422	151047782	ABCB8	+	11194	ENSG00000197150	NM_001282293;NM_007188;NM_001282291;NM_001282292	ATP binding cassette subfamily B member 8	Yes	Sense	6	G4B.M_414742;G4B.M_414744;G4B.M_414748;G4B.M_414751;G4B.M_414752;G4B.M_414754	0	0	1	5	0	Yes	Sense	5	G4C.M_100170;G4C.M_100173;G4C.M_100174;G4C.M_100175;G4C.M_100178	0	0	0	5	0
chr12	122920951	122981649	ABCB9	-	23457	ENSG00000150967	NM_001243014;NM_203444;NM_019625;NM_001243013;NM_019624	ATP binding cassette subfamily B member 9	Yes	Sense	13	G4B.M_112563;G4B.M_112564;G4B.M_112565;G4B.M_112566;G4B.M_112568;G4B.M_112569;G4B.M_112573;G4B.M_112574;G4B.M_112576;G4B.M_112578;G4B.M_112580;G4B.M_112585;G4B.M_112588	2	0	0	5	1	Yes	Sense	5	G4C.M_26350;G4C.M_26351;G4C.M_26352;G4C.M_26355;G4C.M_26356	0	0	0	4	0
chr16	15949138	16143257	ABCC1	+	4363	ENSG00000103222	NM_004996	ATP binding cassette subfamily C member 1	Yes	Sense	37	G4B.M_162059;G4B.M_162060;G4B.M_162062;G4B.M_162063;G4B.M_162065;G4B.M_162067;G4B.M_162068;G4B.M_162069;G4B.M_162070;G4B.M_162071;G4B.M_162072;G4B.M_162073;G4B.M_162074;G4B.M_162075;G4B.M_162076;G4B.M_162079;G4B.M_162080;G4B.M_162081;G4B.M_162082;G4B.M_162083;G4B.M_162084;G4B.M_162085;G4B.M_162086;G4B.M_162087;G4B.M_162088;G4B.M_162089;G4B.M_162091;G4B.M_162096;G4B.M_162100;G4B.M_162103;G4B.M_162…	0	0	1	36	0	Yes	Sense	5	G4C.M_38417;G4C.M_38418;G4C.M_38420;G4C.M_38422;G4C.M_38423	0	0	0	5	0
chr6	43427366	43450427	ABCC10	+	89845	ENSG00000124574	NM_001198934;NM_001350518;NM_033450	ATP binding cassette subfamily C member 10	Yes	Sense	16	G4B.M_380363;G4B.M_380364;G4B.M_380365;G4B.M_380366;G4B.M_380367;G4B.M_380368;G4B.M_380369;G4B.M_380372;G4B.M_380373;G4B.M_380374;G4B.M_380375;G4B.M_380377;G4B.M_380378;G4B.M_380380;G4B.M_380383;G4B.M_380385	0	0	0	13	0	Yes	Sense	1	G4C.M_92744	0	0	0	1	0
chr16	48165773	48247568	ABCC11	-	85320	ENSG00000121270	NM_145186;NM_001370497;NM_001370496;NM_033151;NM_032583	ATP binding cassette subfamily C member 11	Yes	Sense	11	G4B.M_166765;G4B.M_166766;G4B.M_166767;G4B.M_166769;G4B.M_166770;G4B.M_166773;G4B.M_166774;G4B.M_166777;G4B.M_166779;G4B.M_166780;G4B.M_166783	0	0	1	8	1	Yes	Sense	1	G4C.M_39666	0	0	0	1	0
chr16	48081006	48156018	ABCC12	-	94160	ENSG00000140798	NM_033226	ATP binding cassette subfamily C member 12	Yes	Sense	9	G4B.M_166743;G4B.M_166747;G4B.M_166749;G4B.M_166751;G4B.M_166752;G4B.M_166753;G4B.M_166755;G4B.M_166757;G4B.M_166761	0	0	0	8	0	Yes	Sense	3	G4C.M_39661;G4C.M_39662;G4C.M_39664	1	0	0	2	0
chr10	99782640	99852594	ABCC2	+	1244	ENSG00000023839	NM_000392	ATP binding cassette subfamily C member 2	Yes	Sense	9	G4B.M_59725;G4B.M_59729;G4B.M_59730;G4B.M_59731;G4B.M_59732;G4B.M_59734;G4B.M_59735;G4B.M_59736;G4B.M_59737	0	0	0	9	0	No	Sense	0		0	0	0	0	0
chr17	50634777	50692253	ABCC3	+	8714	ENSG00000108846	NM_001144070;NM_003786	ATP binding cassette subfamily C member 3	Yes	Sense	15	G4B.M_192745;G4B.M_192746;G4B.M_192749;G4B.M_192755;G4B.M_192756;G4B.M_192757;G4B.M_192764;G4B.M_192765;G4B.M_192766;G4B.M_192768;G4B.M_192772;G4B.M_192774;G4B.M_192779;G4B.M_192781;G4B.M_192782	2	0	0	12	0	Yes	Sense	8	G4C.M_46454;G4C.M_46455;G4C.M_46456;G4C.M_46457;G4C.M_46461;G4C.M_46462;G4C.M_46465;G4C.M_46466	0	0	0	8	0
chr13	95019835	95301475	ABCC4	-	10257	ENSG00000125257	NM_005845;NM_001301829;NM_001301830;NM_001105515	ATP binding cassette subfamily C member 4	Yes	Sense	23	G4B.M_122518;G4B.M_122522;G4B.M_122527;G4B.M_122529;G4B.M_122531;G4B.M_122532;G4B.M_122533;G4B.M_122535;G4B.M_122536;G4B.M_122537;G4B.M_122540;G4B.M_122543;G4B.M_122544;G4B.M_122545;G4B.M_122546;G4B.M_122547;G4B.M_122548;G4B.M_122549;G4B.M_122552;G4B.M_122553;G4B.M_122554;G4B.M_122556;G4B.M_122557	0	0	0	23	0	Yes	Sense	5	G4C.M_28517;G4C.M_28518;G4C.M_28519;G4C.M_28523;G4C.M_28525	0	0	0	5	0
chr3	183919934	184017939	ABCC5	-	10057	ENSG00000114770	NM_005688;NM_001320032;NM_001023587	ATP binding cassette subfamily C member 5	Yes	Sense	9	G4B.M_328511;G4B.M_328512;G4B.M_328514;G4B.M_328515;G4B.M_328516;G4B.M_328517;G4B.M_328518;G4B.M_328520;G4B.M_328522	1	0	0	6	1	Yes	Sense	3	G4C.M_81780;G4C.M_81781;G4C.M_81782	0	0	0	2	0
chr16	16149565	16223522	ABCC6	-	368	ENSG00000091262	NM_001171;NM_001351800;NM_001079528	ATP binding cassette subfamily C member 6	Yes	Sense	25	G4B.M_162113;G4B.M_162114;G4B.M_162115;G4B.M_162116;G4B.M_162117;G4B.M_162118;G4B.M_162119;G4B.M_162120;G4B.M_162123;G4B.M_162127;G4B.M_162130;G4B.M_162131;G4B.M_162132;G4B.M_162134;G4B.M_162135;G4B.M_162137;G4B.M_162138;G4B.M_162139;G4B.M_162140;G4B.M_162141;G4B.M_162145;G4B.M_162148;G4B.M_162149;G4B.M_162151;G4B.M_162154	1	0	0	24	0	No	Sense	0		0	0	0	0	0
chr11	17392498	17476894	ABCC8	-	6833	ENSG00000006071	NM_001351295;NM_001287174;NM_000352;NM_001351297;NM_001351296	ATP binding cassette subfamily C member 8	Yes	Sense	27	G4B.M_73264;G4B.M_73265;G4B.M_73268;G4B.M_73272;G4B.M_73273;G4B.M_73274;G4B.M_73275;G4B.M_73279;G4B.M_73281;G4B.M_73283;G4B.M_73284;G4B.M_73288;G4B.M_73289;G4B.M_73293;G4B.M_73297;G4B.M_73301;G4B.M_73303;G4B.M_73304;G4B.M_73305;G4B.M_73307;G4B.M_73310;G4B.M_73311;G4B.M_73312;G4B.M_73313;G4B.M_73314;G4B.M_73315;G4B.M_73317	0	0	0	26	1	Yes	Sense	5	G4C.M_17771;G4C.M_17773;G4C.M_17774;G4C.M_17775;G4C.M_17780	1	0	0	4	0
chr12	21797389	21942543	ABCC9	-	10060	ENSG00000069431	NM_020297;NM_001377273;NM_005691;NM_001377274	ATP binding cassette subfamily C member 9	Yes	Sense	6	G4B.M_98755;G4B.M_98756;G4B.M_98757;G4B.M_98758;G4B.M_98759;G4B.M_98762	0	0	0	6	0	No	Sense	0		0	0	0	0	0
chrX	153724856	153744755	ABCD1	+	215	ENSG00000101986	NM_000033	ATP binding cassette subfamily D member 1	Yes	Sense	10	G4B.M_475064;G4B.M_475067;G4B.M_475069;G4B.M_475070;G4B.M_475071;G4B.M_475074;G4B.M_475076;G4B.M_475077;G4B.M_475078;G4B.M_475079	0	0	0	10	0	Yes	Sense	5	G4C.M_114386;G4C.M_114387;G4C.M_114388;G4C.M_114390;G4C.M_114392	1	0	0	4	0
chr12	39550033	39619803	ABCD2	-	225	ENSG00000173208	NM_005164	ATP binding cassette subfamily D member 2	Yes	Sense	2	G4B.M_100078;G4B.M_100080	1	0	0	1	0	No	Sense	0		0	0	0	0	0
chr1	94418389	94518666	ABCD3	+	5825	ENSG00000117528	NM_002858;NM_001122674	ATP binding cassette subfamily D member 3	Yes	Sense	8	G4B.M_23684;G4B.M_23685;G4B.M_23686;G4B.M_23687;G4B.M_23689;G4B.M_23690;G4B.M_23691;G4B.M_23693	1	0	0	7	0	Yes	Sense	1	G4C.M_6270	0	0	0	1	0
chr14	74285269	74303055	ABCD4	-	5826	ENSG00000119688	NM_001353607;NM_001353598;NM_001353594;NM_001353593;NM_001353604;NM_001353601;NM_001353597;NM_001353596;NM_001353603;NM_001353606;NM_001353600;NM_001353608;NM_020324;NM_001353599;NM_001353591;NM_001353592;NM_001353602;NM_001353595;NM_001353605;NM_001353609;NM_005050;NM_020325;NM_001353610	ATP binding cassette subfamily D member 4	Yes	Sense	6	G4B.M_132185;G4B.M_132188;G4B.M_132189;G4B.M_132190;G4B.M_132193;G4B.M_132195	0	0	0	6	0	Yes	Sense	1	G4C.M_30605	0	0	0	1	0
chr4	145098288	145129524	ABCE1	+	6059	ENSG00000164163	NM_002940;NM_001040876	ATP binding cassette subfamily E member 1	Yes	Sense	1	G4B.M_344975	0	0	0	1	0	No	Sense	0		0	0	0	0	0
chr6	30571393	30597179	ABCF1	+	23	ENSG00000204574	NM_001090;NM_001025091	ATP binding cassette subfamily F member 1	Yes	Sense	3	G4B.M_375557;G4B.M_375558;G4B.M_375560	0	0	0	3	0	Yes	Sense	2	G4C.M_91454;G4C.M_91455	0	0	0	2	0
chr7	151211484	151227205	ABCF2	-	10061	ENSG00000033050	NM_007189	ATP binding cassette subfamily F member 2	Yes	Sense	5	G4B.M_414956;G4B.M_414958;G4B.M_414959;G4B.M_414960;G4B.M_414961	0	0	1	3	0	Yes	Sense	2	G4C.M_100226;G4C.M_100227	0	0	0	0	1
chr7	151207837	151227166	ABCF2-H2BE1	-	114483834	ENSG00000285292	NM_005692	ABCF2-H2BE1 readthrough	Yes	Sense	9	G4B.M_414952;G4B.M_414953;G4B.M_414954;G4B.M_414955;G4B.M_414956;G4B.M_414958;G4B.M_414959;G4B.M_414960;G4B.M_414961	0	0	1	5	0	Yes	Sense	2	G4C.M_100226;G4C.M_100227	0	0	0	0	0
chr3	184186023	184194012	ABCF3	+	55324	ENSG00000161204	NM_018358;NM_001351298;NM_001351300;NM_001351299	ATP binding cassette subfamily F member 3	Yes	Sense	3	G4B.M_328574;G4B.M_328575;G4B.M_328576	0	0	0	3	0	Yes	Sense	1	G4C.M_81793	0	0	0	1	0
chr21	42199689	42297244	ABCG1	+	9619	ENSG00000160179	NM_207627;NM_207628;NM_207629;NM_004915;NM_016818;NM_207174	ATP binding cassette subfamily G member 1	Yes	Sense	30	G4B.M_289717;G4B.M_289719;G4B.M_289720;G4B.M_289722;G4B.M_289723;G4B.M_289724;G4B.M_289726;G4B.M_289728;G4B.M_289729;G4B.M_289731;G4B.M_289735;G4B.M_289736;G4B.M_289737;G4B.M_289738;G4B.M_289741;G4B.M_289742;G4B.M_289743;G4B.M_289749;G4B.M_289751;G4B.M_289753;G4B.M_289754;G4B.M_289756;G4B.M_289757;G4B.M_289766;G4B.M_289767;G4B.M_289768;G4B.M_289769;G4B.M_289770;G4B.M_289771;G4B.M_289772	0	0	1	12	0	Yes	Sense	2	G4C.M_72262;G4C.M_72263	0	0	0	0	0
chr4	88090150	88231628	ABCG2	-	9429	ENSG00000118777	NM_001348985;NM_001257386;NM_001348986;NM_001348987;NM_001348988;NM_001348989;NM_004827	ATP binding cassette subfamily G member 2 (Junior blood group)	Yes	Sense	6	G4B.M_341375;G4B.M_341376;G4B.M_341377;G4B.M_341378;G4B.M_341382;G4B.M_341383	0	0	0	6	0	Yes	Sense	1	G4C.M_84850	0	0	0	1	0
chr11	119149052	119162653	ABCG4	+	64137	ENSG00000172350	NM_022169;NM_001348192;NM_001348191;NM_001142505	ATP binding cassette subfamily G member 4	Yes	Sense	10	G4B.M_90669;G4B.M_90671;G4B.M_90672;G4B.M_90674;G4B.M_90676;G4B.M_90677;G4B.M_90678;G4B.M_90681;G4B.M_90682;G4B.M_90684	1	0	1	7	1	Yes	Sense	3	G4C.M_21777;G4C.M_21780;G4C.M_21781	0	0	0	2	0
chr2	43812472	43838865	ABCG5	-	64240	ENSG00000138075	NM_022436	ATP binding cassette subfamily G member 5	Yes	Sense	3	G4B.M_242461;G4B.M_242462;G4B.M_242464	0	1	0	2	0	Yes	Sense	1	G4C.M_61240	0	0	0	1	0
chr2	43831942	43882988	ABCG8	+	64241	ENSG00000143921	NM_022437;NM_001357321	ATP binding cassette subfamily G member 8	Yes	Sense	4	G4B.M_242463;G4B.M_242467;G4B.M_242471;G4B.M_242472	1	0	0	3	0	Yes	Sense	6	G4C.M_61241;G4C.M_61242;G4C.M_61243;G4C.M_61244;G4C.M_61245;G4C.M_61246	1	0	0	5	0
chr2	27123789	27130812	ABHD1	+	84696	ENSG00000143994	NM_032604	abhydrolase domain containing 1	Yes	Sense	3	G4B.M_240048;G4B.M_240051;G4B.M_240052	1	1	0	1	0	No	Sense	0		0	0	0	0	0
chr3	111979010	111993368	ABHD10	+	55347	ENSG00000144827	NM_018394;NM_001272069	abhydrolase domain containing 10, depalmitoylase	Yes	Sense	2	G4B.M_319754;G4B.M_319755	0	0	0	2	0	No	Sense	0		0	0	0	0	0
chr7	73736094	73738852	ABHD11	-	83451	ENSG00000106077	NM_148912;NM_001145364;NM_148913;NM_001301058	abhydrolase domain containing 11	Yes	Sense	6	G4B.M_404516;G4B.M_404517;G4B.M_404519;G4B.M_404520;G4B.M_404521;G4B.M_404522	4	1	0	2	0	No	Sense	0		0	0	0	0	0
chr20	25294742	25390835	ABHD12	-	26090	ENSG00000100997	NM_015600;NM_001042472	abhydrolase domain containing 12, lysophospholipase	Yes	Sense	16	G4B.M_274771;G4B.M_274772;G4B.M_274773;G4B.M_274774;G4B.M_274775;G4B.M_274777;G4B.M_274778;G4B.M_274780;G4B.M_274781;G4B.M_274782;G4B.M_274783;G4B.M_274784;G4B.M_274786;G4B.M_274788;G4B.M_274789;G4B.M_274790	0	1	0	7	0	Yes	Sense	7	G4C.M_68313;G4C.M_68314;G4C.M_68315;G4C.M_68317;G4C.M_68318;G4C.M_68319;G4C.M_68320	1	1	0	2	1
chr14	50872053	50904970	ABHD12B	+	145447	ENSG00000131969	NM_001206673;NM_181533;NM_181814	abhydrolase domain containing 12B	Yes	Sense	7	G4B.M_128784;G4B.M_128785;G4B.M_128786;G4B.M_128790;G4B.M_128792;G4B.M_128793;G4B.M_128797	1	2	0	4	0	No	Sense	0		0	0	0	0	0
chr13	108218392	108234243	ABHD13	+	84945	ENSG00000139826	NM_032859	abhydrolase domain containing 13	Yes	Sense	2	G4B.M_123947;G4B.M_123948	0	0	0	0	0	No	Sense	0		0	0	0	0	0
chr3	51971426	51981199	ABHD14A	+	25864	ENSG00000248487	NM_015407	abhydrolase domain containing 14A	Yes	Sense	4	G4B.M_314664;G4B.M_314666;G4B.M_314668;G4B.M_314670	2	0	0	0	0	Yes	Sense	1	G4C.M_79169	0	0	0	0	0
chr3	51974706	51989183	ABHD14A-ACY1	+	100526760	ENSG00000114786	NM_001316331	ABHD14A-ACY1 readthrough	Yes	Sense	6	G4B.M_314668;G4B.M_314670;G4B.M_314671;G4B.M_314675;G4B.M_314677;G4B.M_314678	1	0	0	3	0	Yes	Sense	4	G4C.M_79169;G4C.M_79170;G4C.M_79171;G4C.M_79172	0	0	0	3	0
chr3	51968510	51983409	ABHD14B	-	84836	ENSG00000114779	NM_032750;NM_001146314	abhydrolase domain containing 14B	Yes	Sense	6	G4B.M_314665;G4B.M_314667;G4B.M_314669;G4B.M_314672;G4B.M_314673;G4B.M_314674	1	0	0	2	0	Yes	Sense	2	G4C.M_79167;G4C.M_79168	0	0	0	0	0
chr17	29560547	29567037	ABHD15	-	116236	ENSG00000168792	NM_198147	abhydrolase domain containing 15	Yes	Sense	1	G4B.M_185062	0	0	0	0	1	No	Sense	0		0	0	0	0	0
chr6	31686955	31703356	ABHD16A	-	7920	ENSG00000204427	NM_021160;NM_001177515	abhydrolase domain containing 16A, phospholipase	Yes	Sense	8	G4B.M_376022;G4B.M_376023;G4B.M_376024;G4B.M_376025;G4B.M_376028;G4B.M_376029;G4B.M_376030;G4B.M_376032	0	0	1	7	0	Yes	Sense	1	G4C.M_91588	0	0	0	1	0
chr20	63861498	63862988	ABHD16B	+	140701	ENSG00000183260	NM_080622	abhydrolase domain containing 16B	Yes	Sense	2	G4B.M_285249;G4B.M_285250	1	0	0	0	0	Yes	Sense	1	G4C.M_71161	1	0	0	0	0
chr19	1876810	1885496	ABHD17A	-	81926	ENSG00000129968	NM_001130111;NM_031213	abhydrolase domain containing 17A, depalmitoylase	Yes	Sense	10	G4B.M_213867;G4B.M_213868;G4B.M_213869;G4B.M_213870;G4B.M_213871;G4B.M_213872;G4B.M_213874;G4B.M_213875;G4B.M_213877;G4B.M_213879	0	1	2	7	0	Yes	Sense	5	G4C.M_52106;G4C.M_52107;G4C.M_52108;G4C.M_52109;G4C.M_52110	0	1	0	3	0
chr9	71862452	71911193	ABHD17B	-	51104	ENSG00000107362	NM_016014;NM_001025780	abhydrolase domain containing 17B, depalmitoylase	Yes	Sense	2	G4B.M_443278;G4B.M_443279	0	0	0	0	0	Yes	Sense	2	G4C.M_106584;G4C.M_106585	0	0	0	0	0
chr15	80679684	80755621	ABHD17C	+	58489	ENSG00000136379	NM_021214	abhydrolase domain containing 17C, depalmitoylase	Yes	Sense	6	G4B.M_152465;G4B.M_152471;G4B.M_152473;G4B.M_152474;G4B.M_152476;G4B.M_152477	0	0	0	5	0	Yes	Sense	1	G4C.M_35605	0	0	0	1	0
chr4	127965306	128039953	ABHD18	+	80167	ENSG00000164074	NM_001358454;NM_001358451;NM_001366039;NM_001366043;NM_001319305;NM_001366037;NM_001366048;NM_001039717;NM_001366042;NM_001366038;NM_001366040;NM_001319307;NM_001319306;NM_001366041;NM_001366044;NM_001366045;NM_025097;NM_001366046;NM_001366047	abhydrolase domain containing 18	Yes	Sense	1	G4B.M_343915	0	0	0	0	0	No	Sense	0		0	0	0	0	0
chr15	89087459	89202355	ABHD2	+	11057	ENSG00000140526	NM_007011;NM_152924	abhydrolase domain containing 2, acylglycerol lipase	Yes	Sense	12	G4B.M_154186;G4B.M_154187;G4B.M_154188;G4B.M_154189;G4B.M_154191;G4B.M_154192;G4B.M_154193;G4B.M_154194;G4B.M_154197;G4B.M_154199;G4B.M_154202;G4B.M_154203	0	0	1	4	1	Yes	Sense	2	G4C.M_36014;G4C.M_36016	0	0	0	1	0
chr18	21650901	21704780	ABHD3	-	171586	ENSG00000158201	NM_138340;NM_001308256;NM_001308257	abhydrolase domain containing 3, phospholipase	Yes	Sense	4	G4B.M_204530;G4B.M_204532;G4B.M_204533;G4B.M_204534	1	1	0	2	0	Yes	Sense	1	G4C.M_49741	0	0	0	0	0
chr14	22598237	22613215	ABHD4	+	63874	ENSG00000100439	NM_022060	abhydrolase domain containing 4, N-acyl phospholipase B	Yes	Sense	1	G4B.M_126320	0	1	0	0	0	No	Sense	0		0	0	0	0	0
chr3	43690108	43734371	ABHD5	+	51099	ENSG00000011198	NM_001355186;NM_016006;NM_001365650;NM_001365649	abhydrolase domain containing 5, lysophosphatidic acid acyltransferase	Yes	Sense	1	G4B.M_312226	0	0	0	1	0	Yes	Sense	2	G4C.M_78461;G4C.M_78462	0	0	0	1	0
chr3	58237532	58295693	ABHD6	+	57406	ENSG00000163686	NM_020676;NM_001320126	abhydrolase domain containing 6, acylglycerol lipase	Yes	Sense	6	G4B.M_316051;G4B.M_316053;G4B.M_316054;G4B.M_316056;G4B.M_316057;G4B.M_316058	0	0	0	4	0	Yes	Sense	1	G4C.M_79501	0	0	0	1	0
chr19	17292131	17310236	ABHD8	-	79575	ENSG00000127220	NM_024527	abhydrolase domain containing 8	Yes	Sense	4	G4B.M_220888;G4B.M_220892;G4B.M_220894;G4B.M_220895	0	0	0	1	0	No	Sense	0		0	0	0	0	0
chr10	26746593	26861087	ABI1	-	10006	ENSG00000136754	NM_001178120;NM_001348034;NM_001348033;NM_001348029;NM_001348032;NM_005470;NM_001178119;NM_001012752;NM_001178124;NM_001178121;NM_001348030;NM_001012751;NM_001178116;NM_001012750;NM_001178123;NM_001348031;NM_001178125;NM_001178122	abl interactor 1	Yes	Sense	7	G4B.M_48929;G4B.M_48931;G4B.M_48932;G4B.M_48934;G4B.M_48935;G4B.M_48937;G4B.M_48938	0	0	0	5	0	Yes	Sense	2	G4C.M_11520;G4C.M_11521	0	0	0	2	0
chr2	203328280	203447728	ABI2	+	10152	ENSG00000138443	NM_001375669;NM_001375721;NM_001282927;NM_001375722;NM_001375747;NM_001375696;NM_005759;NM_001375686;NM_001375704;NM_001375688;NM_001375706;NM_001375708;NM_001375710;NM_001375687;NM_001375689;NM_001375690;NM_001375707;NM_001375709;NM_001375723;NM_001375725;NM_001375724;NM_001375737;NM_001375726;NM_001375744;NM_001375746;NM_001375749;NM_001375754;NM_001375734;NM_001375735;NM_001375668;NM_001375751…	abl interactor 2	Yes	Sense	5	G4B.M_262009;G4B.M_262011;G4B.M_262013;G4B.M_262014;G4B.M_262015	1	0	0	1	3	Yes	Sense	2	G4C.M_65203;G4C.M_65204	0	0	0	2	0
chr17	49210411	49223225	ABI3	+	51225	ENSG00000108798	NM_016428;NM_001135186	ABI family member 3	Yes	Sense	5	G4B.M_191813;G4B.M_191820;G4B.M_191822;G4B.M_191827;G4B.M_191830	1	0	0	4	0	Yes	Sense	1	G4C.M_46207	0	0	0	1	0
chr3	100749156	100993515	ABI3BP	-	25890	ENSG00000154175	NM_001377332;NM_001375549;NM_001375547;NM_001349329;NM_001349330;NM_001375550;NM_015429;NM_001349332;NM_001349331;NM_001365642;NM_001365643	ABI family member 3 binding protein	Yes	Sense	5	G4B.M_319093;G4B.M_319097;G4B.M_319098;G4B.M_319099;G4B.M_319100	0	0	0	5	0	No	Sense	0		0	0	0	0	0
chr9	108934400	108950744	ABITRAM	+	54942	ENSG00000119328	NM_017832	actin binding transcription modulator	Yes	Sense	1	G4B.M_448495	0	1	0	0	0	No	Sense	0		0	0	0	0	0
chr9	130713016	130887675	ABL1	+	25	ENSG00000097007	NM_007313;NM_005157	ABL proto-oncogene 1, non-receptor tyrosine kinase	Yes	Sense	12	G4B.M_454166;G4B.M_454169;G4B.M_454171;G4B.M_454172;G4B.M_454173;G4B.M_454174;G4B.M_454176;G4B.M_454182;G4B.M_454183;G4B.M_454185;G4B.M_454186;G4B.M_454197	0	0	0	4	1	Yes	Sense	7	G4C.M_109110;G4C.M_109111;G4C.M_109115;G4C.M_109116;G4C.M_109117;G4C.M_109118;G4C.M_109120	1	2	0	3	0
chr1	179099330	179229684	ABL2	-	27	ENSG00000143322	NM_007314;NM_001136000;NM_005158;NM_001168239;NM_001168236;NM_001168238;NM_001168237;NM_001136001	ABL proto-oncogene 2, non-receptor tyrosine kinase	Yes	Sense	12	G4B.M_34051;G4B.M_34053;G4B.M_34054;G4B.M_34056;G4B.M_34057;G4B.M_34058;G4B.M_34060;G4B.M_34061;G4B.M_34062;G4B.M_34063;G4B.M_34064;G4B.M_34065	3	2	0	4	1	Yes	Sense	2	G4C.M_8435;G4C.M_8436	0	1	0	0	1
chr10	114431113	114768061	ABLIM1	-	3983	ENSG00000099204	NM_001322898;NM_001322892;NM_001322890;NM_001322895;NM_001352443;NM_001322888;NM_006720;NM_001322899;NM_001322893;NM_001322891;NM_001322894;NM_001322889;NM_001352441;NM_001352440;NM_001322885;NM_001322884;NM_001322886;NM_001322887;NM_001322883;NM_001003407;NM_001352442;NM_001322900;NM_001322896;NM_001322897;NM_001322882;NM_002313	actin binding LIM protein 1	Yes	Sense	32	G4B.M_62682;G4B.M_62683;G4B.M_62689;G4B.M_62690;G4B.M_62691;G4B.M_62693;G4B.M_62694;G4B.M_62696;G4B.M_62697;G4B.M_62699;G4B.M_62700;G4B.M_62701;G4B.M_62702;G4B.M_62703;G4B.M_62706;G4B.M_62707;G4B.M_62710;G4B.M_62711;G4B.M_62712;G4B.M_62714;G4B.M_62715;G4B.M_62720;G4B.M_62723;G4B.M_62724;G4B.M_62726;G4B.M_62728;G4B.M_62729;G4B.M_62730;G4B.M_62731;G4B.M_62733;G4B.M_62734;G4B.M_62735	3	0	0	20	1	Yes	Sense	5	G4C.M_14582;G4C.M_14585;G4C.M_14586;G4C.M_14587;G4C.M_14588	1	0	0	2	0
chr4	7965310	8158832	ABLIM2	-	84448	ENSG00000163995	NM_001130087;NM_001130083;NM_001286688;NM_001130084;NM_001130085;NM_032432;NM_001130086;NM_001130088	actin binding LIM protein family member 2	Yes	Sense	68	G4B.M_334694;G4B.M_334695;G4B.M_334696;G4B.M_334697;G4B.M_334698;G4B.M_334699;G4B.M_334700;G4B.M_334701;G4B.M_334702;G4B.M_334703;G4B.M_334707;G4B.M_334709;G4B.M_334710;G4B.M_334714;G4B.M_334715;G4B.M_334716;G4B.M_334717;G4B.M_334718;G4B.M_334719;G4B.M_334720;G4B.M_334721;G4B.M_334722;G4B.M_334723;G4B.M_334724;G4B.M_334725;G4B.M_334726;G4B.M_334729;G4B.M_334730;G4B.M_334734;G4B.M_334735;G4B.M_334…	1	0	0	67	0	Yes	Sense	18	G4C.M_83646;G4C.M_83648;G4C.M_83649;G4C.M_83651;G4C.M_83652;G4C.M_83653;G4C.M_83655;G4C.M_83656;G4C.M_83657;G4C.M_83659;G4C.M_83664;G4C.M_83666;G4C.M_83670;G4C.M_83672;G4C.M_83674;G4C.M_83676;G4C.M_83677;G4C.M_83678	0	0	0	17	1
chr5	149141483	149260542	ABLIM3	+	22885	ENSG00000173210	NM_001345859;NM_001345860;NM_001345861;NM_001370418;NM_014945;NM_001301015;NM_001301028;NM_001301018;NM_001345858;NM_001370417	actin binding LIM protein family member 3	Yes	Sense	17	G4B.M_364150;G4B.M_364151;G4B.M_364152;G4B.M_364155;G4B.M_364157;G4B.M_364158;G4B.M_364159;G4B.M_364160;G4B.M_364161;G4B.M_364163;G4B.M_364166;G4B.M_364167;G4B.M_364169;G4B.M_364171;G4B.M_364173;G4B.M_364174;G4B.M_364175	0	0	0	17	0	Yes	Sense	5	G4C.M_89137;G4C.M_89139;G4C.M_89144;G4C.M_89146;G4C.M_89147	0	0	0	3	2
chr9	133233278	133276024	ABO	-	28	ENSG00000175164	NM_020469	ABO, alpha 1-3-N-acetylgalactosaminyltransferase and alpha 1-3-galactosyltransferase	Yes	Sense	12	G4B.M_455142;G4B.M_455146;G4B.M_455149;G4B.M_455156;G4B.M_455160;G4B.M_455163;G4B.M_455166;G4B.M_455168;G4B.M_455169;G4B.M_455170;G4B.M_455172;G4B.M_455173	2	0	0	5	0	Yes	Sense	7	G4C.M_109416;G4C.M_109417;G4C.M_109418;G4C.M_109420;G4C.M_109421;G4C.M_109422;G4C.M_109423	1	0	0	3	0
chr17	1003519	1229738	ABR	-	29	ENSG00000159842	NM_021962;NM_001322841;NM_001159746;NM_001322840;NM_001092;NM_001256847;NM_001282149	ABR activator of RhoGEF and GTPase	Yes	Sense	92	G4B.M_177479;G4B.M_177481;G4B.M_177483;G4B.M_177488;G4B.M_177490;G4B.M_177491;G4B.M_177493;G4B.M_177496;G4B.M_177497;G4B.M_177499;G4B.M_177500;G4B.M_177504;G4B.M_177505;G4B.M_177506;G4B.M_177507;G4B.M_177509;G4B.M_177510;G4B.M_177511;G4B.M_177512;G4B.M_177514;G4B.M_177516;G4B.M_177521;G4B.M_177522;G4B.M_177523;G4B.M_177524;G4B.M_177525;G4B.M_177530;G4B.M_177531;G4B.M_177536;G4B.M_177537;G4B.M_177…	1	1	2	87	1	Yes	Sense	22	G4C.M_42380;G4C.M_42384;G4C.M_42385;G4C.M_42387;G4C.M_42389;G4C.M_42390;G4C.M_42391;G4C.M_42392;G4C.M_42420;G4C.M_42423;G4C.M_42424;G4C.M_42425;G4C.M_42426;G4C.M_42427;G4C.M_42429;G4C.M_42430;G4C.M_42431;G4C.M_42433;G4C.M_42435;G4C.M_42437;G4C.M_42438;G4C.M_42439	0	0	0	22	0
chr8	106759483	106770244	ABRA	-	137735	ENSG00000174429	NM_139166	actin binding Rho activating protein	Yes	Sense	1	G4B.M_430094	1	0	0	0	0	No	Sense	0		0	0	0	0	0
chr6	139028745	139043302	ABRACL	+	58527	ENSG00000146386	NM_021243	ABRA C-terminal like	No	Sense	0		0	0	0	0	0	Yes	Sense	2	G4C.M_94091;G4C.M_94093	0	0	0	0	0
chr4	83459517	83523348	ABRAXAS1	-	84142	ENSG00000163322	NM_139076;NM_001345962	abraxas 1, BRCA1 A complex subunit	Yes	Sense	2	G4B.M_341001;G4B.M_341002	0	0	0	0	0	No	Sense	0		0	0	0	0	0
chr10	124801819	124836667	ABRAXAS2	+	23172	ENSG00000165660	NM_032182	abraxas 2, BRISC complex subunit	No	Sense	0		0	0	0	0	0	No	Sense	0		0	0	0	0	0
chr6	26596953	26600739	ABT1	+	29777	ENSG00000146109	NM_013375	activator of basal transcription 1	No	Sense	0		0	0	0	0	0	No	Sense	0		0	0	0	0	0
chr3	127672935	127680926	ABTB1	+	80325	ENSG00000114626	NM_172027;NM_032548	ankyrin repeat and BTB domain containing 1	Yes	Sense	6	G4B.M_322377;G4B.M_322378;G4B.M_322380;G4B.M_322382;G4B.M_322384;G4B.M_322385	2	0	0	2	0	Yes	Sense	6	G4C.M_80658;G4C.M_80660;G4C.M_80661;G4C.M_80663;G4C.M_80664;G4C.M_80665	1	0	0	3	2
chr11	34150987	34358010	ABTB2	-	25841	ENSG00000166016	NM_145804	ankyrin repeat and BTB domain containing 2	Yes	Sense	40	G4B.M_75071;G4B.M_75072;G4B.M_75073;G4B.M_75074;G4B.M_75076;G4B.M_75077;G4B.M_75081;G4B.M_75083;G4B.M_75084;G4B.M_75085;G4B.M_75086;G4B.M_75089;G4B.M_75090;G4B.M_75091;G4B.M_75092;G4B.M_75093;G4B.M_75095;G4B.M_75097;G4B.M_75098;G4B.M_75099;G4B.M_75100;G4B.M_75106;G4B.M_75107;G4B.M_75108;G4B.M_75109;G4B.M_75110;G4B.M_75112;G4B.M_75113;G4B.M_75114;G4B.M_75116;G4B.M_75121;G4B.M_75122;G4B.M_75127;G4B…	0	0	0	40	0	Yes	Sense	8	G4C.M_18129;G4C.M_18130;G4C.M_18131;G4C.M_18133;G4C.M_18137;G4C.M_18141;G4C.M_18142;G4C.M_18143	0	0	0	8	0
chr3	38103129	38137242	ACAA1	-	30	ENSG00000060971	NM_001130410;NM_001607	acetyl-CoA acyltransferase 1	Yes	Sense	14	G4B.M_311100;G4B.M_311107;G4B.M_311114;G4B.M_311115;G4B.M_311117;G4B.M_311118;G4B.M_311119;G4B.M_311120;G4B.M_311122;G4B.M_311123;G4B.M_311124;G4B.M_311126;G4B.M_311127;G4B.M_311128	3	0	0	5	0	Yes	Sense	4	G4C.M_78238;G4C.M_78239;G4C.M_78241;G4C.M_78242	0	0	0	1	0
chr18	49782164	49813953	ACAA2	-	10449	ENSG00000167315	NM_006111	acetyl-CoA acyltransferase 2	Yes	Sense	2	G4B.M_208349;G4B.M_208351	0	0	0	1	0	Yes	Sense	1	G4C.M_50433	0	0	0	1	0
chr17	37084992	37406836	ACACA	-	31	ENSG00000278540	NM_198834;NM_198837;NM_198839;NM_198836;NM_198838	acetyl-CoA carboxylase alpha	Yes	Sense	18	G4B.M_187077;G4B.M_187078;G4B.M_187079;G4B.M_187082;G4B.M_187083;G4B.M_187084;G4B.M_187087;G4B.M_187090;G4B.M_187091;G4B.M_187094;G4B.M_187095;G4B.M_187097;G4B.M_187098;G4B.M_187100;G4B.M_187103;G4B.M_187106;G4B.M_187109;G4B.M_187112	0	0	1	17	0	Yes	Sense	3	G4C.M_44925;G4C.M_44926;G4C.M_44927	0	1	0	2	0
chr12	109116595	109268226	ACACB	+	32	ENSG00000076555	NM_001093	acetyl-CoA carboxylase beta	Yes	Sense	15	G4B.M_109051;G4B.M_109052;G4B.M_109053;G4B.M_109054;G4B.M_109057;G4B.M_109059;G4B.M_109060;G4B.M_109061;G4B.M_109062;G4B.M_109063;G4B.M_109069;G4B.M_109077;G4B.M_109078;G4B.M_109082;G4B.M_109086	0	0	1	8	1	Yes	Sense	4	G4C.M_25557;G4C.M_25558;G4C.M_25562;G4C.M_25564	0	0	0	3	1
chr12	111686053	111757107	ACAD10	+	80724	ENSG00000111271	NM_001136538;NM_025247	acyl-CoA dehydrogenase family member 10	Yes	Sense	5	G4B.M_109814;G4B.M_109817;G4B.M_109819;G4B.M_109820;G4B.M_109822	0	0	0	5	0	Yes	Sense	3	G4C.M_25741;G4C.M_25742;G4C.M_25743	0	0	0	3	0
chr3	132558138	132660082	ACAD11	-	84129	ENSG00000240303	NM_032169	acyl-CoA dehydrogenase family member 11	Yes	Sense	2	G4B.M_323492;G4B.M_323494	0	0	0	1	1	Yes	Sense	1	G4C.M_80935	0	0	0	1	0
chr11	134253548	134265855	ACAD8	+	27034	ENSG00000151498	NM_014384	acyl-CoA dehydrogenase family member 8	Yes	Sense	1	G4B.M_94519	0	0	0	1	0	No	Sense	0		0	0	0	0	0
chr3	128879596	128924003	ACAD9	+	28976	ENSG00000177646	NM_014049	acyl-CoA dehydrogenase family member 9	Yes	Sense	12	G4B.M_322815;G4B.M_322819;G4B.M_322820;G4B.M_322823;G4B.M_322824;G4B.M_322825;G4B.M_322827;G4B.M_322828;G4B.M_322829;G4B.M_322830;G4B.M_322831;G4B.M_322832	1	1	0	7	1	Yes	Sense	2	G4C.M_80779;G4C.M_80781	0	0	0	1	0
chr2	210187126	210225447	ACADL	-	33	ENSG00000115361	NM_001608	acyl-CoA dehydrogenase long chain	Yes	Sense	3	G4B.M_262744;G4B.M_262745;G4B.M_262746	0	0	0	3	0	No	Sense	0		0	0	0	0	0
chr1	75724431	75787575	ACADM	+	34	ENSG00000117054	NM_001286043;NM_000016;NM_001286042;NM_001286044;NM_001127328	acyl-CoA dehydrogenase medium chain	Yes	Sense	3	G4B.M_22049;G4B.M_22050;G4B.M_22051	0	1	0	0	0	No	Sense	0		0	0	0	0	0
chr12	120725774	120740008	ACADS	+	35	ENSG00000122971	NM_000017;NM_001302554	acyl-CoA dehydrogenase short chain	Yes	Sense	4	G4B.M_111984;G4B.M_111985;G4B.M_111986;G4B.M_111989	0	0	1	2	1	Yes	Sense	1	G4C.M_26190	0	0	0	1	0
chr10	123008979	123058290	ACADSB	+	36	ENSG00000196177	NM_001330174;NM_001609	acyl-CoA dehydrogenase short/branched chain	Yes	Sense	4	G4B.M_64370;G4B.M_64371;G4B.M_64372;G4B.M_64373	0	0	0	4	0	No	Sense	0		0	0	0	0	0
chr17	7217125	7225266	ACADVL	+	37	ENSG00000072778	NM_001270447;NM_001270448;NM_001033859;NM_000018	acyl-CoA dehydrogenase very long chain	Yes	Sense	6	G4B.M_179863;G4B.M_179864;G4B.M_179870;G4B.M_179873;G4B.M_179874;G4B.M_179875	0	0	2	5	0	Yes	Sense	2	G4C.M_43108;G4C.M_43110	0	0	0	2	0
chr15	88803436	88875353	ACAN	+	176	ENSG00000157766	NM_001369268;NM_013227;NM_001135	aggrecan	Yes	Sense	14	G4B.M_154090;G4B.M_154091;G4B.M_154092;G4B.M_154093;G4B.M_154095;G4B.M_154098;G4B.M_154099;G4B.M_154102;G4B.M_154111;G4B.M_154114;G4B.M_154117;G4B.M_154122;G4B.M_154127;G4B.M_154129	0	0	0	6	0	Yes	Sense	2	G4C.M_35996;G4C.M_36001	0	0	0	2	0
chr17	7336529	7351477	ACAP1	+	9744	ENSG00000072818	NM_014716	ArfGAP with coiled-coil, ankyrin repeat and PH domains 1	Yes	Sense	10	G4B.M_179977;G4B.M_179978;G4B.M_179979;G4B.M_179983;G4B.M_179984;G4B.M_179986;G4B.M_179987;G4B.M_179988;G4B.M_179994;G4B.M_179995	3	0	2	7	0	Yes	Sense	2	G4C.M_43135;G4C.M_43136	0	0	1	1	0
chr3	195274745	195443044	ACAP2	-	23527	ENSG00000114331	NM_012287	ArfGAP with coiled-coil, ankyrin repeat and PH domains 2	Yes	Sense	6	G4B.M_330354;G4B.M_330356;G4B.M_330357;G4B.M_330358;G4B.M_330361;G4B.M_330362	2	0	0	4	0	No	Sense	0		0	0	0	0	0
chr1	1292390	1309609	ACAP3	-	116983	ENSG00000131584	NM_030649	ArfGAP with coiled-coil, ankyrin repeat and PH domains 3	Yes	Sense	20	G4B.M_734;G4B.M_735;G4B.M_736;G4B.M_743;G4B.M_744;G4B.M_747;G4B.M_748;G4B.M_749;G4B.M_750;G4B.M_751;G4B.M_752;G4B.M_753;G4B.M_754;G4B.M_755;G4B.M_756;G4B.M_757;G4B.M_758;G4B.M_760;G4B.M_761;G4B.M_762	2	1	1	14	0	Yes	Sense	10	G4C.M_278;G4C.M_281;G4C.M_282;G4C.M_283;G4C.M_284;G4C.M_285;G4C.M_286;G4C.M_287;G4C.M_289;G4C.M_290	1	0	0	9	0
chr11	108116695	108147603	ACAT1	+	38	ENSG00000075239	NM_001386682;NM_001386681;NM_001386688;NM_001386690;NM_001386691;NM_001386689;NM_001386685;NM_001386686;NM_001386679;NM_001386687;NM_000019;NM_001386678;NM_001386677	acetyl-CoA acetyltransferase 1	Yes	Sense	1	G4B.M_88134	0	0	0	0	0	No	Sense	0		0	0	0	0	0
chr6	159762045	159779112	ACAT2	+	39	ENSG00000120437	NM_005891;NM_001303253	acetyl-CoA acetyltransferase 2	No	Sense	0		0	0	0	0	0	No	Sense	0		0	0	0	0	0
chr1	226144679	226186741	ACBD3	-	64746	ENSG00000182827	NM_022735	acyl-CoA binding domain containing 3	Yes	Sense	2	G4B.M_41422;G4B.M_41423	0	0	0	1	0	Yes	Sense	1	G4C.M_9871	1	0	0	0	0
chr17	45132600	45144181	ACBD4	+	79777	ENSG00000181513	NM_001378112;NM_001321352;NM_001321353;NM_001135706;NM_001135705;NM_024722;NM_001378111;NM_001135707	acyl-CoA binding domain containing 4	Yes	Sense	6	G4B.M_190401;G4B.M_190405;G4B.M_190406;G4B.M_190407;G4B.M_190409;G4B.M_190410	1	0	0	5	0	No	Sense	0		0	0	0	0	0
chr10	27168135	27243046	ACBD5	-	91452	ENSG00000107897	NM_001352570;NM_001352572;NM_001352588;NM_001352573;NM_001352569;NM_145698;NM_001271512;NM_001301253;NM_001301251;NM_001352583;NM_001352585;NM_001352584;NM_001301254;NM_001301252;NM_001352577;NM_001042473;NM_001352578;NM_001352579;NM_001352587;NM_001352581;NM_001352586;NM_001352575;NM_001352574;NM_001352576;NM_001352580;NM_001352582;NM_001352568;NM_001352571	acyl-CoA binding domain containing 5	Yes	Sense	3	G4B.M_48954;G4B.M_48955;G4B.M_48957	0	0	1	0	0	Yes	Sense	1	G4C.M_11526	0	0	0	1	0
chr1	180269653	180502954	ACBD6	-	84320;100527964	ENSG00000230124	NM_032360	acyl-CoA binding domain containing 6	Yes	Sense	9	G4B.M_34236;G4B.M_34237;G4B.M_34239;G4B.M_34240;G4B.M_34243;G4B.M_34245;G4B.M_34248;G4B.M_34249;G4B.M_34251	1	2	0	7	0	Yes	Sense	1	G4C.M_8476	0	0	0	1	0
chr10	15075475	15088776	ACBD7	-	414149	ENSG00000176244	NM_001039844	acyl-CoA binding domain containing 7	Yes	Sense	1	G4B.M_47807	0	0	0	1	0	No	Sense	0		0	0	0	0	0
chr11	44065925	44084237	ACCS	+	84680	ENSG00000110455	NM_032592;NM_001127219	1-aminocyclopropane-1-carboxylate synthase homolog (inactive)	Yes	Sense	6	G4B.M_75962;G4B.M_75963;G4B.M_75965;G4B.M_75966;G4B.M_75967;G4B.M_75969	0	0	0	6	0	Yes	Sense	2	G4C.M_18266;G4C.M_18267	0	0	0	2	0
chr11	44047981	44059977	ACCSL	+	390110	ENSG00000205126	NM_001363113;NM_001031854	1-aminocyclopropane-1-carboxylate synthase homolog (inactive) like	Yes	Sense	1	G4B.M_75960	0	0	0	1	0	No	Sense	0		0	0	0	0	0
chr16	67657512	67660815	ACD	-	65057	ENSG00000102977	NM_001082486;NM_022914	ACD shelterin complex subunit and telomerase recruitment factor	Yes	Sense	5	G4B.M_170788;G4B.M_170789;G4B.M_170790;G4B.M_170791;G4B.M_170793	0	0	1	4	0	Yes	Sense	3	G4C.M_40543;G4C.M_40544;G4C.M_40545	2	0	0	0	0
chr17	63477061	63498380	ACE	+	1636	ENSG00000159640	NM_000789;NM_001382701;NM_001382700;NM_152830;NM_001178057;NM_001382702	angiotensin I converting enzyme	Yes	Sense	8	G4B.M_194706;G4B.M_194709;G4B.M_194711;G4B.M_194715;G4B.M_194718;G4B.M_194719;G4B.M_194720;G4B.M_194724	1	0	2	6	0	Yes	Sense	1	G4C.M_46899	0	0	0	1	0
chrX	15494566	15607236	ACE2	-	59272	ENSG00000130234	NM_001386259;NM_001388452;NM_021804;NM_001386260;NM_001371415	angiotensin I converting enzyme 2	Yes	Sense	10	G4B.M_461014;G4B.M_461016;G4B.M_461018;G4B.M_461019;G4B.M_461020;G4B.M_461021;G4B.M_461022;G4B.M_461023;G4B.M_461025;G4B.M_461026	0	0	0	3	0	Yes	Sense	2	G4C.M_111502;G4C.M_111503	0	0	0	1	0
chr19	6306142	6333612	ACER1	-	125981	ENSG00000167769	NM_133492	alkaline ceramidase 1	Yes	Sense	6	G4B.M_216616;G4B.M_216617;G4B.M_216618;G4B.M_216619;G4B.M_216620;G4B.M_216621	0	0	0	6	0	No	Sense	0		0	0	0	0	0
chr9	19409009	19452505	ACER2	+	340485	ENSG00000177076	NM_001010887	alkaline ceramidase 2	Yes	Sense	8	G4B.M_439033;G4B.M_439034;G4B.M_439035;G4B.M_439036;G4B.M_439037;G4B.M_439039;G4B.M_439040;G4B.M_439041	3	0	0	5	0	Yes	Sense	1	G4C.M_105595	1	0	0	0	0
chr11	76860859	77026797	ACER3	+	55331	ENSG00000078124	NM_001300955;NM_018367;NM_001300954;NM_001300953	alkaline ceramidase 3	Yes	Sense	3	G4B.M_85498;G4B.M_85501;G4B.M_85503	0	0	0	3	0	Yes	Sense	1	G4C.M_20809	0	0	0	1	0
chr7	100889994	100896974	ACHE	-	43	ENSG00000087085	NM_001282449;NM_000665;NM_001367915;NM_001302622;NM_001367919;NM_001367918;NM_001367917;NM_001302621	acetylcholinesterase (Cartwright blood group)	Yes	Sense	8	G4B.M_408080;G4B.M_408081;G4B.M_408082;G4B.M_408083;G4B.M_408085;G4B.M_408086;G4B.M_408087;G4B.M_408088	0	0	0	4	0	No	Sense	0		0	0	0	0	0
chr14	23058564	23095614	ACIN1	-	22985	ENSG00000100813	NM_001386863;NM_001164816;NM_001164817;NM_014977;NM_001164815;NM_001164814	apoptotic chromatin condensation inducer 1	Yes	Sense	7	G4B.M_126467;G4B.M_126468;G4B.M_126469;G4B.M_126470;G4B.M_126474;G4B.M_126476;G4B.M_126481	0	0	0	5	0	Yes	Sense	1	G4C.M_29503	0	0	1	0	0
chr1	159203307	159206500	ACKR1	+	2532	ENSG00000213088	NM_002036;NM_001122951	atypical chemokine receptor 1 (Duffy blood group)	Yes	Sense	1	G4B.M_30970	0	0	0	0	0	No	Sense	0		0	0	0	0	0
chr3	42804752	42887974	ACKR2	+	1238	ENSG00000144648	NM_001296	atypical chemokine receptor 2	Yes	Sense	3	G4B.M_312056;G4B.M_312057;G4B.M_312059	0	0	0	3	0	Yes	Sense	3	G4C.M_78429;G4C.M_78431;G4C.M_78432	0	0	0	1	0
chr2	236567787	236582354	ACKR3	+	57007	ENSG00000144476	NM_020311	atypical chemokine receptor 3	Yes	Sense	10	G4B.M_267514;G4B.M_267516;G4B.M_267517;G4B.M_267518;G4B.M_267519;G4B.M_267520;G4B.M_267521;G4B.M_267524;G4B.M_267525;G4B.M_267526	2	0	0	0	0	No	Sense	0		0	0	0	0	0
chr3	132597270	132618967	ACKR4	+	51554	ENSG00000129048	NM_016557;NM_178445	atypical chemokine receptor 4	No	Sense	0		0	0	0	0	0	No	Sense	0		0	0	0	0	0
chr17	41866917	41930542	ACLY	-	47	ENSG00000131473	NM_001096;NM_001303274;NM_001303275;NM_198830	ATP citrate lyase	Yes	Sense	17	G4B.M_189012;G4B.M_189013;G4B.M_189014;G4B.M_189015;G4B.M_189017;G4B.M_189020;G4B.M_189021;G4B.M_189022;G4B.M_189023;G4B.M_189024;G4B.M_189025;G4B.M_189026;G4B.M_189027;G4B.M_189029;G4B.M_189030;G4B.M_189032;G4B.M_189035	0	0	1	13	0	Yes	Sense	3	G4C.M_45460;G4C.M_45461;G4C.M_45462	0	0	0	3	0
chr2	134838616	134902034	ACMSD	+	130013	ENSG00000153086	NM_138326;NM_001307983	aminocarboxymuconate semialdehyde decarboxylase	Yes	Sense	1	G4B.M_256468	0	0	0	1	0	Yes	Sense	3	G4C.M_64302;G4C.M_64303;G4C.M_64304	0	0	0	2	0
chr9	32384603	32454769	ACO1	+	48	ENSG00000122729	NM_001362840;NM_001278352;NM_002197	aconitase 1	Yes	Sense	1	G4B.M_439880	0	0	0	1	0	Yes	Sense	2	G4C.M_105714;G4C.M_105715	0	0	0	1	0
chr22	41447830	41529273	ACO2	+	50	ENSG00000100412	NM_001098	aconitase 2	Yes	Sense	32	G4B.M_301018;G4B.M_301019;G4B.M_301020;G4B.M_301022;G4B.M_301023;G4B.M_301024;G4B.M_301026;G4B.M_301027;G4B.M_301028;G4B.M_301029;G4B.M_301030;G4B.M_301032;G4B.M_301034;G4B.M_301035;G4B.M_301036;G4B.M_301037;G4B.M_301038;G4B.M_301039;G4B.M_301040;G4B.M_301041;G4B.M_301045;G4B.M_301046;G4B.M_301047;G4B.M_301048;G4B.M_301049;G4B.M_301050;G4B.M_301051;G4B.M_301052;G4B.M_301054;G4B.M_301055;G4B.M_301…	4	0	2	15	2	Yes	Sense	6	G4C.M_75673;G4C.M_75674;G4C.M_75675;G4C.M_75676;G4C.M_75678;G4C.M_75679	4	0	0	0	0
chr13	76948511	76958638	ACOD1	+	730249	ENSG00000102794	NM_001258406	aconitate decarboxylase 1	No	Sense	0		0	0	0	0	0	No	Sense	0		0	0	0	0	0
chr14	73537143	73543796	ACOT1	+	641371	ENSG00000184227	NM_001037161	acyl-CoA thioesterase 1	Yes	Sense	1	G4B.M_132030	0	0	1	0	0	Yes	Sense	1	G4C.M_30555	0	0	0	1	0
chr1	54542257	54639192	ACOT11	+	26027	ENSG00000162390	NM_147161;NM_015547	acyl-CoA thioesterase 11	Yes	Sense	27	G4B.M_19726;G4B.M_19728;G4B.M_19731;G4B.M_19733;G4B.M_19735;G4B.M_19740;G4B.M_19741;G4B.M_19743;G4B.M_19744;G4B.M_19745;G4B.M_19746;G4B.M_19747;G4B.M_19748;G4B.M_19749;G4B.M_19750;G4B.M_19751;G4B.M_19752;G4B.M_19758;G4B.M_19760;G4B.M_19761;G4B.M_19762;G4B.M_19763;G4B.M_19768;G4B.M_19769;G4B.M_19771;G4B.M_19772;G4B.M_19775	1	0	1	23	1	Yes	Sense	6	G4C.M_5611;G4C.M_5616;G4C.M_5620;G4C.M_5621;G4C.M_5623;G4C.M_5625	0	0	0	6	0
chr5	81329996	81394179	ACOT12	-	134526	ENSG00000172497	NM_130767	acyl-CoA thioesterase 12	Yes	Sense	3	G4B.M_357402;G4B.M_357403;G4B.M_357405	0	0	0	3	0	No	Sense	0		0	0	0	0	0
chr6	24667035	24705065	ACOT13	+	55856	ENSG00000112304	NM_001160094;NM_018473	acyl-CoA thioesterase 13	Yes	Sense	5	G4B.M_374721;G4B.M_374722;G4B.M_374723;G4B.M_374724;G4B.M_374725	0	2	0	1	0	No	Sense	0		0	0	0	0	0
chr14	73567620	73575658	ACOT2	+	10965	ENSG00000119673	NM_006821;NM_001364177	acyl-CoA thioesterase 2	Yes	Sense	1	G4B.M_132034	0	0	1	0	0	Yes	Sense	1	G4C.M_30558	0	0	0	1	0
chr14	73591873	73595766	ACOT4	+	122970	ENSG00000177465	NM_152331	acyl-CoA thioesterase 4	Yes	Sense	1	G4B.M_132038	1	0	0	0	0	No	Sense	0		0	0	0	0	0
chr14	73610945	73619888	ACOT6	+	641372	ENSG00000205669	NM_001365788;NM_001365789;NM_001037162	acyl-CoA thioesterase 6	No	Sense	0		0	0	0	0	0	No	Sense	0		0	0	0	0	0
chr1	6264269	6393767	ACOT7	-	11332	ENSG00000097021	NM_181866;NM_181865;NM_181864;NM_007274	acyl-CoA thioesterase 7	Yes	Sense	38	G4B.M_3950;G4B.M_3954;G4B.M_3957;G4B.M_3960;G4B.M_3962;G4B.M_3964;G4B.M_3965;G4B.M_3966;G4B.M_3967;G4B.M_3968;G4B.M_3969;G4B.M_3970;G4B.M_3973;G4B.M_3974;G4B.M_3976;G4B.M_3978;G4B.M_3983;G4B.M_3984;G4B.M_3985;G4B.M_3987;G4B.M_3989;G4B.M_3990;G4B.M_3995;G4B.M_3996;G4B.M_3998;G4B.M_3999;G4B.M_4000;G4B.M_4001;G4B.M_4002;G4B.M_4006;G4B.M_4007;G4B.M_4008;G4B.M_4010;G4B.M_4011;G4B.M_4015;G4B.M_4016;G4B…	0	0	0	33	0	Yes	Sense	13	G4C.M_1450;G4C.M_1452;G4C.M_1453;G4C.M_1456;G4C.M_1457;G4C.M_1459;G4C.M_1460;G4C.M_1461;G4C.M_1462;G4C.M_1463;G4C.M_1464;G4C.M_1465;G4C.M_1466	0	0	0	12	0
chr20	45841721	45857405	ACOT8	-	10005	ENSG00000101473	NM_005469	acyl-CoA thioesterase 8	No	Sense	0		0	0	0	0	0	Yes	Sense	1	G4C.M_69427	0	0	0	1	0
chrX	23701055	23766475	ACOT9	-	23597	ENSG00000123130	NM_001037171;NM_001033583;NM_001330259	acyl-CoA thioesterase 9	Yes	Sense	5	G4B.M_462049;G4B.M_462050;G4B.M_462052;G4B.M_462053;G4B.M_462054	0	0	0	3	0	No	Sense	0		0	0	0	0	0
chr17	75941507	75979177	ACOX1	-	51	ENSG00000161533	NM_004035;NM_001185039;NM_007292	acyl-CoA oxidase 1	Yes	Sense	1	G4B.M_198036	1	0	0	0	0	Yes	Sense	1	G4C.M_47676	1	0	0	0	0
chr3	58505136	58537283	ACOX2	-	8309	ENSG00000168306	NM_003500	acyl-CoA oxidase 2	Yes	Sense	5	G4B.M_316098;G4B.M_316099;G4B.M_316101;G4B.M_316104;G4B.M_316106	0	0	1	5	0	Yes	Sense	2	G4C.M_79517;G4C.M_79518	0	0	0	0	0
chr4	8366282	8440723	ACOX3	-	8310	ENSG00000087008	NM_001375784;NM_001375785;NM_003501;NM_001375787;NM_001101667;NM_001375788;NM_001375789;NM_001375786;NM_001375783;NM_001375790	acyl-CoA oxidase 3, pristanoyl	Yes	Sense	16	G4B.M_334975;G4B.M_334978;G4B.M_334983;G4B.M_334985;G4B.M_334990;G4B.M_334991;G4B.M_334992;G4B.M_334995;G4B.M_334997;G4B.M_334998;G4B.M_334999;G4B.M_335000;G4B.M_335003;G4B.M_335004;G4B.M_335006;G4B.M_335007	0	0	0	13	0	Yes	Sense	9	G4C.M_83731;G4C.M_83733;G4C.M_83734;G4C.M_83736;G4C.M_83737;G4C.M_83738;G4C.M_83739;G4C.M_83740;G4C.M_83741	0	0	0	7	0
chr2	110732539	111120610	ACOXL	+	55289	ENSG00000153093	NM_001371254;NM_001142807;NM_001365487	acyl-CoA oxidase like	Yes	Sense	46	G4B.M_252007;G4B.M_252008;G4B.M_252009;G4B.M_252010;G4B.M_252013;G4B.M_252015;G4B.M_252018;G4B.M_252022;G4B.M_252023;G4B.M_252025;G4B.M_252026;G4B.M_252028;G4B.M_252029;G4B.M_252030;G4B.M_252031;G4B.M_252033;G4B.M_252036;G4B.M_252037;G4B.M_252039;G4B.M_252040;G4B.M_252041;G4B.M_252043;G4B.M_252045;G4B.M_252046;G4B.M_252047;G4B.M_252048;G4B.M_252049;G4B.M_252050;G4B.M_252052;G4B.M_252053;G4B.M_252…	0	0	0	41	1	Yes	Sense	17	G4C.M_63252;G4C.M_63255;G4C.M_63256;G4C.M_63257;G4C.M_63258;G4C.M_63259;G4C.M_63260;G4C.M_63261;G4C.M_63262;G4C.M_63265;G4C.M_63266;G4C.M_63267;G4C.M_63268;G4C.M_63269;G4C.M_63270;G4C.M_63271;G4C.M_63274	0	0	0	15	1
chr2	264140	278283	ACP1	+	52	ENSG00000143727	NM_007099;NM_004300;NM_001040649	acid phosphatase 1	Yes	Sense	1	G4B.M_234536	0	0	0	1	0	No	Sense	0		0	0	0	0	0
chr11	47239302	47248906	ACP2	-	53	ENSG00000134575	NM_001610;NM_001357016;NM_001302491;NM_001302490;NM_001302492;NM_001302489	acid phosphatase 2, lysosomal	Yes	Sense	1	G4B.M_77240	1	0	0	0	0	No	Sense	0		0	0	0	0	0
chr3	132317369	132368298	ACP3	+	55	ENSG00000014257	NM_001099;NM_001292037;NM_001134194	acid phosphatase 3	Yes	Sense	2	G4B.M_323474;G4B.M_323475	0	0	0	0	0	No	Sense	0		0	0	0	0	0
chr19	50790415	50795219	ACP4	+	93650	ENSG00000142513	NM_033068	acid phosphatase 4	Yes	Sense	6	G4B.M_231790;G4B.M_231791;G4B.M_231792;G4B.M_231794;G4B.M_231795;G4B.M_231797	3	0	1	3	0	No	Sense	0		0	0	0	0	0
chr19	11574660	11579008	ACP5	-	54	ENSG00000102575	NM_001322023;NM_001611;NM_001111035;NM_001111034;NM_001111036	acid phosphatase 5, tartrate resistant	Yes	Sense	4	G4B.M_218746;G4B.M_218747;G4B.M_218749;G4B.M_218750	0	0	0	4	0	Yes	Sense	3	G4C.M_53881;G4C.M_53882;G4C.M_53883	1	0	0	0	2
chr1	147629652	147670524	ACP6	-	51205	ENSG00000162836	NM_016361;NM_001323625	acid phosphatase 6, lysophosphatidic	Yes	Sense	5	G4B.M_27734;G4B.M_27736;G4B.M_27737;G4B.M_27738;G4B.M_27739	1	0	0	4	0	Yes	Sense	1	G4C.M_7135	0	0	0	1	0
chr19	39083913	39111493	ACP7	+	390928	ENSG00000183760	NM_001004318;NM_001363687	acid phosphatase 7, tartrate resistant (putative)	Yes	Sense	6	G4B.M_226290;G4B.M_226291;G4B.M_226292;G4B.M_226293;G4B.M_226294;G4B.M_226302	0	0	0	0	1	Yes	Sense	2	G4C.M_56242;G4C.M_56243	0	1	0	0	0
chr22	50738196	50745339	ACR	+	49	ENSG00000100312	NM_001097	acrosin	Yes	Sense	2	G4B.M_306046;G4B.M_306049	1	0	0	1	0	No	Sense	0		0	0	0	0	0
chr12	6638075	6647433	ACRBP	-	84519	ENSG00000111644	NM_032489	acrosin binding protein	Yes	Sense	8	G4B.M_97052;G4B.M_97054;G4B.M_97056;G4B.M_97057;G4B.M_97059;G4B.M_97060;G4B.M_97061;G4B.M_97062	0	0	1	7	0	No	Sense	0		0	0	0	0	0
chr11	125671522	125680874	ACRV1	-	56	ENSG00000134940	NM_001612;NM_020069;NM_020107;NM_020108	acrosomal vesicle protein 1	Yes	Sense	1	G4B.M_92572	0	0	0	1	0	No	Sense	0		0	0	0	0	0
chr15	78167468	78245688	ACSBG1	-	23205	ENSG00000103740	NM_001199377;NM_015162	acyl-CoA synthetase bubblegum family member 1	Yes	Sense	19	G4B.M_151756;G4B.M_151757;G4B.M_151760;G4B.M_151761;G4B.M_151762;G4B.M_151766;G4B.M_151767;G4B.M_151769;G4B.M_151772;G4B.M_151773;G4B.M_151774;G4B.M_151775;G4B.M_151776;G4B.M_151779;G4B.M_151780;G4B.M_151782;G4B.M_151783;G4B.M_151784;G4B.M_151785	0	0	0	15	1	Yes	Sense	2	G4C.M_35440;G4C.M_35441	0	0	0	2	0
chr19	6135247	6193094	ACSBG2	+	81616	ENSG00000130377	NM_001289180;NM_001321384;NM_030924;NM_001289178;NM_001289177;NM_001289179	acyl-CoA synthetase bubblegum family member 2	Yes	Sense	7	G4B.M_216552;G4B.M_216553;G4B.M_216554;G4B.M_216555;G4B.M_216557;G4B.M_216558;G4B.M_216559	1	0	0	4	0	Yes	Sense	2	G4C.M_53167;G4C.M_53168	0	0	0	2	0
chr17	50426158	50474845	ACSF2	+	80221	ENSG00000167107	NM_025149;NM_001288972;NM_001288970;NM_001288971;NM_001288968;NM_001288969	acyl-CoA synthetase family member 2	Yes	Sense	22	G4B.M_192551;G4B.M_192554;G4B.M_192555;G4B.M_192556;G4B.M_192557;G4B.M_192559;G4B.M_192560;G4B.M_192561;G4B.M_192562;G4B.M_192564;G4B.M_192565;G4B.M_192566;G4B.M_192567;G4B.M_192568;G4B.M_192569;G4B.M_192570;G4B.M_192571;G4B.M_192574;G4B.M_192575;G4B.M_192576;G4B.M_192577;G4B.M_192578	1	0	2	20	0	Yes	Sense	3	G4C.M_46396;G4C.M_46397;G4C.M_46400	0	0	0	3	0
chr16	89088375	89164121	ACSF3	+	197322	ENSG00000176715	NM_174917;NM_001243279;NM_001127214;NM_001284316	acyl-CoA synthetase family member 3	Yes	Sense	21	G4B.M_176514;G4B.M_176515;G4B.M_176516;G4B.M_176519;G4B.M_176523;G4B.M_176526;G4B.M_176528;G4B.M_176529;G4B.M_176531;G4B.M_176532;G4B.M_176533;G4B.M_176536;G4B.M_176539;G4B.M_176541;G4B.M_176542;G4B.M_176548;G4B.M_176549;G4B.M_176550;G4B.M_176551;G4B.M_176559;G4B.M_176560	0	0	0	15	0	Yes	Sense	8	G4C.M_42072;G4C.M_42075;G4C.M_42077;G4C.M_42078;G4C.M_42080;G4C.M_42081;G4C.M_42082;G4C.M_42085	0	0	1	6	0
chr4	184755595	184826818	ACSL1	-	2180	ENSG00000151726	NM_001995;NM_001381877;NM_001381878;NM_001381880;NM_001381879;NM_001381881;NM_001381888;NM_001381882;NM_001381890;NM_001381883;NM_001381889;NM_001286711;NM_001286708;NM_001381884;NM_001381885;NM_001381886;NM_001286710;NM_001381887	acyl-CoA synthetase long chain family member 1	Yes	Sense	7	G4B.M_348100;G4B.M_348107;G4B.M_348108;G4B.M_348112;G4B.M_348113;G4B.M_348114;G4B.M_348115	0	0	0	1	0	Yes	Sense	5	G4C.M_85857;G4C.M_85858;G4C.M_85860;G4C.M_85861;G4C.M_85862	0	0	0	3	0
chr2	222860942	222944639	ACSL3	+	2181	ENSG00000123983	NM_001354159;NM_001354158;NM_004457;NM_203372	acyl-CoA synthetase long chain family member 3	Yes	Sense	10	G4B.M_264911;G4B.M_264912;G4B.M_264913;G4B.M_264914;G4B.M_264915;G4B.M_264916;G4B.M_264918;G4B.M_264919;G4B.M_264920;G4B.M_264921	0	0	0	2	0	Yes	Sense	1	G4C.M_65812	0	0	0	0	0
chrX	109624244	109733403	ACSL4	-	2182	ENSG00000068366	NM_001318509;NM_004458;NM_001318510;NM_022977	acyl-CoA synthetase long chain family member 4	Yes	Sense	9	G4B.M_470248;G4B.M_470249;G4B.M_470252;G4B.M_470253;G4B.M_470254;G4B.M_470255;G4B.M_470257;G4B.M_470260;G4B.M_470262	0	0	0	4	0	Yes	Sense	2	G4C.M_113329;G4C.M_113330	0	0	0	1	0
chr10	112374116	112428379	ACSL5	+	51703	ENSG00000197142	NM_203379;NM_203380;NM_001387037;NM_016234	acyl-CoA synthetase long chain family member 5	Yes	Sense	5	G4B.M_62251;G4B.M_62256;G4B.M_62257;G4B.M_62261;G4B.M_62262	0	0	1	2	1	No	Sense	0		0	0	0	0	0
chr5	131949973	132012243	ACSL6	-	23305	ENSG00000164398	NM_001205247;NM_015256;NM_001009185;NM_001205250;NM_001205248;NM_001205251	acyl-CoA synthetase long chain family member 6	Yes	Sense	11	G4B.M_360742;G4B.M_360743;G4B.M_360744;G4B.M_360746;G4B.M_360748;G4B.M_360749;G4B.M_360758;G4B.M_360760;G4B.M_360761;G4B.M_360763;G4B.M_360769	0	0	0	10	0	Yes	Sense	5	G4C.M_88358;G4C.M_88360;G4C.M_88361;G4C.M_88362;G4C.M_88363	0	1	0	3	0
chr16	20623235	20698890	ACSM1	-	116285	ENSG00000166743	NM_001318890;NM_052956	acyl-CoA synthetase medium chain family member 1	Yes	Sense	8	G4B.M_162979;G4B.M_162980;G4B.M_162981;G4B.M_162982;G4B.M_162984;G4B.M_162985;G4B.M_162986;G4B.M_162988	0	0	0	6	1	Yes	Sense	1	G4C.M_38604	0	0	0	1	0
chr16	20451461	20487669	ACSM2A	+	123876	ENSG00000183747	NM_001308954;NM_001308172;NM_001308169	acyl-CoA synthetase medium chain family member 2A	Yes	Sense	6	G4B.M_162935;G4B.M_162937;G4B.M_162939;G4B.M_162940;G4B.M_162941;G4B.M_162942	0	0	1	4	0	Yes	Sense	1	G4C.M_38596	0	0	0	1	0
chr16	20536226	20576427	ACSM2B	-	348158	ENSG00000066813	NM_001105069;NM_182617	acyl-CoA synthetase medium chain family member 2B	Yes	Sense	9	G4B.M_162953;G4B.M_162955;G4B.M_162956;G4B.M_162957;G4B.M_162958;G4B.M_162959;G4B.M_162960;G4B.M_162962;G4B.M_162964	0	0	1	6	1	Yes	Sense	1	G4C.M_38600	0	0	0	1	0
chr16	20610243	20797581	ACSM3	+	6296	ENSG00000005187	NM_005622;NM_202000	acyl-CoA synthetase medium chain family member 3	Yes	Sense	14	G4B.M_162971;G4B.M_162972;G4B.M_162973;G4B.M_162974;G4B.M_162976;G4B.M_162977;G4B.M_162978;G4B.M_162983;G4B.M_162987;G4B.M_162989;G4B.M_162990;G4B.M_162991;G4B.M_162993;G4B.M_162997	0	0	0	1	0	Yes	Sense	2	G4C.M_38603;G4C.M_38607	0	0	0	1	0
chr12	7304284	7328724	ACSM4	+	341392	ENSG00000215009	NM_001080454	acyl-CoA synthetase medium chain family member 4	No	Sense	0		0	0	0	0	0	No	Sense	0		0	0	0	0	0
chr16	20409534	20441336	ACSM5	+	54988	ENSG00000183549	NM_001324373;NM_017888;NM_001324372;NM_001324371	acyl-CoA synthetase medium chain family member 5	Yes	Sense	5	G4B.M_162926;G4B.M_162927;G4B.M_162929;G4B.M_162930;G4B.M_162932	0	0	0	2	1	No	Sense	0		0	0	0	0	0
chr10	95194200	95228928	ACSM6	+	142827	ENSG00000173124	NM_207321	acyl-CoA synthetase medium chain family member 6	Yes	Sense	3	G4B.M_58682;G4B.M_58683;G4B.M_58684	0	0	1	3	0	No	Sense	0		0	0	0	0	0
chr20	25006230	25058980	ACSS1	-	84532	ENSG00000154930	NM_001252675;NM_032501;NM_001252677;NM_001252676	acyl-CoA synthetase short chain family member 1	Yes	Sense	19	G4B.M_274661;G4B.M_274662;G4B.M_274663;G4B.M_274664;G4B.M_274666;G4B.M_274667;G4B.M_274669;G4B.M_274670;G4B.M_274671;G4B.M_274674;G4B.M_274676;G4B.M_274677;G4B.M_274679;G4B.M_274681;G4B.M_274682;G4B.M_274684;G4B.M_274685;G4B.M_274686;G4B.M_274687	1	0	2	14	0	Yes	Sense	6	G4C.M_68279;G4C.M_68281;G4C.M_68282;G4C.M_68283;G4C.M_68285;G4C.M_68287	1	0	0	3	1
chr20	34872146	34927962	ACSS2	+	55902	ENSG00000131069	NM_001242393;NM_018677;NM_001076552	acyl-CoA synthetase short chain family member 2	Yes	Sense	8	G4B.M_276238;G4B.M_276241;G4B.M_276244;G4B.M_276245;G4B.M_276247;G4B.M_276248;G4B.M_276250;G4B.M_276252	1	0	1	5	0	Yes	Sense	2	G4C.M_68748;G4C.M_68749	0	0	0	1	0
chr12	80936414	81261210	ACSS3	+	79611	ENSG00000111058	NM_001330243;NM_024560;NM_001330242	acyl-CoA synthetase short chain family member 3	Yes	Sense	9	G4B.M_106189;G4B.M_106190;G4B.M_106193;G4B.M_106194;G4B.M_106195;G4B.M_106196;G4B.M_106197;G4B.M_106198;G4B.M_106199	0	0	0	3	0	Yes	Sense	2	G4C.M_25045;G4C.M_25046	0	0	0	0	0
chr1	229430365	229434104	ACTA1	-	58	ENSG00000143632	NM_001100	actin alpha 1, skeletal muscle	Yes	Sense	5	G4B.M_42496;G4B.M_42497;G4B.M_42498;G4B.M_42499;G4B.M_42500	0	0	0	1	2	Yes	Sense	1	G4C.M_10216	1	0	0	0	0
chr10	88935074	88991339	ACTA2	-	59	ENSG00000107796	NM_001320855;NM_001141945;NM_001613	actin alpha 2, smooth muscle	Yes	Sense	6	G4B.M_58031;G4B.M_58032;G4B.M_58033;G4B.M_58034;G4B.M_58035;G4B.M_58036	0	0	1	0	0	Yes	Sense	2	G4C.M_13630;G4C.M_13631	0	0	0	0	0
chr7	5526409	5563902	ACTB	-	60	ENSG00000075624	NM_001101	actin beta	Yes	Sense	12	G4B.M_395998;G4B.M_396002;G4B.M_396003;G4B.M_396004;G4B.M_396005;G4B.M_396007;G4B.M_396009;G4B.M_396011;G4B.M_396015;G4B.M_396016;G4B.M_396018;G4B.M_396019	0	0	1	1	1	Yes	Sense	7	G4C.M_96144;G4C.M_96145;G4C.M_96146;G4C.M_96147;G4C.M_96152;G4C.M_96155;G4C.M_96157	0	0	0	0	0
chr5	57480018	57482811	ACTBL2	-	345651	ENSG00000169067	NM_001017992	actin beta like 2	No	Sense	0		0	0	0	0	0	No	Sense	0		0	0	0	0	0
chr15	34790230	34795549	ACTC1	-	70	ENSG00000159251	NM_005159	actin alpha cardiac muscle 1	Yes	Sense	2	G4B.M_143485;G4B.M_143488	1	0	0	0	0	No	Sense	0		0	0	0	0	0
chr17	81509413	81523847	ACTG1	-	71	ENSG00000184009	NM_001614;NM_001199954	actin gamma 1	Yes	Sense	14	G4B.M_201220;G4B.M_201223;G4B.M_201224;G4B.M_201225;G4B.M_201226;G4B.M_201227;G4B.M_201228;G4B.M_201229;G4B.M_201230;G4B.M_201231;G4B.M_201232;G4B.M_201233;G4B.M_201236;G4B.M_201237	0	0	0	0	1	Yes	Sense	2	G4C.M_48797;G4C.M_48799	0	0	0	0	0
chr2	73892314	73919865	ACTG2	+	72	ENSG00000163017	NM_001199893;NM_001615	actin gamma 2, smooth muscle	Yes	Sense	5	G4B.M_246763;G4B.M_246765;G4B.M_246767;G4B.M_246768;G4B.M_246770	0	0	1	3	0	Yes	Sense	2	G4C.M_62080;G4C.M_62081	1	0	0	0	0
chr20	33666943	33668525	ACTL10	+	170487	ENSG00000288649	NM_001024675	actin like 10	No	Sense	0		0	0	0	0	0	No	Sense	0		0	0	0	0	0
chr3	179562886	179588407	ACTL6A	+	86	ENSG00000136518	NM_177989;NM_178042;NM_004301	actin like 6A	Yes	Sense	1	G4B.M_328033	0	0	0	1	0	Yes	Sense	1	G4C.M_81697	0	0	0	0	0
chr7	100643097	100656448	ACTL6B	-	51412	ENSG00000077080	NM_016188	actin like 6B	Yes	Sense	8	G4B.M_407901;G4B.M_407902;G4B.M_407903;G4B.M_407904;G4B.M_407905;G4B.M_407908;G4B.M_407909;G4B.M_407912	1	0	1	6	0	Yes	Sense	1	G4C.M_98723	0	0	0	1	0
chr9	108862266	108863756	ACTL7A	+	10881	ENSG00000187003	NM_006687	actin like 7A	No	Sense	0		0	0	0	0	0	No	Sense	0		0	0	0	0	0
chr9	108854588	108855986	ACTL7B	-	10880	ENSG00000148156	NM_006686	actin like 7B	No	Sense	0		0	0	0	0	0	No	Sense	0		0	0	0	0	0
chr1	17755333	17827063	ACTL8	+	81569	ENSG00000117148	NM_030812	actin like 8	Yes	Sense	14	G4B.M_8113;G4B.M_8114;G4B.M_8115;G4B.M_8116;G4B.M_8117;G4B.M_8118;G4B.M_8119;G4B.M_8123;G4B.M_8124;G4B.M_8126;G4B.M_8127;G4B.M_8128;G4B.M_8130;G4B.M_8131	0	0	0	0	0	Yes	Sense	8	G4C.M_2642;G4C.M_2644;G4C.M_2645;G4C.M_2647;G4C.M_2649;G4C.M_2650;G4C.M_2651;G4C.M_2652	0	0	0	0	0
chr19	8697400	8698795	ACTL9	-	284382	ENSG00000181786	NM_178525	actin like 9	No	Sense	0		0	0	0	0	0	No	Sense	0		0	0	0	0	0
chr14	68874128	68979440	ACTN1	-	87	ENSG00000072110	NM_001130004;NM_001102;NM_001130005	actinin alpha 1	Yes	Sense	33	G4B.M_131099;G4B.M_131100;G4B.M_131102;G4B.M_131103;G4B.M_131105;G4B.M_131108;G4B.M_131109;G4B.M_131111;G4B.M_131112;G4B.M_131117;G4B.M_131122;G4B.M_131124;G4B.M_131125;G4B.M_131127;G4B.M_131128;G4B.M_131129;G4B.M_131130;G4B.M_131133;G4B.M_131134;G4B.M_131136;G4B.M_131137;G4B.M_131139;G4B.M_131141;G4B.M_131142;G4B.M_131147;G4B.M_131148;G4B.M_131150;G4B.M_131151;G4B.M_131152;G4B.M_131153;G4B.M_131…	0	0	0	31	1	Yes	Sense	12	G4C.M_30382;G4C.M_30385;G4C.M_30387;G4C.M_30388;G4C.M_30389;G4C.M_30390;G4C.M_30391;G4C.M_30395;G4C.M_30397;G4C.M_30398;G4C.M_30399;G4C.M_30400	2	0	0	10	0
chr1	236664141	236764631	ACTN2	+	88	ENSG00000077522	NM_001278343;NM_001103;NM_001278344	actinin alpha 2	Yes	Sense	6	G4B.M_43807;G4B.M_43813;G4B.M_43814;G4B.M_43815;G4B.M_43816;G4B.M_43817	0	0	0	5	0	No	Sense	0		0	0	0	0	0
chr11	66546395	66563334	ACTN3	+	89	ENSG00000248746	NM_001258371;NM_001104	actinin alpha 3	Yes	Sense	4	G4B.M_81405;G4B.M_81412;G4B.M_81421;G4B.M_81422	0	0	1	4	0	Yes	Sense	4	G4C.M_19706;G4C.M_19708;G4C.M_19709;G4C.M_19712	0	0	0	4	0
chr19	38647649	38731589	ACTN4	+	81	ENSG00000130402	NM_004924;NM_001322033	actinin alpha 4	Yes	Sense	25	G4B.M_226057;G4B.M_226058;G4B.M_226059;G4B.M_226060;G4B.M_226061;G4B.M_226062;G4B.M_226063;G4B.M_226065;G4B.M_226070;G4B.M_226071;G4B.M_226081;G4B.M_226083;G4B.M_226084;G4B.M_226085;G4B.M_226086;G4B.M_226087;G4B.M_226090;G4B.M_226092;G4B.M_226095;G4B.M_226096;G4B.M_226097;G4B.M_226098;G4B.M_226106;G4B.M_226111;G4B.M_226118	0	1	0	23	1	Yes	Sense	7	G4C.M_56163;G4C.M_56164;G4C.M_56166;G4C.M_56169;G4C.M_56172;G4C.M_56173;G4C.M_56179	0	0	0	6	1
chr14	58200080	58235636	ACTR10	+	55860	ENSG00000131966	NM_018477	actin related protein 10	Yes	Sense	1	G4B.M_129669	0	0	0	1	0	No	Sense	0		0	0	0	0	0
chr10	102461881	102502712	ACTR1A	-	10121	ENSG00000138107	NM_005736	actin related protein 1A	Yes	Sense	3	G4B.M_60728;G4B.M_60729;G4B.M_60731	1	0	0	2	0	Yes	Sense	2	G4C.M_14230;G4C.M_14231	2	0	0	0	0
chr2	97655939	97664044	ACTR1B	-	10120	ENSG00000115073	NM_005735	actin related protein 1B	Yes	Sense	2	G4B.M_249797;G4B.M_249801	0	1	0	1	0	Yes	Sense	2	G4C.M_62834;G4C.M_62836	0	0	1	2	0
chr2	65227788	65271253	ACTR2	+	10097	ENSG00000138071	NM_005722;NM_001005386	actin related protein 2	Yes	Sense	4	G4B.M_245000;G4B.M_245001;G4B.M_245002;G4B.M_245003	0	0	0	4	0	Yes	Sense	2	G4C.M_61716;G4C.M_61718	0	0	0	1	1
chr2	113890063	113962596	ACTR3	+	10096	ENSG00000115091	NM_005721;NM_001277140	actin related protein 3	Yes	Sense	2	G4B.M_252716;G4B.M_252721	0	0	0	1	1	Yes	Sense	1	G4C.M_63406	0	0	0	1	0
chr7	152759749	152855378	ACTR3B	+	57180	ENSG00000133627	NM_001040135;NM_020445;NM_001350944;NM_001350942;NM_001350941;NM_001350945;NM_001350940;NM_001350946;NM_001350943	actin related protein 3B	Yes	Sense	12	G4B.M_415354;G4B.M_415357;G4B.M_415359;G4B.M_415361;G4B.M_415362;G4B.M_415368;G4B.M_415369;G4B.M_415370;G4B.M_415371;G4B.M_415373;G4B.M_415374;G4B.M_415376	0	0	0	12	0	Yes	Sense	1	G4C.M_100326	0	0	0	1	0
chr7	150243916	150323725	ACTR3C	-	653857	ENSG00000106526	NM_001164458;NM_001164459	actin related protein 3C	Yes	Sense	10	G4B.M_414461;G4B.M_414462;G4B.M_414463;G4B.M_414464;G4B.M_414469;G4B.M_414470;G4B.M_414471;G4B.M_414472;G4B.M_414475;G4B.M_414476	2	0	0	8	0	No	Sense	0		0	0	0	0	0
chr20	38748460	38772520	ACTR5	+	79913	ENSG00000101442	NM_024855	actin related protein 5	Yes	Sense	4	G4B.M_277474;G4B.M_277475;G4B.M_277476;G4B.M_277478	0	0	0	3	0	No	Sense	0		0	0	0	0	0
chr12	100199122	100241865	ACTR6	+	64431	ENSG00000075089	NM_022496	actin related protein 6	Yes	Sense	1	G4B.M_107634	0	0	0	0	0	No	Sense	0		0	0	0	0	0
chr3	53867066	53882152	ACTR8	-	93973	ENSG00000113812	NM_022899	actin related protein 8	Yes	Sense	3	G4B.M_315433;G4B.M_315434;G4B.M_315435	0	0	0	3	0	No	Sense	0		0	0	0	0	0
chrX	128050962	128052403	ACTRT1	-	139741	ENSG00000123165	NM_138289	actin related protein T1	No	Sense	0		0	0	0	0	0	No	Sense	0		0	0	0	0	0
chr1	3021467	3022903	ACTRT2	+	140625	ENSG00000169717	NM_080431	actin related protein T2	Yes	Sense	2	G4B.M_2100;G4B.M_2101	2	0	0	0	0	No	Sense	0		0	0	0	0	0
chr3	169766921	169769561	ACTRT3	-	84517	ENSG00000184378	NM_032487	actin related protein T3	No	Sense	0		0	0	0	0	0	No	Sense	0		0	0	0	0	0
chr2	157736251	157876330	ACVR1	-	90	ENSG00000115170	NM_001105;NM_001111067;NM_001347663;NM_001347666;NM_001347665;NM_001347664;NM_001347667	activin A receptor type 1	Yes	Sense	17	G4B.M_258149;G4B.M_258150;G4B.M_258152;G4B.M_258153;G4B.M_258154;G4B.M_258155;G4B.M_258156;G4B.M_258158;G4B.M_258159;G4B.M_258160;G4B.M_258161;G4B.M_258164;G4B.M_258165;G4B.M_258166;G4B.M_258168;G4B.M_258169;G4B.M_258171	0	0	1	14	0	Yes	Sense	2	G4C.M_64533;G4C.M_64534	0	0	0	1	0
chr12	51951699	51997078	ACVR1B	+	91	ENSG00000135503	NM_004302;NM_020328;NM_020327	activin A receptor type 1B	Yes	Sense	9	G4B.M_102016;G4B.M_102017;G4B.M_102018;G4B.M_102020;G4B.M_102021;G4B.M_102022;G4B.M_102024;G4B.M_102025;G4B.M_102026	2	0	1	6	0	Yes	Sense	2	G4C.M_24112;G4C.M_24113	0	0	0	2	0
chr2	157526767	157628864	ACVR1C	-	130399	ENSG00000123612	NM_145259;NM_001111031;NM_001111032;NM_001111033	activin A receptor type 1C	Yes	Sense	7	G4B.M_258133;G4B.M_258135;G4B.M_258136;G4B.M_258140;G4B.M_258141;G4B.M_258142;G4B.M_258143	1	0	0	6	0	No	Sense	0		0	0	0	0	0
chr2	147844517	147930826	ACVR2A	+	92	ENSG00000121989	NM_001278580;NM_001278579;NM_001616	activin A receptor type 2A	Yes	Sense	6	G4B.M_257363;G4B.M_257366;G4B.M_257367;G4B.M_257368;G4B.M_257369;G4B.M_257370	1	0	0	5	0	No	Sense	0		0	0	0	0	0
chr3	38453890	38493142	ACVR2B	+	93	ENSG00000114739	NM_001106	activin A receptor type 2B	Yes	Sense	12	G4B.M_311196;G4B.M_311198;G4B.M_311202;G4B.M_311203;G4B.M_311204;G4B.M_311206;G4B.M_311207;G4B.M_311209;G4B.M_311210;G4B.M_311211;G4B.M_311212;G4B.M_311213	0	0	0	11	1	Yes	Sense	2	G4C.M_78268;G4C.M_78270	0	0	0	1	1
chr12	51906908	51923361	ACVRL1	+	94	ENSG00000139567	NM_000020;NM_001077401	activin A receptor like type 1	Yes	Sense	7	G4B.M_101995;G4B.M_101996;G4B.M_101997;G4B.M_101998;G4B.M_102001;G4B.M_102004;G4B.M_102006	1	0	0	1	1	Yes	Sense	5	G4C.M_24102;G4C.M_24104;G4C.M_24106;G4C.M_24107;G4C.M_24109	1	0	2	2	1
chr3	51983340	51989197	ACY1	+	95	ENSG00000243989	NM_001198898;NM_001198897;NM_001198896;NM_000666;NM_001198895	aminoacylase 1	Yes	Sense	3	G4B.M_314675;G4B.M_314677;G4B.M_314678	0	0	0	3	0	Yes	Sense	3	G4C.M_79170;G4C.M_79171;G4C.M_79172	0	0	0	3	0
chr11	67642555	67650730	ACY3	-	91703	ENSG00000132744	NM_080658	aminoacylase 3	Yes	Sense	4	G4B.M_81967;G4B.M_81968;G4B.M_81970;G4B.M_81971	0	0	0	2	0	No	Sense	0		0	0	0	0	0
chr14	75053237	75069483	ACYP1	-	97	ENSG00000119640	NM_001302617;NM_001107;NM_001302616	acylphosphatase 1	Yes	Sense	1	G4B.M_132458	0	0	0	1	0	No	Sense	0		0	0	0	0	0
chr2	53970838	54305300	ACYP2	+	98	ENSG00000170634	NM_001320586;NM_001320587;NM_001320590;NM_001320589;NM_138448	acylphosphatase 2	Yes	Sense	15	G4B.M_243784;G4B.M_243785;G4B.M_243788;G4B.M_243789;G4B.M_243790;G4B.M_243791;G4B.M_243792;G4B.M_243795;G4B.M_243796;G4B.M_243797;G4B.M_243798;G4B.M_243800;G4B.M_243801;G4B.M_243802;G4B.M_243811	0	0	0	2	0	Yes	Sense	3	G4C.M_61501;G4C.M_61504;G4C.M_61507	1	0	0	0	0
chr20	44619522	44652233	ADA	-	100	ENSG00000196839	NM_001322050;NM_000022;NM_001322051	adenosine deaminase	Yes	Sense	10	G4B.M_278765;G4B.M_278766;G4B.M_278769;G4B.M_278770;G4B.M_278771;G4B.M_278772;G4B.M_278773;G4B.M_278774;G4B.M_278782;G4B.M_278784	0	0	0	10	0	Yes	Sense	3	G4C.M_69363;G4C.M_69365;G4C.M_69366	0	0	0	3	0
chr22	17178790	17258235	ADA2	-	51816	ENSG00000093072	NM_001282226;NM_001282225;NM_177405;NM_001282227;NM_001282228;NM_001282229	adenosine deaminase 2	Yes	Sense	20	G4B.M_292411;G4B.M_292412;G4B.M_292415;G4B.M_292417;G4B.M_292418;G4B.M_292421;G4B.M_292422;G4B.M_292423;G4B.M_292424;G4B.M_292425;G4B.M_292427;G4B.M_292428;G4B.M_292429;G4B.M_292431;G4B.M_292432;G4B.M_292433;G4B.M_292436;G4B.M_292438;G4B.M_292439;G4B.M_292440	3	0	1	8	0	Yes	Sense	5	G4C.M_73210;G4C.M_73212;G4C.M_73213;G4C.M_73214;G4C.M_73215	1	0	0	1	0
chr4	122378966	122429802	ADAD1	+	132612	ENSG00000164113	NM_139243;NM_001159285;NM_001159295	adenosine deaminase domain containing 1	Yes	Sense	2	G4B.M_343571;G4B.M_343572	0	0	0	2	0	No	Sense	0		0	0	0	0	0
chr16	84191138	84197168	ADAD2	+	161931	ENSG00000140955	NM_139174;NM_001145400	adenosine deaminase domain containing 2	Yes	Sense	1	G4B.M_173862	0	0	0	1	0	Yes	Sense	4	G4C.M_41235;G4C.M_41236;G4C.M_41239;G4C.M_41240	0	0	0	1	1
chr15	43330672	43354569	ADAL	+	161823	ENSG00000168803	NM_001324366;NM_001159280;NM_001324364;NM_001324368;NM_001324367;NM_001012969;NM_001324365	adenosine deaminase like	Yes	Sense	1	G4B.M_144853	0	0	0	1	0	No	Sense	0		0	0	0	0	0
chr15	58588809	58749791	ADAM10	-	102	ENSG00000137845	NM_001320570;NM_001110	ADAM metallopeptidase domain 10	Yes	Sense	14	G4B.M_146570;G4B.M_146571;G4B.M_146572;G4B.M_146573;G4B.M_146574;G4B.M_146575;G4B.M_146576;G4B.M_146577;G4B.M_146578;G4B.M_146579;G4B.M_146581;G4B.M_146583;G4B.M_146584;G4B.M_146585	1	0	0	10	2	Yes	Sense	1	G4C.M_34121	0	0	0	1	0
chr17	44758988	44781846	ADAM11	+	4185	ENSG00000073670	NM_002390;NM_001318933	ADAM metallopeptidase domain 11	Yes	Sense	15	G4B.M_190199;G4B.M_190204;G4B.M_190205;G4B.M_190206;G4B.M_190207;G4B.M_190208;G4B.M_190210;G4B.M_190214;G4B.M_190216;G4B.M_190220;G4B.M_190223;G4B.M_190224;G4B.M_190225;G4B.M_190226;G4B.M_190229	1	0	1	13	1	Yes	Sense	12	G4C.M_45776;G4C.M_45778;G4C.M_45779;G4C.M_45781;G4C.M_45783;G4C.M_45785;G4C.M_45786;G4C.M_45787;G4C.M_45788;G4C.M_45789;G4C.M_45790;G4C.M_45793	1	0	0	10	1
chr10	126012381	126388477	ADAM12	-	8038	ENSG00000148848	NM_003474;NM_001288975;NM_001288974;NM_021641;NM_001288973	ADAM metallopeptidase domain 12	Yes	Sense	44	G4B.M_65258;G4B.M_65261;G4B.M_65262;G4B.M_65263;G4B.M_65264;G4B.M_65265;G4B.M_65266;G4B.M_65267;G4B.M_65268;G4B.M_65270;G4B.M_65272;G4B.M_65273;G4B.M_65274;G4B.M_65275;G4B.M_65276;G4B.M_65278;G4B.M_65279;G4B.M_65280;G4B.M_65283;G4B.M_65284;G4B.M_65285;G4B.M_65287;G4B.M_65288;G4B.M_65289;G4B.M_65290;G4B.M_65293;G4B.M_65294;G4B.M_65296;G4B.M_65297;G4B.M_65300;G4B.M_65302;G4B.M_65304;G4B.M_65307;G4B…	0	0	0	43	1	Yes	Sense	10	G4C.M_15141;G4C.M_15142;G4C.M_15143;G4C.M_15144;G4C.M_15147;G4C.M_15149;G4C.M_15154;G4C.M_15156;G4C.M_15157;G4C.M_15158	1	0	0	9	0
chr1	155050566	155062775	ADAM15	+	8751	ENSG00000143537	NM_207197;NM_207196;NM_207195;NM_207191;NM_001261465;NM_207194;NM_003815;NM_001261464;NM_001261466	ADAM metallopeptidase domain 15	Yes	Sense	4	G4B.M_29509;G4B.M_29511;G4B.M_29515;G4B.M_29516	1	0	1	3	0	Yes	Sense	2	G4C.M_7588;G4C.M_7589	0	0	0	1	0
chr2	9488486	9556732	ADAM17	-	6868	ENSG00000151694	NM_003183;NM_001382777;NM_001382778	ADAM metallopeptidase domain 17	Yes	Sense	10	G4B.M_236654;G4B.M_236655;G4B.M_236656;G4B.M_236657;G4B.M_236658;G4B.M_236659;G4B.M_236660;G4B.M_236661;G4B.M_236662;G4B.M_236663	0	1	0	7	0	Yes	Sense	1	G4C.M_59929	0	0	0	0	0
chr8	39584489	39730065	ADAM18	+	8749	ENSG00000168619	NM_014237;NM_001320313;NM_001190956	ADAM metallopeptidase domain 18	Yes	Sense	3	G4B.M_423926;G4B.M_423927;G4B.M_423929	0	0	0	3	0	Yes	Sense	1	G4C.M_102313	0	0	0	1	0
chr5	157395534	157575775	ADAM19	-	8728	ENSG00000135074	NM_033274	ADAM metallopeptidase domain 19	Yes	Sense	26	G4B.M_365745;G4B.M_365746;G4B.M_365747;G4B.M_365748;G4B.M_365751;G4B.M_365754;G4B.M_365758;G4B.M_365759;G4B.M_365760;G4B.M_365762;G4B.M_365763;G4B.M_365765;G4B.M_365771;G4B.M_365772;G4B.M_365773;G4B.M_365774;G4B.M_365775;G4B.M_365776;G4B.M_365777;G4B.M_365779;G4B.M_365780;G4B.M_365782;G4B.M_365783;G4B.M_365785;G4B.M_365791;G4B.M_365794	0	0	0	17	1	Yes	Sense	6	G4C.M_89465;G4C.M_89467;G4C.M_89468;G4C.M_89473;G4C.M_89474;G4C.M_89475	0	0	0	3	0
chr8	39743735	39838289	ADAM2	-	2515	ENSG00000104755	NM_001278113;NM_001464;NM_001278114	ADAM metallopeptidase domain 2	Yes	Sense	1	G4B.M_423932	0	0	0	1	0	No	Sense	0		0	0	0	0	0
chr14	70522358	70535015	ADAM20	-	8748	ENSG00000134007	NM_003814	ADAM metallopeptidase domain 20	No	Sense	0		0	0	0	0	0	No	Sense	0		0	0	0	0	0
chr14	70417107	70460427	ADAM21	+	8747	ENSG00000139985	NM_003813	ADAM metallopeptidase domain 21	Yes	Sense	3	G4B.M_131511;G4B.M_131512;G4B.M_131513	0	0	0	0	0	Yes	Sense	1	G4C.M_30452	0	0	0	0	0
chr7	87934143	88202889	ADAM22	+	53616	ENSG00000008277	NM_016351;NM_001324417;NM_001324418;NM_001324419;NM_004194;NM_001324420;NM_021723;NM_021722;NM_001324421;NM_021721	ADAM metallopeptidase domain 22	Yes	Sense	9	G4B.M_406234;G4B.M_406235;G4B.M_406236;G4B.M_406237;G4B.M_406238;G4B.M_406239;G4B.M_406240;G4B.M_406242;G4B.M_406243	0	1	0	7	0	Yes	Sense	2	G4C.M_98357;G4C.M_98358	0	0	0	2	0
chr2	206443532	206621127	ADAM23	+	8745	ENSG00000114948	NM_003812	ADAM metallopeptidase domain 23	Yes	Sense	9	G4B.M_262386;G4B.M_262389;G4B.M_262390;G4B.M_262392;G4B.M_262393;G4B.M_262394;G4B.M_262395;G4B.M_262398;G4B.M_262399	0	0	0	9	0	Yes	Sense	2	G4C.M_65262;G4C.M_65263	0	0	0	2	0
chr8	24294069	24359014	ADAM28	+	10863	ENSG00000042980	NM_014265;NM_001304351;NM_021777	ADAM metallopeptidase domain 28	Yes	Sense	1	G4B.M_421834	0	0	0	1	0	Yes	Sense	1	G4C.M_101887	0	0	0	1	0
chr4	174829668	174978180	ADAM29	+	11086	ENSG00000168594	NM_001130704;NM_001130705;NM_001278126;NM_014269;NM_001278125;NM_001130703;NM_001278127	ADAM metallopeptidase domain 29	Yes	Sense	1	G4B.M_347262	0	0	0	1	0	No	Sense	0		0	0	0	0	0
chr1	119893533	119896515	ADAM30	-	11085	ENSG00000134249	NM_021794	ADAM metallopeptidase domain 30	No	Sense	0		0	0	0	0	0	No	Sense	0		0	0	0	0	0
chr8	39106990	39284917	ADAM32	+	203102	ENSG00000197140	NM_001313994;NM_145004	ADAM metallopeptidase domain 32	Yes	Sense	2	G4B.M_423906;G4B.M_423907	0	0	0	2	0	Yes	Sense	2	G4C.M_102308;G4C.M_102309	0	0	0	2	0
chr20	3667965	3682246	ADAM33	-	80332	ENSG00000149451	NM_001282447;NM_153202;NM_025220	ADAM metallopeptidase domain 33	Yes	Sense	13	G4B.M_271200;G4B.M_271201;G4B.M_271204;G4B.M_271207;G4B.M_271209;G4B.M_271212;G4B.M_271213;G4B.M_271214;G4B.M_271215;G4B.M_271217;G4B.M_271221;G4B.M_271222;G4B.M_271224	1	0	0	12	0	Yes	Sense	4	G4C.M_67600;G4C.M_67603;G4C.M_67605;G4C.M_67609	0	0	0	4	0
chr8	24440930	24526970	ADAM7	+	8756	ENSG00000069206	NM_003817	ADAM metallopeptidase domain 7	Yes	Sense	4	G4B.M_421843;G4B.M_421844;G4B.M_421846;G4B.M_421847	0	0	0	2	0	No	Sense	0		0	0	0	0	0
chr10	133262420	133276868	ADAM8	-	101	ENSG00000151651	NM_001164489;NM_001109;NM_001164490	ADAM metallopeptidase domain 8	Yes	Sense	25	G4B.M_67967;G4B.M_67968;G4B.M_67969;G4B.M_67970;G4B.M_67971;G4B.M_67972;G4B.M_67973;G4B.M_67974;G4B.M_67975;G4B.M_67976;G4B.M_67978;G4B.M_67979;G4B.M_67980;G4B.M_67981;G4B.M_67982;G4B.M_67983;G4B.M_67984;G4B.M_67987;G4B.M_67988;G4B.M_67989;G4B.M_67990;G4B.M_67992;G4B.M_67993;G4B.M_67995;G4B.M_67996	2	0	2	23	0	Yes	Sense	4	G4C.M_16029;G4C.M_16030;G4C.M_16032;G4C.M_16033	0	0	0	4	0
chr8	38996754	39105445	ADAM9	+	8754	ENSG00000168615	NM_003816	ADAM metallopeptidase domain 9	Yes	Sense	5	G4B.M_423894;G4B.M_423896;G4B.M_423897;G4B.M_423899;G4B.M_423901	0	0	0	5	0	No	Sense	0		0	0	0	0	0
chr8	24384285	24406013	ADAMDEC1	+	27299	ENSG00000134028	NM_014479;NM_001145271;NM_001145272	ADAM like decysin 1	No	Sense	0		0	0	0	0	0	No	Sense	0		0	0	0	0	0
chr21	26835755	26845409	ADAMTS1	-	9510	ENSG00000154734	NM_006988	ADAM metallopeptidase with thrombospondin type 1 motif 1	Yes	Sense	5	G4B.M_287148;G4B.M_287149;G4B.M_287150;G4B.M_287151;G4B.M_287152	3	0	0	1	1	Yes	Sense	2	G4C.M_71708;G4C.M_71709	2	0	0	0	0
chr19	8580240	8610735	ADAMTS10	-	81794	ENSG00000142303	NM_001282352;NM_030957	ADAM metallopeptidase with thrombospondin type 1 motif 10	Yes	Sense	15	G4B.M_217617;G4B.M_217619;G4B.M_217622;G4B.M_217623;G4B.M_217626;G4B.M_217628;G4B.M_217629;G4B.M_217635;G4B.M_217637;G4B.M_217639;G4B.M_217640;G4B.M_217643;G4B.M_217646;G4B.M_217647;G4B.M_217654	2	1	0	11	1	Yes	Sense	8	G4C.M_53566;G4C.M_53567;G4C.M_53568;G4C.M_53573;G4C.M_53574;G4C.M_53575;G4C.M_53576;G4C.M_53577	0	0	0	4	2
chr5	33523535	33892019	ADAMTS12	-	81792	ENSG00000151388	NM_030955;NM_001324512;NM_001324511	ADAM metallopeptidase with thrombospondin type 1 motif 12	Yes	Sense	20	G4B.M_353113;G4B.M_353114;G4B.M_353115;G4B.M_353116;G4B.M_353120;G4B.M_353121;G4B.M_353122;G4B.M_353124;G4B.M_353125;G4B.M_353126;G4B.M_353127;G4B.M_353129;G4B.M_353131;G4B.M_353132;G4B.M_353137;G4B.M_353139;G4B.M_353141;G4B.M_353143;G4B.M_353146;G4B.M_353147	1	0	1	19	0	Yes	Sense	2	G4C.M_87122;G4C.M_87125	0	0	0	2	0
chr9	133414358	133459402	ADAMTS13	+	11093	ENSG00000160323	NM_139025;NM_139026;NM_139027	ADAM metallopeptidase with thrombospondin type 1 motif 13	Yes	Sense	10	G4B.M_455237;G4B.M_455239;G4B.M_455241;G4B.M_455255;G4B.M_455257;G4B.M_455258;G4B.M_455261;G4B.M_455265;G4B.M_455266;G4B.M_455267	0	0	0	9	1	Yes	Sense	4	G4C.M_109445;G4C.M_109446;G4C.M_109450;G4C.M_109451	0	0	0	4	0
chr10	70672506	70762441	ADAMTS14	+	140766	ENSG00000138316	NM_139155;NM_080722	ADAM metallopeptidase with thrombospondin type 1 motif 14	Yes	Sense	45	G4B.M_54129;G4B.M_54131;G4B.M_54132;G4B.M_54135;G4B.M_54136;G4B.M_54137;G4B.M_54138;G4B.M_54139;G4B.M_54142;G4B.M_54143;G4B.M_54144;G4B.M_54145;G4B.M_54146;G4B.M_54148;G4B.M_54149;G4B.M_54150;G4B.M_54152;G4B.M_54153;G4B.M_54154;G4B.M_54155;G4B.M_54156;G4B.M_54157;G4B.M_54158;G4B.M_54159;G4B.M_54160;G4B.M_54163;G4B.M_54164;G4B.M_54166;G4B.M_54167;G4B.M_54168;G4B.M_54169;G4B.M_54170;G4B.M_54171;G4B…	1	0	1	43	0	Yes	Sense	7	G4C.M_12756;G4C.M_12757;G4C.M_12761;G4C.M_12763;G4C.M_12764;G4C.M_12765;G4C.M_12767	0	0	0	7	0
chr11	130448645	130476645	ADAMTS15	+	170689	ENSG00000166106	NM_139055	ADAM metallopeptidase with thrombospondin type 1 motif 15	Yes	Sense	12	G4B.M_93632;G4B.M_93634;G4B.M_93635;G4B.M_93636;G4B.M_93637;G4B.M_93638;G4B.M_93639;G4B.M_93640;G4B.M_93645;G4B.M_93646;G4B.M_93649;G4B.M_93650	0	0	0	12	0	Yes	Sense	2	G4C.M_22387;G4C.M_22388	2	0	0	0	0
chr5	5140330	5320304	ADAMTS16	+	170690	ENSG00000145536	NM_139056	ADAM metallopeptidase with thrombospondin type 1 motif 16	Yes	Sense	13	G4B.M_350737;G4B.M_350739;G4B.M_350744;G4B.M_350745;G4B.M_350747;G4B.M_350750;G4B.M_350752;G4B.M_350753;G4B.M_350760;G4B.M_350761;G4B.M_350764;G4B.M_350765;G4B.M_350766	0	0	1	11	1	No	Sense	0		0	0	0	0	0
chr15	99971437	100342005	ADAMTS17	-	170691	ENSG00000140470	NM_139057	ADAM metallopeptidase with thrombospondin type 1 motif 17	Yes	Sense	52	G4B.M_156139;G4B.M_156145;G4B.M_156149;G4B.M_156152;G4B.M_156154;G4B.M_156155;G4B.M_156156;G4B.M_156160;G4B.M_156168;G4B.M_156170;G4B.M_156171;G4B.M_156173;G4B.M_156178;G4B.M_156179;G4B.M_156180;G4B.M_156181;G4B.M_156183;G4B.M_156184;G4B.M_156187;G4B.M_156189;G4B.M_156191;G4B.M_156194;G4B.M_156197;G4B.M_156198;G4B.M_156199;G4B.M_156200;G4B.M_156201;G4B.M_156202;G4B.M_156203;G4B.M_156208;G4B.M_156…	2	0	0	49	1	Yes	Sense	9	G4C.M_36449;G4C.M_36450;G4C.M_36453;G4C.M_36456;G4C.M_36457;G4C.M_36458;G4C.M_36459;G4C.M_36462;G4C.M_36464	0	0	0	9	0
chr16	77247813	77435034	ADAMTS18	-	170692	ENSG00000140873	NM_199355;NM_001326358	ADAM metallopeptidase with thrombospondin type 1 motif 18	Yes	Sense	10	G4B.M_172573;G4B.M_172574;G4B.M_172576;G4B.M_172577;G4B.M_172579;G4B.M_172580;G4B.M_172582;G4B.M_172584;G4B.M_172587;G4B.M_172588	0	0	0	8	0	No	Sense	0		0	0	0	0	0
chr5	129460281	129738683	ADAMTS19	+	171019	ENSG00000145808	NM_133638	ADAM metallopeptidase with thrombospondin type 1 motif 19	Yes	Sense	6	G4B.M_360640;G4B.M_360641;G4B.M_360643;G4B.M_360647;G4B.M_360651;G4B.M_360652	2	0	0	4	0	Yes	Sense	1	G4C.M_88339	1	0	0	0	0
chr5	179110853	179345461	ADAMTS2	-	9509	ENSG00000087116	NM_014244;NM_021599	ADAM metallopeptidase with thrombospondin type 1 motif 2	Yes	Sense	101	G4B.M_370005;G4B.M_370007;G4B.M_370009;G4B.M_370011;G4B.M_370012;G4B.M_370017;G4B.M_370019;G4B.M_370020;G4B.M_370021;G4B.M_370024;G4B.M_370027;G4B.M_370028;G4B.M_370029;G4B.M_370030;G4B.M_370032;G4B.M_370033;G4B.M_370034;G4B.M_370035;G4B.M_370038;G4B.M_370040;G4B.M_370043;G4B.M_370044;G4B.M_370045;G4B.M_370046;G4B.M_370047;G4B.M_370048;G4B.M_370050;G4B.M_370052;G4B.M_370053;G4B.M_370054;G4B.M_370…	3	1	2	94	1	Yes	Sense	37	G4C.M_90373;G4C.M_90374;G4C.M_90375;G4C.M_90376;G4C.M_90377;G4C.M_90379;G4C.M_90380;G4C.M_90381;G4C.M_90382;G4C.M_90383;G4C.M_90387;G4C.M_90389;G4C.M_90390;G4C.M_90391;G4C.M_90393;G4C.M_90395;G4C.M_90400;G4C.M_90401;G4C.M_90402;G4C.M_90412;G4C.M_90414;G4C.M_90416;G4C.M_90417;G4C.M_90418;G4C.M_90419;G4C.M_90420;G4C.M_90423;G4C.M_90425;G4C.M_90426;G4C.M_90427;G4C.M_90428;G4C.M_90429;G4C.M_90432;G4C…	0	0	0	35	2
chr12	43353866	43552203	ADAMTS20	-	80070	ENSG00000173157	NM_025003	ADAM metallopeptidase with thrombospondin type 1 motif 20	Yes	Sense	15	G4B.M_100339;G4B.M_100340;G4B.M_100341;G4B.M_100343;G4B.M_100344;G4B.M_100345;G4B.M_100346;G4B.M_100347;G4B.M_100348;G4B.M_100349;G4B.M_100350;G4B.M_100351;G4B.M_100352;G4B.M_100353;G4B.M_100354	1	2	1	11	0	No	Sense	0		0	0	0	0	0
chr4	72280969	72569221	ADAMTS3	-	9508	ENSG00000156140	NM_014243	ADAM metallopeptidase with thrombospondin type 1 motif 3	Yes	Sense	8	G4B.M_339968;G4B.M_339970;G4B.M_339971;G4B.M_339972;G4B.M_339975;G4B.M_339977;G4B.M_339978;G4B.M_339979	1	0	0	7	0	Yes	Sense	2	G4C.M_84613;G4C.M_84614	0	1	0	1	0
chr1	161184302	161199054	ADAMTS4	-	9507	ENSG00000158859	NM_005099;NM_001320336	ADAM metallopeptidase with thrombospondin type 1 motif 4	Yes	Sense	11	G4B.M_31516;G4B.M_31517;G4B.M_31518;G4B.M_31519;G4B.M_31520;G4B.M_31521;G4B.M_31522;G4B.M_31525;G4B.M_31526;G4B.M_31529;G4B.M_31530	4	0	0	2	5	Yes	Sense	4	G4C.M_8038;G4C.M_8039;G4C.M_8041;G4C.M_8042	0	0	0	2	2
chr21	26917922	26967088	ADAMTS5	-	11096	ENSG00000154736	NM_007038	ADAM metallopeptidase with thrombospondin type 1 motif 5	Yes	Sense	5	G4B.M_287163;G4B.M_287164;G4B.M_287165;G4B.M_287168;G4B.M_287169	1	1	0	2	0	No	Sense	0		0	0	0	0	0
chr5	65148738	65481920	ADAMTS6	-	11174	ENSG00000049192	NM_197941	ADAM metallopeptidase with thrombospondin type 1 motif 6	Yes	Sense	16	G4B.M_355501;G4B.M_355502;G4B.M_355503;G4B.M_355505;G4B.M_355506;G4B.M_355507;G4B.M_355508;G4B.M_355509;G4B.M_355511;G4B.M_355512;G4B.M_355514;G4B.M_355515;G4B.M_355516;G4B.M_355517;G4B.M_355519;G4B.M_355520	0	0	0	15	0	Yes	Sense	1	G4C.M_87501	0	0	0	1	0
chr15	78759206	78811464	ADAMTS7	-	11173	ENSG00000136378	NM_014272	ADAM metallopeptidase with thrombospondin type 1 motif 7	Yes	Sense	23	G4B.M_151954;G4B.M_151955;G4B.M_151956;G4B.M_151958;G4B.M_151959;G4B.M_151962;G4B.M_151963;G4B.M_151967;G4B.M_151968;G4B.M_151969;G4B.M_151970;G4B.M_151972;G4B.M_151974;G4B.M_151978;G4B.M_151979;G4B.M_151980;G4B.M_151981;G4B.M_151983;G4B.M_151985;G4B.M_151986;G4B.M_151987;G4B.M_151988;G4B.M_151991	1	0	0	22	0	Yes	Sense	14	G4C.M_35494;G4C.M_35495;G4C.M_35496;G4C.M_35498;G4C.M_35502;G4C.M_35504;G4C.M_35506;G4C.M_35507;G4C.M_35508;G4C.M_35509;G4C.M_35510;G4C.M_35512;G4C.M_35514;G4C.M_35516	1	0	1	13	0
chr11	130404923	130428609	ADAMTS8	-	11095	ENSG00000134917	NM_007037	ADAM metallopeptidase with thrombospondin type 1 motif 8	Yes	Sense	11	G4B.M_93615;G4B.M_93617;G4B.M_93618;G4B.M_93619;G4B.M_93620;G4B.M_93621;G4B.M_93622;G4B.M_93623;G4B.M_93624;G4B.M_93625;G4B.M_93626	1	3	0	6	1	No	Sense	0		0	0	0	0	0
chr3	64515654	64688000	ADAMTS9	-	56999	ENSG00000163638	NM_182920;NM_001318781	ADAM metallopeptidase with thrombospondin type 1 motif 9	Yes	Sense	7	G4B.M_316824;G4B.M_316826;G4B.M_316829;G4B.M_316830;G4B.M_316835;G4B.M_316838;G4B.M_316839	0	0	1	7	0	Yes	Sense	2	G4C.M_79642;G4C.M_79643	0	0	0	2	0
chr9	17906563	18910950	ADAMTSL1	+	92949	ENSG00000178031	NM_052866;NM_001040272	ADAMTS like 1	Yes	Sense	38	G4B.M_438906;G4B.M_438908;G4B.M_438909;G4B.M_438910;G4B.M_438912;G4B.M_438913;G4B.M_438914;G4B.M_438916;G4B.M_438917;G4B.M_438920;G4B.M_438921;G4B.M_438924;G4B.M_438925;G4B.M_438927;G4B.M_438928;G4B.M_438929;G4B.M_438930;G4B.M_438933;G4B.M_438935;G4B.M_438936;G4B.M_438938;G4B.M_438939;G4B.M_438941;G4B.M_438942;G4B.M_438944;G4B.M_438948;G4B.M_438951;G4B.M_438952;G4B.M_438955;G4B.M_438957;G4B.M_438…	1	0	0	12	0	Yes	Sense	9	G4C.M_105570;G4C.M_105571;G4C.M_105574;G4C.M_105575;G4C.M_105576;G4C.M_105577;G4C.M_105578;G4C.M_105580;G4C.M_105582	0	0	0	2	1
chr9	133532164	133575519	ADAMTSL2	+	9719	ENSG00000197859	NM_001145320;NM_014694	ADAMTS like 2	Yes	Sense	28	G4B.M_455344;G4B.M_455345;G4B.M_455347;G4B.M_455348;G4B.M_455349;G4B.M_455350;G4B.M_455352;G4B.M_455353;G4B.M_455354;G4B.M_455355;G4B.M_455357;G4B.M_455358;G4B.M_455359;G4B.M_455360;G4B.M_455361;G4B.M_455363;G4B.M_455365;G4B.M_455366;G4B.M_455367;G4B.M_455368;G4B.M_455369;G4B.M_455370;G4B.M_455373;G4B.M_455375;G4B.M_455377;G4B.M_455380;G4B.M_455381;G4B.M_455382	0	0	0	26	0	Yes	Sense	12	G4C.M_109478;G4C.M_109480;G4C.M_109482;G4C.M_109484;G4C.M_109487;G4C.M_109489;G4C.M_109491;G4C.M_109492;G4C.M_109493;G4C.M_109495;G4C.M_109496;G4C.M_109498	1	0	2	9	0
chr15	83654088	84039842	ADAMTSL3	+	57188	ENSG00000156218	NM_207517;NM_001301110	ADAMTS like 3	Yes	Sense	27	G4B.M_153097;G4B.M_153098;G4B.M_153099;G4B.M_153102;G4B.M_153103;G4B.M_153105;G4B.M_153106;G4B.M_153107;G4B.M_153109;G4B.M_153110;G4B.M_153112;G4B.M_153113;G4B.M_153117;G4B.M_153118;G4B.M_153119;G4B.M_153121;G4B.M_153122;G4B.M_153123;G4B.M_153129;G4B.M_153132;G4B.M_153133;G4B.M_153134;G4B.M_153135;G4B.M_153137;G4B.M_153140;G4B.M_153141;G4B.M_153144	1	0	1	25	1	Yes	Sense	6	G4C.M_35758;G4C.M_35759;G4C.M_35760;G4C.M_35761;G4C.M_35762;G4C.M_35763	0	0	0	6	0
chr1	150549369	150560937	ADAMTSL4	+	54507	ENSG00000143382	NM_001288608;NM_025008;NM_019032;NM_001378596;NM_001288607	ADAMTS like 4	Yes	Sense	9	G4B.M_28226;G4B.M_28227;G4B.M_28228;G4B.M_28232;G4B.M_28234;G4B.M_28235;G4B.M_28237;G4B.M_28238;G4B.M_28240	1	0	0	8	0	Yes	Sense	5	G4C.M_7234;G4C.M_7238;G4C.M_7240;G4C.M_7244;G4C.M_7245	0	1	1	3	0
chr19	1505022	1513604	ADAMTSL5	-	339366	ENSG00000185761	NM_213604;NM_001367197	ADAMTS like 5	Yes	Sense	7	G4B.M_213454;G4B.M_213455;G4B.M_213461;G4B.M_213464;G4B.M_213465;G4B.M_213467;G4B.M_213468	2	0	0	3	0	Yes	Sense	2	G4C.M_51935;G4C.M_51937	0	0	0	0	0
chr7	897900	955407	ADAP1	-	11033	ENSG00000105963	NM_006869;NM_001284310;NM_001284308;NM_001284309;NM_001284311	ArfGAP with dual PH domains 1	Yes	Sense	31	G4B.M_393684;G4B.M_393686;G4B.M_393688;G4B.M_393689;G4B.M_393690;G4B.M_393691;G4B.M_393698;G4B.M_393701;G4B.M_393703;G4B.M_393704;G4B.M_393714;G4B.M_393715;G4B.M_393716;G4B.M_393717;G4B.M_393720;G4B.M_393721;G4B.M_393722;G4B.M_393723;G4B.M_393726;G4B.M_393727;G4B.M_393729;G4B.M_393730;G4B.M_393731;G4B.M_393732;G4B.M_393733;G4B.M_393734;G4B.M_393736;G4B.M_393737;G4B.M_393739;G4B.M_393741;G4B.M_393…	0	1	2	28	1	Yes	Sense	20	G4C.M_95380;G4C.M_95381;G4C.M_95382;G4C.M_95383;G4C.M_95386;G4C.M_95387;G4C.M_95388;G4C.M_95391;G4C.M_95392;G4C.M_95393;G4C.M_95394;G4C.M_95395;G4C.M_95396;G4C.M_95402;G4C.M_95403;G4C.M_95404;G4C.M_95405;G4C.M_95407;G4C.M_95408;G4C.M_95409	0	0	0	18	1
chr17	30906344	30959322	ADAP2	+	55803	ENSG00000184060	NM_018404;NM_001346716;NM_001346714;NM_001346712	ArfGAP with dual PH domains 2	Yes	Sense	5	G4B.M_185325;G4B.M_185326;G4B.M_185328;G4B.M_185331;G4B.M_185332	0	0	0	4	0	No	Sense	0		0	0	0	0	0
chr1	154581695	154628013	ADAR	-	103	ENSG00000160710	NM_001111;NM_001365049;NM_001365047;NM_001193495;NM_001025107;NM_001365048;NM_001365046;NM_001365045;NM_015841;NM_015840	adenosine deaminase RNA specific	Yes	Sense	4	G4B.M_29274;G4B.M_29276;G4B.M_29278;G4B.M_29279	0	0	0	1	0	Yes	Sense	1	G4C.M_7520	0	0	0	1	0
chr21	45073853	45226560	ADARB1	+	104	ENSG00000197381	NM_001112;NM_015833;NM_015834;NM_001160230;NM_001346688;NM_001346687	adenosine deaminase RNA specific B1	Yes	Sense	27	G4B.M_291237;G4B.M_291238;G4B.M_291239;G4B.M_291240;G4B.M_291241;G4B.M_291246;G4B.M_291250;G4B.M_291251;G4B.M_291255;G4B.M_291256;G4B.M_291257;G4B.M_291258;G4B.M_291259;G4B.M_291263;G4B.M_291273;G4B.M_291274;G4B.M_291276;G4B.M_291277;G4B.M_291279;G4B.M_291280;G4B.M_291281;G4B.M_291282;G4B.M_291283;G4B.M_291284;G4B.M_291285;G4B.M_291287;G4B.M_291288	0	1	0	16	1	Yes	Sense	11	G4C.M_72724;G4C.M_72725;G4C.M_72726;G4C.M_72727;G4C.M_72728;G4C.M_72729;G4C.M_72730;G4C.M_72731;G4C.M_72733;G4C.M_72734;G4C.M_72735	0	0	0	6	3
chr10	1177313	1737525	ADARB2	-	105	ENSG00000185736	NM_018702	adenosine deaminase RNA specific B2 (inactive)	Yes	Sense	153	G4B.M_45464;G4B.M_45465;G4B.M_45467;G4B.M_45470;G4B.M_45471;G4B.M_45472;G4B.M_45474;G4B.M_45475;G4B.M_45477;G4B.M_45478;G4B.M_45479;G4B.M_45480;G4B.M_45481;G4B.M_45482;G4B.M_45483;G4B.M_45484;G4B.M_45485;G4B.M_45486;G4B.M_45487;G4B.M_45488;G4B.M_45491;G4B.M_45497;G4B.M_45498;G4B.M_45499;G4B.M_45500;G4B.M_45501;G4B.M_45502;G4B.M_45503;G4B.M_45504;G4B.M_45505;G4B.M_45506;G4B.M_45508;G4B.M_45514;G4B…	0	0	2	151	2	Yes	Sense	26	G4C.M_10841;G4C.M_10844;G4C.M_10846;G4C.M_10847;G4C.M_10848;G4C.M_10849;G4C.M_10850;G4C.M_10854;G4C.M_10855;G4C.M_10857;G4C.M_10859;G4C.M_10860;G4C.M_10864;G4C.M_10868;G4C.M_10869;G4C.M_10870;G4C.M_10871;G4C.M_10872;G4C.M_10875;G4C.M_10876;G4C.M_10877;G4C.M_10880;G4C.M_10881;G4C.M_10882;G4C.M_10885;G4C.M_10887	0	0	0	26	0
chr16	75596868	75623300	ADAT1	-	23536	ENSG00000065457	NM_001324448;NM_012091;NM_001324450;NM_001324444;NM_001324446;NM_001324453;NM_001324452;NM_001324449;NM_001324445;NM_001324451	adenosine deaminase tRNA specific 1	Yes	Sense	1	G4B.M_172459	0	0	1	1	0	No	Sense	0		0	0	0	0	0
chr6	143422832	143450695	ADAT2	-	134637	ENSG00000189007	NM_001286259;NM_182503	adenosine deaminase tRNA specific 2	Yes	Sense	1	G4B.M_388446	0	0	0	0	0	Yes	Sense	1	G4C.M_94142	1	0	0	0	0
chr19	1905399	1913447	ADAT3	+	113179	ENSG00000213638	NM_138422;NM_001329533	adenosine deaminase tRNA specific 3	Yes	Sense	2	G4B.M_213885;G4B.M_213887	0	0	0	0	0	Yes	Sense	1	G4C.M_52113	0	0	0	0	0
chr14	77800109	77935014	ADCK1	+	57143	ENSG00000063761	NM_001366490;NM_001366487;NM_020421;NM_001366486;NM_001366485;NM_001366488;NM_001366489;NM_001142545	aarF domain containing kinase 1	Yes	Sense	39	G4B.M_133278;G4B.M_133279;G4B.M_133282;G4B.M_133283;G4B.M_133284;G4B.M_133285;G4B.M_133286;G4B.M_133287;G4B.M_133289;G4B.M_133290;G4B.M_133291;G4B.M_133295;G4B.M_133296;G4B.M_133297;G4B.M_133298;G4B.M_133299;G4B.M_133301;G4B.M_133302;G4B.M_133303;G4B.M_133304;G4B.M_133305;G4B.M_133306;G4B.M_133307;G4B.M_133308;G4B.M_133309;G4B.M_133310;G4B.M_133311;G4B.M_133313;G4B.M_133314;G4B.M_133315;G4B.M_133…	0	0	0	37	0	Yes	Sense	6	G4C.M_30833;G4C.M_30834;G4C.M_30835;G4C.M_30836;G4C.M_30838;G4C.M_30840	0	0	0	6	0
chr7	140672945	140696261	ADCK2	+	90956	ENSG00000133597	NM_052853	aarF domain containing kinase 2	Yes	Sense	2	G4B.M_413042;G4B.M_413043	0	0	0	2	0	Yes	Sense	3	G4C.M_99779;G4C.M_99780;G4C.M_99781	0	1	0	2	0
chr8	144373101	144393242	ADCK5	+	203054	ENSG00000173137	NM_174922	aarF domain containing kinase 5	Yes	Sense	12	G4B.M_436921;G4B.M_436922;G4B.M_436924;G4B.M_436925;G4B.M_436927;G4B.M_436928;G4B.M_436929;G4B.M_436930;G4B.M_436932;G4B.M_436933;G4B.M_436934;G4B.M_436935	0	0	0	11	1	Yes	Sense	5	G4C.M_105198;G4C.M_105199;G4C.M_105201;G4C.M_105203;G4C.M_105204	2	0	0	3	0
chr7	45574140	45723116	ADCY1	+	107	ENSG00000164742	NM_001281768;NM_021116	adenylate cyclase 1	Yes	Sense	46	G4B.M_401007;G4B.M_401008;G4B.M_401010;G4B.M_401013;G4B.M_401014;G4B.M_401015;G4B.M_401016;G4B.M_401017;G4B.M_401018;G4B.M_401021;G4B.M_401022;G4B.M_401023;G4B.M_401024;G4B.M_401025;G4B.M_401026;G4B.M_401027;G4B.M_401029;G4B.M_401032;G4B.M_401033;G4B.M_401035;G4B.M_401036;G4B.M_401037;G4B.M_401038;G4B.M_401042;G4B.M_401043;G4B.M_401045;G4B.M_401049;G4B.M_401050;G4B.M_401051;G4B.M_401052;G4B.M_401…	0	0	0	40	5	Yes	Sense	11	G4C.M_97181;G4C.M_97183;G4C.M_97185;G4C.M_97186;G4C.M_97187;G4C.M_97189;G4C.M_97190;G4C.M_97192;G4C.M_97193;G4C.M_97197;G4C.M_97198	0	0	0	9	2
chr1	167809386	167914215	ADCY10	-	55811	ENSG00000143199	NM_001167749;NM_018417;NM_001297772	adenylate cyclase 10	Yes	Sense	12	G4B.M_32665;G4B.M_32666;G4B.M_32667;G4B.M_32668;G4B.M_32669;G4B.M_32670;G4B.M_32671;G4B.M_32672;G4B.M_32674;G4B.M_32675;G4B.M_32676;G4B.M_32680	1	0	2	10	0	Yes	Sense	1	G4C.M_8234	0	0	0	1	0
chr5	7396138	7830081	ADCY2	+	108	ENSG00000078295	NM_020546	adenylate cyclase 2	Yes	Sense	28	G4B.M_351149;G4B.M_351150;G4B.M_351151;G4B.M_351152;G4B.M_351153;G4B.M_351155;G4B.M_351156;G4B.M_351157;G4B.M_351158;G4B.M_351159;G4B.M_351163;G4B.M_351169;G4B.M_351171;G4B.M_351172;G4B.M_351174;G4B.M_351175;G4B.M_351177;G4B.M_351179;G4B.M_351180;G4B.M_351182;G4B.M_351183;G4B.M_351184;G4B.M_351185;G4B.M_351189;G4B.M_351190;G4B.M_351193;G4B.M_351194;G4B.M_351196	5	0	0	23	0	Yes	Sense	6	G4C.M_86774;G4C.M_86777;G4C.M_86778;G4C.M_86780;G4C.M_86781;G4C.M_86782	1	0	0	5	0
chr2	24819169	24920237	ADCY3	-	109	ENSG00000138031	NM_001377132;NM_001377131;NM_001377130;NM_001377129;NM_004036;NM_001377128;NM_001320613	adenylate cyclase 3	Yes	Sense	34	G4B.M_239244;G4B.M_239246;G4B.M_239247;G4B.M_239248;G4B.M_239252;G4B.M_239253;G4B.M_239255;G4B.M_239256;G4B.M_239261;G4B.M_239262;G4B.M_239265;G4B.M_239266;G4B.M_239267;G4B.M_239268;G4B.M_239271;G4B.M_239272;G4B.M_239275;G4B.M_239276;G4B.M_239277;G4B.M_239278;G4B.M_239279;G4B.M_239280;G4B.M_239281;G4B.M_239282;G4B.M_239283;G4B.M_239284;G4B.M_239285;G4B.M_239286;G4B.M_239287;G4B.M_239288;G4B.M_239…	2	0	0	31	0	Yes	Sense	14	G4C.M_60505;G4C.M_60506;G4C.M_60507;G4C.M_60508;G4C.M_60509;G4C.M_60510;G4C.M_60511;G4C.M_60512;G4C.M_60513;G4C.M_60514;G4C.M_60517;G4C.M_60518;G4C.M_60519;G4C.M_60520	1	1	0	12	0
chr14	24318349	24335093	ADCY4	-	196883	ENSG00000129467	NM_139247;NM_001198592;NM_001198568	adenylate cyclase 4	Yes	Sense	7	G4B.M_127043;G4B.M_127045;G4B.M_127048;G4B.M_127050;G4B.M_127051;G4B.M_127052;G4B.M_127053	0	0	0	7	0	Yes	Sense	3	G4C.M_29649;G4C.M_29650;G4C.M_29654	1	0	0	2	0
chr3	123282296	123449090	ADCY5	-	111	ENSG00000173175	NM_183357;NM_001378259;NM_001199642	adenylate cyclase 5	Yes	Sense	64	G4B.M_320948;G4B.M_320949;G4B.M_320950;G4B.M_320954;G4B.M_320955;G4B.M_320958;G4B.M_320963;G4B.M_320966;G4B.M_320967;G4B.M_320969;G4B.M_320970;G4B.M_320973;G4B.M_320974;G4B.M_320975;G4B.M_320976;G4B.M_320977;G4B.M_320979;G4B.M_320983;G4B.M_320985;G4B.M_320986;G4B.M_320987;G4B.M_320988;G4B.M_320990;G4B.M_320991;G4B.M_320992;G4B.M_320993;G4B.M_320994;G4B.M_320995;G4B.M_320998;G4B.M_320999;G4B.M_321…	2	0	0	61	0	Yes	Sense	19	G4C.M_80280;G4C.M_80282;G4C.M_80283;G4C.M_80284;G4C.M_80285;G4C.M_80288;G4C.M_80289;G4C.M_80290;G4C.M_80292;G4C.M_80293;G4C.M_80294;G4C.M_80297;G4C.M_80299;G4C.M_80301;G4C.M_80303;G4C.M_80304;G4C.M_80307;G4C.M_80309;G4C.M_80313	1	0	1	18	0
chr12	48766194	48789089	ADCY6	-	112	ENSG00000174233	NM_015270	adenylate cyclase 6	Yes	Sense	30	G4B.M_101065;G4B.M_101066;G4B.M_101067;G4B.M_101068;G4B.M_101069;G4B.M_101070;G4B.M_101071;G4B.M_101072;G4B.M_101073;G4B.M_101074;G4B.M_101075;G4B.M_101077;G4B.M_101078;G4B.M_101079;G4B.M_101082;G4B.M_101083;G4B.M_101084;G4B.M_101085;G4B.M_101086;G4B.M_101088;G4B.M_101089;G4B.M_101090;G4B.M_101091;G4B.M_101092;G4B.M_101093;G4B.M_101095;G4B.M_101096;G4B.M_101097;G4B.M_101098;G4B.M_101099	4	0	0	13	5	Yes	Sense	5	G4C.M_23856;G4C.M_23857;G4C.M_23859;G4C.M_23860;G4C.M_23861	3	0	0	2	0
chr16	50246137	50318135	ADCY7	+	113	ENSG00000121281	NM_001286057;NM_001114	adenylate cyclase 7	Yes	Sense	40	G4B.M_167363;G4B.M_167364;G4B.M_167366;G4B.M_167367;G4B.M_167368;G4B.M_167369;G4B.M_167370;G4B.M_167371;G4B.M_167372;G4B.M_167373;G4B.M_167375;G4B.M_167376;G4B.M_167379;G4B.M_167380;G4B.M_167381;G4B.M_167382;G4B.M_167383;G4B.M_167384;G4B.M_167389;G4B.M_167390;G4B.M_167391;G4B.M_167392;G4B.M_167393;G4B.M_167394;G4B.M_167396;G4B.M_167397;G4B.M_167398;G4B.M_167399;G4B.M_167400;G4B.M_167402;G4B.M_167…	0	1	2	20	1	Yes	Sense	17	G4C.M_39799;G4C.M_39800;G4C.M_39804;G4C.M_39806;G4C.M_39807;G4C.M_39808;G4C.M_39811;G4C.M_39812;G4C.M_39813;G4C.M_39814;G4C.M_39815;G4C.M_39816;G4C.M_39817;G4C.M_39818;G4C.M_39819;G4C.M_39820;G4C.M_39821	2	0	0	5	0
chr8	130780301	131040909	ADCY8	-	114	ENSG00000155897	NM_001115	adenylate cyclase 8	Yes	Sense	30	G4B.M_432278;G4B.M_432282;G4B.M_432285;G4B.M_432286;G4B.M_432287;G4B.M_432288;G4B.M_432292;G4B.M_432294;G4B.M_432295;G4B.M_432296;G4B.M_432297;G4B.M_432298;G4B.M_432299;G4B.M_432300;G4B.M_432301;G4B.M_432303;G4B.M_432305;G4B.M_432306;G4B.M_432307;G4B.M_432308;G4B.M_432310;G4B.M_432312;G4B.M_432313;G4B.M_432314;G4B.M_432316;G4B.M_432317;G4B.M_432318;G4B.M_432321;G4B.M_432324;G4B.M_432325	1	0	0	28	0	Yes	Sense	3	G4C.M_103865;G4C.M_103866;G4C.M_103869	0	0	0	3	0
chr16	3953387	4116442	ADCY9	-	115	ENSG00000162104	NM_001116	adenylate cyclase 9	Yes	Sense	23	G4B.M_159454;G4B.M_159463;G4B.M_159464;G4B.M_159465;G4B.M_159466;G4B.M_159470;G4B.M_159471;G4B.M_159473;G4B.M_159476;G4B.M_159477;G4B.M_159480;G4B.M_159481;G4B.M_159482;G4B.M_159483;G4B.M_159484;G4B.M_159485;G4B.M_159490;G4B.M_159491;G4B.M_159492;G4B.M_159493;G4B.M_159494;G4B.M_159495;G4B.M_159496	2	2	0	17	0	Yes	Sense	6	G4C.M_37752;G4C.M_37755;G4C.M_37756;G4C.M_37757;G4C.M_37759;G4C.M_37761	1	1	0	3	1
chr18	904871	912172	ADCYAP1	+	116	ENSG00000141433	NM_001099733;NM_001117	adenylate cyclase activating polypeptide 1	Yes	Sense	5	G4B.M_202445;G4B.M_202446;G4B.M_202448;G4B.M_202449;G4B.M_202450	0	0	0	4	0	Yes	Sense	3	G4C.M_49281;G4C.M_49283;G4C.M_49284	0	1	0	2	0
chr7	31052308	31111479	ADCYAP1R1	+	117	ENSG00000078549	NM_001118;NM_001199635;NM_001199636;NM_001199637	ADCYAP receptor type I	Yes	Sense	22	G4B.M_398743;G4B.M_398744;G4B.M_398748;G4B.M_398752;G4B.M_398753;G4B.M_398758;G4B.M_398759;G4B.M_398760;G4B.M_398761;G4B.M_398762;G4B.M_398763;G4B.M_398764;G4B.M_398765;G4B.M_398766;G4B.M_398768;G4B.M_398769;G4B.M_398770;G4B.M_398774;G4B.M_398775;G4B.M_398776;G4B.M_398777;G4B.M_398779	2	0	0	15	3	Yes	Sense	9	G4C.M_96716;G4C.M_96717;G4C.M_96718;G4C.M_96719;G4C.M_96720;G4C.M_96721;G4C.M_96722;G4C.M_96724;G4C.M_96725	0	0	0	8	0
chr4	2843844	2930076	ADD1	+	118	ENSG00000087274	NM_001354762;NM_001354759;NM_001286645;NM_001354757;NM_014190;NM_001354758;NM_001354754;NM_001119;NM_001354755;NM_176801;NM_014189;NM_001354761;NM_001354756	adducin 1	Yes	Sense	15	G4B.M_332552;G4B.M_332553;G4B.M_332554;G4B.M_332555;G4B.M_332557;G4B.M_332558;G4B.M_332560;G4B.M_332561;G4B.M_332562;G4B.M_332563;G4B.M_332564;G4B.M_332566;G4B.M_332568;G4B.M_332571;G4B.M_332572	0	1	0	11	0	Yes	Sense	2	G4C.M_83001;G4C.M_83002	0	0	0	2	0
chr2	70607618	70768225	ADD2	-	119	ENSG00000075340	NM_001617;NM_001185054;NM_017488;NM_017482;NM_001185055	adducin 2	Yes	Sense	38	G4B.M_245788;G4B.M_245789;G4B.M_245790;G4B.M_245794;G4B.M_245795;G4B.M_245796;G4B.M_245797;G4B.M_245798;G4B.M_245799;G4B.M_245801;G4B.M_245802;G4B.M_245803;G4B.M_245804;G4B.M_245805;G4B.M_245807;G4B.M_245808;G4B.M_245809;G4B.M_245810;G4B.M_245812;G4B.M_245813;G4B.M_245814;G4B.M_245815;G4B.M_245816;G4B.M_245817;G4B.M_245818;G4B.M_245819;G4B.M_245820;G4B.M_245821;G4B.M_245823;G4B.M_245825;G4B.M_245…	1	0	0	15	1	Yes	Sense	4	G4C.M_61870;G4C.M_61872;G4C.M_61874;G4C.M_61875	2	0	0	1	0
chr10	109996368	110135565	ADD3	+	120	ENSG00000148700	NM_019903;NM_001320591;NM_001320592;NM_001320593;NM_001320594;NM_016824;NM_001121	adducin 3	Yes	Sense	5	G4B.M_61819;G4B.M_61820;G4B.M_61821;G4B.M_61822;G4B.M_61827	0	1	0	0	0	Yes	Sense	5	G4C.M_14417;G4C.M_14418;G4C.M_14419;G4C.M_14420;G4C.M_14421	0	0	0	1	0
chr6	146598967	146815462	ADGB	+	79747	ENSG00000118492	NM_024694	androglobin	Yes	Sense	1	G4B.M_388723	0	0	1	1	0	No	Sense	0		0	0	0	0	0
chr10	133087924	133131675	ADGRA1	+	84435	ENSG00000197177	NM_001083909;NM_001291085	adhesion G protein-coupled receptor A1	Yes	Sense	16	G4B.M_67809;G4B.M_67810;G4B.M_67813;G4B.M_67814;G4B.M_67815;G4B.M_67817;G4B.M_67819;G4B.M_67823;G4B.M_67824;G4B.M_67828;G4B.M_67829;G4B.M_67832;G4B.M_67848;G4B.M_67851;G4B.M_67853;G4B.M_67862	2	0	0	13	0	Yes	Sense	7	G4C.M_15946;G4C.M_15947;G4C.M_15949;G4C.M_15952;G4C.M_15954;G4C.M_15961;G4C.M_15963	2	0	0	5	0
chr8	37784191	37844896	ADGRA2	+	25960	ENSG00000020181	NM_032777	adhesion G protein-coupled receptor A2	Yes	Sense	30	G4B.M_423567;G4B.M_423568;G4B.M_423569;G4B.M_423570;G4B.M_423572;G4B.M_423574;G4B.M_423575;G4B.M_423576;G4B.M_423582;G4B.M_423583;G4B.M_423587;G4B.M_423590;G4B.M_423591;G4B.M_423592;G4B.M_423593;G4B.M_423594;G4B.M_423595;G4B.M_423596;G4B.M_423598;G4B.M_423601;G4B.M_423602;G4B.M_423603;G4B.M_423606;G4B.M_423611;G4B.M_423612;G4B.M_423613;G4B.M_423615;G4B.M_423617;G4B.M_423619;G4B.M_423620	1	0	0	25	0	Yes	Sense	7	G4C.M_102230;G4C.M_102232;G4C.M_102235;G4C.M_102236;G4C.M_102242;G4C.M_102243;G4C.M_102246	0	1	1	3	1
chr4	22345071	22516066	ADGRA3	-	166647	ENSG00000152990	NM_145290	adhesion G protein-coupled receptor A3	Yes	Sense	11	G4B.M_336623;G4B.M_336624;G4B.M_336625;G4B.M_336626;G4B.M_336627;G4B.M_336628;G4B.M_336629;G4B.M_336631;G4B.M_336633;G4B.M_336634;G4B.M_336635	3	0	0	5	0	Yes	Sense	3	G4C.M_84047;G4C.M_84048;G4C.M_84049	0	0	0	2	0
chr8	142449430	142545009	ADGRB1	+	575	ENSG00000181790	NM_001702	adhesion G protein-coupled receptor B1	Yes	Sense	81	G4B.M_435211;G4B.M_435212;G4B.M_435213;G4B.M_435214;G4B.M_435216;G4B.M_435217;G4B.M_435218;G4B.M_435219;G4B.M_435220;G4B.M_435222;G4B.M_435229;G4B.M_435231;G4B.M_435237;G4B.M_435238;G4B.M_435239;G4B.M_435241;G4B.M_435242;G4B.M_435243;G4B.M_435244;G4B.M_435245;G4B.M_435249;G4B.M_435252;G4B.M_435253;G4B.M_435254;G4B.M_435255;G4B.M_435256;G4B.M_435257;G4B.M_435260;G4B.M_435261;G4B.M_435262;G4B.M_435…	0	1	2	64	0	Yes	Sense	33	G4C.M_104539;G4C.M_104540;G4C.M_104541;G4C.M_104543;G4C.M_104545;G4C.M_104548;G4C.M_104549;G4C.M_104550;G4C.M_104551;G4C.M_104553;G4C.M_104554;G4C.M_104555;G4C.M_104556;G4C.M_104557;G4C.M_104559;G4C.M_104563;G4C.M_104565;G4C.M_104566;G4C.M_104567;G4C.M_104568;G4C.M_104569;G4C.M_104570;G4C.M_104571;G4C.M_104572;G4C.M_104573;G4C.M_104577;G4C.M_104579;G4C.M_104580;G4C.M_104581;G4C.M_104582;G4C.M_104…	0	0	1	29	0
chr1	31727117	31764893	ADGRB2	-	576	ENSG00000121753	NM_001294335;NM_001364857;NM_001294336	adhesion G protein-coupled receptor B2	Yes	Sense	42	G4B.M_13344;G4B.M_13346;G4B.M_13349;G4B.M_13350;G4B.M_13352;G4B.M_13353;G4B.M_13356;G4B.M_13357;G4B.M_13360;G4B.M_13361;G4B.M_13362;G4B.M_13364;G4B.M_13366;G4B.M_13368;G4B.M_13369;G4B.M_13370;G4B.M_13371;G4B.M_13372;G4B.M_13373;G4B.M_13374;G4B.M_13375;G4B.M_13377;G4B.M_13378;G4B.M_13382;G4B.M_13383;G4B.M_13384;G4B.M_13386;G4B.M_13387;G4B.M_13388;G4B.M_13389;G4B.M_13390;G4B.M_13391;G4B.M_13392;G4B…	2	0	2	20	1	Yes	Sense	5	G4C.M_4123;G4C.M_4124;G4C.M_4125;G4C.M_4126;G4C.M_4130	0	0	1	4	0
chr6	68635282	69390571	ADGRB3	+	577	ENSG00000135298	NM_001704	adhesion G protein-coupled receptor B3	Yes	Sense	23	G4B.M_382563;G4B.M_382564;G4B.M_382566;G4B.M_382567;G4B.M_382568;G4B.M_382571;G4B.M_382573;G4B.M_382574;G4B.M_382577;G4B.M_382578;G4B.M_382579;G4B.M_382581;G4B.M_382583;G4B.M_382587;G4B.M_382588;G4B.M_382591;G4B.M_382592;G4B.M_382593;G4B.M_382596;G4B.M_382602;G4B.M_382604;G4B.M_382606;G4B.M_382607	0	0	1	21	0	Yes	Sense	7	G4C.M_93167;G4C.M_93169;G4C.M_93170;G4C.M_93171;G4C.M_93172;G4C.M_93174;G4C.M_93175	0	0	0	7	0
chr12	130953907	131141469	ADGRD1	+	283383	ENSG00000111452	NM_198827;NM_001330497	adhesion G protein-coupled receptor D1	Yes	Sense	78	G4B.M_114515;G4B.M_114517;G4B.M_114519;G4B.M_114520;G4B.M_114522;G4B.M_114523;G4B.M_114524;G4B.M_114525;G4B.M_114526;G4B.M_114527;G4B.M_114530;G4B.M_114531;G4B.M_114533;G4B.M_114534;G4B.M_114535;G4B.M_114536;G4B.M_114537;G4B.M_114538;G4B.M_114540;G4B.M_114541;G4B.M_114542;G4B.M_114543;G4B.M_114544;G4B.M_114545;G4B.M_114546;G4B.M_114549;G4B.M_114558;G4B.M_114559;G4B.M_114561;G4B.M_114562;G4B.M_114…	0	0	0	77	1	Yes	Sense	19	G4C.M_26810;G4C.M_26811;G4C.M_26812;G4C.M_26813;G4C.M_26814;G4C.M_26815;G4C.M_26816;G4C.M_26817;G4C.M_26819;G4C.M_26823;G4C.M_26824;G4C.M_26830;G4C.M_26833;G4C.M_26834;G4C.M_26835;G4C.M_26838;G4C.M_26841;G4C.M_26843;G4C.M_26845	1	0	0	18	0
chr19	6887566	6940459	ADGRE1	+	2015	ENSG00000174837	NM_001256253;NM_001256254;NM_001974;NM_001256255;NM_001256252	adhesion G protein-coupled receptor E1	Yes	Sense	3	G4B.M_216873;G4B.M_216874;G4B.M_216877	1	0	0	2	0	No	Sense	0		0	0	0	0	0
chr19	14732392	14778560	ADGRE2	-	30817	ENSG00000127507	NM_013447;NM_001271052	adhesion G protein-coupled receptor E2	Yes	Sense	8	G4B.M_219967;G4B.M_219968;G4B.M_219969;G4B.M_219970;G4B.M_219973;G4B.M_219974;G4B.M_219975;G4B.M_219977	0	0	0	8	0	Yes	Sense	1	G4C.M_54301	0	0	0	1	0
chr19	14619117	14690027	ADGRE3	-	84658	ENSG00000131355	NM_001289159;NM_032571;NM_001289158	adhesion G protein-coupled receptor E3	Yes	Sense	9	G4B.M_219949;G4B.M_219950;G4B.M_219953;G4B.M_219954;G4B.M_219955;G4B.M_219956;G4B.M_219957;G4B.M_219958;G4B.M_219959	0	0	0	2	0	Yes	Sense	1	G4C.M_54297	0	0	0	0	0
chr19	14380501	14408725	ADGRE5	+	976	ENSG00000123146	NM_001784;NM_001025160;NM_078481	adhesion G protein-coupled receptor E5	Yes	Sense	5	G4B.M_219824;G4B.M_219827;G4B.M_219832;G4B.M_219833;G4B.M_219838	0	0	0	5	0	Yes	Sense	3	G4C.M_54241;G4C.M_54243;G4C.M_54244	0	0	1	2	0
chr6	46997708	47042350	ADGRF1	-	266977	ENSG00000153292	NM_153840;NM_025048	adhesion G protein-coupled receptor F1	Yes	Sense	3	G4B.M_381317;G4B.M_381318;G4B.M_381319	0	0	0	3	0	Yes	Sense	1	G4C.M_92972	0	0	0	1	0
chr6	47656436	47697797	ADGRF2	+	222611	ENSG00000164393	NM_001368115	adhesion G protein-coupled receptor F2	No	Sense	0		0	0	0	0	0	No	Sense	0		0	0	0	0	0
chr2	26308173	26346817	ADGRF3	-	165082	ENSG00000173567	NM_001321971;NM_153835;NM_001321975;NM_001145169;NM_001145168	adhesion G protein-coupled receptor F3	Yes	Sense	6	G4B.M_239661;G4B.M_239662;G4B.M_239663;G4B.M_239664;G4B.M_239665;G4B.M_239670	0	0	1	5	0	Yes	Sense	3	G4C.M_60622;G4C.M_60623;G4C.M_60624	0	1	1	2	0
chr6	47685864	47722021	ADGRF4	+	221393	ENSG00000153294	NM_001347855;NM_153838	adhesion G protein-coupled receptor F4	Yes	Sense	3	G4B.M_381374;G4B.M_381375;G4B.M_381376	0	0	0	0	0	No	Sense	0		0	0	0	0	0
chr6	46852522	46954943	ADGRF5	-	221395	ENSG00000069122	NM_001098518;NM_015234	adhesion G protein-coupled receptor F5	Yes	Sense	7	G4B.M_381299;G4B.M_381303;G4B.M_381304;G4B.M_381305;G4B.M_381307;G4B.M_381308;G4B.M_381309	0	0	0	2	0	No	Sense	0		0	0	0	0	0
chr16	57610652	57665580	ADGRG1	+	9289	ENSG00000205336	NM_001370437;NM_001370453;NM_001145770;NM_001370442;NM_001370439;NM_001370441;NM_001370430;NM_001290143;NM_001370432;NM_001370428;NM_001290142;NM_001370431;NM_005682;NM_001370434;NM_001370433;NM_001145773;NM_001145772;NM_001370440;NM_201524;NM_001370454;NM_001145771;NM_001370429;NM_001370438;NM_001370435;NM_201525;NM_001370436;NM_001370451;NM_001145774;NM_001290144	adhesion G protein-coupled receptor G1	Yes	Sense	30	G4B.M_169056;G4B.M_169057;G4B.M_169058;G4B.M_169059;G4B.M_169062;G4B.M_169063;G4B.M_169065;G4B.M_169068;G4B.M_169069;G4B.M_169070;G4B.M_169073;G4B.M_169074;G4B.M_169076;G4B.M_169077;G4B.M_169079;G4B.M_169080;G4B.M_169086;G4B.M_169087;G4B.M_169088;G4B.M_169089;G4B.M_169092;G4B.M_169093;G4B.M_169094;G4B.M_169099;G4B.M_169100;G4B.M_169101;G4B.M_169102;G4B.M_169103;G4B.M_169104;G4B.M_169107	0	0	1	10	0	Yes	Sense	7	G4C.M_40191;G4C.M_40192;G4C.M_40193;G4C.M_40197;G4C.M_40198;G4C.M_40199;G4C.M_40200	0	0	0	3	0
chrX	18989307	19122637	ADGRG2	-	10149	ENSG00000173698	NM_001184834;NM_005756;NM_001184837;NM_001079858;NM_001184835;NM_001079860;NM_001079859;NM_001184836;NM_001184833	adhesion G protein-coupled receptor G2	Yes	Sense	16	G4B.M_461524;G4B.M_461526;G4B.M_461527;G4B.M_461529;G4B.M_461530;G4B.M_461531;G4B.M_461532;G4B.M_461533;G4B.M_461534;G4B.M_461538;G4B.M_461539;G4B.M_461542;G4B.M_461544;G4B.M_461546;G4B.M_461547;G4B.M_461548	0	2	0	9	0	Yes	Sense	3	G4C.M_111592;G4C.M_111595;G4C.M_111596	0	0	0	2	0
chr16	57668277	57689378	ADGRG3	+	222487	ENSG00000182885	NM_170776;NM_001308360	adhesion G protein-coupled receptor G3	Yes	Sense	11	G4B.M_169109;G4B.M_169113;G4B.M_169114;G4B.M_169115;G4B.M_169116;G4B.M_169117;G4B.M_169119;G4B.M_169121;G4B.M_169123;G4B.M_169124;G4B.M_169126	2	0	0	9	0	Yes	Sense	3	G4C.M_40202;G4C.M_40203;G4C.M_40210	2	0	0	1	0
chrX	136300963	136416890	ADGRG4	+	139378	ENSG00000156920	NM_153834	adhesion G protein-coupled receptor G4	Yes	Sense	3	G4B.M_472779;G4B.M_472781;G4B.M_472785	0	0	0	3	0	No	Sense	0		0	0	0	0	0
chr16	57542643	57591681	ADGRG5	+	221188	ENSG00000159618	NM_001304376;NM_001318481;NM_153837	adhesion G protein-coupled receptor G5	Yes	Sense	8	G4B.M_169038;G4B.M_169039;G4B.M_169041;G4B.M_169042;G4B.M_169043;G4B.M_169045;G4B.M_169046;G4B.M_169049	0	0	1	5	0	Yes	Sense	2	G4C.M_40186;G4C.M_40189	0	0	0	2	0
chr6	142301854	142446266	ADGRG6	+	57211	ENSG00000112414	NM_020455;NM_001032395;NM_001032394;NM_198569	adhesion G protein-coupled receptor G6	Yes	Sense	4	G4B.M_388341;G4B.M_388342;G4B.M_388343;G4B.M_388345	0	0	0	4	0	No	Sense	0		0	0	0	0	0
chr3	100609601	100695479	ADGRG7	+	84873	ENSG00000144820	NM_032787;NM_001308362	adhesion G protein-coupled receptor G7	Yes	Sense	4	G4B.M_319074;G4B.M_319075;G4B.M_319078;G4B.M_319082	1	0	0	3	0	Yes	Sense	3	G4C.M_79973;G4C.M_79974;G4C.M_79975	0	0	0	3	0
chr19	14147743	14206187	ADGRL1	-	22859	ENSG00000072071	NM_001008701;NM_014921	adhesion G protein-coupled receptor L1	Yes	Sense	40	G4B.M_219663;G4B.M_219664;G4B.M_219666;G4B.M_219667;G4B.M_219668;G4B.M_219669;G4B.M_219675;G4B.M_219677;G4B.M_219678;G4B.M_219681;G4B.M_219683;G4B.M_219686;G4B.M_219690;G4B.M_219691;G4B.M_219697;G4B.M_219698;G4B.M_219699;G4B.M_219706;G4B.M_219707;G4B.M_219709;G4B.M_219710;G4B.M_219711;G4B.M_219712;G4B.M_219713;G4B.M_219714;G4B.M_219716;G4B.M_219717;G4B.M_219718;G4B.M_219719;G4B.M_219720;G4B.M_219…	1	0	0	12	4	Yes	Sense	11	G4C.M_54202;G4C.M_54203;G4C.M_54206;G4C.M_54209;G4C.M_54211;G4C.M_54212;G4C.M_54214;G4C.M_54215;G4C.M_54216;G4C.M_54217;G4C.M_54221	0	0	0	8	1
chr1	81306147	81992436	ADGRL2	+	23266	ENSG00000117114	NM_001366007;NM_001366003;NM_001366004;NM_001297704;NM_001350699;NM_001330645;NM_001366008;NM_001297705;NM_001297706;NM_012302;NM_001366002;NM_001366009;NM_001366005;NM_001366006;NM_001350698	adhesion G protein-coupled receptor L2	Yes	Sense	25	G4B.M_22412;G4B.M_22415;G4B.M_22418;G4B.M_22419;G4B.M_22422;G4B.M_22423;G4B.M_22425;G4B.M_22426;G4B.M_22428;G4B.M_22432;G4B.M_22433;G4B.M_22434;G4B.M_22440;G4B.M_22442;G4B.M_22443;G4B.M_22445;G4B.M_22446;G4B.M_22448;G4B.M_22450;G4B.M_22451;G4B.M_22452;G4B.M_22453;G4B.M_22458;G4B.M_22461;G4B.M_22465	0	0	0	21	0	Yes	Sense	6	G4C.M_6052;G4C.M_6053;G4C.M_6055;G4C.M_6059;G4C.M_6060;G4C.M_6061	0	0	0	6	0
chr4	61200326	62078335	ADGRL3	+	23284	ENSG00000150471	NM_001322246;NM_001387548;NM_001387547;NM_015236;NM_001387534;NM_001387538;NM_001387536;NM_001387540;NM_001387544;NM_001387529;NM_001387531;NM_001387539;NM_001387532;NM_001387530;NM_001387543;NM_001387541;NM_001387545;NM_001387549;NM_001387522;NM_001371343;NM_001387524;NM_001371344;NM_001371345;NM_001387525;NM_001387533;NM_001387537;NM_001387535;NM_001371346;NM_001387542;NM_001371342;NM_001387546…	adhesion G protein-coupled receptor L3	Yes	Sense	24	G4B.M_339497;G4B.M_339498;G4B.M_339499;G4B.M_339500;G4B.M_339501;G4B.M_339502;G4B.M_339503;G4B.M_339505;G4B.M_339508;G4B.M_339510;G4B.M_339512;G4B.M_339513;G4B.M_339514;G4B.M_339519;G4B.M_339520;G4B.M_339521;G4B.M_339523;G4B.M_339526;G4B.M_339527;G4B.M_339529;G4B.M_339532;G4B.M_339533;G4B.M_339534;G4B.M_339535	0	1	0	16	0	Yes	Sense	3	G4C.M_84541;G4C.M_84543;G4C.M_84544	0	0	0	3	0
chr1	78889764	79282124	ADGRL4	-	64123	ENSG00000162618	NM_022159	adhesion G protein-coupled receptor L4	Yes	Sense	13	G4B.M_22317;G4B.M_22318;G4B.M_22319;G4B.M_22320;G4B.M_22321;G4B.M_22322;G4B.M_22323;G4B.M_22324;G4B.M_22327;G4B.M_22330;G4B.M_22331;G4B.M_22335;G4B.M_22336	0	0	0	9	0	No	Sense	0		0	0	0	0	0
chr5	90529344	91164437	ADGRV1	+	84059	ENSG00000164199	NM_032119	adhesion G protein-coupled receptor V1	Yes	Sense	19	G4B.M_357978;G4B.M_357980;G4B.M_357982;G4B.M_357984;G4B.M_357985;G4B.M_357990;G4B.M_357991;G4B.M_357995;G4B.M_357996;G4B.M_357998;G4B.M_358000;G4B.M_358001;G4B.M_358004;G4B.M_358005;G4B.M_358007;G4B.M_358009;G4B.M_358012;G4B.M_358014;G4B.M_358015	0	0	0	15	0	Yes	Sense	5	G4C.M_87901;G4C.M_87902;G4C.M_87903;G4C.M_87904;G4C.M_87905	0	0	0	5	0
chr4	99276369	99291003	ADH1A	-	124	ENSG00000187758	NM_000667	alcohol dehydrogenase 1A (class I), alpha polypeptide	No	Sense	0		0	0	0	0	0	No	Sense	0		0	0	0	0	0
chr4	99304971	99352760	ADH1B	-	125	ENSG00000196616	NM_000668;NM_001286650	alcohol dehydrogenase 1B (class I), beta polypeptide	Yes	Sense	4	G4B.M_342035;G4B.M_342037;G4B.M_342038;G4B.M_342040	0	0	0	1	1	No	Sense	0		0	0	0	0	0
chr4	99336497	99352746	ADH1C	-	126	ENSG00000248144	NM_000669	alcohol dehydrogenase 1C (class I), gamma polypeptide	Yes	Sense	1	G4B.M_342040	0	0	0	1	0	No	Sense	0		0	0	0	0	0
chr4	99123657	99157792	ADH4	-	127	ENSG00000198099	NM_001306172;NM_001306171;NM_000670	alcohol dehydrogenase 4 (class II), pi polypeptide	Yes	Sense	1	G4B.M_342027	0	0	0	1	0	No	Sense	0		0	0	0	0	0
chr4	99070978	99088801	ADH5	-	128	ENSG00000197894	NM_000671	alcohol dehydrogenase 5 (class III), chi polypeptide	Yes	Sense	3	G4B.M_342020;G4B.M_342021;G4B.M_342022	0	0	0	2	1	No	Sense	0		0	0	0	0	0
chr4	99202638	99219537	ADH6	-	130	ENSG00000172955	NM_001102470;NM_000672	alcohol dehydrogenase 6 (class V)	No	Sense	0		0	0	0	0	0	No	Sense	0		0	0	0	0	0
chr4	99412261	99435510	ADH7	-	131	ENSG00000196344	NM_000673;NM_001166504	alcohol dehydrogenase 7 (class IV), mu or sigma polypeptide	Yes	Sense	1	G4B.M_342043	0	0	0	1	0	No	Sense	0		0	0	0	0	0
chr8	66432492	66468907	ADHFE1	+	137872	ENSG00000147576	NM_144650	alcohol dehydrogenase iron containing 1	Yes	Sense	9	G4B.M_426585;G4B.M_426586;G4B.M_426587;G4B.M_426588;G4B.M_426590;G4B.M_426591;G4B.M_426593;G4B.M_426594;G4B.M_426595	1	0	0	8	0	Yes	Sense	2	G4C.M_102903;G4C.M_102904	0	0	0	2	0
chr2	3497366	3519531	ADI1	-	55256	ENSG00000182551	NM_018269;NM_001306077	acireductone dioxygenase 1	Yes	Sense	5	G4B.M_235599;G4B.M_235600;G4B.M_235601;G4B.M_235602;G4B.M_235603	0	0	0	1	1	No	Sense	0		0	0	0	0	0
chr20	38581195	38588463	ADIG	+	149685	ENSG00000182035	NM_001018082	adipogenin	Yes	Sense	2	G4B.M_277395;G4B.M_277396	0	0	0	1	1	Yes	Sense	1	G4C.M_69071	0	0	0	0	1
chr3	186842704	186858463	ADIPOQ	+	9370	ENSG00000181092	NM_004797;NM_001177800	adiponectin, C1Q and collagen domain containing	Yes	Sense	1	G4B.M_329232	0	0	0	1	0	Yes	Sense	1	G4C.M_81943	0	0	1	0	0
chr1	202940826	202958572	ADIPOR1	-	51094	ENSG00000159346	NM_001290629;NM_001290557;NM_015999;NM_001290553	adiponectin receptor 1	Yes	Sense	3	G4B.M_36900;G4B.M_36901;G4B.M_36902	0	1	1	0	0	Yes	Sense	2	G4C.M_8988;G4C.M_8989	0	0	0	1	0
chr12	1688574	1788674	ADIPOR2	+	79602	ENSG00000006831	NM_001375364;NM_001375365;NM_001375363;NM_024551	adiponectin receptor 2	Yes	Sense	5	G4B.M_95307;G4B.M_95309;G4B.M_95310;G4B.M_95311;G4B.M_95314	1	0	0	1	0	Yes	Sense	3	G4C.M_22708;G4C.M_22710;G4C.M_22711	0	0	0	1	1
chr10	86968432	86983934	ADIRF	+	10974	ENSG00000148671	NM_006829	adipogenesis regulatory factor	Yes	Sense	3	G4B.M_57824;G4B.M_57827;G4B.M_57835	1	0	0	1	0	Yes	Sense	1	G4C.M_13587	0	0	0	1	0
chr10	74151202	74709963	ADK	+	132	ENSG00000156110	NM_001202450;NM_006721;NM_001369123;NM_001123;NM_001369124;NM_001202449	adenosine kinase	Yes	Sense	16	G4B.M_55236;G4B.M_55237;G4B.M_55238;G4B.M_55239;G4B.M_55240;G4B.M_55241;G4B.M_55243;G4B.M_55247;G4B.M_55249;G4B.M_55252;G4B.M_55255;G4B.M_55256;G4B.M_55258;G4B.M_55259;G4B.M_55260;G4B.M_55262	2	0	0	14	0	No	Sense	0		0	0	0	0	0
chr11	10305073	10307397	ADM	+	133	ENSG00000148926	NM_001124	adrenomedullin	Yes	Sense	2	G4B.M_72076;G4B.M_72077	0	1	0	1	0	No	Sense	0		0	0	0	0	0
chr22	50481543	50486440	ADM2	+	79924	ENSG00000128165	NM_001369882;NM_001253845	adrenomedullin 2	Yes	Sense	7	G4B.M_305832;G4B.M_305833;G4B.M_305837;G4B.M_305840;G4B.M_305841;G4B.M_305842;G4B.M_305843	2	0	0	1	4	No	Sense	0		0	0	0	0	0
chr19	49688664	49690575	ADM5	+	199800	ENSG00000224420	NM_001101340	adrenomedullin 5 (putative)	Yes	Sense	4	G4B.M_231016;G4B.M_231017;G4B.M_231018;G4B.M_231021	3	1	0	0	0	Yes	Sense	1	G4C.M_58154	1	0	0	0	0
chr20	50888916	50931437	ADNP	-	23394	ENSG00000101126	NM_001347511;NM_001282531;NM_015339;NM_181442;NM_001282532	activity dependent neuroprotector homeobox	Yes	Sense	4	G4B.M_280809;G4B.M_280810;G4B.M_280811;G4B.M_280812	0	1	1	0	0	No	Sense	0		0	0	0	0	0
chr18	80109262	80147523	ADNP2	+	22850	ENSG00000101544	NM_014913	ADNP homeobox 2	Yes	Sense	6	G4B.M_212154;G4B.M_212155;G4B.M_212156;G4B.M_212157;G4B.M_212158;G4B.M_212160	1	1	0	1	0	Yes	Sense	2	G4C.M_51332;G4C.M_51333	2	0	0	0	0
chr10	62804720	62808479	ADO	+	84890	ENSG00000181915	NM_032804	2-aminoethanethiol dioxygenase	Yes	Sense	1	G4B.M_53168	0	1	0	0	0	No	Sense	0		0	0	0	0	0
chr1	203090654	203167405	ADORA1	+	134	ENSG00000163485	NM_001048230;NM_000674;NM_001365066;NM_001365065	adenosine A1 receptor	Yes	Sense	25	G4B.M_36979;G4B.M_36983;G4B.M_36988;G4B.M_36991;G4B.M_36992;G4B.M_36994;G4B.M_36995;G4B.M_36996;G4B.M_37001;G4B.M_37003;G4B.M_37004;G4B.M_37005;G4B.M_37006;G4B.M_37007;G4B.M_37008;G4B.M_37012;G4B.M_37013;G4B.M_37014;G4B.M_37017;G4B.M_37018;G4B.M_37020;G4B.M_37021;G4B.M_37022;G4B.M_37023;G4B.M_37024	0	0	0	11	6	Yes	Sense	6	G4C.M_9011;G4C.M_9013;G4C.M_9014;G4C.M_9015;G4C.M_9017;G4C.M_9018	0	0	0	2	0
chr22	24417879	24442357	ADORA2A	+	135	ENSG00000128271	NM_001278500;NM_000675;NM_001278499;NM_001278497;NM_001278498	adenosine A2a receptor	Yes	Sense	18	G4B.M_295339;G4B.M_295342;G4B.M_295343;G4B.M_295345;G4B.M_295346;G4B.M_295347;G4B.M_295348;G4B.M_295349;G4B.M_295350;G4B.M_295351;G4B.M_295352;G4B.M_295353;G4B.M_295355;G4B.M_295360;G4B.M_295361;G4B.M_295363;G4B.M_295365;G4B.M_295366	0	0	0	2	1	Yes	Sense	11	G4C.M_74153;G4C.M_74154;G4C.M_74155;G4C.M_74156;G4C.M_74157;G4C.M_74158;G4C.M_74159;G4C.M_74160;G4C.M_74161;G4C.M_74162;G4C.M_74163	1	1	0	0	0
chr17	15945130	15975746	ADORA2B	+	136	ENSG00000170425	NM_000676	adenosine A2b receptor	Yes	Sense	8	G4B.M_182015;G4B.M_182016;G4B.M_182018;G4B.M_182019;G4B.M_182020;G4B.M_182021;G4B.M_182025;G4B.M_182026	2	0	0	6	0	Yes	Sense	3	G4C.M_43591;G4C.M_43592;G4C.M_43593	2	0	0	1	0
chr1	111499429	111503633	ADORA3	-	140	ENSG00000282608	NM_001302679;NM_000677;NM_001302678	adenosine A3 receptor	Yes	Sense	1	G4B.M_25411	1	0	0	0	0	Yes	Sense	1	G4C.M_6608	1	0	0	0	0
chr15	72751294	72785846	ADPGK	-	83440	ENSG00000159322	NM_001365224;NM_001365225;NM_001365229;NM_001365226;NM_031284;NM_001365223;NM_001365228;NM_001365227	ADP dependent glucokinase	Yes	Sense	2	G4B.M_149695;G4B.M_149698	0	0	0	1	0	Yes	Sense	1	G4C.M_34886	0	0	0	0	0
chr3	119579268	119589945	ADPRH	+	141	ENSG00000144843	NM_001371092;NM_001291949;NM_001291950;NM_001125	ADP-ribosylarginine hydrolase	No	Sense	0		0	0	0	0	0	No	Sense	0		0	0	0	0	0
chr13	113399610	113453524	ADPRHL1	-	113622;101928841	ENSG00000153531	NM_199162;NM_138430;NM_001304433;NM_001375393	ADP-ribosylhydrolase like 1	Yes	Sense	18	G4B.M_125304;G4B.M_125305;G4B.M_125306;G4B.M_125313;G4B.M_125315;G4B.M_125316;G4B.M_125318;G4B.M_125319;G4B.M_125321;G4B.M_125322;G4B.M_125323;G4B.M_125324;G4B.M_125325;G4B.M_125326;G4B.M_125327;G4B.M_125328;G4B.M_125330;G4B.M_125331	1	0	0	14	1	Yes	Sense	6	G4C.M_29175;G4C.M_29176;G4C.M_29177;G4C.M_29178;G4C.M_29179;G4C.M_29181	0	0	0	3	0
chr17	10697594	10711558	ADPRM	+	56985	ENSG00000170222	NM_020233	ADP-ribose/CDP-alcohol diphosphatase, manganese dependent	Yes	Sense	1	G4B.M_181206	0	0	0	0	0	No	Sense	0		0	0	0	0	0
chr1	36088892	36093932	ADPRS	+	54936	ENSG00000116863	NM_017825	ADP-ribosylserine hydrolase	No	Sense	0		0	0	0	0	0	Yes	Sense	1	G4C.M_4407	0	0	0	1	0
chr8	26748150	26867278	ADRA1A	-	148	ENSG00000120907	NM_001322503;NM_033303;NM_033302;NM_033304;NM_000680;NM_001322504	adrenoceptor alpha 1A	Yes	Sense	10	G4B.M_422194;G4B.M_422195;G4B.M_422197;G4B.M_422199;G4B.M_422201;G4B.M_422206;G4B.M_422207;G4B.M_422209;G4B.M_422211;G4B.M_422213	0	0	0	7	0	Yes	Sense	4	G4C.M_101943;G4C.M_101945;G4C.M_101946;G4C.M_101948	0	0	1	2	1
chr5	159865080	159973012	ADRA1B	+	147	ENSG00000170214	NM_000679	adrenoceptor alpha 1B	Yes	Sense	3	G4B.M_366156;G4B.M_366157;G4B.M_366164	0	0	0	1	0	Yes	Sense	1	G4C.M_89523	0	0	0	0	1
chr20	4220630	4249287	ADRA1D	-	146	ENSG00000171873	NM_000678	adrenoceptor alpha 1D	Yes	Sense	11	G4B.M_271448;G4B.M_271449;G4B.M_271452;G4B.M_271453;G4B.M_271454;G4B.M_271456;G4B.M_271461;G4B.M_271462;G4B.M_271463;G4B.M_271465;G4B.M_271466	1	0	0	9	0	Yes	Sense	3	G4C.M_67685;G4C.M_67686;G4C.M_67687	1	0	0	1	0
chr10	111077029	111080907	ADRA2A	+	150	ENSG00000150594	NM_000681	adrenoceptor alpha 2A	No	Sense	0		0	0	0	0	0	No	Sense	0		0	0	0	0	0
chr2	96112876	96116571	ADRA2B	-	151	ENSG00000274286	NM_000682	adrenoceptor alpha 2B	Yes	Sense	5	G4B.M_249358;G4B.M_249360;G4B.M_249361;G4B.M_249362;G4B.M_249363	2	1	0	0	1	Yes	Sense	1	G4C.M_62707	0	0	0	0	0
chr4	3766348	3768526	ADRA2C	+	152	ENSG00000184160	NM_000683	adrenoceptor alpha 2C	Yes	Sense	5	G4B.M_333035;G4B.M_333038;G4B.M_333039;G4B.M_333040;G4B.M_333041	1	0	0	0	1	No	Sense	0		0	0	0	0	0
chr10	114043866	114046904	ADRB1	+	153	ENSG00000043591	NM_000684	adrenoceptor beta 1	Yes	Sense	2	G4B.M_62581;G4B.M_62582	1	0	0	0	1	No	Sense	0		0	0	0	0	0
chr5	148826611	148828623	ADRB2	+	154	ENSG00000169252	NM_000024	adrenoceptor beta 2	No	Sense	0		0	0	0	0	0	No	Sense	0		0	0	0	0	0
chr8	37962990	37966599	ADRB3	-	155	ENSG00000188778	NM_000025	adrenoceptor beta 3	Yes	Sense	2	G4B.M_423650;G4B.M_423652	1	0	0	1	0	No	Sense	0		0	0	0	0	0
chr20	62302093	62308862	ADRM1	+	11047	ENSG00000130706	NM_175573;NM_007002;NM_001281438;NM_001281437	adhesion regulating molecule 1	Yes	Sense	3	G4B.M_283780;G4B.M_283785;G4B.M_283786	0	0	0	3	0	Yes	Sense	1	G4C.M_70515	0	0	0	1	0
chr22	40346461	40390463	ADSL	+	158	ENSG00000239900	NM_000026;NM_001317923;NM_001123378;NM_001363840	adenylosuccinate lyase	Yes	Sense	5	G4B.M_300766;G4B.M_300767;G4B.M_300768;G4B.M_300769;G4B.M_300771	1	1	0	2	0	No	Sense	0		0	0	0	0	0
chr14	104724229	104747325	ADSS1	+	122622	ENSG00000185100	NM_152328;NM_199165;NM_001320424	adenylosuccinate synthase 1	Yes	Sense	12	G4B.M_139432;G4B.M_139433;G4B.M_139439;G4B.M_139440;G4B.M_139443;G4B.M_139446;G4B.M_139448;G4B.M_139449;G4B.M_139450;G4B.M_139452;G4B.M_139454;G4B.M_139455	2	0	0	7	0	Yes	Sense	7	G4C.M_32299;G4C.M_32301;G4C.M_32302;G4C.M_32303;G4C.M_32305;G4C.M_32310;G4C.M_32311	0	0	0	4	0
chr1	244408494	244451909	ADSS2	-	159	ENSG00000035687	NM_001365073;NM_001126	adenylosuccinate synthase 2	Yes	Sense	3	G4B.M_44587;G4B.M_44589;G4B.M_44590	1	0	0	2	0	Yes	Sense	1	G4C.M_10565	0	0	0	1	0
chr6	11712054	11807046	ADTRP	-	84830	ENSG00000111863	NM_032744;NM_001143948	androgen dependent TFPI regulating protein	Yes	Sense	13	G4B.M_373137;G4B.M_373138;G4B.M_373139;G4B.M_373141;G4B.M_373144;G4B.M_373145;G4B.M_373147;G4B.M_373148;G4B.M_373149;G4B.M_373150;G4B.M_373151;G4B.M_373152;G4B.M_373153	0	0	0	6	0	Yes	Sense	6	G4C.M_91026;G4C.M_91027;G4C.M_91030;G4C.M_91031;G4C.M_91032;G4C.M_91033	0	0	0	2	0
chr7	44104345	44114562	AEBP1	+	165	ENSG00000106624	NM_001129	AE binding protein 1	Yes	Sense	13	G4B.M_400493;G4B.M_400494;G4B.M_400495;G4B.M_400497;G4B.M_400499;G4B.M_400502;G4B.M_400503;G4B.M_400504;G4B.M_400505;G4B.M_400506;G4B.M_400507;G4B.M_400508;G4B.M_400510	0	0	1	11	1	Yes	Sense	2	G4C.M_97018;G4C.M_97023	1	0	0	1	0
chr12	19404045	19720801	AEBP2	+	121536	ENSG00000139154	NM_153207;NM_001114176;NM_001363736;NM_001267043	AE binding protein 2	Yes	Sense	14	G4B.M_98617;G4B.M_98618;G4B.M_98619;G4B.M_98623;G4B.M_98624;G4B.M_98626;G4B.M_98627;G4B.M_98628;G4B.M_98631;G4B.M_98633;G4B.M_98638;G4B.M_98639;G4B.M_98640;G4B.M_98642	2	0	0	1	0	Yes	Sense	2	G4C.M_23413;G4C.M_23414	0	0	0	0	0
chr15	88621337	88632281	AEN	+	64782	ENSG00000181026	NM_022767	apoptosis enhancing nuclease	Yes	Sense	6	G4B.M_154014;G4B.M_154015;G4B.M_154018;G4B.M_154020;G4B.M_154023;G4B.M_154024	1	0	1	1	1	Yes	Sense	1	G4C.M_35972	0	0	1	0	0
chr4	7758714	7939926	AFAP1	-	60312	ENSG00000196526	NM_001371090;NM_001134647;NM_001371091;NM_198595	actin filament associated protein 1	Yes	Sense	34	G4B.M_334632;G4B.M_334633;G4B.M_334636;G4B.M_334639;G4B.M_334640;G4B.M_334641;G4B.M_334642;G4B.M_334646;G4B.M_334647;G4B.M_334648;G4B.M_334649;G4B.M_334650;G4B.M_334651;G4B.M_334652;G4B.M_334653;G4B.M_334656;G4B.M_334657;G4B.M_334658;G4B.M_334660;G4B.M_334661;G4B.M_334662;G4B.M_334663;G4B.M_334664;G4B.M_334665;G4B.M_334667;G4B.M_334668;G4B.M_334670;G4B.M_334671;G4B.M_334672;G4B.M_334673;G4B.M_334…	1	0	1	23	0	Yes	Sense	6	G4C.M_83634;G4C.M_83636;G4C.M_83638;G4C.M_83639;G4C.M_83640;G4C.M_83641	0	0	0	6	0
chr5	149271859	149343637	AFAP1L1	+	134265	ENSG00000157510	NM_152406;NM_001323062;NM_001146337	actin filament associated protein 1 like 1	Yes	Sense	9	G4B.M_364182;G4B.M_364183;G4B.M_364184;G4B.M_364185;G4B.M_364186;G4B.M_364196;G4B.M_364200;G4B.M_364203;G4B.M_364204	1	0	0	8	0	Yes	Sense	1	G4C.M_89150	0	0	0	1	0
chr10	114294824	114404756	AFAP1L2	-	84632	ENSG00000169129	NM_001351075;NM_001351069;NM_001001936;NM_001351080;NM_001351077;NM_001351065;NM_001287824;NM_001351067;NM_001351076;NM_001351074;NM_032550;NM_001351066;NM_001351079;NM_001351078;NM_001351073;NM_001351070;NM_001351072;NM_001351071;NM_001351064;NM_001351068	actin filament associated protein 1 like 2	Yes	Sense	28	G4B.M_62613;G4B.M_62615;G4B.M_62616;G4B.M_62617;G4B.M_62618;G4B.M_62636;G4B.M_62637;G4B.M_62638;G4B.M_62639;G4B.M_62642;G4B.M_62644;G4B.M_62646;G4B.M_62647;G4B.M_62649;G4B.M_62652;G4B.M_62656;G4B.M_62657;G4B.M_62659;G4B.M_62660;G4B.M_62662;G4B.M_62663;G4B.M_62665;G4B.M_62666;G4B.M_62671;G4B.M_62673;G4B.M_62674;G4B.M_62675;G4B.M_62676	1	0	0	27	0	Yes	Sense	5	G4C.M_14568;G4C.M_14571;G4C.M_14573;G4C.M_14575;G4C.M_14576	0	0	0	5	0
chr6	167826911	167972023	AFDN	+	4301	ENSG00000130396	NM_001386888;NM_001366321;NM_001040000;NM_001207008;NM_001366320;NM_001366319;NM_001291964	afadin, adherens junction formation factor	Yes	Sense	7	G4B.M_392127;G4B.M_392130;G4B.M_392135;G4B.M_392136;G4B.M_392137;G4B.M_392138;G4B.M_392139	0	0	0	7	0	No	Sense	0		0	0	0	0	0
chr4	86935002	87141039	AFF1	+	4299	ENSG00000172493	NM_001166693;NM_001313959;NM_001313960;NM_005935	AF4/FMR2 family member 1	Yes	Sense	19	G4B.M_341255;G4B.M_341257;G4B.M_341258;G4B.M_341259;G4B.M_341260;G4B.M_341261;G4B.M_341262;G4B.M_341264;G4B.M_341266;G4B.M_341267;G4B.M_341268;G4B.M_341269;G4B.M_341272;G4B.M_341273;G4B.M_341275;G4B.M_341277;G4B.M_341279;G4B.M_341283;G4B.M_341284	1	0	0	9	2	Yes	Sense	3	G4C.M_84833;G4C.M_84834;G4C.M_84835	0	0	0	0	0
chrX	148500617	149000663	AFF2	+	2334	ENSG00000155966	NM_002025;NM_001169123;NM_001169122;NM_001169124;NM_001169125;NM_001170628	AF4/FMR2 family member 2	Yes	Sense	39	G4B.M_473685;G4B.M_473686;G4B.M_473687;G4B.M_473688;G4B.M_473690;G4B.M_473691;G4B.M_473693;G4B.M_473694;G4B.M_473696;G4B.M_473698;G4B.M_473701;G4B.M_473702;G4B.M_473706;G4B.M_473707;G4B.M_473708;G4B.M_473710;G4B.M_473711;G4B.M_473712;G4B.M_473716;G4B.M_473717;G4B.M_473718;G4B.M_473723;G4B.M_473724;G4B.M_473726;G4B.M_473727;G4B.M_473728;G4B.M_473729;G4B.M_473730;G4B.M_473731;G4B.M_473732;G4B.M_473…	3	1	0	35	0	Yes	Sense	2	G4C.M_114067;G4C.M_114069	0	0	0	2	0
chr2	99545419	100192428	AFF3	-	3899	ENSG00000144218	NM_001386135;NM_002285;NM_001025108	AF4/FMR2 family member 3	Yes	Sense	66	G4B.M_250202;G4B.M_250205;G4B.M_250207;G4B.M_250210;G4B.M_250211;G4B.M_250218;G4B.M_250223;G4B.M_250224;G4B.M_250225;G4B.M_250226;G4B.M_250227;G4B.M_250229;G4B.M_250230;G4B.M_250236;G4B.M_250237;G4B.M_250239;G4B.M_250245;G4B.M_250246;G4B.M_250247;G4B.M_250248;G4B.M_250249;G4B.M_250250;G4B.M_250253;G4B.M_250254;G4B.M_250257;G4B.M_250258;G4B.M_250260;G4B.M_250261;G4B.M_250263;G4B.M_250264;G4B.M_250…	1	0	0	56	0	Yes	Sense	11	G4C.M_62922;G4C.M_62925;G4C.M_62926;G4C.M_62927;G4C.M_62928;G4C.M_62929;G4C.M_62930;G4C.M_62932;G4C.M_62933;G4C.M_62934;G4C.M_62935	0	0	0	11	0
chr5	132875395	132963634	AFF4	-	27125	ENSG00000072364	NM_014423	AF4/FMR2 family member 4	Yes	Sense	4	G4B.M_361014;G4B.M_361015;G4B.M_361016;G4B.M_361018	0	0	0	3	0	Yes	Sense	3	G4C.M_88435;G4C.M_88436;G4C.M_88437	0	0	0	0	1
chr6	108294991	108526796	AFG1L	+	246269	ENSG00000135537	NM_145315;NM_001323005	AFG1 like ATPase	Yes	Sense	7	G4B.M_385526;G4B.M_385529;G4B.M_385530;G4B.M_385531;G4B.M_385532;G4B.M_385533;G4B.M_385536	1	0	0	6	0	No	Sense	0		0	0	0	0	0
chr18	12328944	12377227	AFG3L2	-	10939	ENSG00000141385	NM_006796	AFG3 like matrix AAA peptidase subunit 2	Yes	Sense	6	G4B.M_203958;G4B.M_203959;G4B.M_203960;G4B.M_203963;G4B.M_203964;G4B.M_203965	1	0	0	5	0	Yes	Sense	1	G4C.M_49606	0	0	0	1	0
chr4	73481745	73504001	AFM	+	173	ENSG00000079557	NM_001133	afamin	No	Sense	0		0	0	0	0	0	No	Sense	0		0	0	0	0	0
chr17	78187317	78207701	AFMID	+	125061	ENSG00000183077	NM_001010982;NM_001145526	arylformamidase	Yes	Sense	5	G4B.M_199079;G4B.M_199080;G4B.M_199081;G4B.M_199082;G4B.M_199083	2	1	0	3	0	Yes	Sense	2	G4C.M_48017;G4C.M_48018	0	0	0	2	0
chr4	73431138	73456174	AFP	+	174	ENSG00000081051	NM_001134;NM_001354717	alpha fetoprotein	No	Sense	0		0	0	0	0	0	No	Sense	0		0	0	0	0	0
chr2	64524305	64593005	AFTPH	+	54812	ENSG00000119844	NM_017657;NM_001002243;NM_001375969;NM_001375970;NM_001375971;NM_203437;NM_001375972;NM_001375973	aftiphilin	Yes	Sense	3	G4B.M_244879;G4B.M_244880;G4B.M_244881	0	0	0	1	0	Yes	Sense	1	G4C.M_61689	0	0	0	1	0
chr4	177430774	177442437	AGA	-	175	ENSG00000038002	NM_001171988;NM_000027	aspartylglucosaminidase	No	Sense	0		0	0	0	0	0	No	Sense	0		0	0	0	0	0
chr2	235494043	236131800	AGAP1	+	116987	ENSG00000157985	NM_001244888;NM_014914;NM_001037131	ArfGAP with GTPase domain, ankyrin repeat and PH domain 1	Yes	Sense	109	G4B.M_267174;G4B.M_267175;G4B.M_267176;G4B.M_267178;G4B.M_267180;G4B.M_267182;G4B.M_267183;G4B.M_267186;G4B.M_267187;G4B.M_267188;G4B.M_267190;G4B.M_267191;G4B.M_267192;G4B.M_267193;G4B.M_267195;G4B.M_267197;G4B.M_267199;G4B.M_267200;G4B.M_267202;G4B.M_267204;G4B.M_267205;G4B.M_267206;G4B.M_267207;G4B.M_267210;G4B.M_267212;G4B.M_267213;G4B.M_267218;G4B.M_267219;G4B.M_267220;G4B.M_267224;G4B.M_267…	2	2	0	100	5	Yes	Sense	26	G4C.M_66352;G4C.M_66353;G4C.M_66354;G4C.M_66355;G4C.M_66356;G4C.M_66357;G4C.M_66358;G4C.M_66360;G4C.M_66361;G4C.M_66362;G4C.M_66364;G4C.M_66366;G4C.M_66367;G4C.M_66370;G4C.M_66374;G4C.M_66376;G4C.M_66380;G4C.M_66381;G4C.M_66382;G4C.M_66384;G4C.M_66388;G4C.M_66389;G4C.M_66391;G4C.M_66393;G4C.M_66395;G4C.M_66398	0	0	0	26	0
chr12	57723761	57742157	AGAP2	-	116986	ENSG00000135439	NM_014770;NM_001122772	ArfGAP with GTPase domain, ankyrin repeat and PH domain 2	Yes	Sense	14	G4B.M_104401;G4B.M_104404;G4B.M_104406;G4B.M_104409;G4B.M_104411;G4B.M_104412;G4B.M_104413;G4B.M_104414;G4B.M_104416;G4B.M_104417;G4B.M_104418;G4B.M_104421;G4B.M_104424;G4B.M_104425	2	1	0	6	1	Yes	Sense	6	G4C.M_24748;G4C.M_24750;G4C.M_24751;G4C.M_24752;G4C.M_24753;G4C.M_24754	0	1	0	2	0
chr7	151085831	151144436	AGAP3	+	116988	ENSG00000133612	NM_001350104;NM_001281300;NM_031946;NM_001350102;NM_001042535;NM_001308304;NM_001308305;NM_001350103	ArfGAP with GTPase domain, ankyrin repeat and PH domain 3	Yes	Sense	33	G4B.M_414823;G4B.M_414824;G4B.M_414826;G4B.M_414827;G4B.M_414828;G4B.M_414830;G4B.M_414831;G4B.M_414836;G4B.M_414837;G4B.M_414842;G4B.M_414844;G4B.M_414845;G4B.M_414846;G4B.M_414859;G4B.M_414860;G4B.M_414861;G4B.M_414863;G4B.M_414864;G4B.M_414866;G4B.M_414868;G4B.M_414869;G4B.M_414872;G4B.M_414873;G4B.M_414874;G4B.M_414875;G4B.M_414876;G4B.M_414877;G4B.M_414879;G4B.M_414880;G4B.M_414881;G4B.M_414…	1	0	2	30	0	Yes	Sense	4	G4C.M_100203;G4C.M_100206;G4C.M_100213;G4C.M_100215	0	0	0	4	0
chr10	45825613	45853875	AGAP4	-	119016	ENSG00000188234	NM_133446;NM_001276343;NM_001291379	ArfGAP with GTPase domain, ankyrin repeat and PH domain 4	Yes	Sense	6	G4B.M_51189;G4B.M_51191;G4B.M_51192;G4B.M_51194;G4B.M_51195;G4B.M_51196	0	2	0	2	0	Yes	Sense	1	G4C.M_12089	0	1	0	0	0
chr10	73674287	73698109	AGAP5	-	729092	ENSG00000172650	NM_001144000	ArfGAP with GTPase domain, ankyrin repeat and PH domain 5	Yes	Sense	7	G4B.M_55093;G4B.M_55095;G4B.M_55096;G4B.M_55097;G4B.M_55099;G4B.M_55100;G4B.M_55101	1	2	0	3	0	Yes	Sense	1	G4C.M_13017	0	1	0	0	0
chr10	49982190	50011654	AGAP6	+	414189	ENSG00000204149	NM_001365867;NM_001077665	ArfGAP with GTPase domain, ankyrin repeat and PH domain 6	Yes	Sense	5	G4B.M_52295;G4B.M_52296;G4B.M_52297;G4B.M_52299;G4B.M_52301	0	2	0	1	0	No	Sense	0		0	0	0	0	0
chr10	47501854	47523638	AGAP9	-	642517	ENSG00000204172	NM_001190810	ArfGAP with GTPase domain, ankyrin repeat and PH domain 9	Yes	Sense	5	G4B.M_51641;G4B.M_51644;G4B.M_51646;G4B.M_51647;G4B.M_51648	3	1	0	1	0	Yes	Sense	1	G4C.M_12206	1	0	0	0	0
chr15	86079871	87049169	AGBL1	+	123624	ENSG00000273540	NM_001386094;NM_152336	ATP/GTP binding protein like 1	Yes	Sense	44	G4B.M_153653;G4B.M_153654;G4B.M_153655;G4B.M_153657;G4B.M_153659;G4B.M_153660;G4B.M_153661;G4B.M_153665;G4B.M_153667;G4B.M_153669;G4B.M_153670;G4B.M_153671;G4B.M_153674;G4B.M_153675;G4B.M_153676;G4B.M_153677;G4B.M_153678;G4B.M_153679;G4B.M_153681;G4B.M_153688;G4B.M_153693;G4B.M_153694;G4B.M_153695;G4B.M_153696;G4B.M_153698;G4B.M_153699;G4B.M_153702;G4B.M_153704;G4B.M_153705;G4B.M_153708;G4B.M_153…	0	0	0	40	1	Yes	Sense	7	G4C.M_35907;G4C.M_35908;G4C.M_35910;G4C.M_35911;G4C.M_35913;G4C.M_35915;G4C.M_35918	0	0	0	7	0
chr11	47659591	47715389	AGBL2	-	79841	ENSG00000165923	NM_024783	ATP/GTP binding protein like 2	Yes	Sense	2	G4B.M_77385;G4B.M_77391	0	1	0	1	0	No	Sense	0		0	0	0	0	0
chr7	134986508	135147963	AGBL3	+	340351	ENSG00000146856	NM_178563;NM_001345851;NM_001345850	ATP/GTP binding protein like 3	Yes	Sense	6	G4B.M_412244;G4B.M_412245;G4B.M_412246;G4B.M_412247;G4B.M_412248;G4B.M_412249	0	0	0	6	0	No	Sense	0		0	0	0	0	0
chr1	48532854	50023954	AGBL4	-	84871	ENSG00000186094	NM_001323575;NM_032785;NM_001323573;NM_001323574	ATP/GTP binding protein like 4	Yes	Sense	80	G4B.M_18557;G4B.M_18558;G4B.M_18561;G4B.M_18564;G4B.M_18567;G4B.M_18568;G4B.M_18570;G4B.M_18574;G4B.M_18575;G4B.M_18576;G4B.M_18577;G4B.M_18578;G4B.M_18579;G4B.M_18580;G4B.M_18581;G4B.M_18586;G4B.M_18588;G4B.M_18589;G4B.M_18590;G4B.M_18593;G4B.M_18594;G4B.M_18595;G4B.M_18597;G4B.M_18598;G4B.M_18600;G4B.M_18602;G4B.M_18603;G4B.M_18604;G4B.M_18605;G4B.M_18607;G4B.M_18611;G4B.M_18612;G4B.M_18613;G4B…	1	0	0	50	2	Yes	Sense	14	G4C.M_5362;G4C.M_5364;G4C.M_5365;G4C.M_5366;G4C.M_5369;G4C.M_5370;G4C.M_5372;G4C.M_5373;G4C.M_5376;G4C.M_5377;G4C.M_5378;G4C.M_5379;G4C.M_5383;G4C.M_5384	0	0	0	7	0
chr2	27042364	27070622	AGBL5	+	60509	ENSG00000084693	NM_001035507;NM_021831	ATP/GTP binding protein like 5	Yes	Sense	4	G4B.M_240004;G4B.M_240007;G4B.M_240008;G4B.M_240010	0	0	2	2	0	Yes	Sense	1	G4C.M_60714	0	1	0	0	0
chr6	32180968	32184322	AGER	-	177	ENSG00000204305	NM_172197;NM_001206954;NM_001206936;NM_001206966;NM_001206940;NM_001206929;NM_001206934;NM_001206932;NM_001136	advanced glycosylation end-product specific receptor	Yes	Sense	2	G4B.M_376387;G4B.M_376388	2	0	0	0	0	Yes	Sense	1	G4C.M_91708	0	0	0	1	0
chr2	227472152	227561217	AGFG1	+	3267	ENSG00000173744	NM_001135187;NM_004504;NM_001135189;NM_001135188	ArfGAP with FG repeats 1	Yes	Sense	7	G4B.M_265411;G4B.M_265412;G4B.M_265413;G4B.M_265414;G4B.M_265415;G4B.M_265416;G4B.M_265417	1	0	0	6	0	Yes	Sense	2	G4C.M_65894;G4C.M_65895	0	0	0	2	0
chr7	100539203	100568220	AGFG2	+	3268	ENSG00000106351	NM_006076	ArfGAP with FG repeats 2	Yes	Sense	4	G4B.M_407814;G4B.M_407816;G4B.M_407821;G4B.M_407828	0	0	0	3	1	Yes	Sense	4	G4C.M_98681;G4C.M_98682;G4C.M_98683;G4C.M_98684	0	0	1	4	0
chr5	77029251	77065234	AGGF1	+	55109	ENSG00000164252	NM_018046	angiogenic factor with G-patch and FHA domains 1	Yes	Sense	6	G4B.M_356863;G4B.M_356864;G4B.M_356865;G4B.M_356866;G4B.M_356867;G4B.M_356868	0	0	1	5	0	No	Sense	0		0	0	0	0	0
chr7	141551278	141655244	AGK	+	55750	ENSG00000006530	NM_018238;NM_001364948	acylglycerol kinase	Yes	Sense	7	G4B.M_413218;G4B.M_413219;G4B.M_413220;G4B.M_413221;G4B.M_413222;G4B.M_413223;G4B.M_413224	0	0	0	6	0	Yes	Sense	1	G4C.M_99801	0	0	0	1	0
chr1	99850361	99924023	AGL	+	178	ENSG00000162688	NM_000642;NM_000644;NM_000643;NM_000028;NM_000646	amylo-alpha-1, 6-glucosidase, 4-alpha-glucanotransferase	Yes	Sense	3	G4B.M_24124;G4B.M_24127;G4B.M_24128	1	0	0	2	0	Yes	Sense	1	G4C.M_6348	0	0	0	1	0
chr1	15571699	15585051	AGMAT	-	79814	ENSG00000116771	NM_024758	agmatinase	Yes	Sense	1	G4B.M_7103	0	0	0	1	0	No	Sense	0		0	0	0	0	0
chr7	15200317	15562015	AGMO	-	392636	ENSG00000187546	NM_001004320	alkylglycerol monooxygenase	Yes	Sense	4	G4B.M_396794;G4B.M_396796;G4B.M_396800;G4B.M_396802	0	0	0	4	0	Yes	Sense	2	G4C.M_96323;G4C.M_96325	0	0	0	2	0
chr1	35869808	35930532	AGO1	+	26523	ENSG00000092847	NM_001317123;NM_012199;NM_001317122	argonaute RISC component 1	Yes	Sense	12	G4B.M_14605;G4B.M_14606;G4B.M_14607;G4B.M_14608;G4B.M_14609;G4B.M_14610;G4B.M_14612;G4B.M_14616;G4B.M_14621;G4B.M_14622;G4B.M_14623;G4B.M_14624	0	0	1	6	5	Yes	Sense	1	G4C.M_4402	0	0	0	1	0
chr8	140520156	140635633	AGO2	-	27161	ENSG00000123908	NM_012154;NM_001164623	argonaute RISC catalytic component 2	Yes	Sense	27	G4B.M_434020;G4B.M_434024;G4B.M_434025;G4B.M_434026;G4B.M_434027;G4B.M_434028;G4B.M_434033;G4B.M_434034;G4B.M_434035;G4B.M_434036;G4B.M_434037;G4B.M_434038;G4B.M_434040;G4B.M_434041;G4B.M_434043;G4B.M_434051;G4B.M_434052;G4B.M_434053;G4B.M_434055;G4B.M_434056;G4B.M_434059;G4B.M_434060;G4B.M_434061;G4B.M_434062;G4B.M_434063;G4B.M_434064;G4B.M_434067	1	0	0	26	0	Yes	Sense	10	G4C.M_104160;G4C.M_104162;G4C.M_104164;G4C.M_104165;G4C.M_104166;G4C.M_104167;G4C.M_104169;G4C.M_104171;G4C.M_104172;G4C.M_104175	1	0	1	9	0
chr1	35930718	36072500	AGO3	+	192669	ENSG00000126070	NM_024852;NM_177422	argonaute RISC catalytic component 3	Yes	Sense	4	G4B.M_14625;G4B.M_14627;G4B.M_14628;G4B.M_14630	1	0	0	3	0	No	Sense	0		0	0	0	0	0
chr1	35808016	35857890	AGO4	+	192670	ENSG00000134698	NM_017629	argonaute RISC component 4	Yes	Sense	3	G4B.M_14599;G4B.M_14600;G4B.M_14601	0	0	1	2	0	Yes	Sense	2	G4C.M_4400;G4C.M_4401	1	0	0	1	0
chr6	32168212	32178096	AGPAT1	-	10554	ENSG00000204310	NM_001371439;NM_006411;NM_001371437;NM_001371438;NM_032741	1-acylglycerol-3-phosphate O-acyltransferase 1	Yes	Sense	5	G4B.M_376368;G4B.M_376372;G4B.M_376373;G4B.M_376375;G4B.M_376377	0	1	0	1	0	Yes	Sense	1	G4C.M_91705	0	0	0	1	0
chr9	136673143	136687457	AGPAT2	-	10555	ENSG00000169692	NM_001012727;NM_006412	1-acylglycerol-3-phosphate O-acyltransferase 2	Yes	Sense	12	G4B.M_457845;G4B.M_457846;G4B.M_457850;G4B.M_457851;G4B.M_457852;G4B.M_457854;G4B.M_457855;G4B.M_457856;G4B.M_457859;G4B.M_457860;G4B.M_457862;G4B.M_457865	2	0	0	10	0	Yes	Sense	9	G4C.M_110513;G4C.M_110514;G4C.M_110515;G4C.M_110520;G4C.M_110521;G4C.M_110522;G4C.M_110523;G4C.M_110524;G4C.M_110525	3	1	0	4	1
chr21	43865223	43987592	AGPAT3	+	56894	ENSG00000160216	NM_020132;NM_001369881;NM_001369878;NM_001369880;NM_001037553	1-acylglycerol-3-phosphate O-acyltransferase 3	Yes	Sense	33	G4B.M_290506;G4B.M_290510;G4B.M_290513;G4B.M_290514;G4B.M_290515;G4B.M_290516;G4B.M_290517;G4B.M_290518;G4B.M_290519;G4B.M_290522;G4B.M_290524;G4B.M_290525;G4B.M_290526;G4B.M_290530;G4B.M_290531;G4B.M_290533;G4B.M_290534;G4B.M_290535;G4B.M_290537;G4B.M_290541;G4B.M_290545;G4B.M_290547;G4B.M_290548;G4B.M_290549;G4B.M_290551;G4B.M_290553;G4B.M_290555;G4B.M_290557;G4B.M_290558;G4B.M_290559;G4B.M_290…	1	0	0	26	1	Yes	Sense	18	G4C.M_72460;G4C.M_72461;G4C.M_72462;G4C.M_72464;G4C.M_72465;G4C.M_72466;G4C.M_72467;G4C.M_72469;G4C.M_72470;G4C.M_72471;G4C.M_72472;G4C.M_72473;G4C.M_72474;G4C.M_72476;G4C.M_72479;G4C.M_72480;G4C.M_72481;G4C.M_72482	0	0	1	16	0
chr6	161129967	161274061	AGPAT4	-	56895	ENSG00000026652	NM_020133	1-acylglycerol-3-phosphate O-acyltransferase 4	Yes	Sense	21	G4B.M_390874;G4B.M_390876;G4B.M_390877;G4B.M_390878;G4B.M_390881;G4B.M_390882;G4B.M_390887;G4B.M_390891;G4B.M_390895;G4B.M_390896;G4B.M_390898;G4B.M_390900;G4B.M_390901;G4B.M_390903;G4B.M_390904;G4B.M_390905;G4B.M_390909;G4B.M_390910;G4B.M_390911;G4B.M_390912;G4B.M_390913	0	0	1	11	1	Yes	Sense	7	G4C.M_94598;G4C.M_94601;G4C.M_94603;G4C.M_94605;G4C.M_94606;G4C.M_94607;G4C.M_94608	0	0	0	3	0
chr8	6708642	6761503	AGPAT5	+	55326	ENSG00000155189	NM_018361	1-acylglycerol-3-phosphate O-acyltransferase 5	Yes	Sense	3	G4B.M_418591;G4B.M_418597;G4B.M_418600	1	0	0	2	0	Yes	Sense	1	G4C.M_101181	0	0	0	1	0
chr2	177392746	177567024	AGPS	+	8540	ENSG00000018510	NM_003659	alkylglycerone phosphate synthase	Yes	Sense	5	G4B.M_260123;G4B.M_260124;G4B.M_260125;G4B.M_260126;G4B.M_260128	1	0	0	4	0	No	Sense	0		0	0	0	0	0
chr7	16791811	16833433	AGR2	-	10551	ENSG00000106541	NM_006408	anterior gradient 2, protein disulphide isomerase family member	No	Sense	0		0	0	0	0	0	No	Sense	0		0	0	0	0	0
chr7	16859412	16881987	AGR3	-	155465	ENSG00000173467	NM_176813	anterior gradient 3, protein disulphide isomerase family member	Yes	Sense	2	G4B.M_396899;G4B.M_396900	1	0	0	0	0	No	Sense	0		0	0	0	0	0
chr1	1020120	1056118	AGRN	+	375790	ENSG00000188157	NM_198576;NM_001305275;NM_001364727	agrin	Yes	Sense	33	G4B.M_399;G4B.M_402;G4B.M_403;G4B.M_404;G4B.M_405;G4B.M_406;G4B.M_408;G4B.M_417;G4B.M_418;G4B.M_429;G4B.M_430;G4B.M_431;G4B.M_432;G4B.M_433;G4B.M_439;G4B.M_442;G4B.M_443;G4B.M_444;G4B.M_445;G4B.M_446;G4B.M_447;G4B.M_448;G4B.M_449;G4B.M_450;G4B.M_454;G4B.M_455;G4B.M_457;G4B.M_458;G4B.M_459;G4B.M_462;G4B.M_464;G4B.M_466;G4B.M_471	1	0	1	18	1	Yes	Sense	14	G4C.M_110;G4C.M_112;G4C.M_113;G4C.M_114;G4C.M_121;G4C.M_122;G4C.M_123;G4C.M_124;G4C.M_125;G4C.M_126;G4C.M_127;G4C.M_128;G4C.M_131;G4C.M_133	1	0	0	10	0
chr16	67482571	67483547	AGRP	-	181	ENSG00000159723	NM_001138	agouti related neuropeptide	Yes	Sense	1	G4B.M_170702	1	0	0	0	0	Yes	Sense	1	G4C.M_40505	0	0	0	0	1
chr1	230690776	230745576	AGT	-	183	ENSG00000135744	NM_001384479;NM_001382817	angiotensinogen	Yes	Sense	13	G4B.M_42821;G4B.M_42822;G4B.M_42823;G4B.M_42824;G4B.M_42825;G4B.M_42827;G4B.M_42828;G4B.M_42830;G4B.M_42831;G4B.M_42832;G4B.M_42833;G4B.M_42834;G4B.M_42837	0	0	0	8	0	Yes	Sense	4	G4C.M_10270;G4C.M_10272;G4C.M_10273;G4C.M_10274	1	0	0	1	0
chr9	85546539	85742029	AGTPBP1	-	23287	ENSG00000135049	NM_015239;NM_001330701;NM_001286717;NM_001286715	ATP/GTP binding protein 1	Yes	Sense	11	G4B.M_444604;G4B.M_444608;G4B.M_444609;G4B.M_444610;G4B.M_444611;G4B.M_444616;G4B.M_444617;G4B.M_444618;G4B.M_444619;G4B.M_444620;G4B.M_444621	1	1	0	8	0	Yes	Sense	2	G4C.M_106800;G4C.M_106801	0	0	0	2	0
chr3	148697784	148743008	AGTR1	+	185	ENSG00000144891	NM_032049;NM_004835;NM_001382737;NM_031850;NM_000685;NM_001382736;NM_009585	angiotensin II receptor type 1	No	Sense	0		0	0	0	0	0	No	Sense	0		0	0	0	0	0
chrX	116170744	116174974	AGTR2	+	186	ENSG00000180772	NM_000686;NM_001385624	angiotensin II receptor type 2	No	Sense	0		0	0	0	0	0	No	Sense	0		0	0	0	0	0
chr1	11736084	11754802	AGTRAP	+	57085	ENSG00000177674	NM_001040195;NM_001040197;NM_001040194;NM_020350;NM_001040196	angiotensin II receptor associated protein	Yes	Sense	14	G4B.M_5997;G4B.M_5998;G4B.M_5999;G4B.M_6000;G4B.M_6001;G4B.M_6002;G4B.M_6008;G4B.M_6009;G4B.M_6010;G4B.M_6011;G4B.M_6012;G4B.M_6013;G4B.M_6014;G4B.M_6015	1	0	0	11	0	Yes	Sense	2	G4C.M_2054;G4C.M_2055	0	0	0	1	0
chr2	240868824	240880502	AGXT	+	189	ENSG00000172482	NM_000030	alanine--glyoxylate and serine--pyruvate aminotransferase	Yes	Sense	9	G4B.M_269440;G4B.M_269444;G4B.M_269447;G4B.M_269449;G4B.M_269451;G4B.M_269452;G4B.M_269454;G4B.M_269455;G4B.M_269456	1	0	0	8	0	Yes	Sense	2	G4C.M_67071;G4C.M_67072	0	0	0	2	0
chr5	34998101	35048135	AGXT2	-	64902	ENSG00000113492	NM_031900;NM_001306173	alanine--glyoxylate aminotransferase 2	Yes	Sense	5	G4B.M_353274;G4B.M_353275;G4B.M_353277;G4B.M_353278;G4B.M_353280	0	0	0	5	0	Yes	Sense	1	G4C.M_87143	0	0	0	1	0
chr1	246839098	246931948	AHCTF1	-	25909	ENSG00000153207	NM_015446;NM_001323343;NM_001323342	AT-hook containing transcription factor 1	Yes	Sense	3	G4B.M_44940;G4B.M_44941;G4B.M_44942	0	0	0	2	0	No	Sense	0		0	0	0	0	0
chr20	34280268	34311802	AHCY	-	191	ENSG00000101444	NM_001362750;NM_000687;NM_001161766;NM_001322085;NM_001322084;NM_001322086	adenosylhomocysteinase	Yes	Sense	9	G4B.M_276137;G4B.M_276140;G4B.M_276141;G4B.M_276142;G4B.M_276143;G4B.M_276144;G4B.M_276147;G4B.M_276148;G4B.M_276149	0	0	1	6	0	Yes	Sense	4	G4C.M_68711;G4C.M_68712;G4C.M_68713;G4C.M_68714	1	1	0	3	0
chr1	109984765	110023742	AHCYL1	+	10768	ENSG00000168710	NM_006621;NM_001242675;NM_001242676;NM_001242673;NM_001242674	adenosylhomocysteinase like 1	Yes	Sense	7	G4B.M_24998;G4B.M_24999;G4B.M_25000;G4B.M_25002;G4B.M_25004;G4B.M_25005;G4B.M_25007	0	1	0	3	0	No	Sense	0		0	0	0	0	0
chr7	129225023	129430211	AHCYL2	+	23382	ENSG00000158467	NM_015328;NM_001130720;NM_001130723;NM_001130722	adenosylhomocysteinase like 2	Yes	Sense	10	G4B.M_411251;G4B.M_411255;G4B.M_411258;G4B.M_411259;G4B.M_411260;G4B.M_411261;G4B.M_411262;G4B.M_411263;G4B.M_411265;G4B.M_411269	0	0	0	10	0	No	Sense	0		0	0	0	0	0
chr1	27534035	27604431	AHDC1	-	27245	ENSG00000126705	NM_001371928;NM_001029882	AT-hook DNA binding motif containing 1	Yes	Sense	53	G4B.M_11830;G4B.M_11831;G4B.M_11833;G4B.M_11840;G4B.M_11843;G4B.M_11845;G4B.M_11846;G4B.M_11847;G4B.M_11848;G4B.M_11849;G4B.M_11850;G4B.M_11851;G4B.M_11852;G4B.M_11854;G4B.M_11855;G4B.M_11856;G4B.M_11857;G4B.M_11858;G4B.M_11865;G4B.M_11869;G4B.M_11871;G4B.M_11872;G4B.M_11873;G4B.M_11874;G4B.M_11875;G4B.M_11876;G4B.M_11878;G4B.M_11880;G4B.M_11881;G4B.M_11882;G4B.M_11883;G4B.M_11884;G4B.M_11885;G4B…	2	0	2	7	1	Yes	Sense	21	G4C.M_3728;G4C.M_3729;G4C.M_3730;G4C.M_3731;G4C.M_3734;G4C.M_3735;G4C.M_3737;G4C.M_3739;G4C.M_3741;G4C.M_3742;G4C.M_3743;G4C.M_3744;G4C.M_3745;G4C.M_3749;G4C.M_3750;G4C.M_3751;G4C.M_3752;G4C.M_3753;G4C.M_3754;G4C.M_3755;G4C.M_3756	0	1	1	2	0
chr6	135283407	135498434	AHI1	-	54806	ENSG00000135541	NM_001350503;NM_001134831;NM_001134830;NM_001350504;NM_017651;NM_001134832	Abelson helper integration site 1	Yes	Sense	10	G4B.M_387696;G4B.M_387698;G4B.M_387699;G4B.M_387700;G4B.M_387701;G4B.M_387704;G4B.M_387705;G4B.M_387708;G4B.M_387709;G4B.M_387710	0	2	0	8	0	Yes	Sense	2	G4C.M_94025;G4C.M_94027	0	0	0	2	0
chr11	62433542	62556235	AHNAK	-	79026	ENSG00000124942	NM_024060;NM_001620;NM_001346445;NM_001346446	AHNAK nucleoprotein	Yes	Sense	42	G4B.M_79167;G4B.M_79169;G4B.M_79170;G4B.M_79171;G4B.M_79174;G4B.M_79175;G4B.M_79176;G4B.M_79177;G4B.M_79178;G4B.M_79179;G4B.M_79180;G4B.M_79181;G4B.M_79182;G4B.M_79183;G4B.M_79184;G4B.M_79187;G4B.M_79188;G4B.M_79189;G4B.M_79190;G4B.M_79191;G4B.M_79192;G4B.M_79194;G4B.M_79195;G4B.M_79196;G4B.M_79198;G4B.M_79199;G4B.M_79200;G4B.M_79201;G4B.M_79202;G4B.M_79203;G4B.M_79204;G4B.M_79207;G4B.M_79208;G4B…	2	0	0	1	0	Yes	Sense	10	G4C.M_19037;G4C.M_19038;G4C.M_19039;G4C.M_19042;G4C.M_19044;G4C.M_19045;G4C.M_19046;G4C.M_19047;G4C.M_19048;G4C.M_19050	1	0	0	1	0
chr14	104937244	104978374	AHNAK2	-	113146	ENSG00000185567	NM_138420;NM_001350929	AHNAK nucleoprotein 2	Yes	Sense	18	G4B.M_139649;G4B.M_139651;G4B.M_139652;G4B.M_139653;G4B.M_139654;G4B.M_139657;G4B.M_139658;G4B.M_139659;G4B.M_139660;G4B.M_139662;G4B.M_139664;G4B.M_139665;G4B.M_139667;G4B.M_139668;G4B.M_139669;G4B.M_139672;G4B.M_139676;G4B.M_139679	0	0	0	14	0	Yes	Sense	9	G4C.M_32391;G4C.M_32392;G4C.M_32394;G4C.M_32396;G4C.M_32398;G4C.M_32399;G4C.M_32400;G4C.M_32401;G4C.M_32404	1	0	0	8	0
chr7	16916359	17346152	AHR	+	196	ENSG00000106546	NM_001621	aryl hydrocarbon receptor	Yes	Sense	11	G4B.M_396902;G4B.M_396904;G4B.M_396907;G4B.M_396908;G4B.M_396910;G4B.M_396914;G4B.M_396915;G4B.M_396917;G4B.M_396918;G4B.M_396919;G4B.M_396928	0	0	0	1	0	Yes	Sense	2	G4C.M_96344;G4C.M_96346	0	0	0	0	0
chr5	321714	438291	AHRR	+	57491	ENSG00000063438	NM_001377239;NM_001377236	aryl-hydrocarbon receptor repressor	Yes	Sense	40	G4B.M_348984;G4B.M_348986;G4B.M_348989;G4B.M_348992;G4B.M_348993;G4B.M_348994;G4B.M_348996;G4B.M_348997;G4B.M_348999;G4B.M_349002;G4B.M_349003;G4B.M_349004;G4B.M_349005;G4B.M_349007;G4B.M_349008;G4B.M_349009;G4B.M_349010;G4B.M_349011;G4B.M_349012;G4B.M_349013;G4B.M_349015;G4B.M_349016;G4B.M_349017;G4B.M_349018;G4B.M_349019;G4B.M_349021;G4B.M_349022;G4B.M_349025;G4B.M_349028;G4B.M_349030;G4B.M_349…	1	0	0	35	1	Yes	Sense	15	G4C.M_86029;G4C.M_86030;G4C.M_86033;G4C.M_86034;G4C.M_86036;G4C.M_86038;G4C.M_86041;G4C.M_86042;G4C.M_86043;G4C.M_86044;G4C.M_86045;G4C.M_86046;G4C.M_86047;G4C.M_86048;G4C.M_86049	2	0	0	11	0
chr14	77457870	77469472	AHSA1	+	10598	ENSG00000100591	NM_001321441;NM_012111	activator of HSP90 ATPase activity 1	Yes	Sense	2	G4B.M_133234;G4B.M_133235	0	0	0	1	0	No	Sense	0		0	0	0	0	0
chr3	186613060	186621318	AHSG	+	197	ENSG00000145192	NM_001622;NM_001354573;NM_001354572;NM_001354571	alpha 2-HS glycoprotein	Yes	Sense	4	G4B.M_329184;G4B.M_329185;G4B.M_329186;G4B.M_329187	0	0	0	4	0	No	Sense	0		0	0	0	0	0
chr16	31527900	31528803	AHSP	+	51327	ENSG00000169877	NM_016633;NM_001318221;NM_001318222	alpha hemoglobin stabilizing protein	Yes	Sense	1	G4B.M_165743	0	0	0	0	0	No	Sense	0		0	0	0	0	0
chr12	8602170	8612867	AICDA	-	57379	ENSG00000111732	NM_020661;NM_001330343	activation induced cytidine deaminase	No	Sense	0		0	0	0	0	0	No	Sense	0		0	0	0	0	0
chr1	222668013	222713210	AIDA	-	64853	ENSG00000186063	NM_022831	axin interactor, dorsalization associated	Yes	Sense	3	G4B.M_40789;G4B.M_40792;G4B.M_40794	0	0	1	2	0	Yes	Sense	2	G4C.M_9730;G4C.M_9731	0	1	0	0	0
chr6	31615217	31617021	AIF1	+	199	ENSG00000204472	NM_001623;NM_001318970;NM_032955	allograft inflammatory factor 1	Yes	Sense	5	G4B.M_375959;G4B.M_375960;G4B.M_375961;G4B.M_375962;G4B.M_375964	2	1	0	3	0	Yes	Sense	1	G4C.M_91563	0	0	0	0	1
chr9	131096476	131123152	AIF1L	+	83543	ENSG00000126878	NM_001185095;NM_031426;NM_001185096	allograft inflammatory factor 1 like	Yes	Sense	10	G4B.M_454356;G4B.M_454360;G4B.M_454361;G4B.M_454362;G4B.M_454363;G4B.M_454366;G4B.M_454369;G4B.M_454371;G4B.M_454377;G4B.M_454378	1	0	0	7	2	Yes	Sense	5	G4C.M_109171;G4C.M_109172;G4C.M_109173;G4C.M_109174;G4C.M_109177	0	0	0	4	1
chrX	130124666	130165879	AIFM1	-	9131	ENSG00000156709	NM_145812;NM_001130846;NM_001130847;NM_004208	apoptosis inducing factor mitochondria associated 1	Yes	Sense	4	G4B.M_472060;G4B.M_472062;G4B.M_472063;G4B.M_472064	0	0	0	3	1	Yes	Sense	1	G4C.M_113757	0	0	1	1	0
chr10	70098223	70132934	AIFM2	-	84883	ENSG00000042286	NM_032797;NM_001198696	apoptosis inducing factor mitochondria associated 2	Yes	Sense	2	G4B.M_53927;G4B.M_53932	0	0	0	1	0	Yes	Sense	5	G4C.M_12698;G4C.M_12699;G4C.M_12701;G4C.M_12702;G4C.M_12703	0	1	0	1	1
chr22	20965108	20981360	AIFM3	+	150209	ENSG00000183773	NM_144704;NM_001018060;NM_001386814;NM_001146288	apoptosis inducing factor mitochondria associated 3	Yes	Sense	17	G4B.M_293915;G4B.M_293916;G4B.M_293918;G4B.M_293919;G4B.M_293920;G4B.M_293921;G4B.M_293922;G4B.M_293923;G4B.M_293925;G4B.M_293926;G4B.M_293927;G4B.M_293929;G4B.M_293931;G4B.M_293933;G4B.M_293935;G4B.M_293936;G4B.M_293937	0	0	2	8	0	Yes	Sense	13	G4C.M_73703;G4C.M_73704;G4C.M_73707;G4C.M_73708;G4C.M_73709;G4C.M_73710;G4C.M_73711;G4C.M_73712;G4C.M_73715;G4C.M_73716;G4C.M_73717;G4C.M_73718;G4C.M_73719	0	0	0	10	0
chr6	143060496	143341058	AIG1	+	51390	ENSG00000146416	NM_001363721;NM_001286587;NM_001366345;NM_001366352;NM_001366351;NM_001366346;NM_001366344;NM_001366348;NM_016108;NM_001366350;NM_001366354;NM_001366353;NM_001366355;NM_001286588;NM_001366362;NM_001366363;NM_001366359;NM_001366356;NM_001286589;NM_001366347;NM_001366349;NM_001366361;NM_001366358	androgen induced 1	Yes	Sense	16	G4B.M_388407;G4B.M_388408;G4B.M_388409;G4B.M_388410;G4B.M_388411;G4B.M_388413;G4B.M_388415;G4B.M_388416;G4B.M_388421;G4B.M_388422;G4B.M_388423;G4B.M_388426;G4B.M_388431;G4B.M_388432;G4B.M_388433;G4B.M_388436	0	0	0	8	0	Yes	Sense	2	G4C.M_94137;G4C.M_94139	0	0	0	1	0
chr1	159062484	159147096	AIM2	-	9447	ENSG00000163568	NM_001348247;NM_004833	absent in melanoma 2	Yes	Sense	5	G4B.M_30935;G4B.M_30936;G4B.M_30937;G4B.M_30938;G4B.M_30939	0	0	0	0	0	Yes	Sense	1	G4C.M_7905	0	0	0	0	0
chr4	106315544	106349456	AIMP1	+	9255	ENSG00000164022	NM_004757;NM_001142415;NM_001142416	aminoacyl tRNA synthetase complex interacting multifunctional protein 1	Yes	Sense	4	G4B.M_342477;G4B.M_342478;G4B.M_342479;G4B.M_342480	0	0	0	0	1	No	Sense	0		0	0	0	0	0
chr7	6009255	6023834	AIMP2	+	7965	ENSG00000106305	NM_006303;NM_001326606;NM_001326609;NM_001326611;NM_001326610;NM_001362785;NM_001362787;NM_001326607	aminoacyl tRNA synthetase complex interacting multifunctional protein 2	No	Sense	0		0	0	0	0	0	No	Sense	0		0	0	0	0	0
chr11	67468174	67491154	AIP	+	9049	ENSG00000110711	NM_003977;NM_001302960;NM_001302959	aryl hydrocarbon receptor interacting protein	Yes	Sense	9	G4B.M_81856;G4B.M_81857;G4B.M_81858;G4B.M_81859;G4B.M_81864;G4B.M_81866;G4B.M_81867;G4B.M_81868;G4B.M_81869	4	0	0	5	0	Yes	Sense	2	G4C.M_19856;G4C.M_19857	0	0	0	0	0
chr17	6393693	6435199	AIPL1	-	23746	ENSG00000129221	NM_014336;NM_001033054;NM_001285399;NM_001285402;NM_001285400;NM_001285401;NM_001033055;NM_001285403	aryl hydrocarbon receptor interacting protein like 1	Yes	Sense	7	G4B.M_179533;G4B.M_179539;G4B.M_179540;G4B.M_179542;G4B.M_179544;G4B.M_179545;G4B.M_179548	1	0	0	3	1	Yes	Sense	5	G4C.M_43015;G4C.M_43016;G4C.M_43017;G4C.M_43018;G4C.M_43019	2	0	0	1	0
chr21	44285838	44298648	AIRE	+	326	ENSG00000160224	NM_000383	autoimmune regulator	Yes	Sense	2	G4B.M_290723;G4B.M_290727	0	0	0	2	0	Yes	Sense	4	G4C.M_72538;G4C.M_72540;G4C.M_72541;G4C.M_72542	0	0	1	3	0
chr1	4654609	4792534	AJAP1	+	55966	ENSG00000196581	NM_001042478;NM_018836	adherens junctions associated protein 1	Yes	Sense	48	G4B.M_3214;G4B.M_3215;G4B.M_3217;G4B.M_3218;G4B.M_3219;G4B.M_3220;G4B.M_3221;G4B.M_3222;G4B.M_3223;G4B.M_3224;G4B.M_3226;G4B.M_3227;G4B.M_3228;G4B.M_3230;G4B.M_3234;G4B.M_3236;G4B.M_3238;G4B.M_3239;G4B.M_3240;G4B.M_3243;G4B.M_3244;G4B.M_3246;G4B.M_3247;G4B.M_3248;G4B.M_3250;G4B.M_3252;G4B.M_3253;G4B.M_3254;G4B.M_3256;G4B.M_3257;G4B.M_3259;G4B.M_3260;G4B.M_3263;G4B.M_3264;G4B.M_3268;G4B.M_3269;G4B…	0	0	0	43	3	Yes	Sense	15	G4C.M_1246;G4C.M_1248;G4C.M_1249;G4C.M_1250;G4C.M_1253;G4C.M_1254;G4C.M_1255;G4C.M_1257;G4C.M_1258;G4C.M_1259;G4C.M_1260;G4C.M_1262;G4C.M_1263;G4C.M_1264;G4C.M_1266	1	0	0	13	1
chr9	136844415	136848801	AJM1	+	389813	ENSG00000232434	NM_001080482	apical junction component 1 homolog	Yes	Sense	1	G4B.M_457967	0	0	0	0	1	Yes	Sense	2	G4C.M_110584;G4C.M_110588	1	0	0	0	0
chr14	22971177	22982551	AJUBA	-	84962	ENSG00000129474	NM_032876;NM_198086;NM_001289097	ajuba LIM protein	Yes	Sense	7	G4B.M_126421;G4B.M_126423;G4B.M_126426;G4B.M_126427;G4B.M_126428;G4B.M_126429;G4B.M_126430	0	0	0	4	1	Yes	Sense	2	G4C.M_29489;G4C.M_29491	1	1	0	0	0
chr9	127866486	127877675	AK1	-	203	ENSG00000106992	NM_001318121;NM_000476;NM_001318122	adenylate kinase 1	Yes	Sense	13	G4B.M_452662;G4B.M_452663;G4B.M_452664;G4B.M_452665;G4B.M_452666;G4B.M_452668;G4B.M_452669;G4B.M_452671;G4B.M_452672;G4B.M_452673;G4B.M_452674;G4B.M_452675;G4B.M_452676	0	0	1	7	0	Yes	Sense	2	G4C.M_108616;G4C.M_108617	0	0	0	2	0
chr1	33007940	33080996	AK2	-	204	ENSG00000004455	NM_001319143;NM_013411;NM_001199199;NM_001319139;NM_001625;NM_001319140;NM_001319142;NM_001319141	adenylate kinase 2	Yes	Sense	8	G4B.M_13783;G4B.M_13784;G4B.M_13786;G4B.M_13787;G4B.M_13789;G4B.M_13790;G4B.M_13793;G4B.M_13794	2	0	0	0	2	Yes	Sense	2	G4C.M_4234;G4C.M_4236	1	0	0	0	0
chr9	4709556	4742043	AK3	-	50808	ENSG00000147853	NM_016282;NM_001199853;NM_001199852;NM_001199855;NM_001199856	adenylate kinase 3	Yes	Sense	8	G4B.M_437877;G4B.M_437878;G4B.M_437879;G4B.M_437880;G4B.M_437881;G4B.M_437882;G4B.M_437883;G4B.M_437884	0	0	0	4	0	Yes	Sense	3	G4C.M_105391;G4C.M_105392;G4C.M_105393	0	0	0	1	0
chr1	65147549	65232145	AK4	+	205	ENSG00000162433	NM_001330616;NM_013410;NM_203464;NM_001005353	adenylate kinase 4	Yes	Sense	7	G4B.M_21290;G4B.M_21291;G4B.M_21292;G4B.M_21294;G4B.M_21297;G4B.M_21300;G4B.M_21302	0	0	0	3	1	Yes	Sense	2	G4C.M_5883;G4C.M_5886	0	0	0	2	0
chr1	77282019	77559966	AK5	+	26289	ENSG00000154027	NM_174858;NM_012093	adenylate kinase 5	Yes	Sense	17	G4B.M_22176;G4B.M_22179;G4B.M_22181;G4B.M_22183;G4B.M_22184;G4B.M_22190;G4B.M_22191;G4B.M_22195;G4B.M_22196;G4B.M_22197;G4B.M_22198;G4B.M_22199;G4B.M_22203;G4B.M_22205;G4B.M_22206;G4B.M_22207;G4B.M_22214	1	1	0	13	1	Yes	Sense	1	G4C.M_6022	0	0	0	1	0
chr5	69350984	69370013	AK6	-	102157402	ENSG00000085231	NM_016283;NM_001015891	adenylate kinase 6	Yes	Sense	1	G4B.M_355985	0	0	0	1	0	Yes	Sense	2	G4C.M_87554;G4C.M_87555	1	0	0	0	0
chr14	96392128	96489427	AK7	+	122481	ENSG00000140057	NM_152327;NM_001350888;NM_001350890;NM_001350892;NM_001350891	adenylate kinase 7	Yes	Sense	7	G4B.M_136255;G4B.M_136258;G4B.M_136259;G4B.M_136260;G4B.M_136261;G4B.M_136262;G4B.M_136263	0	0	0	7	0	No	Sense	0		0	0	0	0	0
chr9	132725578	132878777	AK8	-	158067	ENSG00000165695	NM_001371771;NM_001371773;NM_001371772;NM_001317958;NM_001371774;NM_152572;NM_001317959	adenylate kinase 8	Yes	Sense	32	G4B.M_454921;G4B.M_454922;G4B.M_454927;G4B.M_454928;G4B.M_454929;G4B.M_454930;G4B.M_454931;G4B.M_454932;G4B.M_454937;G4B.M_454938;G4B.M_454939;G4B.M_454941;G4B.M_454943;G4B.M_454944;G4B.M_454945;G4B.M_454946;G4B.M_454947;G4B.M_454950;G4B.M_454951;G4B.M_454954;G4B.M_454957;G4B.M_454960;G4B.M_454963;G4B.M_454964;G4B.M_454965;G4B.M_454967;G4B.M_454969;G4B.M_454973;G4B.M_454975;G4B.M_454976;G4B.M_454…	0	0	0	32	0	Yes	Sense	10	G4C.M_109346;G4C.M_109347;G4C.M_109349;G4C.M_109350;G4C.M_109351;G4C.M_109352;G4C.M_109353;G4C.M_109354;G4C.M_109355;G4C.M_109359	1	0	0	9	0
chr6	109492855	109691217	AK9	-	221264	ENSG00000155085	NM_145025;NM_001329602;NM_001329603;NM_001145128	adenylate kinase 9	Yes	Sense	5	G4B.M_385742;G4B.M_385743;G4B.M_385744;G4B.M_385747;G4B.M_385748	0	0	0	5	0	Yes	Sense	1	G4C.M_93706	0	0	0	1	0
chr18	5142911	5197503	AKAIN1	-	642597	ENSG00000231824	NM_001330553;NM_001145194	A-kinase anchor inhibitor 1	Yes	Sense	6	G4B.M_202831;G4B.M_202832;G4B.M_202834;G4B.M_202835;G4B.M_202836;G4B.M_202837	0	0	0	6	0	Yes	Sense	1	G4C.M_49348	0	0	0	1	0
chr17	57085092	57121346	AKAP1	+	8165	ENSG00000121057	NM_003488;NM_001370423;NM_001242902;NM_001242903;NM_001370424;NM_001370425;NM_001370426;NM_001370427	A-kinase anchoring protein 1	Yes	Sense	9	G4B.M_193490;G4B.M_193492;G4B.M_193493;G4B.M_193494;G4B.M_193497;G4B.M_193498;G4B.M_193499;G4B.M_193502;G4B.M_193503	0	1	0	5	0	Yes	Sense	4	G4C.M_46593;G4C.M_46595;G4C.M_46596;G4C.M_46597	0	1	0	2	0
chr17	19904302	19978343	AKAP10	-	11216	ENSG00000108599	NM_007202;NM_001330152	A-kinase anchoring protein 10	Yes	Sense	6	G4B.M_183532;G4B.M_183533;G4B.M_183534;G4B.M_183535;G4B.M_183536;G4B.M_183537	0	0	0	5	0	Yes	Sense	2	G4C.M_44025;G4C.M_44026	0	0	0	1	0
chr13	42272152	42323261	AKAP11	+	11215	ENSG00000023516	NM_016248	A-kinase anchoring protein 11	Yes	Sense	2	G4B.M_119059;G4B.M_119061	0	0	0	1	0	No	Sense	0		0	0	0	0	0
chr6	151239967	151358559	AKAP12	+	9590	ENSG00000131016	NM_144497;NM_005100;NM_001370346	A-kinase anchoring protein 12	Yes	Sense	10	G4B.M_389379;G4B.M_389380;G4B.M_389381;G4B.M_389382;G4B.M_389384;G4B.M_389385;G4B.M_389388;G4B.M_389389;G4B.M_389391;G4B.M_389392	0	0	0	10	0	Yes	Sense	1	G4C.M_94330	0	0	0	1	0
chr15	85380571	85749358	AKAP13	+	11214	ENSG00000170776	NM_007200;NM_006738;NM_001270546	A-kinase anchoring protein 13	Yes	Sense	16	G4B.M_153534;G4B.M_153535;G4B.M_153538;G4B.M_153540;G4B.M_153541;G4B.M_153542;G4B.M_153543;G4B.M_153547;G4B.M_153548;G4B.M_153551;G4B.M_153554;G4B.M_153558;G4B.M_153559;G4B.M_153560;G4B.M_153561;G4B.M_153563	0	0	1	10	0	Yes	Sense	1	G4C.M_35880	0	0	0	0	0
chrX	119895837	119920716	AKAP14	+	158798	ENSG00000186471	NM_001008534;NM_178813;NM_001008535	A-kinase anchoring protein 14	Yes	Sense	1	G4B.M_471217	0	0	0	1	0	No	Sense	0		0	0	0	0	0
chrX	1591604	1602520	AKAP17A	+	8227	ENSG00000197976	NM_005088	A-kinase anchoring protein 17A	Yes	Sense	8	G4B.M_459426;G4B.M_459427;G4B.M_459428;G4B.M_459429;G4B.M_459430;G4B.M_459431;G4B.M_459433;G4B.M_459443	0	1	0	1	0	Yes	Sense	2	G4C.M_111243;G4C.M_111245	0	0	0	1	0
chr12	4615508	4649051	AKAP3	-	10566	ENSG00000111254	NM_006422;NM_001278309	A-kinase anchoring protein 3	Yes	Sense	1	G4B.M_96392	0	0	1	0	0	No	Sense	0		0	0	0	0	0
chrX	50190777	50201007	AKAP4	-	8852	ENSG00000147081	NM_003886;NM_139289	A-kinase anchoring protein 4	Yes	Sense	6	G4B.M_465164;G4B.M_465165;G4B.M_465166;G4B.M_465167;G4B.M_465168;G4B.M_465169	0	0	0	6	0	No	Sense	0		0	0	0	0	0
chr14	64465499	64474503	AKAP5	+	9495	ENSG00000179841	NM_004857	A-kinase anchoring protein 5	No	Sense	0		0	0	0	0	0	No	Sense	0		0	0	0	0	0
chr14	32329298	32837684	AKAP6	+	9472	ENSG00000151320	NM_004274	A-kinase anchoring protein 6	Yes	Sense	24	G4B.M_127577;G4B.M_127578;G4B.M_127579;G4B.M_127581;G4B.M_127584;G4B.M_127585;G4B.M_127586;G4B.M_127589;G4B.M_127590;G4B.M_127591;G4B.M_127592;G4B.M_127594;G4B.M_127595;G4B.M_127598;G4B.M_127599;G4B.M_127600;G4B.M_127602;G4B.M_127603;G4B.M_127604;G4B.M_127605;G4B.M_127606;G4B.M_127607;G4B.M_127608;G4B.M_127610	0	0	0	18	0	Yes	Sense	2	G4C.M_29740;G4C.M_29743	0	0	0	2	0
chr6	131135467	131283535	AKAP7	+	9465	ENSG00000118507	NM_016377;NM_001387860;NM_001387862;NM_001376570;NM_001387861;NM_001387863;NM_004842;NM_001387864;NM_138633	A-kinase anchoring protein 7	Yes	Sense	7	G4B.M_387333;G4B.M_387334;G4B.M_387337;G4B.M_387339;G4B.M_387340;G4B.M_387342;G4B.M_387344	0	0	0	7	0	Yes	Sense	1	G4C.M_93972	0	0	0	1	0
chr19	15353385	15379815	AKAP8	-	10270	ENSG00000105127	NM_005858	A-kinase anchoring protein 8	Yes	Sense	15	G4B.M_220152;G4B.M_220153;G4B.M_220154;G4B.M_220155;G4B.M_220156;G4B.M_220157;G4B.M_220158;G4B.M_220159;G4B.M_220160;G4B.M_220161;G4B.M_220162;G4B.M_220164;G4B.M_220165;G4B.M_220166;G4B.M_220167	2	0	2	11	1	Yes	Sense	5	G4C.M_54364;G4C.M_54365;G4C.M_54366;G4C.M_54368;G4C.M_54369	0	0	1	4	0
chr19	15380050	15419141	AKAP8L	-	26993	ENSG00000011243	NM_014371;NM_001291478	A-kinase anchoring protein 8 like	Yes	Sense	10	G4B.M_220167;G4B.M_220169;G4B.M_220170;G4B.M_220171;G4B.M_220172;G4B.M_220174;G4B.M_220175;G4B.M_220176;G4B.M_220180;G4B.M_220181	0	0	0	8	0	Yes	Sense	3	G4C.M_54375;G4C.M_54376;G4C.M_54377	0	0	1	2	0
chr7	91940840	92110673	AKAP9	+	10142	ENSG00000127914	NM_005751;NM_147185;NM_001379277	A-kinase anchoring protein 9	Yes	Sense	5	G4B.M_406518;G4B.M_406520;G4B.M_406523;G4B.M_406525;G4B.M_406526	2	0	0	3	0	No	Sense	0		0	0	0	0	0
chr11	8911139	8920084	AKIP1	+	56672	ENSG00000166452	NM_001206646;NM_001206647;NM_020642;NM_001206648	A-kinase interacting protein 1	No	Sense	0		0	0	0	0	0	No	Sense	0		0	0	0	0	0
chr1	38991276	39006059	AKIRIN1	+	79647	ENSG00000174574	NM_024595;NM_001136275	akirin 1	No	Sense	0		0	0	0	0	0	Yes	Sense	1	G4C.M_4671	0	0	0	1	0
chr6	87674860	87702233	AKIRIN2	-	55122	ENSG00000135334	NM_018064	akirin 2	Yes	Sense	2	G4B.M_383868;G4B.M_383870	0	1	0	1	0	Yes	Sense	2	G4C.M_93381;G4C.M_93382	0	0	0	2	0
chr9	114334156	114394405	AKNA	-	80709	ENSG00000106948	NM_001317950;NM_001317952;NM_030767	AT-hook transcription factor	Yes	Sense	27	G4B.M_449524;G4B.M_449526;G4B.M_449527;G4B.M_449528;G4B.M_449529;G4B.M_449531;G4B.M_449532;G4B.M_449533;G4B.M_449536;G4B.M_449541;G4B.M_449542;G4B.M_449543;G4B.M_449544;G4B.M_449545;G4B.M_449546;G4B.M_449548;G4B.M_449549;G4B.M_449551;G4B.M_449553;G4B.M_449554;G4B.M_449555;G4B.M_449556;G4B.M_449557;G4B.M_449558;G4B.M_449559;G4B.M_449560;G4B.M_449561	0	0	1	16	0	Yes	Sense	6	G4C.M_107870;G4C.M_107871;G4C.M_107874;G4C.M_107875;G4C.M_107877;G4C.M_107878	0	0	0	5	0
chr1	108815898	108963484	AKNAD1	-	254268	ENSG00000162641	NM_152763	AKNA domain containing 1	Yes	Sense	13	G4B.M_24612;G4B.M_24613;G4B.M_24614;G4B.M_24615;G4B.M_24616;G4B.M_24618;G4B.M_24619;G4B.M_24623;G4B.M_24625;G4B.M_24626;G4B.M_24627;G4B.M_24629;G4B.M_24630	0	0	0	7	0	Yes	Sense	2	G4C.M_6424;G4C.M_6426	0	0	0	1	0
chr1	45550543	45570049	AKR1A1	+	10327	ENSG00000117448	NM_006066;NM_001202414;NM_153326;NM_001202413	aldo-keto reductase family 1 member A1	Yes	Sense	1	G4B.M_17727	0	0	1	0	0	Yes	Sense	3	G4C.M_5169;G4C.M_5171;G4C.M_5172	1	0	0	2	0
chr7	134442356	134459284	AKR1B1	-	231	ENSG00000085662	NM_001346142;NM_001628	aldo-keto reductase family 1 member B	Yes	Sense	4	G4B.M_412180;G4B.M_412181;G4B.M_412182;G4B.M_412183	1	0	0	3	0	Yes	Sense	1	G4C.M_99617	0	0	0	1	0
chr7	134527567	134541412	AKR1B10	+	57016	ENSG00000198074	NM_020299	aldo-keto reductase family 1 member B10	Yes	Sense	4	G4B.M_412187;G4B.M_412188;G4B.M_412190;G4B.M_412191	0	0	0	4	0	No	Sense	0		0	0	0	0	0
chr7	134549110	134579875	AKR1B15	+	441282	ENSG00000227471	NM_001080538;NM_001367820;NM_001367821	aldo-keto reductase family 1 member B15	Yes	Sense	4	G4B.M_412196;G4B.M_412197;G4B.M_412198;G4B.M_412200	0	0	0	4	0	No	Sense	0		0	0	0	0	0
chr10	4963253	4983283	AKR1C1	+	1645	ENSG00000187134	NM_001353	aldo-keto reductase family 1 member C1	Yes	Sense	1	G4B.M_46242	0	0	0	0	1	No	Sense	0		0	0	0	0	0
chr10	4987400	5018031	AKR1C2	-	1646	ENSG00000151632	NM_205845;NM_001354;NM_001321027;NM_001135241	aldo-keto reductase family 1 member C2	Yes	Sense	1	G4B.M_46244	0	0	0	0	0	Yes	Sense	1	G4C.M_10976	1	0	0	0	0
chr10	5035354	5107686	AKR1C3	+	8644	ENSG00000196139	NM_001253908;NM_003739	aldo-keto reductase family 1 member C3	Yes	Sense	7	G4B.M_46249;G4B.M_46250;G4B.M_46251;G4B.M_46252;G4B.M_46253;G4B.M_46254;G4B.M_46255	0	0	0	1	0	No	Sense	0		0	0	0	0	0
chr10	5195462	5218949	AKR1C4	+	1109	ENSG00000198610	NM_001818	aldo-keto reductase family 1 member C4	Yes	Sense	1	G4B.M_46262	0	0	1	1	0	No	Sense	0		0	0	0	0	0
chr7	138002324	138118305	AKR1D1	+	6718	ENSG00000122787	NM_001190907;NM_001190906;NM_005989	aldo-keto reductase family 1 member D1	Yes	Sense	4	G4B.M_412579;G4B.M_412580;G4B.M_412584;G4B.M_412586	0	0	0	2	0	No	Sense	0		0	0	0	0	0
chr10	4786629	4848062	AKR1E2	+	83592	ENSG00000165568	NM_001040177;NM_001271025;NM_001271021	aldo-keto reductase family 1 member E2	Yes	Sense	4	G4B.M_46219;G4B.M_46221;G4B.M_46222;G4B.M_46223	0	0	0	3	0	No	Sense	0		0	0	0	0	0
chr1	19303965	19312144	AKR7A2	-	8574	ENSG00000053371	NM_003689;NM_001320979	aldo-keto reductase family 7 member A2	Yes	Sense	5	G4B.M_8885;G4B.M_8886;G4B.M_8888;G4B.M_8890;G4B.M_8891	1	0	0	4	0	No	Sense	0		0	0	0	0	0
chr1	19282573	19288770	AKR7A3	-	22977	ENSG00000162482	NM_012067	aldo-keto reductase family 7 member A3	Yes	Sense	3	G4B.M_8878;G4B.M_8879;G4B.M_8882	1	0	0	2	0	No	Sense	0		0	0	0	0	0
chr14	104769349	104795751	AKT1	-	207	ENSG00000142208	NM_001014431;NM_001382431;NM_001382430;NM_001382433;NM_001014432;NM_001382432;NM_005163	AKT serine/threonine kinase 1	Yes	Sense	23	G4B.M_139469;G4B.M_139471;G4B.M_139474;G4B.M_139475;G4B.M_139476;G4B.M_139477;G4B.M_139478;G4B.M_139481;G4B.M_139482;G4B.M_139484;G4B.M_139485;G4B.M_139487;G4B.M_139488;G4B.M_139489;G4B.M_139490;G4B.M_139494;G4B.M_139497;G4B.M_139499;G4B.M_139500;G4B.M_139501;G4B.M_139502;G4B.M_139505;G4B.M_139507	2	3	1	16	0	Yes	Sense	12	G4C.M_32316;G4C.M_32319;G4C.M_32320;G4C.M_32321;G4C.M_32324;G4C.M_32325;G4C.M_32326;G4C.M_32329;G4C.M_32330;G4C.M_32332;G4C.M_32333;G4C.M_32335	0	0	0	10	1
chr19	49869033	49878459	AKT1S1	-	84335	ENSG00000204673	NM_001278160;NM_001098632;NM_001098633;NM_001278159;NM_032375	AKT1 substrate 1	Yes	Sense	6	G4B.M_231147;G4B.M_231155;G4B.M_231156;G4B.M_231157;G4B.M_231158;G4B.M_231159	1	2	0	0	1	Yes	Sense	2	G4C.M_58212;G4C.M_58213	0	0	0	0	0
chr19	40230317	40285536	AKT2	-	208	ENSG00000105221	NM_001626;NM_001243028;NM_001243027;NM_001330511	AKT serine/threonine kinase 2	Yes	Sense	22	G4B.M_226706;G4B.M_226707;G4B.M_226713;G4B.M_226715;G4B.M_226716;G4B.M_226717;G4B.M_226720;G4B.M_226721;G4B.M_226723;G4B.M_226725;G4B.M_226726;G4B.M_226727;G4B.M_226730;G4B.M_226733;G4B.M_226734;G4B.M_226736;G4B.M_226739;G4B.M_226742;G4B.M_226744;G4B.M_226745;G4B.M_226747;G4B.M_226748	0	0	3	12	2	Yes	Sense	8	G4C.M_56411;G4C.M_56413;G4C.M_56414;G4C.M_56416;G4C.M_56418;G4C.M_56419;G4C.M_56422;G4C.M_56424	0	0	0	5	1
chr1	243488233	243851079	AKT3	-	10000	ENSG00000117020	NM_181690;NM_001206729;NM_005465;NM_001370074	AKT serine/threonine kinase 3	Yes	Sense	18	G4B.M_44462;G4B.M_44463;G4B.M_44469;G4B.M_44471;G4B.M_44472;G4B.M_44474;G4B.M_44475;G4B.M_44476;G4B.M_44477;G4B.M_44479;G4B.M_44480;G4B.M_44481;G4B.M_44483;G4B.M_44485;G4B.M_44486;G4B.M_44488;G4B.M_44489;G4B.M_44490	0	1	0	11	0	Yes	Sense	5	G4C.M_10536;G4C.M_10537;G4C.M_10538;G4C.M_10540;G4C.M_10542	0	0	0	2	1
chr16	53491040	53504411	AKTIP	-	64400	ENSG00000166971	NM_022476;NM_001012398;NM_001308325	AKT interacting protein	Yes	Sense	2	G4B.M_167980;G4B.M_167981	0	1	0	0	0	Yes	Sense	2	G4C.M_39951;G4C.M_39952	0	0	0	0	0
chr9	113386312	113401290	ALAD	-	210	ENSG00000148218	NM_000031;NM_001003945;NM_001317745	aminolevulinate dehydratase	Yes	Sense	7	G4B.M_449076;G4B.M_449077;G4B.M_449080;G4B.M_449082;G4B.M_449086;G4B.M_449087;G4B.M_449088	1	0	1	2	1	No	Sense	0		0	0	0	0	0
chr3	52198086	52214327	ALAS1	+	211	ENSG00000023330	NM_001304444;NM_199166;NM_001304443;NM_000688	5'-aminolevulinate synthase 1	Yes	Sense	5	G4B.M_314818;G4B.M_314819;G4B.M_314820;G4B.M_314823;G4B.M_314824	3	0	1	1	0	No	Sense	0		0	0	0	0	0
chrX	55009055	55030977	ALAS2	-	212	ENSG00000158578	NM_001037968;NM_000032;NM_001037967	5'-aminolevulinate synthase 2	Yes	Sense	5	G4B.M_465945;G4B.M_465949;G4B.M_465950;G4B.M_465953;G4B.M_465954	1	0	0	3	0	Yes	Sense	2	G4C.M_112539;G4C.M_112540	0	0	1	0	0
chr4	73397114	73421482	ALB	+	213	ENSG00000163631	NM_000477	albumin	Yes	Sense	1	G4B.M_340025	0	0	0	1	0	No	Sense	0		0	0	0	0	0
chr3	105366909	105576900	ALCAM	+	214	ENSG00000170017	NM_001627;NM_001243281;NM_001243280	activated leukocyte cell adhesion molecule	Yes	Sense	8	G4B.M_319288;G4B.M_319290;G4B.M_319292;G4B.M_319293;G4B.M_319295;G4B.M_319296;G4B.M_319297;G4B.M_319301	1	1	0	6	0	Yes	Sense	2	G4C.M_80009;G4C.M_80010	1	0	0	1	0
chr19	49453225	49471050	ALDH16A1	+	126133	ENSG00000161618	NM_153329;NM_001145396	aldehyde dehydrogenase 16 family member A1	Yes	Sense	8	G4B.M_230842;G4B.M_230843;G4B.M_230844;G4B.M_230845;G4B.M_230846;G4B.M_230847;G4B.M_230848;G4B.M_230850	0	0	1	7	0	Yes	Sense	26	G4C.M_58053;G4C.M_58054;G4C.M_58055;G4C.M_58056;G4C.M_58057;G4C.M_58058;G4C.M_58059;G4C.M_58060;G4C.M_58061;G4C.M_58063;G4C.M_58064;G4C.M_58065;G4C.M_58066;G4C.M_58067;G4C.M_58068;G4C.M_58069;G4C.M_58070;G4C.M_58071;G4C.M_58072;G4C.M_58073;G4C.M_58074;G4C.M_58075;G4C.M_58076;G4C.M_58077;G4C.M_58078;G4C.M_58079	0	0	0	26	0
chr10	95605941	95656711	ALDH18A1	-	5832	ENSG00000059573	NM_001323419;NM_001323412;NM_001323417;NM_002860;NM_001323416;NM_001323413;NM_001323414;NM_001017423;NM_001323418;NM_001323415	aldehyde dehydrogenase 18 family member A1	Yes	Sense	3	G4B.M_58794;G4B.M_58795;G4B.M_58801	0	0	0	2	0	No	Sense	0		0	0	0	0	0
chr9	72900671	73080442	ALDH1A1	-	216	ENSG00000165092	NM_000689	aldehyde dehydrogenase 1 family member A1	Yes	Sense	6	G4B.M_443388;G4B.M_443389;G4B.M_443391;G4B.M_443393;G4B.M_443394;G4B.M_443395	0	0	0	2	0	Yes	Sense	1	G4C.M_106598	0	0	0	0	0
chr15	57953424	58497866	ALDH1A2	-	8854	ENSG00000128918	NM_003888;NM_170696;NM_170697;NM_001206897	aldehyde dehydrogenase 1 family member A2	Yes	Sense	48	G4B.M_146461;G4B.M_146462;G4B.M_146463;G4B.M_146464;G4B.M_146466;G4B.M_146467;G4B.M_146469;G4B.M_146470;G4B.M_146471;G4B.M_146472;G4B.M_146475;G4B.M_146476;G4B.M_146477;G4B.M_146480;G4B.M_146481;G4B.M_146483;G4B.M_146485;G4B.M_146486;G4B.M_146488;G4B.M_146491;G4B.M_146492;G4B.M_146493;G4B.M_146494;G4B.M_146497;G4B.M_146503;G4B.M_146504;G4B.M_146505;G4B.M_146506;G4B.M_146511;G4B.M_146512;G4B.M_146…	1	0	0	10	0	Yes	Sense	6	G4C.M_34106;G4C.M_34107;G4C.M_34108;G4C.M_34112;G4C.M_34113;G4C.M_34115	0	0	0	0	0
chr15	100877714	100916626	ALDH1A3	+	220	ENSG00000184254	NM_000693;NM_001293815	aldehyde dehydrogenase 1 family member A3	Yes	Sense	6	G4B.M_156347;G4B.M_156348;G4B.M_156350;G4B.M_156351;G4B.M_156355;G4B.M_156358	1	0	0	4	0	Yes	Sense	1	G4C.M_36487	0	0	0	1	0
chr9	38392702	38398661	ALDH1B1	+	219	ENSG00000137124	NM_000692	aldehyde dehydrogenase 1 family member B1	Yes	Sense	1	G4B.M_441368	0	0	0	0	0	Yes	Sense	1	G4C.M_106096	1	0	0	0	0
chr3	126103562	126197994	ALDH1L1	-	10840	ENSG00000144908	NM_001270364;NM_001270365;NM_012190	aldehyde dehydrogenase 1 family member L1	Yes	Sense	24	G4B.M_321642;G4B.M_321644;G4B.M_321646;G4B.M_321648;G4B.M_321649;G4B.M_321650;G4B.M_321651;G4B.M_321652;G4B.M_321653;G4B.M_321656;G4B.M_321657;G4B.M_321658;G4B.M_321659;G4B.M_321661;G4B.M_321662;G4B.M_321664;G4B.M_321666;G4B.M_321668;G4B.M_321669;G4B.M_321670;G4B.M_321671;G4B.M_321672;G4B.M_321673;G4B.M_321674	0	0	0	22	0	Yes	Sense	9	G4C.M_80449;G4C.M_80451;G4C.M_80452;G4C.M_80454;G4C.M_80455;G4C.M_80457;G4C.M_80458;G4C.M_80459;G4C.M_80460	0	0	0	8	0
chr12	105019784	105107643	ALDH1L2	-	160428	ENSG00000136010	NM_001034173	aldehyde dehydrogenase 1 family member L2	Yes	Sense	6	G4B.M_108229;G4B.M_108230;G4B.M_108232;G4B.M_108233;G4B.M_108235;G4B.M_108236	0	0	0	6	0	Yes	Sense	4	G4C.M_25384;G4C.M_25385;G4C.M_25386;G4C.M_25389	1	0	0	3	0
chr12	111766887	111817532	ALDH2	+	217	ENSG00000111275	NM_001204889;NM_000690	aldehyde dehydrogenase 2 family member	Yes	Sense	3	G4B.M_109825;G4B.M_109828;G4B.M_109834	0	0	0	1	1	Yes	Sense	5	G4C.M_25745;G4C.M_25747;G4C.M_25748;G4C.M_25749;G4C.M_25750	0	0	1	4	0
chr17	19737984	19748943	ALDH3A1	-	218	ENSG00000108602	NM_001330150;NM_001135167;NM_001135168;NM_000691	aldehyde dehydrogenase 3 family member A1	Yes	Sense	6	G4B.M_183495;G4B.M_183500;G4B.M_183501;G4B.M_183502;G4B.M_183503;G4B.M_183504	1	1	0	1	0	Yes	Sense	1	G4C.M_44019	0	0	0	1	0
chr17	19648136	19685760	ALDH3A2	+	224	ENSG00000072210	NM_001369148;NM_001369138;NM_001369146;NM_000382;NM_001369137;NM_001031806;NM_001369136;NM_001369139	aldehyde dehydrogenase 3 family member A2	Yes	Sense	4	G4B.M_183465;G4B.M_183466;G4B.M_183467;G4B.M_183469	0	1	0	3	0	Yes	Sense	2	G4C.M_44010;G4C.M_44012	0	0	0	1	0
chr11	68008578	68029282	ALDH3B1	+	221	ENSG00000006534	NM_001161473;NM_000694;NM_001290059;NM_001030010;NM_001290058	aldehyde dehydrogenase 3 family member B1	Yes	Sense	7	G4B.M_82058;G4B.M_82059;G4B.M_82062;G4B.M_82065;G4B.M_82066;G4B.M_82073;G4B.M_82075	2	0	0	2	0	Yes	Sense	1	G4C.M_19927	0	0	0	1	0
chr11	67662160	67681224	ALDH3B2	-	222	ENSG00000132746	NM_001031615;NM_001354345	aldehyde dehydrogenase 3 family member B2	Yes	Sense	4	G4B.M_81974;G4B.M_81975;G4B.M_81977;G4B.M_81978	0	1	0	1	0	Yes	Sense	2	G4C.M_19895;G4C.M_19900	0	0	0	1	0
chr1	18871430	18902724	ALDH4A1	-	8659	ENSG00000159423	NM_170726;NM_003748;NM_001161504;NM_001319218	aldehyde dehydrogenase 4 family member A1	Yes	Sense	22	G4B.M_8709;G4B.M_8710;G4B.M_8714;G4B.M_8715;G4B.M_8716;G4B.M_8717;G4B.M_8718;G4B.M_8719;G4B.M_8720;G4B.M_8721;G4B.M_8722;G4B.M_8725;G4B.M_8726;G4B.M_8727;G4B.M_8728;G4B.M_8730;G4B.M_8731;G4B.M_8733;G4B.M_8734;G4B.M_8735;G4B.M_8738;G4B.M_8739	2	0	1	18	2	Yes	Sense	7	G4C.M_2789;G4C.M_2790;G4C.M_2792;G4C.M_2793;G4C.M_2795;G4C.M_2796;G4C.M_2797	0	0	0	7	0
chr6	24494867	24537207	ALDH5A1	+	7915	ENSG00000112294	NM_170740;NM_001080;NM_001368954	aldehyde dehydrogenase 5 family member A1	Yes	Sense	4	G4B.M_374693;G4B.M_374694;G4B.M_374695;G4B.M_374696	0	0	0	4	0	No	Sense	0		0	0	0	0	0
chr14	74056847	74084492	ALDH6A1	-	4329	ENSG00000119711	NM_005589;NM_001278593;NM_001278594	aldehyde dehydrogenase 6 family member A1	Yes	Sense	2	G4B.M_132131;G4B.M_132132	0	0	0	2	0	Yes	Sense	1	G4C.M_30586	0	0	0	1	0
chr5	126531200	126595362	ALDH7A1	-	501	ENSG00000164904	NM_001182;NM_001201377;NM_001202404	aldehyde dehydrogenase 7 family member A1	Yes	Sense	6	G4B.M_360383;G4B.M_360384;G4B.M_360385;G4B.M_360386;G4B.M_360387;G4B.M_360388	0	0	0	5	0	Yes	Sense	1	G4C.M_88308	0	0	0	0	0
chr6	134917393	134950115	ALDH8A1	-	64577	ENSG00000118514	NM_022568;NM_170771;NM_001193480	aldehyde dehydrogenase 8 family member A1	Yes	Sense	4	G4B.M_387650;G4B.M_387654;G4B.M_387655;G4B.M_387656	0	0	0	4	0	No	Sense	0		0	0	0	0	0
chr1	165662216	165698863	ALDH9A1	-	223	ENSG00000143149	NM_000696;NM_001365774	aldehyde dehydrogenase 9 family member A1	Yes	Sense	2	G4B.M_32273;G4B.M_32274	0	1	0	1	0	Yes	Sense	1	G4C.M_8148	0	0	0	1	0
chr16	30064164	30070457	ALDOA	+	226	ENSG00000149925	NM_184043;NM_001127617;NM_001243177;NM_184041	aldolase, fructose-bisphosphate A	Yes	Sense	2	G4B.M_165118;G4B.M_165119	0	0	0	0	0	Yes	Sense	1	G4C.M_39133	0	0	0	0	0
chr9	101420560	101449664	ALDOB	-	229	ENSG00000136872	NM_000035	aldolase, fructose-bisphosphate B	Yes	Sense	2	G4B.M_447814;G4B.M_447815	0	0	0	0	0	No	Sense	0		0	0	0	0	0
chr17	28573115	28576948	ALDOC	-	230	ENSG00000109107	NM_005165	aldolase, fructose-bisphosphate C	Yes	Sense	2	G4B.M_184728;G4B.M_184731	1	1	0	1	0	No	Sense	0		0	0	0	0	0
chr16	5033702	5087379	ALG1	+	56052	ENSG00000033011	NM_019109;NM_001330504	ALG1 chitobiosyldiphosphodolichol beta-mannosyltransferase	Yes	Sense	9	G4B.M_159916;G4B.M_159920;G4B.M_159922;G4B.M_159924;G4B.M_159926;G4B.M_159928;G4B.M_159929;G4B.M_159930;G4B.M_159931	0	0	0	4	0	Yes	Sense	6	G4C.M_37936;G4C.M_37938;G4C.M_37939;G4C.M_37940;G4C.M_37941;G4C.M_37942	0	0	0	4	0
chr12	34022468	34029694	ALG10	+	84920	ENSG00000139133	NM_032834	ALG10 alpha-1,2-glucosyltransferase	Yes	Sense	2	G4B.M_99896;G4B.M_99897	0	0	0	2	0	No	Sense	0		0	0	0	0	0
chr12	38316762	38329721	ALG10B	+	144245	ENSG00000175548	NM_001013620;NM_001308340	ALG10 alpha-1,2-glucosyltransferase B	Yes	Sense	1	G4B.M_100001	0	0	0	1	0	No	Sense	0		0	0	0	0	0
chr13	52012391	52079232	ALG11	+	440138	ENSG00000253710	NM_001004127	ALG11 alpha-1,2-mannosyltransferase	Yes	Sense	5	G4B.M_120320;G4B.M_120322;G4B.M_120323;G4B.M_120324;G4B.M_120328	1	0	0	1	0	Yes	Sense	1	G4C.M_28198	1	0	0	0	0
chr22	49900229	49918438	ALG12	-	79087	ENSG00000182858	NM_024105	ALG12 alpha-1,6-mannosyltransferase	Yes	Sense	7	G4B.M_305323;G4B.M_305324;G4B.M_305325;G4B.M_305329;G4B.M_305331;G4B.M_305335;G4B.M_305336	0	0	0	5	0	Yes	Sense	5	G4C.M_76932;G4C.M_76933;G4C.M_76934;G4C.M_76935;G4C.M_76937	1	0	0	4	0
chrX	111665811	111760649	ALG13	+	79868	ENSG00000101901	NM_001257241;NM_001324290;NM_018466;NM_001039210;NM_001099922;NM_001324292;NM_001168385;NM_001257240;NM_001257239;NM_001324294;NM_001257235;NM_001324291;NM_001257231;NM_001257237;NM_001324293;NM_001257234;NM_001257230	ALG13 UDP-N-acetylglucosaminyltransferase subunit	No	Sense	0		0	0	0	0	0	No	Sense	0		0	0	0	0	0
chr1	94974405	95072951	ALG14	-	199857	ENSG00000172339	NM_144988;NM_001305242	ALG14 UDP-N-acetylglucosaminyltransferase subunit	Yes	Sense	6	G4B.M_23800;G4B.M_23801;G4B.M_23802;G4B.M_23804;G4B.M_23806;G4B.M_23807	0	0	0	6	0	Yes	Sense	1	G4C.M_6298	0	0	0	1	0
chr3	130081831	130113227	ALG1L2	+	644974	ENSG00000251287	NM_001136152	ALG1 chitobiosyldiphosphodolichol beta-mannosyltransferase like 2	Yes	Sense	11	G4B.M_323231;G4B.M_323233;G4B.M_323234;G4B.M_323235;G4B.M_323236;G4B.M_323237;G4B.M_323238;G4B.M_323239;G4B.M_323240;G4B.M_323241;G4B.M_323242	0	0	0	7	0	Yes	Sense	10	G4C.M_80884;G4C.M_80885;G4C.M_80886;G4C.M_80887;G4C.M_80888;G4C.M_80889;G4C.M_80890;G4C.M_80891;G4C.M_80892;G4C.M_80893	0	0	0	5	0
chr9	99216425	99221942	ALG2	-	85365	ENSG00000119523	NM_033087	ALG2 alpha-1,3/1,6-mannosyltransferase	No	Sense	0		0	0	0	0	0	No	Sense	0		0	0	0	0	0
chr3	184242301	184249548	ALG3	-	10195	ENSG00000214160	NM_005787;NM_001006941	ALG3 alpha-1,3- mannosyltransferase	Yes	Sense	4	G4B.M_328601;G4B.M_328602;G4B.M_328603;G4B.M_328604	1	1	0	2	0	Yes	Sense	1	G4C.M_81804	0	0	0	1	0
chr13	36949738	37000763	ALG5	-	29880	ENSG00000120697	NM_013338;NM_001142364	ALG5 dolichyl-phosphate beta-glucosyltransferase	Yes	Sense	4	G4B.M_118578;G4B.M_118579;G4B.M_118580;G4B.M_118581	0	1	0	3	0	No	Sense	0		0	0	0	0	0
chr1	63367575	63438553	ALG6	+	29929	ENSG00000088035	NM_013339	ALG6 alpha-1,3-glucosyltransferase	Yes	Sense	2	G4B.M_21037;G4B.M_21038	0	0	0	1	0	No	Sense	0		0	0	0	0	0
chr11	78095244	78139660	ALG8	-	79053	ENSG00000159063	NM_024079;NM_001007027	ALG8 alpha-1,3-glucosyltransferase	No	Sense	0		0	0	0	0	0	No	Sense	0		0	0	0	0	0
chr11	111782195	111871581	ALG9	-	79796	ENSG00000086848	NM_024740;NM_001352418;NM_001352417;NM_001077690;NM_001352413;NM_001352414;NM_001077691;NM_001352419;NM_001352409;NM_001352410;NM_001352412;NM_001077692;NM_001352420;NM_001352421;NM_001352422;NM_001352423;NM_001352411;NM_001352416;NM_001352415	ALG9 alpha-1,2-mannosyltransferase	Yes	Sense	5	G4B.M_88520;G4B.M_88521;G4B.M_88522;G4B.M_88525;G4B.M_88526	0	0	0	5	0	Yes	Sense	2	G4C.M_21318;G4C.M_21319	0	0	0	2	0
chr2	29192774	29921586	ALK	-	238	ENSG00000171094	NM_001353765;NM_004304	ALK receptor tyrosine kinase	Yes	Sense	87	G4B.M_240575;G4B.M_240576;G4B.M_240577;G4B.M_240578;G4B.M_240580;G4B.M_240581;G4B.M_240583;G4B.M_240587;G4B.M_240592;G4B.M_240593;G4B.M_240594;G4B.M_240595;G4B.M_240596;G4B.M_240597;G4B.M_240598;G4B.M_240600;G4B.M_240609;G4B.M_240611;G4B.M_240612;G4B.M_240613;G4B.M_240616;G4B.M_240618;G4B.M_240620;G4B.M_240622;G4B.M_240627;G4B.M_240631;G4B.M_240636;G4B.M_240638;G4B.M_240639;G4B.M_240640;G4B.M_240…	0	1	0	86	0	Yes	Sense	14	G4C.M_60845;G4C.M_60849;G4C.M_60850;G4C.M_60858;G4C.M_60859;G4C.M_60866;G4C.M_60867;G4C.M_60869;G4C.M_60870;G4C.M_60873;G4C.M_60874;G4C.M_60875;G4C.M_60876;G4C.M_60879	1	0	0	13	0
chr8	52534037	52565430	ALKAL1	-	389658	ENSG00000196711	NM_207413	ALK and LTK ligand 1	Yes	Sense	6	G4B.M_425193;G4B.M_425196;G4B.M_425197;G4B.M_425198;G4B.M_425199;G4B.M_425201	1	0	0	5	0	Yes	Sense	1	G4C.M_102649	0	0	0	1	0
chr2	279558	288851	ALKAL2	-	285016	ENSG00000189292	NM_001002919	ALK and LTK ligand 2	Yes	Sense	5	G4B.M_234540;G4B.M_234541;G4B.M_234542;G4B.M_234543;G4B.M_234545	4	0	1	0	0	Yes	Sense	5	G4C.M_59491;G4C.M_59492;G4C.M_59493;G4C.M_59494;G4C.M_59495	5	0	0	0	0
chr14	77672404	77708023	ALKBH1	-	8846	ENSG00000100601	NM_006020	alkB homolog 1, histone H2A dioxygenase	No	Sense	0		0	0	0	0	0	No	Sense	0		0	0	0	0	0
chr12	109088188	109093631	ALKBH2	-	121642	ENSG00000189046	NM_001145375;NM_001001655;NM_001145374;NM_001205179;NM_001205180	alkB homolog 2, alpha-ketoglutarate dependent dioxygenase	Yes	Sense	1	G4B.M_109045	0	0	0	1	0	No	Sense	0		0	0	0	0	0
chr11	43880811	43920274	ALKBH3	+	221120	ENSG00000166199	NM_139178	alkB homolog 3, alpha-ketoglutarate dependent dioxygenase	Yes	Sense	3	G4B.M_75913;G4B.M_75915;G4B.M_75916	0	0	0	2	1	No	Sense	0		0	0	0	0	0
chr7	102456238	102464863	ALKBH4	-	54784	ENSG00000160993	NM_017621	alkB homolog 4, lysine demethylase	Yes	Sense	4	G4B.M_408712;G4B.M_408714;G4B.M_408715;G4B.M_408716	0	0	0	3	1	Yes	Sense	1	G4C.M_98944	1	0	0	0	0
chr17	18183078	18209954	ALKBH5	+	54890	ENSG00000091542	NM_017758	alkB homolog 5, RNA demethylase	Yes	Sense	5	G4B.M_182901;G4B.M_182902;G4B.M_182903;G4B.M_182906;G4B.M_182907	1	0	0	2	1	Yes	Sense	2	G4C.M_43861;G4C.M_43864	0	1	0	1	0
chr19	36009120	36014239	ALKBH6	-	84964	ENSG00000239382	NM_032878;NM_198867;NM_001386056;NM_001297701;NM_001386055	alkB homolog 6	Yes	Sense	1	G4B.M_225422	0	0	0	1	0	No	Sense	0		0	0	0	0	0
chr19	6372794	6375250	ALKBH7	+	84266	ENSG00000125652	NM_032306	alkB homolog 7	Yes	Sense	3	G4B.M_216634;G4B.M_216635;G4B.M_216637	0	0	0	3	0	Yes	Sense	5	G4C.M_53197;G4C.M_53198;G4C.M_53199;G4C.M_53200;G4C.M_53201	1	0	0	4	0
chr11	107502727	107565742	ALKBH8	-	91801	ENSG00000137760	NM_001378133;NM_138775;NM_001301010	alkB homolog 8, tRNA methyltransferase	No	Sense	0		0	0	0	0	0	No	Sense	0		0	0	0	0	0
chr2	3658200	3702671	ALLC	+	55821	ENSG00000151360	NM_018436	allantoicase	Yes	Sense	5	G4B.M_235673;G4B.M_235675;G4B.M_235676;G4B.M_235677;G4B.M_235679	0	0	0	2	0	Yes	Sense	5	G4C.M_59727;G4C.M_59728;G4C.M_59729;G4C.M_59730;G4C.M_59731	1	0	0	3	0
chr2	73385758	73625166	ALMS1	+	7840	ENSG00000116127	NM_015120;NM_001378454	ALMS1 centrosome and basal body associated protein	Yes	Sense	6	G4B.M_246719;G4B.M_246720;G4B.M_246721;G4B.M_246723;G4B.M_246724;G4B.M_246725	0	0	0	6	0	No	Sense	0		0	0	0	0	0
chr17	6996049	7010754	ALOX12	+	239	ENSG00000108839	NM_000697	arachidonate 12-lipoxygenase, 12S type	No	Sense	0		0	0	0	0	0	Yes	Sense	3	G4C.M_43064;G4C.M_43065;G4C.M_43067	1	0	0	2	0
chr17	8072636	8087716	ALOX12B	-	242	ENSG00000179477	NM_001139	arachidonate 12-lipoxygenase, 12R type	Yes	Sense	13	G4B.M_180462;G4B.M_180464;G4B.M_180465;G4B.M_180466;G4B.M_180467;G4B.M_180468;G4B.M_180469;G4B.M_180470;G4B.M_180471;G4B.M_180472;G4B.M_180473;G4B.M_180474;G4B.M_180475	0	0	1	13	0	Yes	Sense	3	G4C.M_43283;G4C.M_43284;G4C.M_43287	0	0	0	3	0
chr17	4630919	4642294	ALOX15	-	246	ENSG00000161905	NM_001140	arachidonate 15-lipoxygenase	Yes	Sense	4	G4B.M_178969;G4B.M_178970;G4B.M_178973;G4B.M_178975	0	0	0	4	0	Yes	Sense	1	G4C.M_42866	0	0	0	1	0
chr17	8039034	8049134	ALOX15B	+	247	ENSG00000179593	NM_001039130;NM_001141;NM_001039131	arachidonate 15-lipoxygenase type B	Yes	Sense	5	G4B.M_180438;G4B.M_180439;G4B.M_180440;G4B.M_180444;G4B.M_180447	0	0	2	4	0	Yes	Sense	2	G4C.M_43278;G4C.M_43281	0	0	0	2	0
chr10	45374176	45446119	ALOX5	+	240	ENSG00000012779	NM_001320862;NM_000698;NM_001320861;NM_001256153;NM_001256154	arachidonate 5-lipoxygenase	Yes	Sense	14	G4B.M_51102;G4B.M_51107;G4B.M_51111;G4B.M_51114;G4B.M_51116;G4B.M_51117;G4B.M_51118;G4B.M_51120;G4B.M_51125;G4B.M_51126;G4B.M_51128;G4B.M_51133;G4B.M_51134;G4B.M_51137	1	0	2	13	0	Yes	Sense	9	G4C.M_12060;G4C.M_12063;G4C.M_12067;G4C.M_12068;G4C.M_12070;G4C.M_12071;G4C.M_12072;G4C.M_12073;G4C.M_12074	0	0	0	9	0
chr13	30713478	30764426	ALOX5AP	+	241	ENSG00000132965	NM_001629;NM_001204406	arachidonate 5-lipoxygenase activating protein	Yes	Sense	6	G4B.M_117877;G4B.M_117878;G4B.M_117887;G4B.M_117888;G4B.M_117889;G4B.M_117890	1	0	0	5	0	Yes	Sense	1	G4C.M_27788	0	0	0	1	0
chr17	8095900	8119047	ALOXE3	-	59344	ENSG00000179148	NM_001369446;NM_021628;NM_001165960	arachidonate lipoxygenase 3	Yes	Sense	9	G4B.M_180485;G4B.M_180487;G4B.M_180488;G4B.M_180490;G4B.M_180491;G4B.M_180494;G4B.M_180495;G4B.M_180496;G4B.M_180499	0	0	0	8	0	Yes	Sense	3	G4C.M_43290;G4C.M_43292;G4C.M_43293	0	0	0	3	0
chr2	232406844	232410714	ALPG	+	251	ENSG00000163286	NM_031313	alkaline phosphatase, germ cell	Yes	Sense	4	G4B.M_266233;G4B.M_266234;G4B.M_266236;G4B.M_266237	0	0	0	4	0	No	Sense	0		0	0	0	0	0
chr2	232456125	232460753	ALPI	+	248	ENSG00000163295	NM_001631	alkaline phosphatase, intestinal	Yes	Sense	5	G4B.M_266275;G4B.M_266278;G4B.M_266280;G4B.M_266281;G4B.M_266285	2	0	1	2	1	Yes	Sense	1	G4C.M_66166	0	0	0	1	0
chr4	112285509	112442621	ALPK1	+	80216	ENSG00000073331	NM_001253884;NM_025144;NM_001102406	alpha kinase 1	Yes	Sense	3	G4B.M_342978;G4B.M_342983;G4B.M_342985	0	0	0	2	0	No	Sense	0		0	0	0	0	0
chr18	58481247	58629091	ALPK2	-	115701	ENSG00000198796	NM_052947	alpha kinase 2	Yes	Sense	19	G4B.M_209378;G4B.M_209379;G4B.M_209383;G4B.M_209384;G4B.M_209385;G4B.M_209386;G4B.M_209387;G4B.M_209388;G4B.M_209389;G4B.M_209390;G4B.M_209392;G4B.M_209393;G4B.M_209395;G4B.M_209398;G4B.M_209399;G4B.M_209400;G4B.M_209402;G4B.M_209403;G4B.M_209404	0	0	0	16	0	Yes	Sense	3	G4C.M_50630;G4C.M_50634;G4C.M_50635	0	0	1	2	0
chr15	84817356	84873479	ALPK3	+	57538	ENSG00000136383	NM_020778	alpha kinase 3	Yes	Sense	13	G4B.M_153369;G4B.M_153370;G4B.M_153371;G4B.M_153372;G4B.M_153374;G4B.M_153375;G4B.M_153376;G4B.M_153377;G4B.M_153378;G4B.M_153379;G4B.M_153380;G4B.M_153382;G4B.M_153383	1	2	2	10	0	Yes	Sense	5	G4C.M_35829;G4C.M_35830;G4C.M_35832;G4C.M_35833;G4C.M_35834	0	0	2	3	0
chr1	21509397	21578410	ALPL	+	249	ENSG00000162551	NM_001369805;NM_001369804;NM_000478;NM_001177520;NM_001127501;NM_001369803	alkaline phosphatase, biomineralization associated	Yes	Sense	24	G4B.M_9536;G4B.M_9539;G4B.M_9540;G4B.M_9542;G4B.M_9543;G4B.M_9545;G4B.M_9546;G4B.M_9547;G4B.M_9554;G4B.M_9558;G4B.M_9559;G4B.M_9561;G4B.M_9562;G4B.M_9563;G4B.M_9572;G4B.M_9574;G4B.M_9575;G4B.M_9576;G4B.M_9577;G4B.M_9579;G4B.M_9580;G4B.M_9581;G4B.M_9582;G4B.M_9583	1	0	1	12	1	Yes	Sense	10	G4C.M_3012;G4C.M_3016;G4C.M_3019;G4C.M_3020;G4C.M_3023;G4C.M_3024;G4C.M_3025;G4C.M_3026;G4C.M_3028;G4C.M_3029	1	0	0	5	0
chr2	232378724	232382889	ALPP	+	250	ENSG00000163283	NM_001632	alkaline phosphatase, placental	Yes	Sense	7	G4B.M_266219;G4B.M_266220;G4B.M_266221;G4B.M_266222;G4B.M_266223;G4B.M_266225;G4B.M_266226	3	0	0	4	0	No	Sense	0		0	0	0	0	0
chr2	201700267	201782112	ALS2	-	57679	ENSG00000003393	NM_020919;NM_001135745	alsin Rho guanine nucleotide exchange factor ALS2	Yes	Sense	4	G4B.M_261854;G4B.M_261855;G4B.M_261858;G4B.M_261859	0	0	0	2	0	Yes	Sense	2	G4C.M_65170;G4C.M_65172	0	0	1	0	0
chr3	46668995	46693704	ALS2CL	-	259173	ENSG00000178038	NM_147129;NM_001190707	ALS2 C-terminal like	Yes	Sense	15	G4B.M_312865;G4B.M_312866;G4B.M_312869;G4B.M_312870;G4B.M_312871;G4B.M_312875;G4B.M_312876;G4B.M_312877;G4B.M_312878;G4B.M_312881;G4B.M_312882;G4B.M_312883;G4B.M_312884;G4B.M_312886;G4B.M_312887	1	0	3	11	0	Yes	Sense	8	G4C.M_78595;G4C.M_78597;G4C.M_78598;G4C.M_78600;G4C.M_78601;G4C.M_78602;G4C.M_78603;G4C.M_78606	0	0	1	6	1
chr12	85280220	85301784	ALX1	+	8092	ENSG00000180318	NM_006982	ALX homeobox 1	Yes	Sense	1	G4B.M_106376	1	0	0	0	0	No	Sense	0		0	0	0	0	0
chr1	110059870	110070672	ALX3	-	257	ENSG00000156150	NM_006492	ALX homeobox 3	Yes	Sense	8	G4B.M_25025;G4B.M_25026;G4B.M_25027;G4B.M_25028;G4B.M_25029;G4B.M_25031;G4B.M_25034;G4B.M_25035	0	0	0	8	0	No	Sense	0		0	0	0	0	0
chr11	44260440	44310139	ALX4	-	60529	ENSG00000052850	NM_021926	ALX homeobox 4	Yes	Sense	21	G4B.M_76014;G4B.M_76016;G4B.M_76020;G4B.M_76026;G4B.M_76027;G4B.M_76028;G4B.M_76030;G4B.M_76033;G4B.M_76034;G4B.M_76038;G4B.M_76039;G4B.M_76040;G4B.M_76044;G4B.M_76046;G4B.M_76047;G4B.M_76050;G4B.M_76051;G4B.M_76052;G4B.M_76053;G4B.M_76054;G4B.M_76055	4	0	0	16	1	Yes	Sense	5	G4C.M_18274;G4C.M_18275;G4C.M_18277;G4C.M_18282;G4C.M_18284	0	0	0	3	2
chr17	81887835	81891586	ALYREF	-	10189	ENSG00000183684	NM_005782	Aly/REF export factor	Yes	Sense	3	G4B.M_201456;G4B.M_201461;G4B.M_201462	2	0	0	0	1	Yes	Sense	2	G4C.M_48878;G4C.M_48879	0	0	0	2	0
chr5	33986165	34008104	AMACR	-	23600	ENSG00000242110	NM_014324;NM_203382;NM_001167595	alpha-methylacyl-CoA racemase	No	Sense	0		0	0	0	0	0	Yes	Sense	1	G4C.M_87128	0	0	0	1	0
chr4	70592256	70607288	AMBN	+	258	ENSG00000178522	NM_016519	ameloblastin	No	Sense	0		0	0	0	0	0	No	Sense	0		0	0	0	0	0
chr9	114060127	114078328	AMBP	-	259	ENSG00000106927	NM_001633	alpha-1-microglobulin/bikunin precursor	Yes	Sense	4	G4B.M_449351;G4B.M_449352;G4B.M_449354;G4B.M_449356	0	0	0	4	0	Yes	Sense	1	G4C.M_107824	0	0	0	1	0
chr11	46396414	46594125	AMBRA1	-	55626	ENSG00000110497	NM_017749;NM_001367470;NM_001367471;NM_001267782;NM_001367469;NM_001267783;NM_001300731;NM_001367468;NM_001387011	autophagy and beclin 1 regulator 1	Yes	Sense	17	G4B.M_77076;G4B.M_77077;G4B.M_77079;G4B.M_77080;G4B.M_77081;G4B.M_77082;G4B.M_77083;G4B.M_77084;G4B.M_77085;G4B.M_77087;G4B.M_77088;G4B.M_77089;G4B.M_77090;G4B.M_77091;G4B.M_77092;G4B.M_77095;G4B.M_77097	0	0	1	15	2	Yes	Sense	2	G4C.M_18543;G4C.M_18545	0	0	1	1	0
chr6	110874770	110898879	AMD1	+	262	ENSG00000123505	NM_001287216;NM_001287214;NM_001634;NM_001287215	adenosylmethionine decarboxylase 1	Yes	Sense	2	G4B.M_385924;G4B.M_385925	0	0	0	2	0	No	Sense	0		0	0	0	0	0
chr12	95943331	95968720	AMDHD1	+	144193	ENSG00000139344	NM_152435	amidohydrolase domain containing 1	Yes	Sense	2	G4B.M_107227;G4B.M_107233	1	0	0	1	0	No	Sense	0		0	0	0	0	0
chr16	2520357	2531422	AMDHD2	+	51005	ENSG00000162066	NM_001330449;NM_015944;NM_001145815	amidohydrolase domain containing 2	Yes	Sense	4	G4B.M_158811;G4B.M_158818;G4B.M_158819;G4B.M_158820	1	0	0	1	2	Yes	Sense	9	G4C.M_37508;G4C.M_37509;G4C.M_37510;G4C.M_37511;G4C.M_37512;G4C.M_37514;G4C.M_37515;G4C.M_37516;G4C.M_37517	0	0	0	6	3
chrX	11293413	11300761	AMELX	+	265	ENSG00000125363	NM_001142;NM_182680;NM_182681	amelogenin X-linked	No	Sense	0		0	0	0	0	0	No	Sense	0		0	0	0	0	0
chrY	6865918	6911752	AMELY	-	266	ENSG00000099721	NM_001143;NM_001364814	amelogenin Y-linked	Yes	Sense	2	G4B.M_476654;G4B.M_476659	0	0	0	0	0	Yes	Sense	1	G4C.M_114933	0	0	0	0	0
chrX	64185117	64205708	AMER1	-	139285	ENSG00000184675	NM_152424	APC membrane recruitment protein 1	Yes	Sense	7	G4B.M_466287;G4B.M_466290;G4B.M_466291;G4B.M_466292;G4B.M_466293;G4B.M_466295;G4B.M_466296	0	0	0	0	0	Yes	Sense	2	G4C.M_112614;G4C.M_112616	0	0	0	0	1
chr13	25161679	25172288	AMER2	-	219287	ENSG00000165566	NM_199138;NM_152704	APC membrane recruitment protein 2	Yes	Sense	3	G4B.M_116957;G4B.M_116958;G4B.M_116959	1	1	0	0	0	No	Sense	0		0	0	0	0	0
chr2	130755540	130768134	AMER3	+	205147	ENSG00000178171	NM_001105193;NM_152698;NM_001105194;NM_001105195	APC membrane recruitment protein 3	Yes	Sense	6	G4B.M_255745;G4B.M_255746;G4B.M_255747;G4B.M_255749;G4B.M_255751;G4B.M_255752	0	0	0	0	1	Yes	Sense	1	G4C.M_64125	0	0	0	0	0
chr16	56361452	56425545	AMFR	-	267	ENSG00000159461	NM_001144;NM_001323512;NM_001323511	autocrine motility factor receptor	Yes	Sense	7	G4B.M_168625;G4B.M_168626;G4B.M_168627;G4B.M_168628;G4B.M_168629;G4B.M_168630;G4B.M_168631	0	0	0	7	0	Yes	Sense	3	G4C.M_40078;G4C.M_40079;G4C.M_40080	1	0	0	2	0
chr19	2249309	2252073	AMH	+	268	ENSG00000104899	NM_000479	anti-Mullerian hormone	Yes	Sense	1	G4B.M_214152	0	0	0	0	0	Yes	Sense	1	G4C.M_52231	1	0	0	0	0
chr12	53423855	53431672	AMHR2	+	269	ENSG00000135409	NM_020547;NM_001164690;NM_001164691	anti-Mullerian hormone receptor type 2	Yes	Sense	3	G4B.M_102839;G4B.M_102840;G4B.M_102842	1	0	0	2	0	Yes	Sense	1	G4C.M_24325	0	0	0	1	0
chr1	109504178	109509738	AMIGO1	-	57463	ENSG00000181754	NM_020703	adhesion molecule with Ig like domain 1	Yes	Sense	1	G4B.M_24793	0	0	0	0	1	No	Sense	0		0	0	0	0	0
chr12	47075707	47079959	AMIGO2	-	347902	ENSG00000139211	NM_181847;NM_001370299;NM_001143668	adhesion molecule with Ig like domain 2	Yes	Sense	2	G4B.M_100656;G4B.M_100658	2	0	0	0	0	No	Sense	0		0	0	0	0	0
chr3	49716829	49719684	AMIGO3	-	386724	ENSG00000176020	NM_198722	adhesion molecule with Ig like domain 3	Yes	Sense	1	G4B.M_313800	1	0	0	0	0	No	Sense	0		0	0	0	0	0
chrX	110194186	110440318	AMMECR1	-	9949	ENSG00000101935	NM_015365;NM_001025580;NM_001171689	AMMECR nuclear protein 1	Yes	Sense	18	G4B.M_470333;G4B.M_470334;G4B.M_470335;G4B.M_470338;G4B.M_470341;G4B.M_470342;G4B.M_470345;G4B.M_470348;G4B.M_470349;G4B.M_470352;G4B.M_470355;G4B.M_470356;G4B.M_470357;G4B.M_470358;G4B.M_470361;G4B.M_470362;G4B.M_470363;G4B.M_470366	0	0	0	4	0	No	Sense	0		0	0	0	0	0
chr2	127861630	127885967	AMMECR1L	-	83607	ENSG00000144233	NM_001199140;NM_031445	AMMECR1 like	Yes	Sense	7	G4B.M_254987;G4B.M_254988;G4B.M_254989;G4B.M_254990;G4B.M_254991;G4B.M_254993;G4B.M_254994	0	1	0	3	2	Yes	Sense	1	G4C.M_63917	0	0	0	0	0
chr14	102922663	102933596	AMN	+	81693	ENSG00000166126	NM_030943	amnion associated transmembrane protein	Yes	Sense	11	G4B.M_138407;G4B.M_138408;G4B.M_138410;G4B.M_138411;G4B.M_138414;G4B.M_138415;G4B.M_138418;G4B.M_138420;G4B.M_138422;G4B.M_138423;G4B.M_138424	1	0	1	7	0	Yes	Sense	2	G4C.M_31947;G4C.M_31950	0	0	0	2	0
chr12	31671142	31729121	AMN1	-	196394	ENSG00000151743	NM_001113402;NM_001278411;NM_001278412	antagonist of mitotic exit network 1 homolog	Yes	Sense	1	G4B.M_99728	0	0	0	0	0	No	Sense	0		0	0	0	0	0
chrX	112774503	112840831	AMOT	-	154796	ENSG00000126016	NM_133265;NM_001113490;NM_001386998;NM_001386999	angiomotin	Yes	Sense	9	G4B.M_470595;G4B.M_470598;G4B.M_470599;G4B.M_470601;G4B.M_470602;G4B.M_470605;G4B.M_470607;G4B.M_470610;G4B.M_470612	0	0	0	7	1	Yes	Sense	2	G4C.M_113385;G4C.M_113388	1	0	0	1	0
chr11	94706431	94876748	AMOTL1	+	154810	ENSG00000166025	NM_001301007;NM_130847	angiomotin like 1	Yes	Sense	21	G4B.M_87243;G4B.M_87245;G4B.M_87248;G4B.M_87249;G4B.M_87250;G4B.M_87251;G4B.M_87252;G4B.M_87253;G4B.M_87255;G4B.M_87257;G4B.M_87259;G4B.M_87261;G4B.M_87262;G4B.M_87263;G4B.M_87265;G4B.M_87269;G4B.M_87270;G4B.M_87271;G4B.M_87279;G4B.M_87280;G4B.M_87285	0	1	0	9	0	Yes	Sense	5	G4C.M_21114;G4C.M_21115;G4C.M_21116;G4C.M_21120;G4C.M_21121	0	0	0	2	0
chr3	134355347	134375479	AMOTL2	-	51421	ENSG00000114019	NM_016201;NM_001363943;NM_001278683;NM_001278685	angiomotin like 2	Yes	Sense	12	G4B.M_323844;G4B.M_323845;G4B.M_323846;G4B.M_323848;G4B.M_323852;G4B.M_323853;G4B.M_323855;G4B.M_323856;G4B.M_323857;G4B.M_323858;G4B.M_323859;G4B.M_323860	2	0	0	5	3	Yes	Sense	3	G4C.M_80999;G4C.M_81000;G4C.M_81001	0	0	0	1	0
chr1	114673090	114695618	AMPD1	-	270	ENSG00000116748	NM_000036;NM_001172626	adenosine monophosphate deaminase 1	Yes	Sense	1	G4B.M_26011	0	0	0	1	0	No	Sense	0		0	0	0	0	0
chr1	109616104	109632051	AMPD2	+	271	ENSG00000116337	NM_139156;NM_001368809;NM_001308170;NM_004037;NM_001257361	adenosine monophosphate deaminase 2	Yes	Sense	14	G4B.M_24814;G4B.M_24815;G4B.M_24816;G4B.M_24817;G4B.M_24818;G4B.M_24819;G4B.M_24821;G4B.M_24822;G4B.M_24825;G4B.M_24826;G4B.M_24827;G4B.M_24828;G4B.M_24830;G4B.M_24834	0	0	3	8	1	Yes	Sense	4	G4C.M_6469;G4C.M_6470;G4C.M_6471;G4C.M_6472	0	0	0	3	0
chr11	10308313	10507579	AMPD3	+	272	ENSG00000133805	NM_001172431;NM_000480;NM_001025389;NM_001025390;NM_001172430	adenosine monophosphate deaminase 3	Yes	Sense	37	G4B.M_72078;G4B.M_72079;G4B.M_72081;G4B.M_72082;G4B.M_72083;G4B.M_72084;G4B.M_72088;G4B.M_72089;G4B.M_72090;G4B.M_72092;G4B.M_72093;G4B.M_72094;G4B.M_72095;G4B.M_72096;G4B.M_72097;G4B.M_72098;G4B.M_72099;G4B.M_72100;G4B.M_72101;G4B.M_72102;G4B.M_72103;G4B.M_72106;G4B.M_72107;G4B.M_72110;G4B.M_72111;G4B.M_72112;G4B.M_72113;G4B.M_72114;G4B.M_72116;G4B.M_72117;G4B.M_72119;G4B.M_72120;G4B.M_72123;G4B…	1	1	0	14	0	Yes	Sense	4	G4C.M_17538;G4C.M_17546;G4C.M_17548;G4C.M_17550	0	0	0	3	0
chr7	38383704	38631420	AMPH	-	273	ENSG00000078053	NM_139316;NM_001635	amphiphysin	Yes	Sense	10	G4B.M_399726;G4B.M_399729;G4B.M_399730;G4B.M_399733;G4B.M_399734;G4B.M_399735;G4B.M_399736;G4B.M_399737;G4B.M_399738;G4B.M_399740	0	0	0	9	1	Yes	Sense	4	G4C.M_96880;G4C.M_96881;G4C.M_96882;G4C.M_96883	1	0	0	3	0
chr3	49416778	49422685	AMT	-	275	ENSG00000145020	NM_000481;NM_001164712;NM_001164710;NM_001164711	aminomethyltransferase	Yes	Sense	3	G4B.M_313684;G4B.M_313685;G4B.M_313686	0	0	0	1	1	No	Sense	0		0	0	0	0	0
chr4	70518569	70532743	AMTN	+	401138	ENSG00000187689	NM_212557;NM_001286731	amelotin	Yes	Sense	1	G4B.M_339836	0	0	0	1	0	No	Sense	0		0	0	0	0	0
chr1	103655760	103664554	AMY1A	+	276	ENSG00000237763	NM_001008221;NM_004038	amylase alpha 1A	No	Sense	0		0	0	0	0	0	No	Sense	0		0	0	0	0	0
chr1	103687415	103696454	AMY1B	-	277	ENSG00000174876	NM_001008218;NM_001386925	amylase alpha 1B	No	Sense	0		0	0	0	0	0	No	Sense	0		0	0	0	0	0
chr1	103745323	103758726	AMY1C	+	278	ENSG00000187733	NM_001008219;NM_001346780	amylase alpha 1C	No	Sense	0		0	0	0	0	0	No	Sense	0		0	0	0	0	0
chr1	103617427	103625780	AMY2A	+	279	ENSG00000243480	NM_000699	amylase alpha 2A	No	Sense	0		0	0	0	0	0	No	Sense	0		0	0	0	0	0
chr1	103553815	103579534	AMY2B	+	280	ENSG00000240038	NM_020978;NM_001386109;NM_001387437	amylase alpha 2B	Yes	Sense	2	G4B.M_24342;G4B.M_24343	0	0	0	1	0	No	Sense	0		0	0	0	0	0
chr7	2679522	2775500	AMZ1	+	155185	ENSG00000174945	NM_133463;NM_001384742;NM_001384741;NM_001284355;NM_001321766;NM_001384740;NM_001384743;NM_001384739	archaelysin family metallopeptidase 1	Yes	Sense	24	G4B.M_395157;G4B.M_395158;G4B.M_395159;G4B.M_395160;G4B.M_395161;G4B.M_395162;G4B.M_395164;G4B.M_395165;G4B.M_395166;G4B.M_395168;G4B.M_395169;G4B.M_395170;G4B.M_395177;G4B.M_395178;G4B.M_395180;G4B.M_395182;G4B.M_395183;G4B.M_395186;G4B.M_395187;G4B.M_395189;G4B.M_395190;G4B.M_395191;G4B.M_395192;G4B.M_395193	1	0	0	7	4	Yes	Sense	9	G4C.M_95917;G4C.M_95918;G4C.M_95919;G4C.M_95920;G4C.M_95921;G4C.M_95922;G4C.M_95923;G4C.M_95924;G4C.M_95925	0	0	0	1	0
chr17	68205481	68257712	AMZ2	+	51321	ENSG00000196704	NM_001346473;NM_001033571;NM_001346479;NM_001289056;NM_001346482;NM_001033572;NM_001346474;NM_001346478;NM_001346477;NM_001346483;NM_001033569;NM_001033570;NM_001346476;NM_001289054;NM_001346475;NM_001346484;NM_016627;NM_001346480;NM_001033574;NM_001346472;NM_001346481;NM_001346471;NM_001346485	archaelysin family metallopeptidase 2	Yes	Sense	3	G4B.M_195788;G4B.M_195789;G4B.M_195790	0	0	0	0	0	Yes	Sense	1	G4C.M_47142	0	0	0	0	0
chr2	111611639	111884690	ANAPC1	-	64682	ENSG00000153107	NM_022662	anaphase promoting complex subunit 1	Yes	Sense	19	G4B.M_252195;G4B.M_252196;G4B.M_252197;G4B.M_252198;G4B.M_252199;G4B.M_252203;G4B.M_252204;G4B.M_252209;G4B.M_252211;G4B.M_252212;G4B.M_252213;G4B.M_252214;G4B.M_252217;G4B.M_252218;G4B.M_252219;G4B.M_252220;G4B.M_252221;G4B.M_252223;G4B.M_252225	0	0	0	1	0	Yes	Sense	7	G4C.M_63304;G4C.M_63305;G4C.M_63306;G4C.M_63307;G4C.M_63310;G4C.M_63311;G4C.M_63313	0	0	0	1	0
chr4	144831908	145098541	ANAPC10	-	10393	ENSG00000164162	NM_014885;NM_001256706;NM_001318367;NM_001256707;NM_001256709;NM_001256710;NM_001256711;NM_001256712;NM_001256708	anaphase promoting complex subunit 10	Yes	Sense	5	G4B.M_344969;G4B.M_344970;G4B.M_344972;G4B.M_344973;G4B.M_344974	0	0	0	5	0	Yes	Sense	2	G4C.M_85316;G4C.M_85317	1	0	0	0	0
chr17	81890790	81900991	ANAPC11	+	51529	ENSG00000141552	NM_001289414;NM_001002248;NM_001002247;NM_001002245;NM_016476;NM_001002246;NM_001289415;NM_001002244;NM_001289417;NM_001002249;NM_001289420;NM_001289416	anaphase promoting complex subunit 11	Yes	Sense	6	G4B.M_201457;G4B.M_201458;G4B.M_201459;G4B.M_201460;G4B.M_201463;G4B.M_201464	2	0	0	1	1	Yes	Sense	1	G4C.M_48880	0	0	0	0	0
chr3	134477706	134486716	ANAPC13	-	25847	ENSG00000129055	NM_001242374;NM_015391;NM_001242375	anaphase promoting complex subunit 13	No	Sense	0		0	0	0	0	0	No	Sense	0		0	0	0	0	0
chr11	72106378	72112780	ANAPC15	-	25906	ENSG00000110200	NM_001330321;NM_001278486;NM_001278485;NM_014042;NM_001278491;NM_001278493;NM_001278492;NM_001278489;NM_001278490;NM_001278487;NM_001278488;NM_001278494	anaphase promoting complex subunit 15	Yes	Sense	3	G4B.M_83843;G4B.M_83844;G4B.M_83846	0	0	0	2	0	Yes	Sense	2	G4C.M_20434;G4C.M_20435	0	0	0	1	0
chr10	72216000	72235860	ANAPC16	+	119504	ENSG00000166295	NM_001242548;NM_001242546;NM_001366791;NM_173473;NM_001242547	anaphase promoting complex subunit 16	No	Sense	0		0	0	0	0	0	No	Sense	0		0	0	0	0	0
chr9	137174784	137188560	ANAPC2	-	29882	ENSG00000176248	NM_013366	anaphase promoting complex subunit 2	Yes	Sense	8	G4B.M_458312;G4B.M_458313;G4B.M_458314;G4B.M_458315;G4B.M_458317;G4B.M_458320;G4B.M_458321;G4B.M_458322	3	0	0	5	0	Yes	Sense	1	G4C.M_110743	1	0	0	0	0
chr4	25377263	25418498	ANAPC4	+	29945	ENSG00000053900	NM_013367;NM_001286756	anaphase promoting complex subunit 4	Yes	Sense	3	G4B.M_336962;G4B.M_336964;G4B.M_336965	0	1	0	2	0	No	Sense	0		0	0	0	0	0
chr12	121308245	121399896	ANAPC5	-	51433	ENSG00000089053	NM_001137559;NM_001330489;NM_016237	anaphase promoting complex subunit 5	Yes	Sense	3	G4B.M_112121;G4B.M_112124;G4B.M_112130	1	0	0	2	0	Yes	Sense	3	G4C.M_26219;G4C.M_26220;G4C.M_26221	0	0	0	1	0
chr12	110372900	110403730	ANAPC7	-	51434	ENSG00000196510	NM_001385212;NM_001385211;NM_016238;NM_001385209;NM_001385208;NM_001385210;NM_001137664	anaphase promoting complex subunit 7	Yes	Sense	2	G4B.M_109450;G4B.M_109451	0	0	0	2	0	Yes	Sense	2	G4C.M_25643;G4C.M_25644	0	0	0	1	0
chr14	20684177	20698971	ANG	+	283	ENSG00000214274	NM_001145;NM_001385271;NM_001385273;NM_001385272;NM_001097577;NM_001385274	angiogenin	Yes	Sense	1	G4B.M_126024	0	0	0	0	0	No	Sense	0		0	0	0	0	0
chr14	76786009	76826246	ANGEL1	-	23357	ENSG00000013523	NM_001370748;NM_015305;NM_001370746;NM_001370747	angel homolog 1	Yes	Sense	12	G4B.M_132928;G4B.M_132929;G4B.M_132931;G4B.M_132932;G4B.M_132933;G4B.M_132934;G4B.M_132935;G4B.M_132936;G4B.M_132937;G4B.M_132938;G4B.M_132939;G4B.M_132940	0	0	1	5	2	Yes	Sense	1	G4C.M_30757	0	0	0	0	0
chr1	212992182	213015867	ANGEL2	-	90806	ENSG00000174606	NM_144567;NM_001300758;NM_001300753;NM_001300757;NM_001300755	angel homolog 2	Yes	Sense	2	G4B.M_39745;G4B.M_39746	0	0	0	2	0	No	Sense	0		0	0	0	0	0
chr8	107249482	107498055	ANGPT1	-	284	ENSG00000154188	NM_001146;NM_001199859;NM_001314051	angiopoietin 1	Yes	Sense	8	G4B.M_430131;G4B.M_430132;G4B.M_430133;G4B.M_430135;G4B.M_430137;G4B.M_430140;G4B.M_430141;G4B.M_430142	1	0	0	7	0	Yes	Sense	3	G4C.M_103496;G4C.M_103498;G4C.M_103499	0	0	0	3	0
chr8	6499632	6563409	ANGPT2	-	285	ENSG00000091879	NM_001386337;NM_001118887;NM_001386336;NM_001147;NM_001386335;NM_001118888	angiopoietin 2	Yes	Sense	4	G4B.M_418554;G4B.M_418555;G4B.M_418556;G4B.M_418558	0	0	0	4	0	Yes	Sense	1	G4C.M_101165	0	0	0	1	0
chr20	869900	916334	ANGPT4	-	51378	ENSG00000101280	NM_001322809;NM_015985	angiopoietin 4	Yes	Sense	18	G4B.M_270380;G4B.M_270381;G4B.M_270385;G4B.M_270386;G4B.M_270389;G4B.M_270391;G4B.M_270392;G4B.M_270393;G4B.M_270394;G4B.M_270395;G4B.M_270397;G4B.M_270399;G4B.M_270402;G4B.M_270406;G4B.M_270407;G4B.M_270408;G4B.M_270409;G4B.M_270411	1	0	1	17	0	Yes	Sense	3	G4C.M_67401;G4C.M_67403;G4C.M_67407	1	0	0	2	0
chr1	178849535	178871077	ANGPTL1	-	9068	ENSG00000116194	NM_004673;NM_001376763	angiopoietin like 1	No	Sense	0		0	0	0	0	0	No	Sense	0		0	0	0	0	0
chr9	127087348	127122635	ANGPTL2	-	23452	ENSG00000136859	NM_012098	angiopoietin like 2	Yes	Sense	10	G4B.M_452318;G4B.M_452320;G4B.M_452321;G4B.M_452322;G4B.M_452323;G4B.M_452324;G4B.M_452325;G4B.M_452327;G4B.M_452328;G4B.M_452329	2	1	0	3	0	Yes	Sense	2	G4C.M_108520;G4C.M_108521	2	0	0	0	0
chr1	62597520	62606313	ANGPTL3	+	27329	ENSG00000132855	NM_014495	angiopoietin like 3	No	Sense	0		0	0	0	0	0	No	Sense	0		0	0	0	0	0
chr19	8363289	8374370	ANGPTL4	+	51129	ENSG00000167772	NM_139314;NM_001039667	angiopoietin like 4	Yes	Sense	5	G4B.M_217503;G4B.M_217506;G4B.M_217508;G4B.M_217511;G4B.M_217512	0	0	0	5	0	Yes	Sense	2	G4C.M_53532;G4C.M_53533	0	0	0	1	1
chr11	101890674	101916522	ANGPTL5	-	253935	ENSG00000187151	NM_178127	angiopoietin like 5	No	Sense	0		0	0	0	0	0	No	Sense	0		0	0	0	0	0
chr19	10092338	10102678	ANGPTL6	-	83854	ENSG00000130812	NM_001387348;NM_001387347;NM_031917;NM_001321411	angiopoietin like 6	Yes	Sense	4	G4B.M_218037;G4B.M_218038;G4B.M_218039;G4B.M_218040	0	0	1	1	0	Yes	Sense	2	G4C.M_53672;G4C.M_53673	0	0	1	0	0
chr1	11189355	11195981	ANGPTL7	+	10218	ENSG00000171819	NM_021146	angiopoietin like 7	Yes	Sense	1	G4B.M_5690	0	0	0	1	0	No	Sense	0		0	0	0	0	0
chr19	11237450	11241943	ANGPTL8	+	55908	ENSG00000130173	NM_018687	angiopoietin like 8	Yes	Sense	3	G4B.M_218554;G4B.M_218555;G4B.M_218556	1	0	0	2	0	Yes	Sense	2	G4C.M_53820;G4C.M_53821	0	0	0	0	0
chr12	133218312	133235877	ANHX	-	647589	ENSG00000227059	NM_001191054;NM_001372060	anomalous homeobox	Yes	Sense	8	G4B.M_115893;G4B.M_115894;G4B.M_115895;G4B.M_115897;G4B.M_115898;G4B.M_115899;G4B.M_115901;G4B.M_115902	1	0	0	6	0	Yes	Sense	5	G4C.M_27351;G4C.M_27353;G4C.M_27354;G4C.M_27355;G4C.M_27356	0	1	0	1	0
chr8	41653220	41896762	ANK1	-	286	ENSG00000029534	NM_020477;NM_020475;NM_020476;NM_000037;NM_001142446;NM_001142445;NM_020478;NM_020480	ankyrin 1	Yes	Sense	58	G4B.M_424223;G4B.M_424228;G4B.M_424230;G4B.M_424231;G4B.M_424232;G4B.M_424233;G4B.M_424234;G4B.M_424235;G4B.M_424239;G4B.M_424240;G4B.M_424241;G4B.M_424242;G4B.M_424243;G4B.M_424244;G4B.M_424247;G4B.M_424249;G4B.M_424250;G4B.M_424251;G4B.M_424253;G4B.M_424256;G4B.M_424257;G4B.M_424259;G4B.M_424261;G4B.M_424263;G4B.M_424264;G4B.M_424265;G4B.M_424266;G4B.M_424267;G4B.M_424268;G4B.M_424269;G4B.M_424…	2	0	1	54	1	Yes	Sense	23	G4C.M_102381;G4C.M_102382;G4C.M_102383;G4C.M_102385;G4C.M_102386;G4C.M_102387;G4C.M_102388;G4C.M_102389;G4C.M_102390;G4C.M_102391;G4C.M_102392;G4C.M_102397;G4C.M_102399;G4C.M_102401;G4C.M_102402;G4C.M_102403;G4C.M_102404;G4C.M_102405;G4C.M_102406;G4C.M_102408;G4C.M_102409;G4C.M_102411;G4C.M_102412	0	0	0	23	0
chr4	112818032	113384221	ANK2	+	287	ENSG00000145362	NM_001354260;NM_001386187;NM_001354266;NM_001386153;NM_001386154;NM_001386147;NM_001386160;NM_001354249;NM_001386149;NM_001386186;NM_001386143;NM_001354244;NM_001354243;NM_001354254;NM_001354256;NM_001354255;NM_001386161;NM_001354262;NM_001354276;NM_001386162;NM_001354257;NM_001354253;NM_001386156;NM_001354270;NM_001386157;NM_001354277;NM_001354272;NM_001386150;NM_001354274;NM_001354230;NM_001386…	ankyrin 2	Yes	Sense	20	G4B.M_343024;G4B.M_343028;G4B.M_343030;G4B.M_343033;G4B.M_343034;G4B.M_343035;G4B.M_343037;G4B.M_343038;G4B.M_343041;G4B.M_343042;G4B.M_343045;G4B.M_343046;G4B.M_343047;G4B.M_343048;G4B.M_343051;G4B.M_343053;G4B.M_343054;G4B.M_343056;G4B.M_343059;G4B.M_343060	0	0	0	6	0	Yes	Sense	1	G4C.M_85063	0	0	0	0	0
chr10	60026298	60733490	ANK3	-	288	ENSG00000151150	NM_001320874;NM_020987;NM_001204403;NM_001149;NM_001204404	ankyrin 3	Yes	Sense	44	G4B.M_52901;G4B.M_52902;G4B.M_52903;G4B.M_52906;G4B.M_52907;G4B.M_52908;G4B.M_52909;G4B.M_52911;G4B.M_52912;G4B.M_52913;G4B.M_52915;G4B.M_52917;G4B.M_52918;G4B.M_52919;G4B.M_52922;G4B.M_52924;G4B.M_52925;G4B.M_52926;G4B.M_52927;G4B.M_52928;G4B.M_52930;G4B.M_52932;G4B.M_52934;G4B.M_52935;G4B.M_52936;G4B.M_52937;G4B.M_52938;G4B.M_52939;G4B.M_52941;G4B.M_52943;G4B.M_52945;G4B.M_52946;G4B.M_52948;G4B…	1	0	0	22	0	Yes	Sense	6	G4C.M_12464;G4C.M_12465;G4C.M_12466;G4C.M_12467;G4C.M_12470;G4C.M_12471	0	0	1	1	1
chr2	189674290	189761193	ANKAR	+	150709	ENSG00000151687	NM_001378068;NM_144708	ankyrin and armadillo repeat containing	Yes	Sense	6	G4B.M_260849;G4B.M_260850;G4B.M_260851;G4B.M_260852;G4B.M_260853;G4B.M_260854	0	0	0	5	0	No	Sense	0		0	0	0	0	0
chr15	64911902	64958691	ANKDD1A	+	348094	ENSG00000166839	NM_182703	ankyrin repeat and death domain containing 1A	Yes	Sense	12	G4B.M_147584;G4B.M_147585;G4B.M_147586;G4B.M_147587;G4B.M_147588;G4B.M_147590;G4B.M_147591;G4B.M_147592;G4B.M_147594;G4B.M_147595;G4B.M_147596;G4B.M_147598	2	0	0	10	0	Yes	Sense	2	G4C.M_34366;G4C.M_34367	0	0	0	2	0
chr5	75611182	75681773	ANKDD1B	+	728780	ENSG00000189045	NM_001276713	ankyrin repeat and death domain containing 1B	Yes	Sense	4	G4B.M_356685;G4B.M_356686;G4B.M_356688;G4B.M_356690	0	0	0	4	0	No	Sense	0		0	0	0	0	0
chr20	9986126	10058303	ANKEF1	+	63926	ENSG00000132623	NM_022096;NM_001303472;NM_198798	ankyrin repeat and EF-hand domain containing 1	Yes	Sense	2	G4B.M_272183;G4B.M_272184	0	0	0	0	0	Yes	Sense	1	G4C.M_67797	0	0	0	1	0
chr17	55882301	56517016	ANKFN1	+	162282	ENSG00000153930	NM_153228;NM_001365758;NM_001370326	ankyrin repeat and fibronectin type III domain containing 1	Yes	Sense	38	G4B.M_193259;G4B.M_193260;G4B.M_193261;G4B.M_193263;G4B.M_193264;G4B.M_193267;G4B.M_193268;G4B.M_193270;G4B.M_193271;G4B.M_193272;G4B.M_193275;G4B.M_193277;G4B.M_193282;G4B.M_193283;G4B.M_193289;G4B.M_193290;G4B.M_193291;G4B.M_193292;G4B.M_193294;G4B.M_193295;G4B.M_193296;G4B.M_193297;G4B.M_193298;G4B.M_193299;G4B.M_193301;G4B.M_193302;G4B.M_193306;G4B.M_193308;G4B.M_193313;G4B.M_193316;G4B.M_193…	0	0	0	19	0	No	Sense	0		0	0	0	0	0
chr17	4163821	4263995	ANKFY1	-	51479	ENSG00000185722	NM_001330063;NM_001257999;NM_016376	ankyrin repeat and FYVE domain containing 1	Yes	Sense	8	G4B.M_178783;G4B.M_178784;G4B.M_178785;G4B.M_178788;G4B.M_178789;G4B.M_178791;G4B.M_178792;G4B.M_178793	0	0	1	8	0	Yes	Sense	2	G4C.M_42813;G4C.M_42814	0	0	0	2	0
chr5	14704800	14871778	ANKH	-	56172	ENSG00000154122	NM_054027	ANKH inorganic pyrophosphate transport regulator	Yes	Sense	15	G4B.M_351997;G4B.M_351998;G4B.M_351999;G4B.M_352000;G4B.M_352001;G4B.M_352009;G4B.M_352020;G4B.M_352021;G4B.M_352022;G4B.M_352024;G4B.M_352025;G4B.M_352027;G4B.M_352028;G4B.M_352029;G4B.M_352030	0	0	0	13	2	Yes	Sense	2	G4C.M_86939;G4C.M_86941	0	0	0	2	0
chr5	140401814	140539856	ANKHD1	+	54882	ENSG00000131503	NM_001197030;NM_017747;NM_024668;NM_017978	ankyrin repeat and KH domain containing 1	Yes	Sense	5	G4B.M_362976;G4B.M_362980;G4B.M_362982;G4B.M_362984;G4B.M_362986	1	0	0	4	0	Yes	Sense	2	G4C.M_88892;G4C.M_88894	0	0	0	2	0
chr5	140401908	140549569	ANKHD1-EIF4EBP3	+	404734	ENSG00000254996	NM_020690	ANKHD1-EIF4EBP3 readthrough	Yes	Sense	7	G4B.M_362976;G4B.M_362980;G4B.M_362982;G4B.M_362984;G4B.M_362986;G4B.M_362988;G4B.M_362989	1	0	0	4	0	Yes	Sense	2	G4C.M_88892;G4C.M_88894	0	0	0	2	0
chr7	92245974	92401383	ANKIB1	+	54467	ENSG00000001629	NM_019004	ankyrin repeat and IBR domain containing 1	Yes	Sense	6	G4B.M_406534;G4B.M_406536;G4B.M_406538;G4B.M_406539;G4B.M_406540;G4B.M_406543	1	1	0	2	0	Yes	Sense	1	G4C.M_98410	0	1	0	0	0
chr11	113387779	113400416	ANKK1	+	255239	ENSG00000170209	NM_178510	ankyrin repeat and kinase domain containing 1	Yes	Sense	5	G4B.M_88831;G4B.M_88833;G4B.M_88837;G4B.M_88839;G4B.M_88840	2	0	0	3	0	No	Sense	0		0	0	0	0	0
chr19	17281645	17287646	ANKLE1	+	126549	ENSG00000160117	NM_152363;NM_001278445;NM_001278443;NM_001278444	ankyrin repeat and LEM domain containing 1	Yes	Sense	2	G4B.M_220883;G4B.M_220884	0	0	0	2	0	Yes	Sense	2	G4C.M_54600;G4C.M_54602	0	0	0	2	0
chr12	132725503	132761832	ANKLE2	-	23141	ENSG00000176915	NM_015114	ankyrin repeat and LEM domain containing 2	Yes	Sense	7	G4B.M_115783;G4B.M_115784;G4B.M_115785;G4B.M_115787;G4B.M_115788;G4B.M_115789;G4B.M_115791	1	0	0	6	0	Yes	Sense	1	G4C.M_27328	0	0	0	1	0
chr2	240479422	240569209	ANKMY1	-	51281	ENSG00000144504	NM_001282780;NM_001282781;NM_001354024;NM_016552;NM_001354025;NM_017844;NM_001308375;NM_001354023;NM_001282771;NM_001354026	ankyrin repeat and MYND domain containing 1	Yes	Sense	24	G4B.M_269150;G4B.M_269157;G4B.M_269158;G4B.M_269160;G4B.M_269161;G4B.M_269163;G4B.M_269165;G4B.M_269166;G4B.M_269167;G4B.M_269168;G4B.M_269169;G4B.M_269170;G4B.M_269171;G4B.M_269172;G4B.M_269173;G4B.M_269175;G4B.M_269176;G4B.M_269177;G4B.M_269179;G4B.M_269180;G4B.M_269181;G4B.M_269184;G4B.M_269185;G4B.M_269189	0	0	0	6	1	Yes	Sense	17	G4C.M_66939;G4C.M_66944;G4C.M_66945;G4C.M_66946;G4C.M_66948;G4C.M_66949;G4C.M_66951;G4C.M_66952;G4C.M_66953;G4C.M_66954;G4C.M_66955;G4C.M_66956;G4C.M_66957;G4C.M_66958;G4C.M_66960;G4C.M_66961;G4C.M_66962	3	0	0	1	0
chr7	16599779	16645817	ANKMY2	-	57037	ENSG00000106524	NM_020319	ankyrin repeat and MYND domain containing 2	Yes	Sense	5	G4B.M_396868;G4B.M_396869;G4B.M_396870;G4B.M_396871;G4B.M_396872	1	0	0	4	0	Yes	Sense	1	G4C.M_96334	0	0	0	1	0
chr5	73552190	73565667	ANKRA2	-	57763	ENSG00000164331	NM_023039	ankyrin repeat family A member 2	Yes	Sense	1	G4B.M_356433	1	0	0	0	0	No	Sense	0		0	0	0	0	0
chr10	90912096	90921087	ANKRD1	-	27063	ENSG00000148677	NM_014391	ankyrin repeat domain 1	Yes	Sense	2	G4B.M_58192;G4B.M_58193	0	0	0	1	1	Yes	Sense	1	G4C.M_13659	0	0	0	1	0
chr13	110878540	110915069	ANKRD10	-	55608	ENSG00000088448	NM_017664;NM_001286721	ankyrin repeat domain 10	Yes	Sense	1	G4B.M_124403	0	0	0	1	0	No	Sense	0		0	0	0	0	0
chr16	89267630	89490561	ANKRD11	-	29123	ENSG00000167522	NM_001256182;NM_001256183;NM_013275	ankyrin repeat domain 11	Yes	Sense	58	G4B.M_176649;G4B.M_176655;G4B.M_176656;G4B.M_176658;G4B.M_176659;G4B.M_176660;G4B.M_176662;G4B.M_176663;G4B.M_176664;G4B.M_176669;G4B.M_176670;G4B.M_176672;G4B.M_176676;G4B.M_176677;G4B.M_176678;G4B.M_176680;G4B.M_176681;G4B.M_176682;G4B.M_176684;G4B.M_176685;G4B.M_176695;G4B.M_176696;G4B.M_176697;G4B.M_176698;G4B.M_176700;G4B.M_176702;G4B.M_176703;G4B.M_176704;G4B.M_176705;G4B.M_176708;G4B.M_176…	0	0	0	39	0	Yes	Sense	15	G4C.M_42114;G4C.M_42115;G4C.M_42116;G4C.M_42122;G4C.M_42123;G4C.M_42124;G4C.M_42126;G4C.M_42127;G4C.M_42128;G4C.M_42129;G4C.M_42130;G4C.M_42131;G4C.M_42132;G4C.M_42133;G4C.M_42134	0	0	0	6	0
chr18	9136228	9285985	ANKRD12	+	23253	ENSG00000101745	NM_015208;NM_001083625;NM_001204056	ankyrin repeat domain 12	Yes	Sense	6	G4B.M_203406;G4B.M_203408;G4B.M_203410;G4B.M_203411;G4B.M_203412;G4B.M_203414	1	0	0	2	0	Yes	Sense	3	G4C.M_49482;G4C.M_49483;G4C.M_49484	0	0	0	1	0
chr12	109999186	110039763	ANKRD13A	+	88455	ENSG00000076513	NM_033121	ankyrin repeat domain 13A	Yes	Sense	7	G4B.M_109389;G4B.M_109390;G4B.M_109391;G4B.M_109392;G4B.M_109393;G4B.M_109394;G4B.M_109395	0	2	0	5	0	No	Sense	0		0	0	0	0	0
chr17	29589769	29614761	ANKRD13B	+	124930	ENSG00000198720	NM_152345	ankyrin repeat domain 13B	Yes	Sense	7	G4B.M_185090;G4B.M_185093;G4B.M_185094;G4B.M_185095;G4B.M_185096;G4B.M_185098;G4B.M_185099	0	0	0	6	0	Yes	Sense	4	G4C.M_44465;G4C.M_44469;G4C.M_44471;G4C.M_44472	1	0	0	3	0
chr1	70258999	70354734	ANKRD13C	-	81573	ENSG00000118454	NM_030816	ankyrin repeat domain 13C	Yes	Sense	1	G4B.M_21770	1	0	0	0	0	No	Sense	0		0	0	0	0	0
chr11	67289300	67302485	ANKRD13D	+	338692	ENSG00000172932	NM_001347901;NM_207354	ankyrin repeat domain 13D	Yes	Sense	8	G4B.M_81674;G4B.M_81675;G4B.M_81676;G4B.M_81677;G4B.M_81678;G4B.M_81679;G4B.M_81680;G4B.M_81682	2	1	1	5	0	Yes	Sense	2	G4C.M_19795;G4C.M_19799	0	0	1	2	0
chr10	5861616	5889906	ANKRD16	-	54522	ENSG00000134461	NM_019046;NM_001009941;NM_001009943	ankyrin repeat domain 16	Yes	Sense	5	G4B.M_46428;G4B.M_46429;G4B.M_46430;G4B.M_46431;G4B.M_46435	1	0	0	0	0	Yes	Sense	2	G4C.M_11019;G4C.M_11020	0	0	0	1	0
chr4	73073376	73258798	ANKRD17	-	26057	ENSG00000132466	NM_015574;NM_032217;NM_001286771;NM_198889	ankyrin repeat domain 17	Yes	Sense	10	G4B.M_340006;G4B.M_340007;G4B.M_340008;G4B.M_340009;G4B.M_340013;G4B.M_340014;G4B.M_340016;G4B.M_340017;G4B.M_340019;G4B.M_340020	1	0	0	9	0	No	Sense	0		0	0	0	0	0
chr9	38571358	38620596	ANKRD18A	-	253650	ENSG00000180071	NM_147195;NM_001331100	ankyrin repeat domain 18A	Yes	Sense	5	G4B.M_441413;G4B.M_441414;G4B.M_441415;G4B.M_441418;G4B.M_441420	3	1	0	1	0	No	Sense	0		0	0	0	0	0
chr9	33524394	33573009	ANKRD18B	+	441459	ENSG00000230453	NM_001353432	ankyrin repeat domain 18B	Yes	Sense	3	G4B.M_440123;G4B.M_440124;G4B.M_440125	1	2	0	1	0	No	Sense	0		0	0	0	0	0
chr10	97572499	97583884	ANKRD2	+	26287	ENSG00000165887	NM_001346793;NM_001291219;NM_001291218;NM_020349;NM_001129981	ankyrin repeat domain 2	Yes	Sense	4	G4B.M_59232;G4B.M_59233;G4B.M_59235;G4B.M_59236	0	0	0	4	0	Yes	Sense	2	G4C.M_13847;G4C.M_13849	1	0	0	1	0
chr9	67832765	67920552	ANKRD20A1	+	84210	ENSG00000260691	NM_032250	ankyrin repeat domain 20 family member A1	Yes	Sense	3	G4B.M_442841;G4B.M_442845;G4B.M_442847	0	0	0	0	0	Yes	Sense	1	G4C.M_106500	0	0	0	1	0
chr10	88819896	88851844	ANKRD22	-	118932	ENSG00000152766	NM_144590	ankyrin repeat domain 22	Yes	Sense	1	G4B.M_58018	0	0	0	1	0	No	Sense	0		0	0	0	0	0
chr2	96824526	96857934	ANKRD23	-	200539	ENSG00000163126	NM_144994	ankyrin repeat domain 23	Yes	Sense	11	G4B.M_249607;G4B.M_249610;G4B.M_249611;G4B.M_249612;G4B.M_249614;G4B.M_249615;G4B.M_249616;G4B.M_249620;G4B.M_249621;G4B.M_249622;G4B.M_249623	4	0	0	2	1	Yes	Sense	4	G4C.M_62786;G4C.M_62787;G4C.M_62788;G4C.M_62789	0	0	0	2	0
chr19	4183354	4224814	ANKRD24	+	170961	ENSG00000089847	NM_133475	ankyrin repeat domain 24	Yes	Sense	13	G4B.M_215467;G4B.M_215468;G4B.M_215470;G4B.M_215473;G4B.M_215474;G4B.M_215475;G4B.M_215476;G4B.M_215481;G4B.M_215484;G4B.M_215488;G4B.M_215490;G4B.M_215492;G4B.M_215493	2	0	1	10	0	Yes	Sense	3	G4C.M_52798;G4C.M_52800;G4C.M_52801	0	0	0	3	0
chr10	26973793	27100494	ANKRD26	-	22852	ENSG00000107890	NM_014915;NM_001256053	ankyrin repeat domain 26	Yes	Sense	3	G4B.M_48949;G4B.M_48951;G4B.M_48952	1	0	0	2	0	Yes	Sense	1	G4C.M_11524	0	0	0	0	0
chr19	32597006	32676597	ANKRD27	-	84079	ENSG00000105186	NM_032139	ankyrin repeat domain 27	Yes	Sense	14	G4B.M_224040;G4B.M_224042;G4B.M_224043;G4B.M_224044;G4B.M_224046;G4B.M_224047;G4B.M_224048;G4B.M_224049;G4B.M_224051;G4B.M_224053;G4B.M_224054;G4B.M_224055;G4B.M_224056;G4B.M_224060	1	0	1	8	0	Yes	Sense	1	G4C.M_55532	0	0	0	1	0
chr3	15667236	15859771	ANKRD28	-	23243	ENSG00000206560	NM_015199;NM_001349279;NM_001195098;NM_001349283;NM_001195099;NM_001349280;NM_001349281;NM_001349282;NM_001349278;NM_001349277	ankyrin repeat domain 28	Yes	Sense	11	G4B.M_308959;G4B.M_308961;G4B.M_308962;G4B.M_308963;G4B.M_308966;G4B.M_308968;G4B.M_308969;G4B.M_308970;G4B.M_308973;G4B.M_308974;G4B.M_308975	0	0	0	7	0	Yes	Sense	2	G4C.M_77882;G4C.M_77884	0	0	0	1	0
chr18	23598926	23662911	ANKRD29	-	147463	ENSG00000154065	NM_173505;NM_001308238	ankyrin repeat domain 29	Yes	Sense	2	G4B.M_204836;G4B.M_204837	0	0	0	2	0	Yes	Sense	2	G4C.M_49787;G4C.M_49788	0	0	0	2	0
chr10	37125598	37232567	ANKRD30A	+	91074	ENSG00000148513	NM_052997	ankyrin repeat domain 30A	Yes	Sense	1	G4B.M_50129	0	0	0	1	0	Yes	Sense	1	G4C.M_11757	0	0	0	1	0
chr18	14728272	14854038	ANKRD30B	+	374860	ENSG00000180777	NM_001367607	ankyrin repeat domain 30B	Yes	Sense	1	G4B.M_204403	0	0	0	0	0	Yes	Sense	3	G4C.M_49702;G4C.M_49703;G4C.M_49704	0	0	0	3	0
chr2	132147591	132257969	ANKRD30BL	-	554226	ENSG00000163046	NM_001358416	ankyrin repeat domain 30B like	Yes	Sense	7	G4B.M_256036;G4B.M_256043;G4B.M_256044;G4B.M_256045;G4B.M_256046;G4B.M_256048;G4B.M_256050	0	1	0	0	0	Yes	Sense	3	G4C.M_64219;G4C.M_64222;G4C.M_64223	0	0	0	1	0
chr5	75068275	75236911	ANKRD31	-	256006	ENSG00000145700	NM_001372053;NM_001164443	ankyrin repeat domain 31	Yes	Sense	8	G4B.M_356639;G4B.M_356640;G4B.M_356641;G4B.M_356643;G4B.M_356645;G4B.M_356646;G4B.M_356647;G4B.M_356649	1	0	0	7	0	No	Sense	0		0	0	0	0	0
chr12	51888009	51891727	ANKRD33	+	341405	ENSG00000167612	NM_182608;NM_001304459;NM_001130015;NM_001304460	ankyrin repeat domain 33	Yes	Sense	2	G4B.M_101986;G4B.M_101988	0	0	0	1	1	Yes	Sense	1	G4C.M_24098	0	0	0	1	0
chr5	10564070	10657816	ANKRD33B	+	651746	ENSG00000164236	NM_001164440	ankyrin repeat domain 33B	Yes	Sense	15	G4B.M_351552;G4B.M_351554;G4B.M_351555;G4B.M_351556;G4B.M_351558;G4B.M_351559;G4B.M_351561;G4B.M_351563;G4B.M_351564;G4B.M_351565;G4B.M_351568;G4B.M_351569;G4B.M_351570;G4B.M_351572;G4B.M_351575	1	0	0	12	1	Yes	Sense	5	G4C.M_86851;G4C.M_86854;G4C.M_86857;G4C.M_86858;G4C.M_86860	1	0	0	2	1
chr1	145959441	145964575	ANKRD34A	-	284615	ENSG00000272031	NM_001039888	ankyrin repeat domain 34A	Yes	Sense	3	G4B.M_27499;G4B.M_27504;G4B.M_27506	1	0	0	1	0	No	Sense	0		0	0	0	0	0
chr5	80556755	80570280	ANKRD34B	-	340120	ENSG00000189127	NM_001004441	ankyrin repeat domain 34B	Yes	Sense	2	G4B.M_357307;G4B.M_357308	1	0	0	0	0	Yes	Sense	2	G4C.M_87808;G4C.M_87810	1	0	0	1	0
chr15	79282722	79298239	ANKRD34C	+	390616	ENSG00000235711	NM_001146341	ankyrin repeat domain 34C	Yes	Sense	2	G4B.M_152146;G4B.M_152147	1	0	0	0	0	No	Sense	0		0	0	0	0	0
chr1	145866560	145885866	ANKRD35	-	148741	ENSG00000198483	NM_144698;NM_001280799	ankyrin repeat domain 35	Yes	Sense	7	G4B.M_27478;G4B.M_27479;G4B.M_27480;G4B.M_27481;G4B.M_27484;G4B.M_27485;G4B.M_27486	3	0	2	1	0	Yes	Sense	4	G4C.M_7073;G4C.M_7077;G4C.M_7078;G4C.M_7079	3	0	0	0	0
chr2	97113153	97264521	ANKRD36	+	375248	ENSG00000135976	NM_001354587	ankyrin repeat domain 36	Yes	Sense	3	G4B.M_249736;G4B.M_249738;G4B.M_249739	1	0	0	2	0	Yes	Sense	1	G4C.M_62825	0	0	0	1	0
chr2	97492663	97589965	ANKRD36B	-	57730	ENSG00000196912	NM_025190	ankyrin repeat domain 36B	Yes	Sense	5	G4B.M_249762;G4B.M_249763;G4B.M_249764;G4B.M_249766;G4B.M_249767	1	0	0	3	0	Yes	Sense	1	G4C.M_62826	0	0	0	0	0
chr2	95836919	95991831	ANKRD36C	-	400986	ENSG00000174501	NM_001310154	ankyrin repeat domain 36C	Yes	Sense	5	G4B.M_249274;G4B.M_249275;G4B.M_249276;G4B.M_249277;G4B.M_249279	0	0	0	5	0	Yes	Sense	1	G4C.M_62688	0	0	0	1	0
chr4	185396021	185400628	ANKRD37	+	353322	ENSG00000186352	NM_181726	ankyrin repeat domain 37	Yes	Sense	1	G4B.M_348216	0	0	0	1	0	No	Sense	0		0	0	0	0	0
chr2	96836611	96858016	ANKRD39	-	51239	ENSG00000213337	NM_016466	ankyrin repeat domain 39	Yes	Sense	8	G4B.M_249614;G4B.M_249615;G4B.M_249616;G4B.M_249620;G4B.M_249621;G4B.M_249622;G4B.M_249623;G4B.M_249624	5	0	0	2	0	Yes	Sense	2	G4C.M_62788;G4C.M_62789	0	0	0	2	0
chr17	50693198	50707914	ANKRD40	-	91369	ENSG00000154945	NM_052855	ankyrin repeat domain 40	Yes	Sense	1	G4B.M_192784	0	1	0	0	0	Yes	Sense	3	G4C.M_46467;G4C.M_46468;G4C.M_46469	0	2	0	1	0
chr17	50761029	50767557	ANKRD40CL	-	55018	ENSG00000167117	NM_001358683	ANKRD40 C-terminal like	Yes	Sense	2	G4B.M_192790;G4B.M_192791	0	0	0	2	0	No	Sense	0		0	0	0	0	0
chr11	83193712	83260694	ANKRD42	+	338699	ENSG00000137494	NM_001300977;NM_001300973;NM_001300976;NM_001300972;NM_182603;NM_001300975	ankyrin repeat domain 42	Yes	Sense	4	G4B.M_86331;G4B.M_86334;G4B.M_86335;G4B.M_86336	0	1	0	1	0	No	Sense	0		0	0	0	0	0
chr2	196967017	197311173	ANKRD44	-	91526	ENSG00000065413	NM_001367497;NM_001367495;NM_001195144;NM_001367496;NM_153697	ankyrin repeat domain 44	Yes	Sense	26	G4B.M_261337;G4B.M_261338;G4B.M_261339;G4B.M_261341;G4B.M_261342;G4B.M_261343;G4B.M_261344;G4B.M_261345;G4B.M_261347;G4B.M_261349;G4B.M_261351;G4B.M_261352;G4B.M_261355;G4B.M_261356;G4B.M_261357;G4B.M_261358;G4B.M_261360;G4B.M_261364;G4B.M_261365;G4B.M_261366;G4B.M_261367;G4B.M_261368;G4B.M_261369;G4B.M_261370;G4B.M_261371;G4B.M_261373	0	0	0	22	1	Yes	Sense	5	G4C.M_65086;G4C.M_65090;G4C.M_65091;G4C.M_65092;G4C.M_65093	0	0	0	4	0
chr1	173608336	173669851	ANKRD45	-	339416	ENSG00000183831	NM_198493	ankyrin repeat domain 45	Yes	Sense	6	G4B.M_33299;G4B.M_33300;G4B.M_33301;G4B.M_33302;G4B.M_33303;G4B.M_33304	0	0	0	5	0	Yes	Sense	2	G4C.M_8326;G4C.M_8327	0	0	0	1	0
chr8	100509752	100559784	ANKRD46	-	157567	ENSG00000186106	NM_001270379;NM_001270377;NM_198401;NM_001270378	ankyrin repeat domain 46	Yes	Sense	3	G4B.M_429385;G4B.M_429387;G4B.M_429388	0	0	0	1	0	Yes	Sense	1	G4C.M_103341	0	1	0	0	0
chr11	94493979	94499578	ANKRD49	+	54851	ENSG00000168876	NM_017704	ankyrin repeat domain 49	No	Sense	0		0	0	0	0	0	No	Sense	0		0	0	0	0	0
chr4	124664048	124712732	ANKRD50	-	57182	ENSG00000151458	NM_020337;NM_001167882	ankyrin repeat domain 50	Yes	Sense	3	G4B.M_343757;G4B.M_343761;G4B.M_343763	2	0	0	1	0	No	Sense	0		0	0	0	0	0
chr12	56237807	56258384	ANKRD52	-	283373	ENSG00000139645	NM_173595	ankyrin repeat domain 52	Yes	Sense	13	G4B.M_103786;G4B.M_103787;G4B.M_103791;G4B.M_103795;G4B.M_103796;G4B.M_103797;G4B.M_103799;G4B.M_103800;G4B.M_103801;G4B.M_103802;G4B.M_103803;G4B.M_103804;G4B.M_103807	1	0	1	8	4	Yes	Sense	4	G4C.M_24575;G4C.M_24576;G4C.M_24577;G4C.M_24583	1	0	0	0	3
chr2	70978380	70985499	ANKRD53	+	79998	ENSG00000144031	NM_024933;NM_001369683;NM_001115116	ankyrin repeat domain 53	Yes	Sense	5	G4B.M_245933;G4B.M_245934;G4B.M_245935;G4B.M_245938;G4B.M_245941	0	2	0	2	1	Yes	Sense	1	G4C.M_61894	0	0	0	1	0
chr22	37830855	37849327	ANKRD54	-	129138	ENSG00000100124	NM_138797;NM_001349853;NM_001363839	ankyrin repeat domain 54	Yes	Sense	2	G4B.M_299531;G4B.M_299533	0	0	0	0	1	Yes	Sense	3	G4C.M_75202;G4C.M_75203;G4C.M_75204	1	0	0	2	0
chr5	56099680	56233330	ANKRD55	-	79722	ENSG00000164512	NM_024669	ankyrin repeat domain 55	Yes	Sense	6	G4B.M_354695;G4B.M_354699;G4B.M_354703;G4B.M_354704;G4B.M_354705;G4B.M_354706	0	0	0	6	0	No	Sense	0		0	0	0	0	0
chr6	89433152	89633834	ANKRD6	+	22881	ENSG00000135299	NM_001242813;NM_001242809;NM_014942;NM_001242811;NM_001242814	ankyrin repeat domain 6	Yes	Sense	11	G4B.M_384074;G4B.M_384080;G4B.M_384081;G4B.M_384084;G4B.M_384087;G4B.M_384088;G4B.M_384090;G4B.M_384091;G4B.M_384092;G4B.M_384093;G4B.M_384094	0	0	0	1	0	Yes	Sense	2	G4C.M_93420;G4C.M_93422	0	0	0	1	0
chr20	58218495	58228653	ANKRD60	-	140731	ENSG00000124227	NM_001304369	ankyrin repeat domain 60	Yes	Sense	8	G4B.M_282321;G4B.M_282322;G4B.M_282324;G4B.M_282325;G4B.M_282330;G4B.M_282331;G4B.M_282332;G4B.M_282333	4	0	0	4	0	Yes	Sense	2	G4C.M_70132;G4C.M_70134	0	0	1	1	0
chr7	6031376	6036552	ANKRD61	+	100310846	ENSG00000157999	NM_001271700	ankyrin repeat domain 61	No	Sense	0		0	0	0	0	0	No	Sense	0		0	0	0	0	0
chr18	12093843	12129764	ANKRD62	+	342850	ENSG00000181626	NM_001277333	ankyrin repeat domain 62	Yes	Sense	9	G4B.M_203894;G4B.M_203895;G4B.M_203896;G4B.M_203897;G4B.M_203898;G4B.M_203899;G4B.M_203900;G4B.M_203901;G4B.M_203902	1	0	0	8	0	Yes	Sense	3	G4C.M_49584;G4C.M_49585;G4C.M_49586	2	0	0	1	0
chr15	40278372	40283064	ANKRD63	-	100131244	ENSG00000230778	NM_001190479	ankyrin repeat domain 63	Yes	Sense	5	G4B.M_144061;G4B.M_144063;G4B.M_144067;G4B.M_144068;G4B.M_144069	3	0	0	0	2	Yes	Sense	1	G4C.M_33576	0	1	0	0	0
chr1	1418420	1421769	ANKRD65	-	441869	ENSG00000235098	NM_001243536;NM_001375660;NM_001243535;NM_001145210;NM_001375659	ankyrin repeat domain 65	Yes	Sense	6	G4B.M_882;G4B.M_883;G4B.M_885;G4B.M_886;G4B.M_887;G4B.M_890	1	0	1	2	0	No	Sense	0		0	0	0	0	0
chr6	46746933	46759506	ANKRD66	+	100287718	ENSG00000230062	NM_001162435	ankyrin repeat domain 66	Yes	Sense	2	G4B.M_381289;G4B.M_381290	0	0	0	2	0	No	Sense	0		0	0	0	0	0
chr7	118214669	118496171	ANKRD7	+	56311	ENSG00000106013	NM_019644	ankyrin repeat domain 7	Yes	Sense	5	G4B.M_410158;G4B.M_410159;G4B.M_410160;G4B.M_410161;G4B.M_410166	0	1	0	0	0	Yes	Sense	3	G4C.M_99206;G4C.M_99207;G4C.M_99208	0	0	0	1	0
chr14	102501767	102509799	ANKRD9	-	122416	ENSG00000156381	NM_001348652;NM_152326;NM_001348651	ankyrin repeat domain 9	Yes	Sense	9	G4B.M_138270;G4B.M_138272;G4B.M_138274;G4B.M_138275;G4B.M_138277;G4B.M_138278;G4B.M_138280;G4B.M_138281;G4B.M_138282	4	0	0	0	3	Yes	Sense	4	G4C.M_31898;G4C.M_31899;G4C.M_31900;G4C.M_31901	0	0	0	0	3
chr6	34889255	35091406	ANKS1A	+	23294	ENSG00000064999	NM_015245	ankyrin repeat and sterile alpha motif domain containing 1A	Yes	Sense	33	G4B.M_377553;G4B.M_377554;G4B.M_377555;G4B.M_377557;G4B.M_377558;G4B.M_377559;G4B.M_377560;G4B.M_377562;G4B.M_377565;G4B.M_377566;G4B.M_377569;G4B.M_377571;G4B.M_377572;G4B.M_377573;G4B.M_377575;G4B.M_377576;G4B.M_377577;G4B.M_377579;G4B.M_377581;G4B.M_377582;G4B.M_377583;G4B.M_377584;G4B.M_377587;G4B.M_377590;G4B.M_377591;G4B.M_377592;G4B.M_377593;G4B.M_377597;G4B.M_377598;G4B.M_377599;G4B.M_377…	0	1	1	32	0	Yes	Sense	4	G4C.M_92053;G4C.M_92056;G4C.M_92057;G4C.M_92059	0	0	0	4	0
chr12	98726457	99984654	ANKS1B	-	56899	ENSG00000185046	NM_001352216;NM_001352213;NM_001352214;NM_001204081;NM_001352223;NM_020140;NM_001352197;NM_152788;NM_001352206;NM_001204069;NM_001204066;NM_001352203;NM_001352186;NM_001352185;NM_001352187;NM_001352188;NM_001352196;NM_001352189;NM_001352190;NM_001352192;NM_001352193;NM_001352202;NM_001352204;NM_001352195;NM_181670;NM_001352205;NM_001352198;NM_001204067;NM_001352211;NM_001352212;NM_001352210;NM_00…	ankyrin repeat and sterile alpha motif domain containing 1B	Yes	Sense	51	G4B.M_107527;G4B.M_107528;G4B.M_107529;G4B.M_107531;G4B.M_107533;G4B.M_107534;G4B.M_107535;G4B.M_107536;G4B.M_107538;G4B.M_107539;G4B.M_107540;G4B.M_107542;G4B.M_107543;G4B.M_107547;G4B.M_107548;G4B.M_107549;G4B.M_107550;G4B.M_107551;G4B.M_107552;G4B.M_107553;G4B.M_107554;G4B.M_107555;G4B.M_107556;G4B.M_107557;G4B.M_107558;G4B.M_107562;G4B.M_107563;G4B.M_107564;G4B.M_107565;G4B.M_107573;G4B.M_107…	0	0	0	51	0	Yes	Sense	7	G4C.M_25262;G4C.M_25264;G4C.M_25265;G4C.M_25268;G4C.M_25270;G4C.M_25271;G4C.M_25272	1	0	0	6	0
chr16	4696510	4734378	ANKS3	-	124401	ENSG00000168096	NM_133450;NM_001324129;NM_001242929;NM_001308089;NM_001324130	ankyrin repeat and sterile alpha motif domain containing 3	Yes	Sense	7	G4B.M_159785;G4B.M_159787;G4B.M_159789;G4B.M_159791;G4B.M_159795;G4B.M_159797;G4B.M_159798	0	1	0	4	0	Yes	Sense	1	G4C.M_37879	0	0	0	1	0
chr16	21233699	21253850	ANKS4B	+	257629	ENSG00000175311	NM_145865	ankyrin repeat and sterile alpha motif domain containing 4B	No	Sense	0		0	0	0	0	0	No	Sense	0		0	0	0	0	0
chr9	98731329	98796965	ANKS6	-	203286	ENSG00000165138	NM_173551	ankyrin repeat and sterile alpha motif domain containing 6	Yes	Sense	18	G4B.M_447449;G4B.M_447450;G4B.M_447452;G4B.M_447453;G4B.M_447454;G4B.M_447455;G4B.M_447456;G4B.M_447457;G4B.M_447458;G4B.M_447459;G4B.M_447460;G4B.M_447464;G4B.M_447465;G4B.M_447466;G4B.M_447467;G4B.M_447468;G4B.M_447469;G4B.M_447471	0	1	1	12	2	Yes	Sense	4	G4C.M_107481;G4C.M_107484;G4C.M_107485;G4C.M_107487	0	0	0	4	0
chr3	149761100	149968385	ANKUB1	-	389161	ENSG00000206199	NM_001315505;NM_001144960;NM_001315506	ankyrin repeat and ubiquitin domain containing 1	Yes	Sense	12	G4B.M_325740;G4B.M_325741;G4B.M_325742;G4B.M_325743;G4B.M_325744;G4B.M_325745;G4B.M_325746;G4B.M_325747;G4B.M_325748;G4B.M_325749;G4B.M_325754;G4B.M_325756	1	0	0	3	0	Yes	Sense	2	G4C.M_81358;G4C.M_81359	1	0	0	0	0
chr2	219229783	219236679	ANKZF1	+	55139	ENSG00000163516	NM_001282792;NM_001042410;NM_018089	ankyrin repeat and zinc finger peptidyl tRNA hydrolase 1	No	Sense	0		0	0	0	0	0	Yes	Sense	1	G4C.M_65625	0	0	0	1	0
chr7	36389821	36453791	ANLN	+	54443	ENSG00000011426	NM_018685;NM_001284301;NM_001284302	anillin actin binding protein	Yes	Sense	3	G4B.M_399477;G4B.M_399478;G4B.M_399479	0	0	0	3	0	No	Sense	0		0	0	0	0	0
chr11	70078302	70189528	ANO1	+	55107	ENSG00000131620	NM_001378092;NM_001378093;NM_001378095;NM_018043;NM_001378094;NM_001378097;NM_001378096	anoctamin 1	Yes	Sense	32	G4B.M_83055;G4B.M_83056;G4B.M_83057;G4B.M_83061;G4B.M_83062;G4B.M_83064;G4B.M_83066;G4B.M_83069;G4B.M_83070;G4B.M_83072;G4B.M_83074;G4B.M_83075;G4B.M_83077;G4B.M_83080;G4B.M_83084;G4B.M_83086;G4B.M_83089;G4B.M_83091;G4B.M_83094;G4B.M_83096;G4B.M_83097;G4B.M_83099;G4B.M_83101;G4B.M_83104;G4B.M_83105;G4B.M_83106;G4B.M_83107;G4B.M_83108;G4B.M_83112;G4B.M_83117;G4B.M_83120;G4B.M_83121	1	0	0	31	0	Yes	Sense	10	G4C.M_20234;G4C.M_20238;G4C.M_20241;G4C.M_20243;G4C.M_20244;G4C.M_20251;G4C.M_20256;G4C.M_20260;G4C.M_20261;G4C.M_20262	0	0	0	10	0
chr3	43354859	43691594	ANO10	-	55129	ENSG00000160746	NM_001346468;NM_001346465;NM_018075;NM_001346463;NM_001346464;NM_001346467;NM_001204834;NM_001346469;NM_001204832;NM_001346466;NM_001204831;NM_001204833	anoctamin 10	Yes	Sense	21	G4B.M_312182;G4B.M_312183;G4B.M_312185;G4B.M_312186;G4B.M_312190;G4B.M_312191;G4B.M_312192;G4B.M_312193;G4B.M_312194;G4B.M_312195;G4B.M_312196;G4B.M_312202;G4B.M_312208;G4B.M_312209;G4B.M_312211;G4B.M_312216;G4B.M_312217;G4B.M_312219;G4B.M_312221;G4B.M_312222;G4B.M_312225	0	0	0	15	0	Yes	Sense	6	G4C.M_78453;G4C.M_78454;G4C.M_78455;G4C.M_78457;G4C.M_78458;G4C.M_78460	0	0	0	3	0
chr12	5531869	5946232	ANO2	-	57101	ENSG00000047617	NM_001278596;NM_001278597;NM_001364791	anoctamin 2	Yes	Sense	63	G4B.M_96622;G4B.M_96623;G4B.M_96624;G4B.M_96625;G4B.M_96630;G4B.M_96631;G4B.M_96633;G4B.M_96634;G4B.M_96635;G4B.M_96640;G4B.M_96641;G4B.M_96642;G4B.M_96645;G4B.M_96647;G4B.M_96648;G4B.M_96652;G4B.M_96653;G4B.M_96655;G4B.M_96658;G4B.M_96659;G4B.M_96660;G4B.M_96661;G4B.M_96662;G4B.M_96663;G4B.M_96664;G4B.M_96665;G4B.M_96667;G4B.M_96669;G4B.M_96670;G4B.M_96672;G4B.M_96676;G4B.M_96678;G4B.M_96679;G4B…	0	0	0	59	0	Yes	Sense	14	G4C.M_22982;G4C.M_22983;G4C.M_22984;G4C.M_22985;G4C.M_22987;G4C.M_22989;G4C.M_22990;G4C.M_22991;G4C.M_22993;G4C.M_22994;G4C.M_22995;G4C.M_22996;G4C.M_22997;G4C.M_22998	0	0	0	14	0
chr11	26188842	26663289	ANO3	+	63982	ENSG00000134343	NM_001313726;NM_031418;NM_001313727	anoctamin 3	Yes	Sense	16	G4B.M_74315;G4B.M_74316;G4B.M_74317;G4B.M_74318;G4B.M_74320;G4B.M_74321;G4B.M_74322;G4B.M_74325;G4B.M_74327;G4B.M_74328;G4B.M_74329;G4B.M_74330;G4B.M_74331;G4B.M_74334;G4B.M_74335;G4B.M_74336	0	0	0	16	0	Yes	Sense	2	G4C.M_17963;G4C.M_17964	0	0	0	2	0
chr12	100717526	101128641	ANO4	+	121601	ENSG00000151572	NM_178826;NM_001286616;NM_001286615	anoctamin 4	Yes	Sense	24	G4B.M_107679;G4B.M_107680;G4B.M_107683;G4B.M_107686;G4B.M_107688;G4B.M_107689;G4B.M_107690;G4B.M_107693;G4B.M_107694;G4B.M_107695;G4B.M_107697;G4B.M_107699;G4B.M_107703;G4B.M_107704;G4B.M_107705;G4B.M_107706;G4B.M_107707;G4B.M_107708;G4B.M_107711;G4B.M_107712;G4B.M_107714;G4B.M_107715;G4B.M_107717;G4B.M_107719	2	0	0	7	0	Yes	Sense	4	G4C.M_25290;G4C.M_25293;G4C.M_25295;G4C.M_25296	0	0	0	2	0
chr11	21782659	22283567	ANO5	+	203859;102723370	ENSG00000171714	NM_213599;NM_001142649	anoctamin 5	Yes	Sense	9	G4B.M_74121;G4B.M_74123;G4B.M_74124;G4B.M_74126;G4B.M_74131;G4B.M_74138;G4B.M_74139;G4B.M_74140;G4B.M_74141	0	0	0	1	0	Yes	Sense	1	G4C.M_17936	0	0	0	0	0
chr12	45215987	45482280	ANO6	+	196527	ENSG00000177119	NM_001142679;NM_001204803;NM_001025356;NM_001142678	anoctamin 6	Yes	Sense	13	G4B.M_100475;G4B.M_100477;G4B.M_100478;G4B.M_100480;G4B.M_100481;G4B.M_100483;G4B.M_100484;G4B.M_100485;G4B.M_100487;G4B.M_100488;G4B.M_100493;G4B.M_100495;G4B.M_100497	0	0	0	10	0	Yes	Sense	1	G4C.M_23728	0	0	0	1	0
chr2	241188509	241225377	ANO7	+	50636	ENSG00000146205	NM_001370694;NM_001001666	anoctamin 7	Yes	Sense	6	G4B.M_269675;G4B.M_269679;G4B.M_269682;G4B.M_269686;G4B.M_269688;G4B.M_269689	0	0	0	5	0	Yes	Sense	9	G4C.M_67155;G4C.M_67157;G4C.M_67158;G4C.M_67159;G4C.M_67160;G4C.M_67163;G4C.M_67164;G4C.M_67165;G4C.M_67166	0	0	0	9	0
chr19	17323223	17334855	ANO8	-	57719	ENSG00000074855	NM_020959	anoctamin 8	Yes	Sense	5	G4B.M_220908;G4B.M_220909;G4B.M_220913;G4B.M_220914;G4B.M_220915	0	1	2	2	0	Yes	Sense	4	G4C.M_54610;G4C.M_54611;G4C.M_54612;G4C.M_54613	0	0	1	3	0
chr11	417933	442011	ANO9	-	338440	ENSG00000185101	NM_001012302;NM_001347882	anoctamin 9	Yes	Sense	11	G4B.M_68476;G4B.M_68477;G4B.M_68478;G4B.M_68479;G4B.M_68485;G4B.M_68486;G4B.M_68488;G4B.M_68491;G4B.M_68492;G4B.M_68494;G4B.M_68497	2	0	1	8	0	Yes	Sense	6	G4C.M_16215;G4C.M_16220;G4C.M_16221;G4C.M_16222;G4C.M_16223;G4C.M_16226	0	0	0	6	0
chrX	8528874	8732137	ANOS1	-	3730	ENSG00000011201	NM_000216	anosmin 1	Yes	Sense	15	G4B.M_460166;G4B.M_460168;G4B.M_460169;G4B.M_460174;G4B.M_460175;G4B.M_460177;G4B.M_460180;G4B.M_460181;G4B.M_460183;G4B.M_460184;G4B.M_460186;G4B.M_460187;G4B.M_460190;G4B.M_460192;G4B.M_460193	3	0	0	12	0	Yes	Sense	3	G4C.M_111342;G4C.M_111343;G4C.M_111344	0	0	0	3	0
chr15	68778535	68820897	ANP32A	-	8125	ENSG00000140350	NM_006305	acidic nuclear phosphoprotein 32 family member A	Yes	Sense	17	G4B.M_148690;G4B.M_148692;G4B.M_148694;G4B.M_148696;G4B.M_148698;G4B.M_148699;G4B.M_148701;G4B.M_148703;G4B.M_148704;G4B.M_148709;G4B.M_148710;G4B.M_148711;G4B.M_148713;G4B.M_148715;G4B.M_148716;G4B.M_148717;G4B.M_148718	0	0	1	17	0	Yes	Sense	2	G4C.M_34659;G4C.M_34662	1	0	0	1	0
chr9	97983341	98015943	ANP32B	+	10541	ENSG00000136938	NM_006401	acidic nuclear phosphoprotein 32 family member B	Yes	Sense	2	G4B.M_447192;G4B.M_447197	0	0	0	2	0	Yes	Sense	2	G4C.M_107435;G4C.M_107436	0	0	0	2	0
chr12	48472559	48473622	ANP32D	+	23519	ENSG00000139223	NM_012404	acidic nuclear phosphoprotein 32 family member D	No	Sense	0		0	0	0	0	0	No	Sense	0		0	0	0	0	0
chr1	150218417	150236156	ANP32E	-	81611	ENSG00000143401	NM_001280559;NM_030920;NM_001136479;NM_001136478;NM_001280560	acidic nuclear phosphoprotein 32 family member E	Yes	Sense	2	G4B.M_28141;G4B.M_28145	1	0	0	1	0	No	Sense	0		0	0	0	0	0
chr15	89784895	89815401	ANPEP	-	290	ENSG00000166825	NM_001150;NM_001381923;NM_001381924	alanyl aminopeptidase, membrane	Yes	Sense	16	G4B.M_154431;G4B.M_154432;G4B.M_154434;G4B.M_154435;G4B.M_154439;G4B.M_154444;G4B.M_154446;G4B.M_154449;G4B.M_154452;G4B.M_154453;G4B.M_154454;G4B.M_154455;G4B.M_154459;G4B.M_154460;G4B.M_154461;G4B.M_154462	0	1	1	11	0	Yes	Sense	2	G4C.M_36074;G4C.M_36078	0	0	0	2	0
chr16	720581	722590	ANTKMT	+	65990	ENSG00000103254	NM_001271285;NM_023933	adenine nucleotide translocase lysine methyltransferase	Yes	Sense	1	G4B.M_157238	0	0	0	0	1	Yes	Sense	1	G4C.M_36836	0	1	0	0	0
chr2	69013176	69249327	ANTXR1	+	84168	ENSG00000169604	NM_032208;NM_018153;NM_053034	ANTXR cell adhesion molecule 1	Yes	Sense	18	G4B.M_245486;G4B.M_245490;G4B.M_245491;G4B.M_245497;G4B.M_245501;G4B.M_245502;G4B.M_245503;G4B.M_245506;G4B.M_245507;G4B.M_245512;G4B.M_245516;G4B.M_245517;G4B.M_245519;G4B.M_245520;G4B.M_245522;G4B.M_245525;G4B.M_245526;G4B.M_245528	0	0	0	18	0	Yes	Sense	3	G4C.M_61800;G4C.M_61805;G4C.M_61807	0	0	0	3	0
chr4	79901146	80125454	ANTXR2	-	118429	ENSG00000163297	NM_058172;NM_001286781;NM_001286780;NM_001145794	ANTXR cell adhesion molecule 2	Yes	Sense	8	G4B.M_340659;G4B.M_340662;G4B.M_340666;G4B.M_340667;G4B.M_340668;G4B.M_340671;G4B.M_340672;G4B.M_340673	0	2	0	2	0	No	Sense	0		0	0	0	0	0
chr10	46286345	46330207	ANTXRL	+	195977	ENSG00000274209	NM_001278688;NM_001354208	ANTXR like	Yes	Sense	22	G4B.M_51274;G4B.M_51275;G4B.M_51276;G4B.M_51277;G4B.M_51278;G4B.M_51279;G4B.M_51280;G4B.M_51282;G4B.M_51285;G4B.M_51286;G4B.M_51288;G4B.M_51289;G4B.M_51292;G4B.M_51293;G4B.M_51296;G4B.M_51297;G4B.M_51298;G4B.M_51300;G4B.M_51301;G4B.M_51302;G4B.M_51303;G4B.M_51304	1	1	0	20	0	Yes	Sense	2	G4C.M_12107;G4C.M_12110	1	0	0	1	0
chr9	73151865	73170393	ANXA1	+	301	ENSG00000135046	NM_000700	annexin A1	Yes	Sense	1	G4B.M_443398	0	0	0	0	0	No	Sense	0		0	0	0	0	0
chr4	168092537	168187736	ANXA10	+	11199	ENSG00000109511	NM_007193	annexin A10	Yes	Sense	4	G4B.M_346780;G4B.M_346781;G4B.M_346783;G4B.M_346784	0	0	0	4	0	No	Sense	0		0	0	0	0	0
chr10	80150889	80205572	ANXA11	-	311	ENSG00000122359	NM_001157;NM_145869;NM_001278408;NM_001278407;NM_145868;NM_001278409	annexin A11	Yes	Sense	13	G4B.M_56795;G4B.M_56796;G4B.M_56797;G4B.M_56800;G4B.M_56801;G4B.M_56802;G4B.M_56804;G4B.M_56806;G4B.M_56807;G4B.M_56813;G4B.M_56814;G4B.M_56816;G4B.M_56818	1	0	1	8	1	Yes	Sense	4	G4C.M_13383;G4C.M_13384;G4C.M_13385;G4C.M_13387	0	0	0	2	0
chr8	123680794	123737402	ANXA13	-	312	ENSG00000104537	NM_001003954;NM_004306	annexin A13	Yes	Sense	6	G4B.M_431280;G4B.M_431282;G4B.M_431284;G4B.M_431285;G4B.M_431286;G4B.M_431288	0	0	0	6	0	Yes	Sense	1	G4C.M_103686	0	0	0	1	0
chr15	60347134	60402883	ANXA2	-	302	ENSG00000182718	NM_001136015;NM_004039;NM_001002858;NM_001002857	annexin A2	Yes	Sense	10	G4B.M_146782;G4B.M_146783;G4B.M_146784;G4B.M_146785;G4B.M_146788;G4B.M_146789;G4B.M_146790;G4B.M_146791;G4B.M_146792;G4B.M_146793	0	0	0	6	0	Yes	Sense	2	G4C.M_34165;G4C.M_34166	0	0	0	1	0
chr5	43039233	43043170	ANXA2R	-	389289	ENSG00000177721	NM_001014279;NM_001382352	annexin A2 receptor	No	Sense	0		0	0	0	0	0	No	Sense	0		0	0	0	0	0
chr4	78551747	78610451	ANXA3	+	306	ENSG00000138772	NM_005139	annexin A3	Yes	Sense	5	G4B.M_340566;G4B.M_340567;G4B.M_340568;G4B.M_340571;G4B.M_340574	0	0	0	3	0	Yes	Sense	1	G4C.M_84713	1	0	0	0	0
chr2	69644425	69827112	ANXA4	+	307	ENSG00000196975	NM_001320700;NM_001320698;NM_001365496;NM_001153;NM_001320702	annexin A4	Yes	Sense	13	G4B.M_245595;G4B.M_245597;G4B.M_245599;G4B.M_245600;G4B.M_245601;G4B.M_245602;G4B.M_245604;G4B.M_245605;G4B.M_245606;G4B.M_245609;G4B.M_245613;G4B.M_245614;G4B.M_245615	2	0	1	3	0	Yes	Sense	5	G4C.M_61818;G4C.M_61819;G4C.M_61821;G4C.M_61822;G4C.M_61823	0	0	0	1	0
chr4	121667946	121696995	ANXA5	-	308	ENSG00000164111	NM_001154	annexin A5	Yes	Sense	2	G4B.M_343525;G4B.M_343526	0	0	0	2	0	Yes	Sense	1	G4C.M_85132	1	0	0	0	0
chr5	151100706	151157785	ANXA6	-	309	ENSG00000197043	NM_001363114;NM_001155;NM_001193544	annexin A6	Yes	Sense	23	G4B.M_364885;G4B.M_364886;G4B.M_364887;G4B.M_364889;G4B.M_364891;G4B.M_364896;G4B.M_364897;G4B.M_364899;G4B.M_364900;G4B.M_364901;G4B.M_364903;G4B.M_364904;G4B.M_364905;G4B.M_364906;G4B.M_364907;G4B.M_364909;G4B.M_364910;G4B.M_364913;G4B.M_364916;G4B.M_364917;G4B.M_364918;G4B.M_364919;G4B.M_364920	0	0	1	15	1	Yes	Sense	2	G4C.M_89319;G4C.M_89321	0	0	0	2	0
chr10	73375101	73414076	ANXA7	-	310	ENSG00000138279	NM_001320879;NM_001156;NM_001320880;NM_004034	annexin A7	Yes	Sense	4	G4B.M_55056;G4B.M_55057;G4B.M_55058;G4B.M_55060	1	0	0	1	0	No	Sense	0		0	0	0	0	0
chr10	47460162	47484158	ANXA8	-	653145	ENSG00000265190	NM_001040084;NM_001271703;NM_001271702	annexin A8	Yes	Sense	9	G4B.M_51624;G4B.M_51627;G4B.M_51629;G4B.M_51631;G4B.M_51633;G4B.M_51634;G4B.M_51635;G4B.M_51636;G4B.M_51637	0	0	2	9	0	Yes	Sense	5	G4C.M_12195;G4C.M_12196;G4C.M_12197;G4C.M_12198;G4C.M_12199	1	0	0	4	0
chr10	46375627	46391784	ANXA8L1	+	728113	ENSG00000264230	NM_001278924;NM_001278923;NM_001098845	annexin A8 like 1	Yes	Sense	7	G4B.M_51315;G4B.M_51316;G4B.M_51317;G4B.M_51318;G4B.M_51321;G4B.M_51323;G4B.M_51326	0	0	1	7	0	Yes	Sense	4	G4C.M_12116;G4C.M_12117;G4C.M_12118;G4C.M_12119	0	0	0	4	0
chr1	150982249	150995634	ANXA9	+	8416	ENSG00000143412	NM_003568	annexin A9	Yes	Sense	3	G4B.M_28297;G4B.M_28299;G4B.M_28302	0	0	0	3	0	Yes	Sense	2	G4C.M_7259;G4C.M_7260	0	0	0	2	0
chr7	36512941	36724549	AOAH	-	313	ENSG00000136250	NM_001637;NM_001177506;NM_001177507	acyloxyacyl hydrolase	Yes	Sense	15	G4B.M_399499;G4B.M_399501;G4B.M_399502;G4B.M_399508;G4B.M_399509;G4B.M_399510;G4B.M_399511;G4B.M_399512;G4B.M_399515;G4B.M_399526;G4B.M_399527;G4B.M_399529;G4B.M_399532;G4B.M_399536;G4B.M_399537	0	0	0	15	0	Yes	Sense	1	G4C.M_96833	0	0	0	1	0
chr7	150824627	150861504	AOC1	+	26	ENSG00000002726	NM_001091;NM_001272072	amine oxidase copper containing 1	Yes	Sense	4	G4B.M_414621;G4B.M_414624;G4B.M_414626;G4B.M_414628	0	0	0	4	0	Yes	Sense	2	G4C.M_100116;G4C.M_100118	0	0	0	1	0
chr17	42844580	42850707	AOC2	+	314	ENSG00000131480	NM_009590;NM_001158	amine oxidase copper containing 2	Yes	Sense	2	G4B.M_189407;G4B.M_189408	0	0	1	1	1	Yes	Sense	1	G4C.M_45572	0	0	0	1	0
chr17	42851184	42858130	AOC3	+	8639	ENSG00000131471	NM_003734;NM_001277732;NM_001277731	amine oxidase copper containing 3	Yes	Sense	4	G4B.M_189407;G4B.M_189408;G4B.M_189409;G4B.M_189413	2	0	0	0	1	Yes	Sense	1	G4C.M_45574	0	0	0	0	1
chr9	94726699	95087159	AOPEP	+	84909	ENSG00000148120	NM_001386068;NM_001193329;NM_001386066;NM_001386070;NM_001386063;NM_001386062;NM_001386074;NM_001386075;NM_001386076;NM_001386072;NM_001386073;NM_001386071;NM_001193331;NM_032823;NM_001386069;NM_001386067;NM_001386061	aminopeptidase O (putative)	Yes	Sense	45	G4B.M_446555;G4B.M_446556;G4B.M_446557;G4B.M_446560;G4B.M_446561;G4B.M_446562;G4B.M_446564;G4B.M_446565;G4B.M_446567;G4B.M_446571;G4B.M_446572;G4B.M_446574;G4B.M_446575;G4B.M_446576;G4B.M_446578;G4B.M_446579;G4B.M_446580;G4B.M_446581;G4B.M_446582;G4B.M_446583;G4B.M_446585;G4B.M_446586;G4B.M_446589;G4B.M_446591;G4B.M_446593;G4B.M_446594;G4B.M_446595;G4B.M_446597;G4B.M_446601;G4B.M_446603;G4B.M_446…	0	0	0	38	0	Yes	Sense	10	G4C.M_107281;G4C.M_107283;G4C.M_107284;G4C.M_107285;G4C.M_107286;G4C.M_107288;G4C.M_107289;G4C.M_107290;G4C.M_107292;G4C.M_107293	0	0	0	9	0
chr2	200586014	200677064	AOX1	+	316	ENSG00000138356	NM_001159	aldehyde oxidase 1	Yes	Sense	6	G4B.M_261708;G4B.M_261709;G4B.M_261710;G4B.M_261713;G4B.M_261714;G4B.M_261715	0	0	0	6	0	Yes	Sense	3	G4C.M_65141;G4C.M_65142;G4C.M_65145	0	0	0	3	0
chr4	112231740	112273110	AP1AR	+	55435	ENSG00000138660	NM_018569;NM_001128426	adaptor related protein complex 1 associated regulatory protein	Yes	Sense	2	G4B.M_342975;G4B.M_342976	0	0	0	1	1	No	Sense	0		0	0	0	0	0
chr22	29327680	29388583	AP1B1	-	162	ENSG00000100280	NM_001378565;NM_001378564;NM_001378563;NM_001378562;NM_001127;NM_001378566;NM_145730;NM_001166019	adaptor related protein complex 1 subunit beta 1	Yes	Sense	11	G4B.M_296694;G4B.M_296696;G4B.M_296697;G4B.M_296698;G4B.M_296699;G4B.M_296700;G4B.M_296705;G4B.M_296706;G4B.M_296710;G4B.M_296711;G4B.M_296713	0	0	0	10	0	Yes	Sense	6	G4C.M_74472;G4C.M_74473;G4C.M_74474;G4C.M_74475;G4C.M_74476;G4C.M_74478	0	1	0	5	0
chr16	71729000	71809201	AP1G1	-	164	ENSG00000166747	NM_001128;NM_001030007	adaptor related protein complex 1 subunit gamma 1	Yes	Sense	2	G4B.M_171791;G4B.M_171792	0	0	0	2	0	Yes	Sense	2	G4C.M_40819;G4C.M_40820	0	0	0	1	0
chr14	23559565	23568070	AP1G2	-	8906	ENSG00000213983	NM_001354674;NM_001282475;NM_001354677;NM_001354681;NM_001354675;NM_001354673;NM_001282474;NM_003917	adaptor related protein complex 1 subunit gamma 2	Yes	Sense	5	G4B.M_126736;G4B.M_126741;G4B.M_126743;G4B.M_126744;G4B.M_126747	1	0	1	4	0	Yes	Sense	1	G4C.M_29560	0	1	0	0	0
chr19	16197854	16245906	AP1M1	+	8907	ENSG00000072958	NM_032493;NM_001130524	adaptor related protein complex 1 subunit mu 1	Yes	Sense	15	G4B.M_220464;G4B.M_220465;G4B.M_220467;G4B.M_220468;G4B.M_220469;G4B.M_220471;G4B.M_220472;G4B.M_220475;G4B.M_220476;G4B.M_220477;G4B.M_220478;G4B.M_220479;G4B.M_220481;G4B.M_220483;G4B.M_220484	0	0	0	15	0	Yes	Sense	5	G4C.M_54474;G4C.M_54475;G4C.M_54478;G4C.M_54479;G4C.M_54480	0	0	0	5	0
chr19	10572671	10587315	AP1M2	-	10053	ENSG00000129354	NM_005498;NM_001300887	adaptor related protein complex 1 subunit mu 2	Yes	Sense	6	G4B.M_218272;G4B.M_218274;G4B.M_218275;G4B.M_218276;G4B.M_218277;G4B.M_218278	0	0	0	5	1	No	Sense	0		0	0	0	0	0
chr7	101154456	101161596	AP1S1	+	1174	ENSG00000106367	NM_001283	adaptor related protein complex 1 subunit sigma 1	Yes	Sense	2	G4B.M_408185;G4B.M_408187	0	0	0	2	0	Yes	Sense	1	G4C.M_98814	0	0	0	1	0
chrX	15825806	15854931	AP1S2	-	8905	ENSG00000182287	NM_001272071;NM_003916;NM_001369007;NM_001368994	adaptor related protein complex 1 subunit sigma 2	Yes	Sense	2	G4B.M_461059;G4B.M_461062	1	0	0	1	0	Yes	Sense	2	G4C.M_111508;G4C.M_111509	0	0	0	0	0
chr2	223751686	223838027	AP1S3	-	130340	ENSG00000152056	NM_001039569	adaptor related protein complex 1 subunit sigma 3	Yes	Sense	9	G4B.M_265005;G4B.M_265007;G4B.M_265009;G4B.M_265010;G4B.M_265011;G4B.M_265012;G4B.M_265013;G4B.M_265014;G4B.M_265015	0	0	0	7	0	No	Sense	0		0	0	0	0	0
chr19	49767001	49807114	AP2A1	+	160	ENSG00000196961	NM_130787;NM_014203	adaptor related protein complex 2 subunit alpha 1	Yes	Sense	16	G4B.M_231065;G4B.M_231067;G4B.M_231068;G4B.M_231069;G4B.M_231070;G4B.M_231071;G4B.M_231072;G4B.M_231073;G4B.M_231075;G4B.M_231076;G4B.M_231079;G4B.M_231082;G4B.M_231087;G4B.M_231089;G4B.M_231095;G4B.M_231096	1	0	0	15	0	Yes	Sense	10	G4C.M_58175;G4C.M_58176;G4C.M_58177;G4C.M_58179;G4C.M_58180;G4C.M_58181;G4C.M_58184;G4C.M_58186;G4C.M_58187;G4C.M_58190	0	0	0	10	0
chr11	924894	1012245	AP2A2	+	161	ENSG00000183020	NM_001242837;NM_012305	adaptor related protein complex 2 subunit alpha 2	Yes	Sense	36	G4B.M_68895;G4B.M_68896;G4B.M_68897;G4B.M_68898;G4B.M_68899;G4B.M_68901;G4B.M_68902;G4B.M_68904;G4B.M_68905;G4B.M_68906;G4B.M_68907;G4B.M_68908;G4B.M_68909;G4B.M_68910;G4B.M_68911;G4B.M_68912;G4B.M_68913;G4B.M_68914;G4B.M_68915;G4B.M_68918;G4B.M_68919;G4B.M_68920;G4B.M_68923;G4B.M_68925;G4B.M_68926;G4B.M_68927;G4B.M_68928;G4B.M_68929;G4B.M_68930;G4B.M_68939;G4B.M_68940;G4B.M_68941;G4B.M_68942;G4B…	2	0	0	30	1	Yes	Sense	10	G4C.M_16434;G4C.M_16436;G4C.M_16437;G4C.M_16440;G4C.M_16441;G4C.M_16442;G4C.M_16443;G4C.M_16445;G4C.M_16446;G4C.M_16447	0	0	0	9	0
chr17	35578046	35726413	AP2B1	+	163	ENSG00000006125	NM_001282;NM_001030006	adaptor related protein complex 2 subunit beta 1	Yes	Sense	9	G4B.M_186508;G4B.M_186510;G4B.M_186512;G4B.M_186513;G4B.M_186514;G4B.M_186515;G4B.M_186516;G4B.M_186521;G4B.M_186524	0	0	0	5	0	Yes	Sense	3	G4C.M_44758;G4C.M_44760;G4C.M_44761	0	0	0	1	1
chr3	184174689	184184091	AP2M1	+	1173	ENSG00000161203	NM_001025205;NM_001311198;NM_004068	adaptor related protein complex 2 subunit mu 1	Yes	Sense	2	G4B.M_328570;G4B.M_328573	0	0	0	1	1	Yes	Sense	1	G4C.M_81792	0	0	0	1	0
chr19	46838136	46850846	AP2S1	-	1175	ENSG00000042753	NM_001301078;NM_001301076;NM_001301081;NM_004069;NM_021575	adaptor related protein complex 2 subunit sigma 1	Yes	Sense	9	G4B.M_229596;G4B.M_229597;G4B.M_229598;G4B.M_229600;G4B.M_229602;G4B.M_229603;G4B.M_229604;G4B.M_229605;G4B.M_229606	0	0	0	6	0	Yes	Sense	3	G4C.M_57508;G4C.M_57509;G4C.M_57510	0	0	0	1	0
chr5	78002326	78294698	AP3B1	-	8546	ENSG00000132842	NM_003664;NM_001271769	adaptor related protein complex 3 subunit beta 1	Yes	Sense	10	G4B.M_357003;G4B.M_357007;G4B.M_357009;G4B.M_357012;G4B.M_357013;G4B.M_357014;G4B.M_357015;G4B.M_357016;G4B.M_357017;G4B.M_357019	1	1	0	5	0	No	Sense	0		0	0	0	0	0
chr15	82659281	82710112	AP3B2	-	8120	ENSG00000103723	NM_001278512;NM_004644;NM_001278511;NM_001348440	adaptor related protein complex 3 subunit beta 2	Yes	Sense	21	G4B.M_152905;G4B.M_152906;G4B.M_152907;G4B.M_152908;G4B.M_152909;G4B.M_152911;G4B.M_152915;G4B.M_152916;G4B.M_152918;G4B.M_152919;G4B.M_152922;G4B.M_152925;G4B.M_152926;G4B.M_152927;G4B.M_152928;G4B.M_152930;G4B.M_152931;G4B.M_152932;G4B.M_152933;G4B.M_152934;G4B.M_152935	1	0	0	9	0	Yes	Sense	8	G4C.M_35707;G4C.M_35709;G4C.M_35710;G4C.M_35712;G4C.M_35714;G4C.M_35715;G4C.M_35716;G4C.M_35717	1	0	0	3	0
chr19	2100988	2164468	AP3D1	-	8943	ENSG00000065000	NM_003938;NM_001374799;NM_001261826	adaptor related protein complex 3 subunit delta 1	Yes	Sense	31	G4B.M_214026;G4B.M_214028;G4B.M_214029;G4B.M_214030;G4B.M_214031;G4B.M_214032;G4B.M_214039;G4B.M_214040;G4B.M_214043;G4B.M_214045;G4B.M_214046;G4B.M_214047;G4B.M_214048;G4B.M_214049;G4B.M_214050;G4B.M_214051;G4B.M_214052;G4B.M_214053;G4B.M_214054;G4B.M_214056;G4B.M_214057;G4B.M_214060;G4B.M_214061;G4B.M_214062;G4B.M_214067;G4B.M_214068;G4B.M_214069;G4B.M_214070;G4B.M_214071;G4B.M_214073;G4B.M_214…	0	0	0	23	1	Yes	Sense	4	G4C.M_52193;G4C.M_52196;G4C.M_52197;G4C.M_52198	0	0	0	4	0
chr10	74120255	74150842	AP3M1	-	26985	ENSG00000185009	NM_001320265;NM_012095;NM_001320264;NM_207012;NM_001320263	adaptor related protein complex 3 subunit mu 1	Yes	Sense	3	G4B.M_55233;G4B.M_55234;G4B.M_55235	0	0	0	1	0	No	Sense	0		0	0	0	0	0
chr8	42152946	42171673	AP3M2	+	10947	ENSG00000070718	NM_001134296;NM_006803	adaptor related protein complex 3 subunit mu 2	Yes	Sense	4	G4B.M_424349;G4B.M_424350;G4B.M_424352;G4B.M_424353	0	1	0	1	0	No	Sense	0		0	0	0	0	0
chr5	115841592	115914081	AP3S1	+	1176	ENSG00000177879	NM_001002924;NM_001284;NM_001318094;NM_001318091;NM_001318090;NM_001364119;NM_001364122	adaptor related protein complex 3 subunit sigma 1	Yes	Sense	5	G4B.M_359589;G4B.M_359592;G4B.M_359593;G4B.M_359594;G4B.M_359595	0	0	0	4	0	No	Sense	0		0	0	0	0	0
chr15	89830599	89894638	AP3S2	-	10239	ENSG00000157823	NM_005829	adaptor related protein complex 3 subunit sigma 2	Yes	Sense	2	G4B.M_154474;G4B.M_154475	0	0	1	1	0	Yes	Sense	2	G4C.M_36083;G4C.M_36084	0	0	0	2	0
chr1	113894194	113905201	AP4B1	-	10717	ENSG00000134262	NM_001308312;NM_001253852;NM_001253853;NM_006594	adaptor related protein complex 4 subunit beta 1	Yes	Sense	2	G4B.M_25871;G4B.M_25872	1	0	0	0	0	No	Sense	0		0	0	0	0	0
chr15	50908672	51005895	AP4E1	+	23431	ENSG00000081014	NM_007347;NM_001252127	adaptor related protein complex 4 subunit epsilon 1	Yes	Sense	4	G4B.M_145664;G4B.M_145665;G4B.M_145666;G4B.M_145667	2	0	0	2	0	Yes	Sense	1	G4C.M_33963	0	0	0	1	0
chr7	100101549	100110345	AP4M1	+	9179	ENSG00000221838	NM_001363671;NM_004722	adaptor related protein complex 4 subunit mu 1	Yes	Sense	9	G4B.M_407563;G4B.M_407564;G4B.M_407565;G4B.M_407566;G4B.M_407568;G4B.M_407573;G4B.M_407574;G4B.M_407575;G4B.M_407576	1	0	2	4	3	Yes	Sense	5	G4C.M_98624;G4C.M_98626;G4C.M_98627;G4C.M_98628;G4C.M_98630	1	0	0	3	1
chr14	31025106	31130996	AP4S1	+	11154	ENSG00000100478	NM_001254729;NM_001128126;NM_007077;NM_001254727;NM_001254726;NM_001254728	adaptor related protein complex 4 subunit sigma 1	Yes	Sense	4	G4B.M_127484;G4B.M_127485;G4B.M_127486;G4B.M_127487	0	0	0	4	0	No	Sense	0		0	0	0	0	0
chr11	65773898	65780976	AP5B1	-	91056	ENSG00000254470	NM_138368	adaptor related protein complex 5 subunit beta 1	Yes	Sense	3	G4B.M_80951;G4B.M_80953;G4B.M_80955	2	0	0	0	0	Yes	Sense	3	G4C.M_19579;G4C.M_19580;G4C.M_19581	0	0	0	0	1
chr14	57268924	57298742	AP5M1	+	55745	ENSG00000053770	NM_018229	adaptor related protein complex 5 subunit mu 1	Yes	Sense	2	G4B.M_129581;G4B.M_129582	1	0	0	1	0	No	Sense	0		0	0	0	0	0
chr20	3820524	3828838	AP5S1	+	55317	ENSG00000125843	NM_001204446;NM_018347;NM_001204447	adaptor related protein complex 5 subunit sigma 1	Yes	Sense	2	G4B.M_271340;G4B.M_271341	0	0	0	1	1	No	Sense	0		0	0	0	0	0
chr7	4775615	4794397	AP5Z1	+	9907	ENSG00000242802	NM_014855;NM_001364858	adaptor related protein complex 5 subunit zeta 1	Yes	Sense	5	G4B.M_395675;G4B.M_395676;G4B.M_395678;G4B.M_395680;G4B.M_395686	0	0	0	4	1	Yes	Sense	3	G4C.M_96028;G4C.M_96030;G4C.M_96031	0	0	0	3	0
chr12	98645290	98735433	APAF1	+	317	ENSG00000120868	NM_181861;NM_181869;NM_181868;NM_001160;NM_013229	apoptotic peptidase activating factor 1	Yes	Sense	4	G4B.M_107512;G4B.M_107517;G4B.M_107519;G4B.M_107520	1	0	0	3	0	Yes	Sense	1	G4C.M_25261	0	0	0	1	0
chr9	69427532	69672371	APBA1	-	320	ENSG00000107282	NM_001163	amyloid beta precursor protein binding family A member 1	Yes	Sense	33	G4B.M_443040;G4B.M_443041;G4B.M_443042;G4B.M_443043;G4B.M_443044;G4B.M_443045;G4B.M_443047;G4B.M_443048;G4B.M_443050;G4B.M_443051;G4B.M_443052;G4B.M_443053;G4B.M_443055;G4B.M_443056;G4B.M_443057;G4B.M_443058;G4B.M_443059;G4B.M_443060;G4B.M_443061;G4B.M_443064;G4B.M_443065;G4B.M_443066;G4B.M_443068;G4B.M_443069;G4B.M_443070;G4B.M_443071;G4B.M_443072;G4B.M_443073;G4B.M_443074;G4B.M_443075;G4B.M_443…	0	0	0	8	0	Yes	Sense	4	G4C.M_106542;G4C.M_106543;G4C.M_106544;G4C.M_106546	1	0	0	0	0
chr15	28884483	29118315	APBA2	+	321	ENSG00000034053	NM_001379685;NM_001353790;NM_001353788;NM_001353789;NM_001353795;NM_001353792;NM_001130414;NM_001353793;NM_001353794;NM_001353797;NM_005503;NM_001353791;NM_001353796	amyloid beta precursor protein binding family A member 2	Yes	Sense	68	G4B.M_142263;G4B.M_142264;G4B.M_142266;G4B.M_142267;G4B.M_142268;G4B.M_142269;G4B.M_142272;G4B.M_142273;G4B.M_142274;G4B.M_142275;G4B.M_142278;G4B.M_142280;G4B.M_142281;G4B.M_142283;G4B.M_142285;G4B.M_142286;G4B.M_142289;G4B.M_142291;G4B.M_142292;G4B.M_142293;G4B.M_142294;G4B.M_142295;G4B.M_142297;G4B.M_142301;G4B.M_142307;G4B.M_142308;G4B.M_142309;G4B.M_142310;G4B.M_142311;G4B.M_142312;G4B.M_142…	0	0	1	57	0	Yes	Sense	13	G4C.M_33194;G4C.M_33195;G4C.M_33204;G4C.M_33205;G4C.M_33206;G4C.M_33208;G4C.M_33209;G4C.M_33210;G4C.M_33211;G4C.M_33212;G4C.M_33215;G4C.M_33216;G4C.M_33217	0	0	0	11	0
chr19	3750772	3761692	APBA3	-	9546	ENSG00000011132	NM_004886	amyloid beta precursor protein binding family A member 3	Yes	Sense	1	G4B.M_215187	1	0	0	0	0	Yes	Sense	3	G4C.M_52666;G4C.M_52668;G4C.M_52669	0	0	0	1	0
chr11	6395124	6419414	APBB1	-	322	ENSG00000166313	NM_001257319;NM_001257320;NM_001164;NM_145689;NM_001257321;NM_001257326;NM_001257325;NM_001257323	amyloid beta precursor protein binding family B member 1	Yes	Sense	14	G4B.M_71339;G4B.M_71341;G4B.M_71342;G4B.M_71344;G4B.M_71346;G4B.M_71347;G4B.M_71348;G4B.M_71349;G4B.M_71350;G4B.M_71351;G4B.M_71352;G4B.M_71353;G4B.M_71354;G4B.M_71355	0	0	1	5	0	Yes	Sense	6	G4C.M_17369;G4C.M_17370;G4C.M_17372;G4C.M_17373;G4C.M_17375;G4C.M_17378	0	0	0	2	0
chr10	26438341	26567803	APBB1IP	+	54518	ENSG00000077420	NM_019043	amyloid beta precursor protein binding family B member 1 interacting protein	Yes	Sense	10	G4B.M_48881;G4B.M_48884;G4B.M_48885;G4B.M_48886;G4B.M_48887;G4B.M_48888;G4B.M_48889;G4B.M_48890;G4B.M_48891;G4B.M_48892	1	0	1	7	0	No	Sense	0		0	0	0	0	0
chr4	40810027	41216714	APBB2	-	323	ENSG00000163697	NM_001166050;NM_173075;NM_004307;NM_001330658;NM_001330656;NM_001166053;NM_001166051;NM_001166054;NM_001166052	amyloid beta precursor protein binding family B member 2	Yes	Sense	30	G4B.M_338060;G4B.M_338064;G4B.M_338065;G4B.M_338068;G4B.M_338069;G4B.M_338070;G4B.M_338071;G4B.M_338076;G4B.M_338081;G4B.M_338084;G4B.M_338088;G4B.M_338091;G4B.M_338092;G4B.M_338093;G4B.M_338095;G4B.M_338096;G4B.M_338099;G4B.M_338100;G4B.M_338103;G4B.M_338105;G4B.M_338106;G4B.M_338108;G4B.M_338110;G4B.M_338111;G4B.M_338112;G4B.M_338113;G4B.M_338116;G4B.M_338117;G4B.M_338118;G4B.M_338120	1	0	0	21	0	Yes	Sense	5	G4C.M_84287;G4C.M_84288;G4C.M_84289;G4C.M_84292;G4C.M_84293	0	0	0	3	0
chr5	140558268	140564781	APBB3	-	10307	ENSG00000113108	NM_006051;NM_133172;NM_133173;NM_133174	amyloid beta precursor protein binding family B member 3	No	Sense	0		0	0	0	0	0	Yes	Sense	2	G4C.M_88897;G4C.M_88900	1	0	0	1	0
chr5	112707498	112846239	APC	+	324	ENSG00000134982	NM_001354897;NM_001354902;NM_001127511;NM_001354895;NM_001354906;NM_001354896;NM_000038;NM_001354903;NM_001354899;NM_001354900;NM_001354901;NM_001354905;NM_001127510;NM_001354898;NM_001354904	APC regulator of WNT signaling pathway	Yes	Sense	5	G4B.M_359316;G4B.M_359318;G4B.M_359319;G4B.M_359320;G4B.M_359322	0	0	0	1	0	No	Sense	0		0	0	0	0	0
chr19	1446302	1473244	APC2	+	10297	ENSG00000115266	NM_005883;NM_001351273	APC regulator of WNT signaling pathway 2	Yes	Sense	21	G4B.M_213393;G4B.M_213397;G4B.M_213398;G4B.M_213400;G4B.M_213401;G4B.M_213403;G4B.M_213405;G4B.M_213406;G4B.M_213407;G4B.M_213409;G4B.M_213412;G4B.M_213413;G4B.M_213414;G4B.M_213415;G4B.M_213416;G4B.M_213418;G4B.M_213423;G4B.M_213424;G4B.M_213426;G4B.M_213427;G4B.M_213429	0	3	1	10	5	Yes	Sense	11	G4C.M_51901;G4C.M_51902;G4C.M_51904;G4C.M_51905;G4C.M_51907;G4C.M_51908;G4C.M_51910;G4C.M_51914;G4C.M_51915;G4C.M_51918;G4C.M_51919	0	1	1	5	2
chr18	10454635	10489949	APCDD1	+	147495	ENSG00000154856	NM_153000	APC down-regulated 1	Yes	Sense	11	G4B.M_203611;G4B.M_203612;G4B.M_203615;G4B.M_203620;G4B.M_203621;G4B.M_203622;G4B.M_203623;G4B.M_203624;G4B.M_203625;G4B.M_203627;G4B.M_203629	2	0	1	9	0	Yes	Sense	2	G4C.M_49527;G4C.M_49528	0	0	0	2	0
chr20	58459101	58515399	APCDD1L	-	164284	ENSG00000198768	NM_153360;NM_001304787	APC down-regulated 1 like	Yes	Sense	24	G4B.M_282378;G4B.M_282381;G4B.M_282382;G4B.M_282384;G4B.M_282385;G4B.M_282389;G4B.M_282391;G4B.M_282392;G4B.M_282394;G4B.M_282397;G4B.M_282399;G4B.M_282400;G4B.M_282401;G4B.M_282402;G4B.M_282403;G4B.M_282404;G4B.M_282405;G4B.M_282406;G4B.M_282407;G4B.M_282409;G4B.M_282410;G4B.M_282412;G4B.M_282413;G4B.M_282414	1	2	0	20	0	Yes	Sense	3	G4C.M_70149;G4C.M_70150;G4C.M_70153	0	0	0	3	0
chr1	159587826	159588865	APCS	+	325	ENSG00000132703	NM_001639	amyloid P component, serum	No	Sense	0		0	0	0	0	0	No	Sense	0		0	0	0	0	0
chr3	49674014	49683971	APEH	+	327	ENSG00000164062	NM_001640	acylaminoacyl-peptide hydrolase	Yes	Sense	3	G4B.M_313769;G4B.M_313770;G4B.M_313771	0	0	0	3	0	No	Sense	0		0	0	0	0	0
chr4	164877178	164898965	APELA	+	100506013	ENSG00000248329	NM_001297550	apelin receptor early endogenous ligand	No	Sense	0		0	0	0	0	0	Yes	Sense	1	G4C.M_85585	1	0	0	0	0
chr14	20455191	20457772	APEX1	+	328	ENSG00000100823	NM_001641;NM_001244249;NM_080649;NM_080648	apurinic/apyrimidinic endodeoxyribonuclease 1	No	Sense	0		0	0	0	0	0	No	Sense	0		0	0	0	0	0
chrX	55000363	55009057	APEX2	+	27301	ENSG00000169188	NM_014481;NM_001271748	apurinic/apyrimidinic endodeoxyribonuclease 2	Yes	Sense	2	G4B.M_465938;G4B.M_465940	0	1	0	1	0	No	Sense	0		0	0	0	0	0
chr1	150265399	150269580	APH1A	-	51107	ENSG00000117362	NM_001077628;NM_001243771;NM_016022;NM_001243772	aph-1 homolog A, gamma-secretase subunit	Yes	Sense	5	G4B.M_28154;G4B.M_28157;G4B.M_28158;G4B.M_28159;G4B.M_28161	1	0	0	3	1	Yes	Sense	1	G4C.M_7220	0	0	0	0	1
chr15	63276018	63309126	APH1B	+	83464	ENSG00000138613	NM_031301;NM_001145646	aph-1 homolog B, gamma-secretase subunit	Yes	Sense	4	G4B.M_147240;G4B.M_147241;G4B.M_147242;G4B.M_147243	0	0	0	1	1	No	Sense	0		0	0	0	0	0
chr11	43311963	43344529	API5	+	8539	ENSG00000166181	NM_001142930;NM_001142931;NM_006595;NM_001243747	apoptosis inhibitor 5	No	Sense	0		0	0	0	0	0	No	Sense	0		0	0	0	0	0
chr11	34853094	34916379	APIP	-	51074	ENSG00000149089	NM_015957	APAF1 interacting protein	Yes	Sense	4	G4B.M_75226;G4B.M_75228;G4B.M_75230;G4B.M_75231	0	0	0	2	0	Yes	Sense	1	G4C.M_18157	0	0	0	1	0
chr2	68467572	68655862	APLF	+	200558	ENSG00000169621	NM_173545	aprataxin and PNKP like factor	Yes	Sense	12	G4B.M_245409;G4B.M_245410;G4B.M_245411;G4B.M_245412;G4B.M_245413;G4B.M_245415;G4B.M_245416;G4B.M_245417;G4B.M_245420;G4B.M_245421;G4B.M_245423;G4B.M_245425	1	0	0	8	0	Yes	Sense	1	G4C.M_61793	0	0	0	0	0
chrX	129645259	129654956	APLN	-	8862	ENSG00000171388	NM_017413	apelin	Yes	Sense	6	G4B.M_471867;G4B.M_471869;G4B.M_471871;G4B.M_471872;G4B.M_471875;G4B.M_471880	1	0	0	2	3	Yes	Sense	2	G4C.M_113693;G4C.M_113694	1	0	0	1	0
chr11	57233577	57237235	APLNR	-	187	ENSG00000134817	NM_005161	apelin receptor	Yes	Sense	5	G4B.M_77736;G4B.M_77737;G4B.M_77740;G4B.M_77741;G4B.M_77743	2	0	0	0	2	Yes	Sense	1	G4C.M_18677	0	0	0	0	0
chr19	35867899	35879792	APLP1	+	333	ENSG00000105290	NM_001024807;NM_005166	amyloid beta precursor like protein 1	Yes	Sense	7	G4B.M_225335;G4B.M_225336;G4B.M_225337;G4B.M_225341;G4B.M_225342;G4B.M_225344;G4B.M_225345	0	0	0	4	0	Yes	Sense	3	G4C.M_55926;G4C.M_55927;G4C.M_55928	0	1	0	2	0
chr11	130068147	130144811	APLP2	+	334	ENSG00000084234	NM_001382535;NM_001142277;NM_001328685;NM_001382537;NM_001382544;NM_001382543;NM_001382545;NM_001382540;NM_001382528;NM_001142276;NM_001382530;NM_001328684;NM_001382529;NM_001382532;NM_001382538;NM_001382536;NM_001642;NM_001382527;NM_001382526;NM_001328682;NM_001382534;NM_001328686;NM_001382531;NM_001382541;NM_001382533;NM_001382539;NM_001382542;NM_001382546;NM_001142278;NM_001243299	amyloid beta precursor like protein 2	Yes	Sense	13	G4B.M_93536;G4B.M_93537;G4B.M_93538;G4B.M_93539;G4B.M_93541;G4B.M_93542;G4B.M_93543;G4B.M_93545;G4B.M_93547;G4B.M_93549;G4B.M_93550;G4B.M_93551;G4B.M_93552	1	1	0	9	1	Yes	Sense	3	G4C.M_22355;G4C.M_22357;G4C.M_22358	0	0	0	2	0
chr20	24962925	24992751	APMAP	-	57136	ENSG00000101474	NM_020531	adipocyte plasma membrane associated protein	Yes	Sense	7	G4B.M_274648;G4B.M_274650;G4B.M_274651;G4B.M_274652;G4B.M_274653;G4B.M_274654;G4B.M_274656	1	0	0	6	0	Yes	Sense	1	G4C.M_68278	0	0	0	1	0
chr11	116835751	116837622	APOA1	-	335	ENSG00000118137	NM_001318017;NM_001318018;NM_001318021;NM_000039	apolipoprotein A1	Yes	Sense	1	G4B.M_89802	1	0	0	0	0	No	Sense	0		0	0	0	0	0
chr1	161222292	161223631	APOA2	-	336	ENSG00000158874	NM_001643	apolipoprotein A2	Yes	Sense	3	G4B.M_31548;G4B.M_31550;G4B.M_31551	1	0	0	2	0	No	Sense	0		0	0	0	0	0
chr11	116820700	116823304	APOA4	-	337	ENSG00000110244	NM_000482	apolipoprotein A4	Yes	Sense	2	G4B.M_89780;G4B.M_89781	2	0	0	0	0	Yes	Sense	1	G4C.M_21541	0	0	0	1	0
chr11	116789367	116792420	APOA5	-	116519	ENSG00000110243	NM_001371904;NM_001166598;NM_052968	apolipoprotein A5	Yes	Sense	3	G4B.M_89774;G4B.M_89775;G4B.M_89776	0	0	0	1	0	No	Sense	0		0	0	0	0	0
chr2	21001429	21044073	APOB	-	338	ENSG00000084674	NM_000384	apolipoprotein B	Yes	Sense	5	G4B.M_238716;G4B.M_238717;G4B.M_238718;G4B.M_238719;G4B.M_238721	0	0	0	5	0	Yes	Sense	1	G4C.M_60389	0	0	0	1	0
chr12	7649400	7665908	APOBEC1	-	339	ENSG00000111701	NM_001304566;NM_005889;NM_001644	apolipoprotein B mRNA editing enzyme catalytic subunit 1	Yes	Sense	1	G4B.M_97406	0	0	0	1	0	No	Sense	0		0	0	0	0	0
chr6	41053202	41064891	APOBEC2	+	10930	ENSG00000124701	NM_006789	apolipoprotein B mRNA editing enzyme catalytic subunit 2	No	Sense	0		0	0	0	0	0	Yes	Sense	1	G4C.M_92492	1	0	0	0	0
chr22	38952741	38992778	APOBEC3A	+	200315;100913187	ENSG00000128383	NM_145699;NM_001270406	apolipoprotein B mRNA editing enzyme catalytic subunit 3A	Yes	Sense	10	G4B.M_300103;G4B.M_300104;G4B.M_300105;G4B.M_300109;G4B.M_300111;G4B.M_300112;G4B.M_300114;G4B.M_300115;G4B.M_300119;G4B.M_300120	0	0	0	3	0	Yes	Sense	4	G4C.M_75384;G4C.M_75385;G4C.M_75386;G4C.M_75388	0	0	0	0	0
chr22	38982347	38992804	APOBEC3B	+	9582	ENSG00000179750	NM_001270411;NM_004900	apolipoprotein B mRNA editing enzyme catalytic subunit 3B	Yes	Sense	4	G4B.M_300114;G4B.M_300115;G4B.M_300119;G4B.M_300120	1	0	0	3	0	No	Sense	0		0	0	0	0	0
chr22	39014257	39020352	APOBEC3C	+	27350	ENSG00000244509	NM_014508	apolipoprotein B mRNA editing enzyme catalytic subunit 3C	Yes	Sense	2	G4B.M_300130;G4B.M_300133	1	0	0	1	0	Yes	Sense	1	G4C.M_75396	0	0	0	1	0
chr22	39021113	39033277	APOBEC3D	+	140564	ENSG00000243811	NM_001363781;NM_152426	apolipoprotein B mRNA editing enzyme catalytic subunit 3D	Yes	Sense	4	G4B.M_300137;G4B.M_300144;G4B.M_300148;G4B.M_300149	1	0	0	3	0	Yes	Sense	2	G4C.M_75397;G4C.M_75401	1	0	0	1	0
chr22	39040604	39055972	APOBEC3F	+	200316	ENSG00000128394	NM_001006666;NM_145298	apolipoprotein B mRNA editing enzyme catalytic subunit 3F	Yes	Sense	5	G4B.M_300156;G4B.M_300160;G4B.M_300161;G4B.M_300164;G4B.M_300168	1	0	0	4	0	Yes	Sense	3	G4C.M_75404;G4C.M_75406;G4C.M_75410	1	0	0	2	0
chr22	39077067	39087743	APOBEC3G	+	60489	ENSG00000239713	NM_001349436;NM_021822;NM_001349437	apolipoprotein B mRNA editing enzyme catalytic subunit 3G	Yes	Sense	5	G4B.M_300179;G4B.M_300181;G4B.M_300185;G4B.M_300188;G4B.M_300189	1	0	0	4	0	Yes	Sense	4	G4C.M_75416;G4C.M_75419;G4C.M_75421;G4C.M_75422	1	0	0	3	0
chr22	39097224	39104067	APOBEC3H	+	164668	ENSG00000100298	NM_001166002;NM_001166003;NM_181773;NM_001166004	apolipoprotein B mRNA editing enzyme catalytic subunit 3H	Yes	Sense	3	G4B.M_300198;G4B.M_300200;G4B.M_300201	1	0	0	1	0	Yes	Sense	2	G4C.M_75424;G4C.M_75425	1	0	0	1	0
chr1	183646275	183653316	APOBEC4	-	403314	ENSG00000173627	NM_203454	apolipoprotein B mRNA editing enzyme catalytic polypeptide like 4	No	Sense	0		0	0	0	0	0	No	Sense	0		0	0	0	0	0
chr16	28494643	28498970	APOBR	+	55911	ENSG00000184730	NM_018690	apolipoprotein B receptor	Yes	Sense	6	G4B.M_164445;G4B.M_164446;G4B.M_164447;G4B.M_164448;G4B.M_164449;G4B.M_164450	0	0	6	0	0	Yes	Sense	3	G4C.M_38930;G4C.M_38931;G4C.M_38932	1	0	1	1	0
chr19	44914247	44919349	APOC1	+	341	ENSG00000130208	NM_001321066;NM_001321065;NM_001645;NM_001379687	apolipoprotein C1	Yes	Sense	2	G4B.M_228638;G4B.M_228640	0	0	0	1	0	Yes	Sense	3	G4C.M_57105;G4C.M_57106;G4C.M_57107	1	0	0	1	0
chr19	44946035	44949565	APOC2	+	344	ENSG00000234906	NM_000483	apolipoprotein C2	Yes	Sense	2	G4B.M_228649;G4B.M_228650	2	0	0	0	0	Yes	Sense	2	G4C.M_57112;G4C.M_57113	1	0	0	1	0
chr11	116829706	116833072	APOC3	+	345	ENSG00000110245	NM_000040	apolipoprotein C3	Yes	Sense	4	G4B.M_89787;G4B.M_89789;G4B.M_89791;G4B.M_89792	3	0	0	0	0	Yes	Sense	1	G4C.M_21544	0	0	0	1	0
chr19	44942237	44945496	APOC4	+	346	ENSG00000267467	NM_001646	apolipoprotein C4	Yes	Sense	3	G4B.M_228648;G4B.M_228649;G4B.M_228650	1	0	0	2	0	Yes	Sense	1	G4C.M_57112	0	0	0	1	0
chr3	195568705	195584033	APOD	-	347	ENSG00000189058	NM_001647	apolipoprotein D	Yes	Sense	5	G4B.M_330372;G4B.M_330373;G4B.M_330374;G4B.M_330376;G4B.M_330377	1	0	0	3	0	No	Sense	0		0	0	0	0	0
chr19	44905791	44909393	APOE	+	348	ENSG00000130203	NM_001302691;NM_000041;NM_001302689;NM_001302690;NM_001302688	apolipoprotein E	Yes	Sense	5	G4B.M_228630;G4B.M_228631;G4B.M_228632;G4B.M_228633;G4B.M_228634	0	0	1	1	0	No	Sense	0		0	0	0	0	0
chr12	56360568	56362857	APOF	-	319	ENSG00000175336	NM_001638	apolipoprotein F	No	Sense	0		0	0	0	0	0	No	Sense	0		0	0	0	0	0
chr17	66212033	66256525	APOH	-	350	ENSG00000091583	NM_000042	apolipoprotein H	Yes	Sense	3	G4B.M_195393;G4B.M_195394;G4B.M_195395	0	0	0	0	0	Yes	Sense	1	G4C.M_47062	0	0	0	0	0
chr22	36253071	36267530	APOL1	+	8542	ENSG00000100342	NM_001136540;NM_003661;NM_145343;NM_001362927;NM_001136541	apolipoprotein L1	Yes	Sense	6	G4B.M_298505;G4B.M_298506;G4B.M_298507;G4B.M_298509;G4B.M_298510;G4B.M_298511	1	0	0	5	0	Yes	Sense	2	G4C.M_74919;G4C.M_74920	0	0	0	2	0
chr22	36226209	36239954	APOL2	-	23780	ENSG00000128335	NM_030882;NM_145637	apolipoprotein L2	Yes	Sense	4	G4B.M_298498;G4B.M_298500;G4B.M_298502;G4B.M_298503	0	0	0	4	0	Yes	Sense	1	G4C.M_74918	0	0	0	1	0
chr22	36140330	36166177	APOL3	-	80833	ENSG00000128284	NM_145640;NM_145642;NM_145641;NM_145639;NM_030644;NM_014349	apolipoprotein L3	Yes	Sense	4	G4B.M_298473;G4B.M_298474;G4B.M_298475;G4B.M_298478	0	0	0	2	1	Yes	Sense	2	G4C.M_74914;G4C.M_74915	0	0	0	2	0
chr22	36189124	36204840	APOL4	-	80832	ENSG00000100336	NM_001386885;NM_145660;NM_030643;NM_145661	apolipoprotein L4	Yes	Sense	4	G4B.M_298483;G4B.M_298487;G4B.M_298489;G4B.M_298490	1	1	0	2	1	Yes	Sense	1	G4C.M_74916	0	0	0	1	0
chr22	35717872	35729483	APOL5	+	80831	ENSG00000128313	NM_030642	apolipoprotein L5	Yes	Sense	2	G4B.M_298390;G4B.M_298393	0	0	1	1	0	Yes	Sense	1	G4C.M_74905	0	0	0	0	0
chr22	35648446	35668404	APOL6	+	80830	ENSG00000221963	NM_030641	apolipoprotein L6	Yes	Sense	2	G4B.M_298381;G4B.M_298384	1	0	0	0	1	Yes	Sense	1	G4C.M_74902	0	0	0	0	1
chr12	12725917	12829975	APOLD1	+	81575	ENSG00000178878	NM_001130415;NM_030817	apolipoprotein L domain containing 1	Yes	Sense	10	G4B.M_98030;G4B.M_98031;G4B.M_98032;G4B.M_98033;G4B.M_98034;G4B.M_98037;G4B.M_98038;G4B.M_98040;G4B.M_98041;G4B.M_98042	1	0	0	6	1	Yes	Sense	2	G4C.M_23328;G4C.M_23329	2	0	0	0	0
chr6	31652416	31658210	APOM	+	55937	ENSG00000204444	NM_001256169;NM_019101	apolipoprotein M	Yes	Sense	3	G4B.M_375997;G4B.M_375998;G4B.M_375999	1	0	0	0	0	Yes	Sense	1	G4C.M_91581	0	0	0	1	0
chrX	23833353	23907938	APOO	-	79135	ENSG00000184831	NM_024122	apolipoprotein O	Yes	Sense	10	G4B.M_462061;G4B.M_462062;G4B.M_462063;G4B.M_462064;G4B.M_462065;G4B.M_462066;G4B.M_462067;G4B.M_462068;G4B.M_462069;G4B.M_462070	0	2	0	5	0	No	Sense	0		0	0	0	0	0
chrX	85003877	85093316	APOOL	+	139322	ENSG00000155008	NM_198450	apolipoprotein O like	Yes	Sense	2	G4B.M_468508;G4B.M_468509	0	0	0	2	0	No	Sense	0		0	0	0	0	0
chr21	25880550	26171128	APP	-	351	ENSG00000142192	NM_001385253;NM_000484;NM_001136129;NM_001204303;NM_201414;NM_001204302;NM_201413;NM_001136016;NM_001136130;NM_001204301;NM_001136131	amyloid beta precursor protein	Yes	Sense	12	G4B.M_287081;G4B.M_287082;G4B.M_287085;G4B.M_287087;G4B.M_287089;G4B.M_287090;G4B.M_287091;G4B.M_287098;G4B.M_287100;G4B.M_287101;G4B.M_287107;G4B.M_287110	0	0	0	12	0	Yes	Sense	4	G4C.M_71694;G4C.M_71695;G4C.M_71697;G4C.M_71700	0	0	0	3	1
chr17	60443158	60526242	APPBP2	-	10513	ENSG00000062725	NM_001282476;NM_006380	amyloid beta precursor protein binding protein 2	Yes	Sense	2	G4B.M_194302;G4B.M_194303	0	0	0	2	0	No	Sense	0		0	0	0	0	0
chr3	57227726	57278105	APPL1	+	26060	ENSG00000157500	NM_012096	adaptor protein, phosphotyrosine interacting with PH domain and leucine zipper 1	Yes	Sense	3	G4B.M_315922;G4B.M_315923;G4B.M_315924	0	0	0	3	0	Yes	Sense	1	G4C.M_79469	1	0	0	0	0
chr12	105173297	105236203	APPL2	-	55198	ENSG00000136044	NM_018171;NM_001251905;NM_001251904	adaptor protein, phosphotyrosine interacting with PH domain and leucine zipper 2	Yes	Sense	5	G4B.M_108240;G4B.M_108242;G4B.M_108243;G4B.M_108244;G4B.M_108245	0	0	0	5	0	Yes	Sense	1	G4C.M_25390	0	0	0	1	0
chr16	88809339	88811937	APRT	-	353	ENSG00000198931	NM_000485;NM_001030018	adenine phosphoribosyltransferase	Yes	Sense	2	G4B.M_176216;G4B.M_176217	0	0	1	2	0	Yes	Sense	2	G4C.M_41964;G4C.M_41965	0	0	0	2	0
chr9	32886601	33025130	APTX	-	54840	ENSG00000137074	NM_001369005;NM_001369006;NM_175069;NM_001195251;NM_001195252;NM_001368996;NM_001368995;NM_001368997;NM_001195248;NM_001368998;NM_001195249;NM_001369001;NM_001369000;NM_001369004;NM_001370669;NM_001370670;NM_001370673;NM_001195254;NM_175073;NM_001369002;NM_001369003;NM_001195250;NM_001368999	aprataxin	Yes	Sense	10	G4B.M_439942;G4B.M_439943;G4B.M_439944;G4B.M_439945;G4B.M_439950;G4B.M_439952;G4B.M_439953;G4B.M_439954;G4B.M_439956;G4B.M_439957	2	0	1	1	0	Yes	Sense	4	G4C.M_105722;G4C.M_105724;G4C.M_105725;G4C.M_105727	0	0	0	0	0
chr7	30911853	30925517	AQP1	+	358	ENSG00000240583	NM_198098;NM_001329872	aquaporin 1 (Colton blood group)	Yes	Sense	8	G4B.M_398664;G4B.M_398666;G4B.M_398667;G4B.M_398668;G4B.M_398669;G4B.M_398672;G4B.M_398673;G4B.M_398674	1	0	0	7	0	Yes	Sense	4	G4C.M_96690;G4C.M_96692;G4C.M_96693;G4C.M_96695	0	0	0	4	0
chr1	154321090	154325325	AQP10	+	89872	ENSG00000143595	NM_080429	aquaporin 10	Yes	Sense	4	G4B.M_29168;G4B.M_29169;G4B.M_29170;G4B.M_29172	0	0	0	2	2	No	Sense	0		0	0	0	0	0
chr11	77589391	77610356	AQP11	+	282679	ENSG00000178301	NM_173039;NM_001363477	aquaporin 11	Yes	Sense	1	G4B.M_85725	0	0	0	0	0	No	Sense	0		0	0	0	0	0
chr2	240691851	240698483	AQP12A	+	375318	ENSG00000184945	NM_198998	aquaporin 12A	Yes	Sense	7	G4B.M_269291;G4B.M_269292;G4B.M_269293;G4B.M_269295;G4B.M_269296;G4B.M_269297;G4B.M_269298	2	0	0	5	0	Yes	Sense	3	G4C.M_67004;G4C.M_67006;G4C.M_67007	1	0	1	1	0
chr2	240676418	240682906	AQP12B	-	653437	ENSG00000185176	NM_001102467	aquaporin 12B	Yes	Sense	7	G4B.M_269278;G4B.M_269279;G4B.M_269280;G4B.M_269281;G4B.M_269282;G4B.M_269284;G4B.M_269285	1	0	0	5	0	Yes	Sense	3	G4C.M_66997;G4C.M_66998;G4C.M_67000	1	0	0	1	0
chr12	49950737	49958878	AQP2	+	359	ENSG00000167580	NM_000486	aquaporin 2	Yes	Sense	6	G4B.M_101586;G4B.M_101587;G4B.M_101589;G4B.M_101591;G4B.M_101593;G4B.M_101594	2	0	0	1	3	Yes	Sense	2	G4C.M_23996;G4C.M_23999	0	0	0	2	0
chr9	33441156	33447596	AQP3	-	360	ENSG00000165272	NM_004925;NM_001318144	aquaporin 3 (Gill blood group)	Yes	Sense	5	G4B.M_440097;G4B.M_440099;G4B.M_440100;G4B.M_440101;G4B.M_440103	0	0	0	5	0	Yes	Sense	1	G4C.M_105756	0	0	0	1	0
chr18	26852043	26865771	AQP4	-	361	ENSG00000171885	NM_001650;NM_001317384;NM_001364286;NM_001364287;NM_004028;NM_001364289;NM_001317387	aquaporin 4	No	Sense	0		0	0	0	0	0	No	Sense	0		0	0	0	0	0
chr12	49961872	49965682	AQP5	+	362	ENSG00000161798	NM_001651	aquaporin 5	Yes	Sense	1	G4B.M_101599	1	0	0	0	0	No	Sense	0		0	0	0	0	0
chr12	49967194	49977139	AQP6	+	363	ENSG00000086159	NM_001652	aquaporin 6	Yes	Sense	9	G4B.M_101603;G4B.M_101605;G4B.M_101606;G4B.M_101607;G4B.M_101608;G4B.M_101610;G4B.M_101612;G4B.M_101613;G4B.M_101615	1	0	0	2	2	Yes	Sense	1	G4C.M_24003	0	0	0	1	0
chr9	33383179	33402682	AQP7	-	364;112267859	ENSG00000165269	NM_001318156;NM_001376192;NM_001170;NM_001376193;NM_001376191;NM_001318157;NM_001318158	aquaporin 7	Yes	Sense	17	G4B.M_440040;G4B.M_440041;G4B.M_440042;G4B.M_440043;G4B.M_440045;G4B.M_440046;G4B.M_440047;G4B.M_440048;G4B.M_440049;G4B.M_440051;G4B.M_440052;G4B.M_440054;G4B.M_440055;G4B.M_440059;G4B.M_440060;G4B.M_440064;G4B.M_440067	1	0	0	11	4	Yes	Sense	4	G4C.M_105747;G4C.M_105749;G4C.M_105750;G4C.M_105751	1	0	0	1	1
chr16	25215731	25228932	AQP8	+	343	ENSG00000103375	NM_001169	aquaporin 8	Yes	Sense	4	G4B.M_163736;G4B.M_163737;G4B.M_163738;G4B.M_163739	0	0	1	3	0	No	Sense	0		0	0	0	0	0
chr15	58138169	58185911	AQP9	+	366	ENSG00000103569	NM_001320636;NM_020980;NM_001320635	aquaporin 9	Yes	Sense	2	G4B.M_146482;G4B.M_146484	0	0	0	2	0	No	Sense	0		0	0	0	0	0
chr15	34851782	34969742	AQR	-	9716	ENSG00000021776	NM_014691	aquarius intron-binding spliceosomal factor	Yes	Sense	3	G4B.M_143498;G4B.M_143499;G4B.M_143500	0	0	0	3	0	Yes	Sense	1	G4C.M_33485	0	0	0	1	0
chrX	67544021	67730619	AR	+	367	ENSG00000169083	NM_000044;NM_001011645;NM_001348061	androgen receptor	Yes	Sense	12	G4B.M_466581;G4B.M_466582;G4B.M_466585;G4B.M_466587;G4B.M_466589;G4B.M_466591;G4B.M_466593;G4B.M_466594;G4B.M_466595;G4B.M_466599;G4B.M_466600;G4B.M_466603	0	1	0	10	0	No	Sense	0		0	0	0	0	0
chrX	47561205	47571908	ARAF	+	369	ENSG00000078061	NM_001256196;NM_001654;NM_001256197	A-Raf proto-oncogene, serine/threonine kinase	Yes	Sense	7	G4B.M_464417;G4B.M_464418;G4B.M_464421;G4B.M_464422;G4B.M_464423;G4B.M_464424;G4B.M_464425	0	0	2	4	0	Yes	Sense	2	G4C.M_112112;G4C.M_112114	0	0	0	1	0
chr11	72685069	72793599	ARAP1	-	116985	ENSG00000186635	NM_015242;NM_001040118;NM_001369489;NM_001135190	ArfGAP with RhoGAP domain, ankyrin repeat and PH domain 1	Yes	Sense	61	G4B.M_84130;G4B.M_84131;G4B.M_84132;G4B.M_84133;G4B.M_84138;G4B.M_84141;G4B.M_84142;G4B.M_84143;G4B.M_84144;G4B.M_84147;G4B.M_84150;G4B.M_84151;G4B.M_84152;G4B.M_84153;G4B.M_84154;G4B.M_84160;G4B.M_84164;G4B.M_84165;G4B.M_84167;G4B.M_84171;G4B.M_84172;G4B.M_84177;G4B.M_84178;G4B.M_84180;G4B.M_84181;G4B.M_84182;G4B.M_84183;G4B.M_84184;G4B.M_84185;G4B.M_84186;G4B.M_84189;G4B.M_84190;G4B.M_84191;G4B…	1	0	1	35	1	Yes	Sense	14	G4C.M_20509;G4C.M_20510;G4C.M_20513;G4C.M_20517;G4C.M_20518;G4C.M_20519;G4C.M_20521;G4C.M_20522;G4C.M_20523;G4C.M_20525;G4C.M_20526;G4C.M_20527;G4C.M_20529;G4C.M_20530	1	0	0	6	0
chr4	35948221	36244514	ARAP2	-	116984	ENSG00000047365	NM_015230	ArfGAP with RhoGAP domain, ankyrin repeat and PH domain 2	Yes	Sense	5	G4B.M_337570;G4B.M_337571;G4B.M_337572;G4B.M_337574;G4B.M_337578	0	0	0	3	0	Yes	Sense	1	G4C.M_84198	0	0	0	0	0
chr5	141653401	141682230	ARAP3	-	64411	ENSG00000120318	NM_022481	ArfGAP with RhoGAP domain, ankyrin repeat and PH domain 3	Yes	Sense	15	G4B.M_363200;G4B.M_363202;G4B.M_363204;G4B.M_363205;G4B.M_363210;G4B.M_363211;G4B.M_363212;G4B.M_363213;G4B.M_363214;G4B.M_363215;G4B.M_363216;G4B.M_363217;G4B.M_363218;G4B.M_363219;G4B.M_363220	0	0	1	11	0	Yes	Sense	8	G4C.M_88936;G4C.M_88938;G4C.M_88939;G4C.M_88940;G4C.M_88941;G4C.M_88942;G4C.M_88944;G4C.M_88945	1	0	1	7	0
chr8	142611049	142614479	ARC	-	23237	ENSG00000198576	NM_015193	activity regulated cytoskeleton associated protein	Yes	Sense	3	G4B.M_435433;G4B.M_435435;G4B.M_435436	3	0	0	0	0	Yes	Sense	1	G4C.M_104608	1	0	0	0	0
chr11	118572390	118603033	ARCN1	+	372	ENSG00000095139	NM_001142281;NM_001655	archain 1	Yes	Sense	1	G4B.M_90424	0	0	0	1	0	No	Sense	0		0	0	0	0	0
chr4	74445136	74455005	AREG	+	374	ENSG00000109321	NM_001657	amphiregulin	No	Sense	0		0	0	0	0	0	No	Sense	0		0	0	0	0	0
chr14	74653437	74713117	AREL1	-	9870	ENSG00000119682	NM_001039479	apoptosis resistant E3 ubiquitin protein ligase 1	Yes	Sense	4	G4B.M_132366;G4B.M_132367;G4B.M_132369;G4B.M_132371	0	0	0	1	0	No	Sense	0		0	0	0	0	0
chr1	228082660	228099212	ARF1	+	375	ENSG00000143761	NM_001024226;NM_001658;NM_001024228;NM_001024227	ADP ribosylation factor 1	Yes	Sense	5	G4B.M_41997;G4B.M_41998;G4B.M_41999;G4B.M_42000;G4B.M_42001	1	0	0	0	0	Yes	Sense	1	G4C.M_10047	0	0	0	0	0
chr12	48935723	48957487	ARF3	-	377	ENSG00000134287	NM_001659	ADP ribosylation factor 3	Yes	Sense	8	G4B.M_101169;G4B.M_101171;G4B.M_101172;G4B.M_101175;G4B.M_101176;G4B.M_101179;G4B.M_101181;G4B.M_101182	0	1	0	1	3	Yes	Sense	1	G4C.M_23879	0	0	0	0	1
chr3	57571363	57598220	ARF4	-	378	ENSG00000168374	NM_001660	ADP ribosylation factor 4	Yes	Sense	1	G4B.M_315948	0	0	0	1	0	Yes	Sense	1	G4C.M_79476	0	0	0	1	0
chr7	127588386	127591700	ARF5	+	381	ENSG00000004059	NM_001662	ADP ribosylation factor 5	No	Sense	0		0	0	0	0	0	No	Sense	0		0	0	0	0	0
chr14	49893082	49897054	ARF6	+	382	ENSG00000165527	NM_001663	ADP ribosylation factor 6	Yes	Sense	1	G4B.M_128669	0	0	0	0	1	Yes	Sense	1	G4C.M_29939	0	0	0	0	0
chr20	63272785	63289790	ARFGAP1	+	55738	ENSG00000101199	NM_001281484;NM_001281483;NM_018209;NM_001281482;NM_175609	ADP ribosylation factor GTPase activating protein 1	Yes	Sense	4	G4B.M_284703;G4B.M_284704;G4B.M_284708;G4B.M_284710	0	0	0	2	1	Yes	Sense	3	G4C.M_70890;G4C.M_70892;G4C.M_70893	0	0	0	3	0
chr11	47164299	47177125	ARFGAP2	-	84364	ENSG00000149182	NM_032389;NM_001242832	ADP ribosylation factor GTPase activating protein 2	Yes	Sense	6	G4B.M_77211;G4B.M_77212;G4B.M_77213;G4B.M_77215;G4B.M_77216;G4B.M_77218	1	0	1	4	0	Yes	Sense	1	G4C.M_18566	1	0	0	0	0
chr22	42796502	42858106	ARFGAP3	-	26286	ENSG00000242247	NM_014570;NM_001142293	ADP ribosylation factor GTPase activating protein 3	Yes	Sense	7	G4B.M_301700;G4B.M_301703;G4B.M_301704;G4B.M_301705;G4B.M_301706;G4B.M_301707;G4B.M_301708	0	0	0	5	0	Yes	Sense	3	G4C.M_75872;G4C.M_75873;G4C.M_75874	0	0	0	3	0
chr8	67173511	67343781	ARFGEF1	-	10565	ENSG00000066777	NM_006421	ADP ribosylation factor guanine nucleotide exchange factor 1	Yes	Sense	9	G4B.M_426665;G4B.M_426668;G4B.M_426669;G4B.M_426670;G4B.M_426671;G4B.M_426672;G4B.M_426673;G4B.M_426674;G4B.M_426676	0	1	0	7	0	Yes	Sense	2	G4C.M_102915;G4C.M_102916	0	0	0	2	0
chr20	48921711	49036693	ARFGEF2	+	10564	ENSG00000124198	NM_006420	ADP ribosylation factor guanine nucleotide exchange factor 2	Yes	Sense	8	G4B.M_280160;G4B.M_280162;G4B.M_280163;G4B.M_280164;G4B.M_280167;G4B.M_280169;G4B.M_280170;G4B.M_280172	0	0	0	8	0	Yes	Sense	2	G4C.M_69670;G4C.M_69671	0	0	0	2	0
chr6	138161939	138344663	ARFGEF3	+	57221	ENSG00000112379	NM_020340	ARFGEF family member 3	Yes	Sense	15	G4B.M_388029;G4B.M_388033;G4B.M_388036;G4B.M_388037;G4B.M_388038;G4B.M_388039;G4B.M_388040;G4B.M_388042;G4B.M_388044;G4B.M_388049;G4B.M_388051;G4B.M_388052;G4B.M_388057;G4B.M_388058;G4B.M_388060	1	0	0	14	0	Yes	Sense	1	G4C.M_94072	0	0	0	0	1
chr4	152779937	152918463	ARFIP1	+	27236	ENSG00000164144	NM_001287431;NM_001287433;NM_014447;NM_001025593;NM_001287432;NM_001025595	ADP ribosylation factor interacting protein 1	Yes	Sense	9	G4B.M_345775;G4B.M_345778;G4B.M_345779;G4B.M_345780;G4B.M_345781;G4B.M_345782;G4B.M_345783;G4B.M_345784;G4B.M_345786	0	0	0	7	1	Yes	Sense	3	G4C.M_85463;G4C.M_85465;G4C.M_85466	0	0	0	3	0
chr11	6474683	6481479	ARFIP2	-	23647	ENSG00000132254	NM_001242854;NM_001370412;NM_001370406;NM_001370411;NM_012402;NM_001376561;NM_001370413;NM_001376559;NM_001370409;NM_001376560;NM_001376558;NM_001242856;NM_001376564;NM_001242855;NM_001376563;NM_001370408;NM_001376562	ADP ribosylation factor interacting protein 2	Yes	Sense	4	G4B.M_71379;G4B.M_71380;G4B.M_71385;G4B.M_71386	1	0	0	3	0	Yes	Sense	3	G4C.M_17385;G4C.M_17387;G4C.M_17388	1	0	0	1	1
chr20	63698642	63708025	ARFRP1	-	10139	ENSG00000101246	NM_001267548;NM_001267545;NM_003224;NM_001267547;NM_001134758;NM_001267544;NM_001267549;NM_001267546	ADP ribosylation factor related protein 1	Yes	Sense	6	G4B.M_285137;G4B.M_285138;G4B.M_285139;G4B.M_285144;G4B.M_285145;G4B.M_285146	0	2	0	1	2	Yes	Sense	2	G4C.M_71112;G4C.M_71113	1	0	0	1	0
chr6	131470832	131584332	ARG1	+	383	ENSG00000118520	NM_001244438;NM_000045;NM_001369020	arginase 1	Yes	Sense	4	G4B.M_387371;G4B.M_387373;G4B.M_387374;G4B.M_387375	0	0	0	2	0	Yes	Sense	2	G4C.M_93973;G4C.M_93974	0	0	0	0	0
chr14	67619920	67651708	ARG2	+	384	ENSG00000081181	NM_001172	arginase 2	Yes	Sense	2	G4B.M_130841;G4B.M_130842	2	0	0	0	0	No	Sense	0		0	0	0	0	0
chr3	121567949	121590622	ARGFX	+	503582	ENSG00000186103	NM_001012659	arginine-fifty homeobox	Yes	Sense	1	G4B.M_320625	0	0	0	0	0	No	Sense	0		0	0	0	0	0
chr13	106541673	106568137	ARGLU1	-	55082	ENSG00000134884	NM_018011	arginine and glutamate rich 1	Yes	Sense	5	G4B.M_123800;G4B.M_123801;G4B.M_123802;G4B.M_123803;G4B.M_123805	1	0	0	4	0	Yes	Sense	1	G4C.M_28760	0	0	0	1	0
chr11	46677080	46700619	ARHGAP1	-	392	ENSG00000175220	NM_004308	Rho GTPase activating protein 1	Yes	Sense	9	G4B.M_77112;G4B.M_77114;G4B.M_77118;G4B.M_77119;G4B.M_77120;G4B.M_77121;G4B.M_77123;G4B.M_77125;G4B.M_77127	0	0	1	6	0	Yes	Sense	2	G4C.M_18549;G4C.M_18550	0	0	0	2	0
chr4	147732063	148072776	ARHGAP10	+	79658	ENSG00000071205	NM_024605	Rho GTPase activating protein 10	Yes	Sense	29	G4B.M_345241;G4B.M_345242;G4B.M_345244;G4B.M_345245;G4B.M_345246;G4B.M_345247;G4B.M_345250;G4B.M_345251;G4B.M_345253;G4B.M_345254;G4B.M_345255;G4B.M_345256;G4B.M_345257;G4B.M_345261;G4B.M_345262;G4B.M_345263;G4B.M_345270;G4B.M_345271;G4B.M_345272;G4B.M_345275;G4B.M_345276;G4B.M_345277;G4B.M_345279;G4B.M_345280;G4B.M_345284;G4B.M_345285;G4B.M_345287;G4B.M_345289;G4B.M_345293	1	0	0	28	0	Yes	Sense	6	G4C.M_85362;G4C.M_85363;G4C.M_85364;G4C.M_85365;G4C.M_85367;G4C.M_85368	1	0	0	5	0
chr15	32615144	32639941	ARHGAP11A	+	9824	ENSG00000198826	NM_001286479;NM_014783;NM_199357;NM_001286480	Rho GTPase activating protein 11A	Yes	Sense	1	G4B.M_143144	0	1	0	0	0	No	Sense	0		0	0	0	0	0
chr15	30624494	30649529	ARHGAP11B	+	89839	ENSG00000285077	NM_001039841	Rho GTPase activating protein 11B	No	Sense	0		0	0	0	0	0	No	Sense	0		0	0	0	0	0
chr10	31805398	31928876	ARHGAP12	-	94134	ENSG00000165322	NM_001270699;NM_001270698;NM_001270696;NM_018287;NM_001270697;NM_001270695	Rho GTPase activating protein 12	Yes	Sense	4	G4B.M_49606;G4B.M_49607;G4B.M_49608;G4B.M_49609	0	0	0	3	0	No	Sense	0		0	0	0	0	0
chr2	143091362	143768352	ARHGAP15	+	55843	ENSG00000075884	NM_018460	Rho GTPase activating protein 15	Yes	Sense	24	G4B.M_257043;G4B.M_257044;G4B.M_257045;G4B.M_257046;G4B.M_257049;G4B.M_257051;G4B.M_257052;G4B.M_257053;G4B.M_257054;G4B.M_257055;G4B.M_257056;G4B.M_257060;G4B.M_257061;G4B.M_257062;G4B.M_257068;G4B.M_257070;G4B.M_257071;G4B.M_257076;G4B.M_257078;G4B.M_257085;G4B.M_257086;G4B.M_257089;G4B.M_257090;G4B.M_257092	2	0	0	8	0	Yes	Sense	2	G4C.M_64371;G4C.M_64374	0	0	0	0	0
chr16	24919389	25015666	ARHGAP17	-	55114	ENSG00000140750	NM_001006634;NM_018054	Rho GTPase activating protein 17	Yes	Sense	6	G4B.M_163683;G4B.M_163690;G4B.M_163692;G4B.M_163693;G4B.M_163696;G4B.M_163697	0	0	0	5	0	Yes	Sense	1	G4C.M_38765	0	0	0	0	0
chr6	129576132	129710177	ARHGAP18	-	93663	ENSG00000146376	NM_033515	Rho GTPase activating protein 18	Yes	Sense	11	G4B.M_387178;G4B.M_387181;G4B.M_387183;G4B.M_387186;G4B.M_387187;G4B.M_387189;G4B.M_387190;G4B.M_387191;G4B.M_387192;G4B.M_387193;G4B.M_387195	1	0	0	10	0	No	Sense	0		0	0	0	0	0
chr10	97222173	97292673	ARHGAP19	-	84986	ENSG00000213390	NM_032900;NM_001256423;NM_001204300	Rho GTPase activating protein 19	Yes	Sense	6	G4B.M_59149;G4B.M_59150;G4B.M_59151;G4B.M_59152;G4B.M_59153;G4B.M_59154	0	0	0	5	0	No	Sense	0		0	0	0	0	0
chr11	110577042	110713189	ARHGAP20	-	57569	ENSG00000137727	NM_020809;NM_001258415;NM_001258417;NM_001258416;NM_001258418;NM_001384657	Rho GTPase activating protein 20	Yes	Sense	5	G4B.M_88328;G4B.M_88329;G4B.M_88330;G4B.M_88335;G4B.M_88340	0	0	0	4	0	Yes	Sense	1	G4C.M_21280	0	0	0	1	0
chr10	24583609	24723887	ARHGAP21	-	57584	ENSG00000107863	NM_020824;NM_001367452;NM_001367448;NM_001367450;NM_001367449;NM_001367454;NM_001367447;NM_001367451;NM_001367453;NM_001367455	Rho GTPase activating protein 21	Yes	Sense	11	G4B.M_48706;G4B.M_48708;G4B.M_48709;G4B.M_48710;G4B.M_48712;G4B.M_48713;G4B.M_48715;G4B.M_48716;G4B.M_48717;G4B.M_48718;G4B.M_48719	5	0	0	5	0	Yes	Sense	3	G4C.M_11487;G4C.M_11488;G4C.M_11489	1	0	0	0	0
chr10	48446036	48656265	ARHGAP22	-	58504	ENSG00000128805	NM_001347735;NM_021226;NM_001256026;NM_001347738;NM_001256025;NM_001256024	Rho GTPase activating protein 22	Yes	Sense	55	G4B.M_51811;G4B.M_51812;G4B.M_51814;G4B.M_51815;G4B.M_51817;G4B.M_51818;G4B.M_51820;G4B.M_51821;G4B.M_51822;G4B.M_51823;G4B.M_51825;G4B.M_51826;G4B.M_51827;G4B.M_51828;G4B.M_51829;G4B.M_51832;G4B.M_51833;G4B.M_51834;G4B.M_51836;G4B.M_51837;G4B.M_51838;G4B.M_51840;G4B.M_51842;G4B.M_51844;G4B.M_51847;G4B.M_51853;G4B.M_51854;G4B.M_51855;G4B.M_51856;G4B.M_51857;G4B.M_51858;G4B.M_51863;G4B.M_51865;G4B…	0	0	0	44	0	Yes	Sense	20	G4C.M_12247;G4C.M_12248;G4C.M_12251;G4C.M_12252;G4C.M_12253;G4C.M_12255;G4C.M_12257;G4C.M_12261;G4C.M_12262;G4C.M_12263;G4C.M_12264;G4C.M_12265;G4C.M_12266;G4C.M_12267;G4C.M_12269;G4C.M_12272;G4C.M_12273;G4C.M_12274;G4C.M_12275;G4C.M_12277	0	0	0	18	0
chr17	38419280	38512385	ARHGAP23	+	57636	ENSG00000275832	NM_001199417	Rho GTPase activating protein 23	Yes	Sense	70	G4B.M_187354;G4B.M_187357;G4B.M_187359;G4B.M_187360;G4B.M_187361;G4B.M_187362;G4B.M_187363;G4B.M_187365;G4B.M_187368;G4B.M_187369;G4B.M_187371;G4B.M_187373;G4B.M_187375;G4B.M_187376;G4B.M_187377;G4B.M_187378;G4B.M_187379;G4B.M_187382;G4B.M_187383;G4B.M_187384;G4B.M_187385;G4B.M_187386;G4B.M_187387;G4B.M_187388;G4B.M_187391;G4B.M_187392;G4B.M_187394;G4B.M_187395;G4B.M_187397;G4B.M_187403;G4B.M_187…	0	0	1	61	2	Yes	Sense	21	G4C.M_45018;G4C.M_45019;G4C.M_45022;G4C.M_45025;G4C.M_45026;G4C.M_45028;G4C.M_45032;G4C.M_45034;G4C.M_45035;G4C.M_45036;G4C.M_45037;G4C.M_45041;G4C.M_45044;G4C.M_45045;G4C.M_45046;G4C.M_45047;G4C.M_45048;G4C.M_45049;G4C.M_45050;G4C.M_45051;G4C.M_45054	0	0	0	18	0
chr4	85475150	86002668	ARHGAP24	+	83478	ENSG00000138639	NM_001025616;NM_001042669;NM_001346093;NM_001287805;NM_031305	Rho GTPase activating protein 24	Yes	Sense	21	G4B.M_341162;G4B.M_341163;G4B.M_341164;G4B.M_341165;G4B.M_341169;G4B.M_341170;G4B.M_341171;G4B.M_341172;G4B.M_341174;G4B.M_341175;G4B.M_341178;G4B.M_341180;G4B.M_341181;G4B.M_341182;G4B.M_341185;G4B.M_341186;G4B.M_341188;G4B.M_341191;G4B.M_341192;G4B.M_341194;G4B.M_341197	0	1	0	11	0	Yes	Sense	5	G4C.M_84815;G4C.M_84816;G4C.M_84818;G4C.M_84820;G4C.M_84821	0	0	0	4	0
chr2	68679601	68826833	ARHGAP25	+	9938	ENSG00000163219	NM_001007231;NM_001364819;NM_001364820;NM_001166277;NM_014882;NM_001364821;NM_001166276	Rho GTPase activating protein 25	Yes	Sense	8	G4B.M_245430;G4B.M_245435;G4B.M_245436;G4B.M_245442;G4B.M_245443;G4B.M_245450;G4B.M_245451;G4B.M_245454	0	1	0	5	0	No	Sense	0		0	0	0	0	0
chr5	142770377	143229011	ARHGAP26	+	23092	ENSG00000145819	NM_001135608;NM_015071;NM_001349547	Rho GTPase activating protein 26	Yes	Sense	54	G4B.M_363547;G4B.M_363548;G4B.M_363550;G4B.M_363551;G4B.M_363553;G4B.M_363556;G4B.M_363557;G4B.M_363558;G4B.M_363563;G4B.M_363566;G4B.M_363568;G4B.M_363569;G4B.M_363570;G4B.M_363573;G4B.M_363574;G4B.M_363577;G4B.M_363578;G4B.M_363579;G4B.M_363581;G4B.M_363582;G4B.M_363587;G4B.M_363592;G4B.M_363593;G4B.M_363595;G4B.M_363596;G4B.M_363597;G4B.M_363598;G4B.M_363600;G4B.M_363601;G4B.M_363602;G4B.M_363…	2	0	0	52	0	Yes	Sense	8	G4C.M_89027;G4C.M_89028;G4C.M_89029;G4C.M_89030;G4C.M_89031;G4C.M_89032;G4C.M_89035;G4C.M_89037	0	0	0	8	0
chr17	45393902	45434421	ARHGAP27	-	201176	ENSG00000159314	NM_001385392;NM_001385391;NM_001385390;NM_001385388;NM_001385387;NM_001385386;NM_001385385;NM_001385389;NM_001385399;NM_001385398;NM_001385397;NM_001385396;NM_001385394;NM_199282;NM_001385395;NM_001385393;NM_001385384;NM_001282290;NM_174919	Rho GTPase activating protein 27	Yes	Sense	20	G4B.M_190553;G4B.M_190554;G4B.M_190555;G4B.M_190557;G4B.M_190562;G4B.M_190563;G4B.M_190564;G4B.M_190567;G4B.M_190568;G4B.M_190571;G4B.M_190573;G4B.M_190574;G4B.M_190575;G4B.M_190577;G4B.M_190579;G4B.M_190580;G4B.M_190584;G4B.M_190585;G4B.M_190586;G4B.M_190587	0	0	0	16	0	Yes	Sense	4	G4C.M_45895;G4C.M_45898;G4C.M_45900;G4C.M_45901	0	0	1	1	0
chr18	6729716	6915716	ARHGAP28	+	79822	ENSG00000088756	NM_001366230;NM_001366231;NM_001010000	Rho GTPase activating protein 28	Yes	Sense	8	G4B.M_203042;G4B.M_203044;G4B.M_203045;G4B.M_203046;G4B.M_203051;G4B.M_203052;G4B.M_203053;G4B.M_203054	1	0	0	7	0	Yes	Sense	4	G4C.M_49386;G4C.M_49387;G4C.M_49388;G4C.M_49390	1	0	0	3	0
chr1	94148988	94275068	ARHGAP29	-	9411	ENSG00000137962	NM_001328665;NM_001328664;NM_001328667;NM_001328666;NM_004815	Rho GTPase activating protein 29	Yes	Sense	5	G4B.M_23665;G4B.M_23666;G4B.M_23668;G4B.M_23670;G4B.M_23671	0	0	0	2	0	Yes	Sense	4	G4C.M_6260;G4C.M_6261;G4C.M_6264;G4C.M_6265	0	0	0	0	0
chr1	161046946	161069970	ARHGAP30	-	257106	ENSG00000186517	NM_001025598;NM_181720;NM_001287602;NM_001287600	Rho GTPase activating protein 30	Yes	Sense	12	G4B.M_31450;G4B.M_31451;G4B.M_31452;G4B.M_31453;G4B.M_31454;G4B.M_31455;G4B.M_31456;G4B.M_31457;G4B.M_31458;G4B.M_31461;G4B.M_31462;G4B.M_31463	0	0	2	7	0	Yes	Sense	1	G4C.M_8022	0	0	0	1	0
chr3	119294383	119420714	ARHGAP31	+	57514	ENSG00000031081	NM_020754	Rho GTPase activating protein 31	Yes	Sense	23	G4B.M_320378;G4B.M_320381;G4B.M_320382;G4B.M_320385;G4B.M_320387;G4B.M_320388;G4B.M_320392;G4B.M_320395;G4B.M_320397;G4B.M_320398;G4B.M_320400;G4B.M_320401;G4B.M_320402;G4B.M_320403;G4B.M_320404;G4B.M_320406;G4B.M_320407;G4B.M_320408;G4B.M_320410;G4B.M_320411;G4B.M_320412;G4B.M_320413;G4B.M_320417	1	1	0	20	1	Yes	Sense	2	G4C.M_80183;G4C.M_80185	0	0	0	2	0
chr11	128965060	129279324	ARHGAP32	-	9743	ENSG00000134909	NM_001378025;NM_001142685;NM_001378024;NM_014715	Rho GTPase activating protein 32	Yes	Sense	15	G4B.M_93369;G4B.M_93370;G4B.M_93371;G4B.M_93372;G4B.M_93373;G4B.M_93374;G4B.M_93376;G4B.M_93377;G4B.M_93378;G4B.M_93379;G4B.M_93380;G4B.M_93381;G4B.M_93382;G4B.M_93384;G4B.M_93385	1	0	0	12	0	Yes	Sense	4	G4C.M_22332;G4C.M_22333;G4C.M_22334;G4C.M_22335	0	0	0	3	0
chr19	35774532	35788822	ARHGAP33	+	115703	ENSG00000004777	NM_001172630;NM_001366178;NM_052948	Rho GTPase activating protein 33	Yes	Sense	12	G4B.M_225263;G4B.M_225267;G4B.M_225270;G4B.M_225272;G4B.M_225273;G4B.M_225274;G4B.M_225275;G4B.M_225276;G4B.M_225278;G4B.M_225280;G4B.M_225285;G4B.M_225289	0	0	2	8	1	Yes	Sense	5	G4C.M_55892;G4C.M_55894;G4C.M_55896;G4C.M_55898;G4C.M_55902	0	0	1	4	0
chr19	46860997	47005077	ARHGAP35	+	2909	ENSG00000160007	NM_004491	Rho GTPase activating protein 35	Yes	Sense	24	G4B.M_229607;G4B.M_229611;G4B.M_229614;G4B.M_229615;G4B.M_229617;G4B.M_229619;G4B.M_229620;G4B.M_229622;G4B.M_229624;G4B.M_229625;G4B.M_229626;G4B.M_229627;G4B.M_229629;G4B.M_229630;G4B.M_229631;G4B.M_229634;G4B.M_229635;G4B.M_229637;G4B.M_229639;G4B.M_229640;G4B.M_229641;G4B.M_229643;G4B.M_229644;G4B.M_229646	1	0	0	13	7	Yes	Sense	1	G4C.M_57515	0	0	0	1	0
chrX	131058346	131089885	ARHGAP36	+	158763	ENSG00000147256	NM_144967;NM_001282607;NM_001330651	Rho GTPase activating protein 36	Yes	Sense	10	G4B.M_472171;G4B.M_472173;G4B.M_472175;G4B.M_472176;G4B.M_472180;G4B.M_472184;G4B.M_472186;G4B.M_472187;G4B.M_472189;G4B.M_472190	0	0	0	2	0	Yes	Sense	3	G4C.M_113778;G4C.M_113779;G4C.M_113783	2	0	0	0	1
chr8	144529179	144605816	ARHGAP39	-	80728	ENSG00000147799	NM_025251;NM_001308208;NM_001308207	Rho GTPase activating protein 39	Yes	Sense	21	G4B.M_437118;G4B.M_437122;G4B.M_437128;G4B.M_437131;G4B.M_437132;G4B.M_437135;G4B.M_437136;G4B.M_437137;G4B.M_437138;G4B.M_437139;G4B.M_437140;G4B.M_437141;G4B.M_437142;G4B.M_437143;G4B.M_437144;G4B.M_437145;G4B.M_437146;G4B.M_437147;G4B.M_437149;G4B.M_437150;G4B.M_437158	0	0	1	21	0	Yes	Sense	7	G4C.M_105263;G4C.M_105265;G4C.M_105266;G4C.M_105269;G4C.M_105270;G4C.M_105271;G4C.M_105274	0	0	0	7	0
chrX	153907367	153934999	ARHGAP4	-	393	ENSG00000089820	NM_001164741;NM_001666	Rho GTPase activating protein 4	Yes	Sense	13	G4B.M_475226;G4B.M_475227;G4B.M_475232;G4B.M_475233;G4B.M_475234;G4B.M_475237;G4B.M_475240;G4B.M_475245;G4B.M_475246;G4B.M_475247;G4B.M_475248;G4B.M_475249;G4B.M_475250	1	0	2	9	0	Yes	Sense	9	G4C.M_114460;G4C.M_114462;G4C.M_114463;G4C.M_114466;G4C.M_114467;G4C.M_114469;G4C.M_114470;G4C.M_114471;G4C.M_114474	1	0	0	6	0
chr20	38601934	38651035	ARHGAP40	+	343578	ENSG00000124143	NM_001164431	Rho GTPase activating protein 40	Yes	Sense	7	G4B.M_277410;G4B.M_277411;G4B.M_277413;G4B.M_277415;G4B.M_277423;G4B.M_277425;G4B.M_277426	0	0	2	2	0	Yes	Sense	3	G4C.M_69073;G4C.M_69074;G4C.M_69076	0	0	0	1	1
chr11	100687288	100993941	ARHGAP42	+	143872	ENSG00000165895	NM_001367945;NM_152432	Rho GTPase activating protein 42	Yes	Sense	11	G4B.M_87639;G4B.M_87640;G4B.M_87644;G4B.M_87646;G4B.M_87647;G4B.M_87648;G4B.M_87649;G4B.M_87650;G4B.M_87653;G4B.M_87655;G4B.M_87656	1	0	0	10	0	Yes	Sense	4	G4C.M_21173;G4C.M_21174;G4C.M_21175;G4C.M_21176	0	0	0	4	0
chr17	12789498	12991643	ARHGAP44	+	9912	ENSG00000006740	NM_014859;NM_001321166;NM_001321167;NM_001321164;NM_001321168	Rho GTPase activating protein 44	Yes	Sense	23	G4B.M_181541;G4B.M_181544;G4B.M_181545;G4B.M_181546;G4B.M_181548;G4B.M_181549;G4B.M_181550;G4B.M_181557;G4B.M_181558;G4B.M_181560;G4B.M_181564;G4B.M_181565;G4B.M_181569;G4B.M_181571;G4B.M_181572;G4B.M_181573;G4B.M_181574;G4B.M_181575;G4B.M_181577;G4B.M_181580;G4B.M_181585;G4B.M_181590;G4B.M_181591	1	0	0	21	1	Yes	Sense	2	G4C.M_43517;G4C.M_43518	0	0	0	1	1
chr19	1065923	1086628	ARHGAP45	+	23526	ENSG00000180448	NM_001258328;NM_012292;NM_001321232;NM_001282335;NM_001282334	Rho GTPase activating protein 45	Yes	Sense	20	G4B.M_212988;G4B.M_212989;G4B.M_212990;G4B.M_212992;G4B.M_212994;G4B.M_212995;G4B.M_212997;G4B.M_212998;G4B.M_213000;G4B.M_213003;G4B.M_213004;G4B.M_213007;G4B.M_213008;G4B.M_213009;G4B.M_213010;G4B.M_213011;G4B.M_213012;G4B.M_213014;G4B.M_213015;G4B.M_213017	3	1	1	12	2	Yes	Sense	4	G4C.M_51718;G4C.M_51719;G4C.M_51721;G4C.M_51722	0	0	0	4	0
chr14	32076114	32159728	ARHGAP5	+	394	ENSG00000100852	NM_001173;NM_001030055	Rho GTPase activating protein 5	Yes	Sense	5	G4B.M_127559;G4B.M_127560;G4B.M_127562;G4B.M_127563;G4B.M_127564	0	0	0	3	0	Yes	Sense	1	G4C.M_29732	0	0	0	0	0
chrX	11117651	11665920	ARHGAP6	-	395	ENSG00000047648	NM_001287242;NM_013423;NM_013427;NM_006125	Rho GTPase activating protein 6	Yes	Sense	35	G4B.M_460581;G4B.M_460583;G4B.M_460586;G4B.M_460588;G4B.M_460591;G4B.M_460592;G4B.M_460593;G4B.M_460595;G4B.M_460596;G4B.M_460597;G4B.M_460599;G4B.M_460600;G4B.M_460602;G4B.M_460604;G4B.M_460606;G4B.M_460608;G4B.M_460609;G4B.M_460612;G4B.M_460613;G4B.M_460614;G4B.M_460615;G4B.M_460616;G4B.M_460617;G4B.M_460618;G4B.M_460620;G4B.M_460624;G4B.M_460625;G4B.M_460627;G4B.M_460628;G4B.M_460631;G4B.M_460…	1	1	1	31	0	Yes	Sense	5	G4C.M_111441;G4C.M_111444;G4C.M_111445;G4C.M_111446;G4C.M_111447	0	0	0	5	0
chr22	44752558	44862788	ARHGAP8	+	23779	ENSG00000241484	NM_001017526;NM_001198726;NM_181335	Rho GTPase activating protein 8	Yes	Sense	35	G4B.M_302732;G4B.M_302734;G4B.M_302735;G4B.M_302737;G4B.M_302738;G4B.M_302740;G4B.M_302741;G4B.M_302742;G4B.M_302745;G4B.M_302746;G4B.M_302747;G4B.M_302748;G4B.M_302749;G4B.M_302750;G4B.M_302752;G4B.M_302755;G4B.M_302758;G4B.M_302759;G4B.M_302764;G4B.M_302765;G4B.M_302766;G4B.M_302770;G4B.M_302771;G4B.M_302773;G4B.M_302774;G4B.M_302776;G4B.M_302778;G4B.M_302779;G4B.M_302781;G4B.M_302783;G4B.M_302…	0	1	0	22	0	Yes	Sense	6	G4C.M_76172;G4C.M_76173;G4C.M_76175;G4C.M_76176;G4C.M_76180;G4C.M_76183	0	0	0	2	0
chr12	57472264	57488814	ARHGAP9	-	64333	ENSG00000123329	NM_001080157;NM_001319850;NM_032496;NM_001367424;NM_001367426;NM_001367425;NM_001367423;NM_001367422;NM_001080156;NM_001319852;NM_001319851	Rho GTPase activating protein 9	Yes	Sense	6	G4B.M_104256;G4B.M_104258;G4B.M_104259;G4B.M_104264;G4B.M_104270;G4B.M_104271	0	0	0	3	1	No	Sense	0		0	0	0	0	0
chr17	81867721	81871378	ARHGDIA	-	396	ENSG00000141522	NM_004309;NM_001301243;NM_001185078;NM_001301240;NM_001301241;NM_001185077;NM_001301242	Rho GDP dissociation inhibitor alpha	Yes	Sense	7	G4B.M_201445;G4B.M_201446;G4B.M_201448;G4B.M_201449;G4B.M_201450;G4B.M_201451;G4B.M_201452	2	0	0	1	1	Yes	Sense	2	G4C.M_48875;G4C.M_48876	0	0	0	1	0
chr12	14942031	14961728	ARHGDIB	-	397	ENSG00000111348	NM_001175;NM_001321421;NM_001321422;NM_001321423;NM_001321420	Rho GDP dissociation inhibitor beta	Yes	Sense	3	G4B.M_98364;G4B.M_98365;G4B.M_98366	0	0	0	1	0	No	Sense	0		0	0	0	0	0
chr16	280450	283010	ARHGDIG	+	398	ENSG00000242173	NM_001176	Rho GDP dissociation inhibitor gamma	Yes	Sense	7	G4B.M_156834;G4B.M_156835;G4B.M_156836;G4B.M_156837;G4B.M_156838;G4B.M_156839;G4B.M_156841	2	0	0	4	0	No	Sense	0		0	0	0	0	0
chr19	41883173	41930150	ARHGEF1	+	9138;100505585	ENSG00000076928	NM_004706;NM_198977;NM_199002	Rho guanine nucleotide exchange factor 1	Yes	Sense	24	G4B.M_227437;G4B.M_227439;G4B.M_227441;G4B.M_227442;G4B.M_227443;G4B.M_227444;G4B.M_227445;G4B.M_227449;G4B.M_227452;G4B.M_227459;G4B.M_227460;G4B.M_227465;G4B.M_227466;G4B.M_227467;G4B.M_227470;G4B.M_227473;G4B.M_227477;G4B.M_227490;G4B.M_227495;G4B.M_227497;G4B.M_227500;G4B.M_227503;G4B.M_227504;G4B.M_227505	0	0	2	9	0	Yes	Sense	21	G4C.M_56648;G4C.M_56649;G4C.M_56652;G4C.M_56653;G4C.M_56654;G4C.M_56655;G4C.M_56656;G4C.M_56657;G4C.M_56658;G4C.M_56659;G4C.M_56660;G4C.M_56662;G4C.M_56664;G4C.M_56665;G4C.M_56666;G4C.M_56667;G4C.M_56669;G4C.M_56678;G4C.M_56680;G4C.M_56681;G4C.M_56682	1	0	1	13	0
chr8	1823926	1958641	ARHGEF10	+	9639	ENSG00000104728	NM_014629;NM_001308152;NM_001308153	Rho guanine nucleotide exchange factor 10	Yes	Sense	36	G4B.M_418018;G4B.M_418024;G4B.M_418026;G4B.M_418027;G4B.M_418028;G4B.M_418029;G4B.M_418032;G4B.M_418033;G4B.M_418034;G4B.M_418035;G4B.M_418036;G4B.M_418037;G4B.M_418038;G4B.M_418041;G4B.M_418042;G4B.M_418047;G4B.M_418049;G4B.M_418050;G4B.M_418051;G4B.M_418054;G4B.M_418055;G4B.M_418056;G4B.M_418057;G4B.M_418058;G4B.M_418060;G4B.M_418063;G4B.M_418064;G4B.M_418065;G4B.M_418066;G4B.M_418068;G4B.M_418…	1	0	1	26	0	Yes	Sense	15	G4C.M_101066;G4C.M_101067;G4C.M_101068;G4C.M_101072;G4C.M_101073;G4C.M_101074;G4C.M_101075;G4C.M_101076;G4C.M_101077;G4C.M_101078;G4C.M_101080;G4C.M_101081;G4C.M_101082;G4C.M_101086;G4C.M_101090	2	2	0	8	0
chr1	17539698	17697874	ARHGEF10L	+	55160	ENSG00000074964	NM_018125;NM_001011722;NM_001319837;NM_001319838;NM_001328124	Rho guanine nucleotide exchange factor 10 like	Yes	Sense	67	G4B.M_7960;G4B.M_7962;G4B.M_7963;G4B.M_7964;G4B.M_7965;G4B.M_7966;G4B.M_7971;G4B.M_7972;G4B.M_7973;G4B.M_7974;G4B.M_7975;G4B.M_7976;G4B.M_7978;G4B.M_7979;G4B.M_7983;G4B.M_7984;G4B.M_7985;G4B.M_7992;G4B.M_7993;G4B.M_7995;G4B.M_7997;G4B.M_7999;G4B.M_8000;G4B.M_8001;G4B.M_8002;G4B.M_8003;G4B.M_8006;G4B.M_8007;G4B.M_8008;G4B.M_8009;G4B.M_8014;G4B.M_8015;G4B.M_8017;G4B.M_8026;G4B.M_8027;G4B.M_8028;G4B…	0	1	2	49	0	Yes	Sense	21	G4C.M_2599;G4C.M_2600;G4C.M_2601;G4C.M_2602;G4C.M_2605;G4C.M_2606;G4C.M_2607;G4C.M_2610;G4C.M_2611;G4C.M_2612;G4C.M_2613;G4C.M_2614;G4C.M_2615;G4C.M_2616;G4C.M_2617;G4C.M_2619;G4C.M_2620;G4C.M_2622;G4C.M_2625;G4C.M_2627;G4C.M_2632	0	0	0	17	0
chr1	156934840	157045742	ARHGEF11	-	9826	ENSG00000132694	NM_001377418;NM_001377419;NM_198236;NM_014784	Rho guanine nucleotide exchange factor 11	Yes	Sense	21	G4B.M_30552;G4B.M_30553;G4B.M_30559;G4B.M_30561;G4B.M_30562;G4B.M_30563;G4B.M_30564;G4B.M_30565;G4B.M_30567;G4B.M_30568;G4B.M_30570;G4B.M_30571;G4B.M_30573;G4B.M_30574;G4B.M_30578;G4B.M_30582;G4B.M_30583;G4B.M_30584;G4B.M_30586;G4B.M_30587;G4B.M_30588	1	0	2	19	0	Yes	Sense	5	G4C.M_7854;G4C.M_7855;G4C.M_7856;G4C.M_7857;G4C.M_7858	1	0	0	4	0
chr11	120336413	120489937	ARHGEF12	+	23365	ENSG00000196914	NM_001198665;NM_015313;NM_001301084	Rho guanine nucleotide exchange factor 12	Yes	Sense	7	G4B.M_91402;G4B.M_91403;G4B.M_91404;G4B.M_91406;G4B.M_91407;G4B.M_91411;G4B.M_91413	0	0	0	7	0	Yes	Sense	2	G4C.M_21941;G4C.M_21942	1	0	0	0	1
chr17	8310241	8322514	ARHGEF15	+	22899	ENSG00000198844	NM_173728;NM_025014	Rho guanine nucleotide exchange factor 15	Yes	Sense	7	G4B.M_180601;G4B.M_180606;G4B.M_180608;G4B.M_180609;G4B.M_180610;G4B.M_180611;G4B.M_180612	0	0	2	5	0	No	Sense	0		0	0	0	0	0
chr1	3454665	3481113	ARHGEF16	+	27237	ENSG00000130762	NM_014448	Rho guanine nucleotide exchange factor 16	Yes	Sense	27	G4B.M_2488;G4B.M_2491;G4B.M_2495;G4B.M_2496;G4B.M_2497;G4B.M_2498;G4B.M_2499;G4B.M_2500;G4B.M_2503;G4B.M_2504;G4B.M_2505;G4B.M_2506;G4B.M_2508;G4B.M_2511;G4B.M_2512;G4B.M_2513;G4B.M_2514;G4B.M_2515;G4B.M_2516;G4B.M_2518;G4B.M_2521;G4B.M_2522;G4B.M_2523;G4B.M_2524;G4B.M_2528;G4B.M_2529;G4B.M_2530	2	0	0	19	0	Yes	Sense	9	G4C.M_981;G4C.M_982;G4C.M_983;G4C.M_984;G4C.M_987;G4C.M_990;G4C.M_991;G4C.M_996;G4C.M_997	0	0	0	5	0
chr11	73308276	73369388	ARHGEF17	+	9828	ENSG00000110237	NM_014786	Rho guanine nucleotide exchange factor 17	Yes	Sense	48	G4B.M_84387;G4B.M_84388;G4B.M_84389;G4B.M_84391;G4B.M_84393;G4B.M_84395;G4B.M_84396;G4B.M_84398;G4B.M_84401;G4B.M_84402;G4B.M_84403;G4B.M_84404;G4B.M_84405;G4B.M_84406;G4B.M_84408;G4B.M_84412;G4B.M_84413;G4B.M_84414;G4B.M_84415;G4B.M_84416;G4B.M_84418;G4B.M_84419;G4B.M_84420;G4B.M_84421;G4B.M_84422;G4B.M_84423;G4B.M_84428;G4B.M_84429;G4B.M_84430;G4B.M_84433;G4B.M_84434;G4B.M_84436;G4B.M_84437;G4B…	3	1	1	42	0	Yes	Sense	4	G4C.M_20570;G4C.M_20571;G4C.M_20572;G4C.M_20574	0	0	0	4	0
chr19	7348937	7472485	ARHGEF18	+	23370	ENSG00000104880	NM_001367823;NM_015318;NM_001367824;NM_001130955	Rho/Rac guanine nucleotide exchange factor 18	Yes	Sense	15	G4B.M_216941;G4B.M_216942;G4B.M_216948;G4B.M_216950;G4B.M_216951;G4B.M_216953;G4B.M_216954;G4B.M_216955;G4B.M_216956;G4B.M_216957;G4B.M_216963;G4B.M_216964;G4B.M_216970;G4B.M_216973;G4B.M_216976	0	0	0	13	0	Yes	Sense	7	G4C.M_53299;G4C.M_53300;G4C.M_53301;G4C.M_53302;G4C.M_53305;G4C.M_53311;G4C.M_53312	0	0	0	3	2
chr1	16197854	16212652	ARHGEF19	-	128272	ENSG00000142632	NM_153213	Rho guanine nucleotide exchange factor 19	Yes	Sense	12	G4B.M_7404;G4B.M_7405;G4B.M_7406;G4B.M_7407;G4B.M_7409;G4B.M_7410;G4B.M_7412;G4B.M_7413;G4B.M_7414;G4B.M_7415;G4B.M_7416;G4B.M_7418	1	0	0	9	0	Yes	Sense	7	G4C.M_2417;G4C.M_2418;G4C.M_2420;G4C.M_2421;G4C.M_2422;G4C.M_2423;G4C.M_2425	0	0	0	6	0
chr1	155946851	156007070	ARHGEF2	-	9181	ENSG00000116584	NM_001350112;NM_001350110;NM_004723;NM_001350111;NM_001162383;NM_001162384	Rho/Rac guanine nucleotide exchange factor 2	Yes	Sense	26	G4B.M_29822;G4B.M_29824;G4B.M_29825;G4B.M_29826;G4B.M_29827;G4B.M_29828;G4B.M_29829;G4B.M_29830;G4B.M_29831;G4B.M_29832;G4B.M_29833;G4B.M_29834;G4B.M_29837;G4B.M_29842;G4B.M_29843;G4B.M_29844;G4B.M_29845;G4B.M_29846;G4B.M_29849;G4B.M_29852;G4B.M_29853;G4B.M_29856;G4B.M_29857;G4B.M_29859;G4B.M_29860;G4B.M_29861	0	0	1	19	0	Yes	Sense	3	G4C.M_7673;G4C.M_7674;G4C.M_7675	0	0	0	3	0
chr12	57610180	57617245	ARHGEF25	+	115557	ENSG00000240771	NM_001111270;NM_182947;NM_001347933	Rho guanine nucleotide exchange factor 25	Yes	Sense	9	G4B.M_104346;G4B.M_104347;G4B.M_104348;G4B.M_104349;G4B.M_104350;G4B.M_104351;G4B.M_104352;G4B.M_104354;G4B.M_104356	0	0	0	4	0	Yes	Sense	3	G4C.M_24728;G4C.M_24732;G4C.M_24733	1	0	0	1	1
chr3	154121003	154257827	ARHGEF26	+	26084	ENSG00000114790	NM_001251962;NM_015595;NM_001251963	Rho guanine nucleotide exchange factor 26	Yes	Sense	9	G4B.M_326118;G4B.M_326119;G4B.M_326120;G4B.M_326121;G4B.M_326125;G4B.M_326126;G4B.M_326128;G4B.M_326129;G4B.M_326130	0	0	0	7	0	Yes	Sense	1	G4C.M_81421	0	0	0	0	0
chr5	73626158	73941993	ARHGEF28	+	64283	ENSG00000214944	NM_001388078;NM_001244364;NM_001080479;NM_001177693;NM_001388076	Rho guanine nucleotide exchange factor 28	Yes	Sense	20	G4B.M_356439;G4B.M_356440;G4B.M_356441;G4B.M_356442;G4B.M_356445;G4B.M_356447;G4B.M_356448;G4B.M_356449;G4B.M_356450;G4B.M_356451;G4B.M_356452;G4B.M_356455;G4B.M_356456;G4B.M_356457;G4B.M_356458;G4B.M_356459;G4B.M_356461;G4B.M_356462;G4B.M_356470;G4B.M_356474	2	1	1	13	1	Yes	Sense	3	G4C.M_87640;G4C.M_87641;G4C.M_87642	0	0	0	2	0
chr3	56727418	57079329	ARHGEF3	-	50650	ENSG00000163947	NM_001377414;NM_019555;NM_001377411;NM_001377410;NM_001128615;NM_001377409;NM_001377408;NM_001377412;NM_001377407;NM_001377413;NM_001128616;NM_001289698;NM_001377415	Rho guanine nucleotide exchange factor 3	Yes	Sense	33	G4B.M_315823;G4B.M_315824;G4B.M_315832;G4B.M_315833;G4B.M_315836;G4B.M_315838;G4B.M_315839;G4B.M_315843;G4B.M_315845;G4B.M_315850;G4B.M_315851;G4B.M_315853;G4B.M_315854;G4B.M_315858;G4B.M_315860;G4B.M_315861;G4B.M_315863;G4B.M_315864;G4B.M_315865;G4B.M_315867;G4B.M_315869;G4B.M_315871;G4B.M_315872;G4B.M_315873;G4B.M_315874;G4B.M_315876;G4B.M_315877;G4B.M_315878;G4B.M_315879;G4B.M_315882;G4B.M_315…	1	0	0	2	0	Yes	Sense	9	G4C.M_79447;G4C.M_79449;G4C.M_79451;G4C.M_79452;G4C.M_79453;G4C.M_79454;G4C.M_79455;G4C.M_79456;G4C.M_79459	1	0	0	1	0
chr2	38889875	38975454	ARHGEF33	+	100271715	ENSG00000214694	NM_001367623;NM_001145451	Rho guanine nucleotide exchange factor 33	Yes	Sense	7	G4B.M_241737;G4B.M_241738;G4B.M_241739;G4B.M_241740;G4B.M_241741;G4B.M_241747;G4B.M_241748	0	0	1	6	0	Yes	Sense	1	G4C.M_61053	0	0	0	1	0
chr7	144186083	144195833	ARHGEF35	-	445328	ENSG00000213214	NM_001368318;NM_001003702	Rho guanine nucleotide exchange factor 35	Yes	Sense	2	G4B.M_413677;G4B.M_413678	0	0	0	0	0	Yes	Sense	2	G4C.M_99904;G4C.M_99907	0	1	0	0	0
chr5	149551947	149634968	ARHGEF37	+	389337	ENSG00000183111	NM_001001669	Rho guanine nucleotide exchange factor 37	Yes	Sense	5	G4B.M_364265;G4B.M_364267;G4B.M_364270;G4B.M_364273;G4B.M_364275	1	0	0	2	1	No	Sense	0		0	0	0	0	0
chr4	105552620	105708093	ARHGEF38	+	54848	ENSG00000236699	NM_017700;NM_001242729	Rho guanine nucleotide exchange factor 38	Yes	Sense	6	G4B.M_342432;G4B.M_342433;G4B.M_342436;G4B.M_342438;G4B.M_342439;G4B.M_342440	0	0	0	4	0	Yes	Sense	1	G4C.M_84970	0	0	0	1	0
chr9	35658875	35675866	ARHGEF39	-	84904	ENSG00000137135	NM_032818	Rho guanine nucleotide exchange factor 39	Yes	Sense	4	G4B.M_440665;G4B.M_440666;G4B.M_440667;G4B.M_440668	1	0	0	0	0	Yes	Sense	3	G4C.M_105908;G4C.M_105909;G4C.M_105910	0	0	0	1	0
chr2	130836914	131047263	ARHGEF4	+	50649	ENSG00000136002	NM_001367493;NM_001375900;NM_015320;NM_001375901;NM_001375904;NM_001375903;NM_001375902	Rho guanine nucleotide exchange factor 4	Yes	Sense	27	G4B.M_255778;G4B.M_255781;G4B.M_255783;G4B.M_255790;G4B.M_255791;G4B.M_255792;G4B.M_255793;G4B.M_255794;G4B.M_255796;G4B.M_255797;G4B.M_255798;G4B.M_255799;G4B.M_255800;G4B.M_255803;G4B.M_255804;G4B.M_255805;G4B.M_255806;G4B.M_255807;G4B.M_255811;G4B.M_255813;G4B.M_255816;G4B.M_255818;G4B.M_255819;G4B.M_255833;G4B.M_255836;G4B.M_255840;G4B.M_255842	1	0	1	25	1	Yes	Sense	9	G4C.M_64131;G4C.M_64132;G4C.M_64133;G4C.M_64136;G4C.M_64137;G4C.M_64139;G4C.M_64142;G4C.M_64145;G4C.M_64148	0	0	1	8	0
chr14	21070273	21090248	ARHGEF40	+	55701	ENSG00000165801	NM_001278529;NM_018071;NM_001278530	Rho guanine nucleotide exchange factor 40	Yes	Sense	13	G4B.M_126120;G4B.M_126122;G4B.M_126123;G4B.M_126124;G4B.M_126125;G4B.M_126130;G4B.M_126131;G4B.M_126133;G4B.M_126135;G4B.M_126136;G4B.M_126137;G4B.M_126138;G4B.M_126144	4	1	3	4	1	Yes	Sense	2	G4C.M_29430;G4C.M_29431	1	0	1	1	0
chr7	144355288	144380632	ARHGEF5	+	7984	ENSG00000050327	NM_005435	Rho guanine nucleotide exchange factor 5	Yes	Sense	6	G4B.M_413710;G4B.M_413711;G4B.M_413712;G4B.M_413723;G4B.M_413724;G4B.M_413725	0	0	1	3	0	Yes	Sense	2	G4C.M_99919;G4C.M_99922	0	1	0	0	0
chrX	136665547	136780932	ARHGEF6	-	9459	ENSG00000129675	NM_001306177;NM_004840	Rac/Cdc42 guanine nucleotide exchange factor 6	Yes	Sense	9	G4B.M_472828;G4B.M_472830;G4B.M_472831;G4B.M_472832;G4B.M_472833;G4B.M_472834;G4B.M_472835;G4B.M_472836;G4B.M_472839	0	0	0	9	0	Yes	Sense	2	G4C.M_113923;G4C.M_113925	0	0	0	2	0
chr13	111114559	111305737	ARHGEF7	+	8874	ENSG00000102606	NM_145735;NM_001354047;NM_001113512;NM_001113511;NM_001320852;NM_001354046;NM_001354048;NM_001354051;NM_001354049;NM_001354050;NM_001354055;NM_003899;NM_001354053;NM_001354054;NM_001354052;NM_001320851;NM_001320853;NM_001113513;NM_001354056;NM_001354060;NM_001354059;NM_001354057;NM_001354058;NM_001330597;NM_001330598;NM_001354061;NM_001320854	Rho guanine nucleotide exchange factor 7	Yes	Sense	23	G4B.M_124449;G4B.M_124451;G4B.M_124452;G4B.M_124454;G4B.M_124455;G4B.M_124456;G4B.M_124457;G4B.M_124458;G4B.M_124459;G4B.M_124460;G4B.M_124461;G4B.M_124462;G4B.M_124463;G4B.M_124464;G4B.M_124465;G4B.M_124467;G4B.M_124468;G4B.M_124471;G4B.M_124472;G4B.M_124475;G4B.M_124476;G4B.M_124479;G4B.M_124482	0	0	1	20	0	Yes	Sense	7	G4C.M_28910;G4C.M_28911;G4C.M_28912;G4C.M_28913;G4C.M_28914;G4C.M_28915;G4C.M_28916	0	0	0	6	0
chrX	63634967	63809274	ARHGEF9	-	23229	ENSG00000131089	NM_001369032;NM_001353924;NM_001353928;NM_015185;NM_001353922;NM_001353921;NM_001369031;NM_001369039;NM_001369030;NM_001369041;NM_001369045;NM_001353927;NM_001369043;NM_001330495;NM_001369038;NM_001369034;NM_001369033;NM_001369036;NM_001173479;NM_001369044;NM_001369035;NM_001353923;NM_001369037;NM_001369040;NM_001173480;NM_001353926;NM_001369042	Cdc42 guanine nucleotide exchange factor 9	Yes	Sense	21	G4B.M_466222;G4B.M_466223;G4B.M_466224;G4B.M_466226;G4B.M_466228;G4B.M_466229;G4B.M_466234;G4B.M_466235;G4B.M_466236;G4B.M_466238;G4B.M_466239;G4B.M_466241;G4B.M_466242;G4B.M_466243;G4B.M_466244;G4B.M_466246;G4B.M_466247;G4B.M_466249;G4B.M_466251;G4B.M_466253;G4B.M_466255	0	1	0	5	0	Yes	Sense	3	G4C.M_112603;G4C.M_112606;G4C.M_112607	1	0	0	0	1
chr1	26693236	26782104	ARID1A	+	8289	ENSG00000117713	NM_006015;NM_139135	AT-rich interaction domain 1A	Yes	Sense	11	G4B.M_11514;G4B.M_11516;G4B.M_11518;G4B.M_11519;G4B.M_11522;G4B.M_11527;G4B.M_11531;G4B.M_11532;G4B.M_11533;G4B.M_11534;G4B.M_11538	0	1	0	7	0	Yes	Sense	3	G4C.M_3629;G4C.M_3631;G4C.M_3632	0	1	0	2	0
chr6	156776020	157210779	ARID1B	+	57492	ENSG00000049618	NM_001371656;NM_001374820;NM_001374828;NM_017519;NM_001363725	AT-rich interaction domain 1B	Yes	Sense	38	G4B.M_389967;G4B.M_389968;G4B.M_389969;G4B.M_389970;G4B.M_389972;G4B.M_389973;G4B.M_389974;G4B.M_389975;G4B.M_389978;G4B.M_389979;G4B.M_389980;G4B.M_389983;G4B.M_389986;G4B.M_389994;G4B.M_389995;G4B.M_389997;G4B.M_390000;G4B.M_390001;G4B.M_390002;G4B.M_390003;G4B.M_390005;G4B.M_390006;G4B.M_390007;G4B.M_390008;G4B.M_390009;G4B.M_390010;G4B.M_390011;G4B.M_390013;G4B.M_390014;G4B.M_390016;G4B.M_390…	0	0	1	37	0	Yes	Sense	5	G4C.M_94424;G4C.M_94427;G4C.M_94428;G4C.M_94431;G4C.M_94432	0	0	0	5	0
chr12	45729706	45908040	ARID2	+	196528	ENSG00000189079	NM_152641;NM_001347839	AT-rich interaction domain 2	Yes	Sense	1	G4B.M_100537	0	0	1	0	0	Yes	Sense	1	G4C.M_23733	0	0	0	1	0
chr19	925781	975939	ARID3A	+	1820	ENSG00000116017	NM_005224	AT-rich interaction domain 3A	Yes	Sense	33	G4B.M_212811;G4B.M_212813;G4B.M_212816;G4B.M_212817;G4B.M_212819;G4B.M_212821;G4B.M_212822;G4B.M_212823;G4B.M_212824;G4B.M_212825;G4B.M_212826;G4B.M_212828;G4B.M_212829;G4B.M_212831;G4B.M_212833;G4B.M_212834;G4B.M_212835;G4B.M_212836;G4B.M_212838;G4B.M_212842;G4B.M_212844;G4B.M_212845;G4B.M_212848;G4B.M_212849;G4B.M_212850;G4B.M_212851;G4B.M_212852;G4B.M_212853;G4B.M_212858;G4B.M_212861;G4B.M_212…	2	0	0	24	1	Yes	Sense	13	G4C.M_51641;G4C.M_51642;G4C.M_51643;G4C.M_51644;G4C.M_51645;G4C.M_51646;G4C.M_51650;G4C.M_51652;G4C.M_51655;G4C.M_51656;G4C.M_51659;G4C.M_51660;G4C.M_51661	0	0	1	7	3
chr15	74541206	74598131	ARID3B	+	10620	ENSG00000179361	NM_001307939;NM_006465	AT-rich interaction domain 3B	Yes	Sense	11	G4B.M_150434;G4B.M_150435;G4B.M_150438;G4B.M_150441;G4B.M_150443;G4B.M_150444;G4B.M_150445;G4B.M_150446;G4B.M_150447;G4B.M_150449;G4B.M_150450	0	0	1	6	2	Yes	Sense	6	G4C.M_35055;G4C.M_35056;G4C.M_35057;G4C.M_35058;G4C.M_35061;G4C.M_35063	0	0	0	0	2
chr9	34621379	34628086	ARID3C	-	138715	ENSG00000205143	NM_001371945;NM_001017363	AT-rich interaction domain 3C	Yes	Sense	3	G4B.M_440398;G4B.M_440399;G4B.M_440406	1	0	0	2	0	Yes	Sense	2	G4C.M_105835;G4C.M_105836	0	0	0	2	0
chr14	58298504	58373887	ARID4A	+	5926	ENSG00000032219	NM_023001;NM_002892;NM_023000	AT-rich interaction domain 4A	Yes	Sense	1	G4B.M_129676	0	0	0	0	0	Yes	Sense	1	G4C.M_30130	0	0	0	0	0
chr1	235131634	235328219	ARID4B	-	51742	ENSG00000054267	NM_001206794;NM_031371;NM_016374	AT-rich interaction domain 4B	Yes	Sense	6	G4B.M_43588;G4B.M_43589;G4B.M_43590;G4B.M_43595;G4B.M_43596;G4B.M_43601	1	0	0	5	0	Yes	Sense	1	G4C.M_10403	0	0	0	0	0
chr2	96536743	96552634	ARID5A	+	10865	ENSG00000196843	NM_001319085;NM_001319087;NM_212481;NM_001319094;NM_001319096;NM_001319093;NM_001319092	AT-rich interaction domain 5A	Yes	Sense	9	G4B.M_249495;G4B.M_249498;G4B.M_249499;G4B.M_249500;G4B.M_249501;G4B.M_249502;G4B.M_249506;G4B.M_249510;G4B.M_249513	0	2	0	1	1	Yes	Sense	6	G4C.M_62748;G4C.M_62749;G4C.M_62750;G4C.M_62751;G4C.M_62753;G4C.M_62754	2	0	0	0	0
chr10	61901684	62096944	ARID5B	+	84159	ENSG00000150347	NM_032199;NM_001244638	AT-rich interaction domain 5B	Yes	Sense	13	G4B.M_53060;G4B.M_53065;G4B.M_53068;G4B.M_53069;G4B.M_53070;G4B.M_53073;G4B.M_53074;G4B.M_53076;G4B.M_53077;G4B.M_53079;G4B.M_53084;G4B.M_53087;G4B.M_53093	0	0	0	12	1	Yes	Sense	3	G4C.M_12494;G4C.M_12495;G4C.M_12498	1	0	0	2	0
chr15	72474330	72602987	ARIH1	+	25820	ENSG00000166233	NM_005744	ariadne RBR E3 ubiquitin protein ligase 1	Yes	Sense	7	G4B.M_149648;G4B.M_149651;G4B.M_149652;G4B.M_149654;G4B.M_149655;G4B.M_149657;G4B.M_149658	1	0	0	5	1	No	Sense	0		0	0	0	0	0
chr3	48918821	48986382	ARIH2	+	10425	ENSG00000177479	NM_001349223;NM_001349216;NM_001349217;NM_001349214;NM_001349215;NM_006321;NM_001349227;NM_001349221;NM_001349224;NM_001349212;NM_001349218;NM_001349211;NM_001349226;NM_001317334;NM_001349210;NM_001349220;NM_001349225;NM_001349213;NM_001317333;NM_001349222;NM_001349219;NM_001349209;NM_001349230;NM_001349228;NM_001349229	ariadne RBR E3 ubiquitin protein ligase 2	Yes	Sense	1	G4B.M_313566	0	0	0	0	1	Yes	Sense	1	G4C.M_78806	0	0	0	1	0
chr12	101393116	101407772	ARL1	-	400	ENSG00000120805	NM_001177;NM_001301068	ADP ribosylation factor like GTPase 1	Yes	Sense	1	G4B.M_107750	0	1	0	0	0	No	Sense	0		0	0	0	0	0
chr5	176365487	176401865	ARL10	+	285598	ENSG00000175414	NM_173664;NM_001317948	ADP ribosylation factor like GTPase 10	Yes	Sense	10	G4B.M_368973;G4B.M_368974;G4B.M_368975;G4B.M_368977;G4B.M_368978;G4B.M_368980;G4B.M_368981;G4B.M_368983;G4B.M_368986;G4B.M_368987	0	0	0	4	1	Yes	Sense	1	G4C.M_90044	0	0	0	1	0
chr13	49628507	49633872	ARL11	+	115761	ENSG00000152213	NM_138450	ADP ribosylation factor like GTPase 11	Yes	Sense	1	G4B.M_119945	0	0	0	0	1	No	Sense	0		0	0	0	0	0
chrX	100969708	100990831	ARL13A	+	392509	ENSG00000174225	NM_001162491	ADP ribosylation factor like GTPase 13A	Yes	Sense	2	G4B.M_469196;G4B.M_469197	0	0	0	2	0	No	Sense	0		0	0	0	0	0
chr3	93980139	94055678	ARL13B	+	200894	ENSG00000169379	NM_001321328;NM_001174151;NM_144996;NM_001174150;NM_182896	ADP ribosylation factor like GTPase 13B	Yes	Sense	4	G4B.M_318744;G4B.M_318748;G4B.M_318749;G4B.M_318751	0	1	0	3	0	No	Sense	0		0	0	0	0	0
chr3	160677160	160678448	ARL14	+	80117	ENSG00000179674	NM_025047	ADP ribosylation factor like GTPase 14	No	Sense	0		0	0	0	0	0	No	Sense	0		0	0	0	0	0
chr11	30323104	30338223	ARL14EP	+	120534	ENSG00000152219	NM_152316	ADP ribosylation factor like GTPase 14 effector protein	Yes	Sense	1	G4B.M_74623	0	0	0	0	0	No	Sense	0		0	0	0	0	0
chr5	116032324	116060118	ARL14EPL	+	644100	ENSG00000268223	NM_001195581	ADP ribosylation factor like GTPase 14 effector protein like	Yes	Sense	2	G4B.M_359607;G4B.M_359608	0	0	0	1	0	Yes	Sense	1	G4C.M_88177	0	0	0	0	0
chr5	53883942	54310582	ARL15	-	54622	ENSG00000185305	NM_019087	ADP ribosylation factor like GTPase 15	Yes	Sense	27	G4B.M_354418;G4B.M_354420;G4B.M_354425;G4B.M_354426;G4B.M_354427;G4B.M_354428;G4B.M_354429;G4B.M_354431;G4B.M_354432;G4B.M_354441;G4B.M_354442;G4B.M_354443;G4B.M_354444;G4B.M_354445;G4B.M_354446;G4B.M_354448;G4B.M_354449;G4B.M_354452;G4B.M_354453;G4B.M_354454;G4B.M_354456;G4B.M_354457;G4B.M_354458;G4B.M_354459;G4B.M_354460;G4B.M_354462;G4B.M_354463	0	0	0	27	0	Yes	Sense	6	G4C.M_87332;G4C.M_87334;G4C.M_87337;G4C.M_87339;G4C.M_87340;G4C.M_87341	1	0	0	4	1
chr17	81681187	81683797	ARL16	-	339231	ENSG00000214087	NM_001040025;NM_001329609;NM_001329608	ADP ribosylation factor like GTPase 16	Yes	Sense	4	G4B.M_201311;G4B.M_201312;G4B.M_201313;G4B.M_201314	0	0	1	2	1	Yes	Sense	1	G4C.M_48825	0	0	0	1	0
chr17	46516702	46579691	ARL17A	-	51326	ENSG00000185829	NM_001288812;NM_016632;NM_001288813;NM_001288811;NM_001330244;NM_001113738	ADP ribosylation factor like GTPase 17A	Yes	Sense	5	G4B.M_190926;G4B.M_190933;G4B.M_190934;G4B.M_190935;G4B.M_190936	0	0	0	3	0	No	Sense	0		0	0	0	0	0
chr17	46274784	46361797	ARL17B	-	51326;100506084;100996709	ENSG00000228696	NM_001103154;NM_001352769;NM_001330240;NM_001363805;NM_001039083	ADP ribosylation factor like GTPase 17B	Yes	Sense	6	G4B.M_190899;G4B.M_190905;G4B.M_190911;G4B.M_190912;G4B.M_190913;G4B.M_190914	0	0	0	3	0	No	Sense	0		0	0	0	0	0
chr11	65014160	65022184	ARL2	+	402	ENSG00000213465	NM_001667;NM_001199745	ADP ribosylation factor like GTPase 2	Yes	Sense	4	G4B.M_80473;G4B.M_80474;G4B.M_80475;G4B.M_80479	1	0	0	2	1	Yes	Sense	3	G4C.M_19450;G4C.M_19451;G4C.M_19452	2	2	0	0	0
chr16	57245259	57253635	ARL2BP	+	23568	ENSG00000102931	NM_012106	ADP ribosylation factor like GTPase 2 binding protein	Yes	Sense	1	G4B.M_168906	0	0	0	1	0	No	Sense	0		0	0	0	0	0
chr10	102673731	102714397	ARL3	-	403	ENSG00000138175	NM_004311	ADP ribosylation factor like GTPase 3	Yes	Sense	3	G4B.M_60817;G4B.M_60819;G4B.M_60820	1	0	0	2	0	Yes	Sense	1	G4C.M_14252	0	0	0	1	0
chr7	12686856	12690958	ARL4A	+	10124	ENSG00000122644	NM_001037164;NM_212460;NM_005738;NM_001195396	ADP ribosylation factor like GTPase 4A	Yes	Sense	2	G4B.M_396679;G4B.M_396680	0	1	0	0	0	No	Sense	0		0	0	0	0	0
chr2	234493041	234497081	ARL4C	-	10123	ENSG00000188042	NM_001282431;NM_005737	ADP ribosylation factor like GTPase 4C	Yes	Sense	1	G4B.M_266897	1	0	0	0	0	Yes	Sense	1	G4C.M_66308	1	0	0	0	0
chr17	43398993	43401137	ARL4D	+	379	ENSG00000175906	NM_001661	ADP ribosylation factor like GTPase 4D	Yes	Sense	3	G4B.M_189578;G4B.M_189579;G4B.M_189581	0	0	0	0	0	No	Sense	0		0	0	0	0	0
chr2	151788984	151828492	ARL5A	-	26225	ENSG00000162980	NM_012097;NM_177985;NM_001037174	ADP ribosylation factor like GTPase 5A	Yes	Sense	3	G4B.M_257748;G4B.M_257751;G4B.M_257752	0	1	0	1	0	No	Sense	0		0	0	0	0	0
chr10	18659431	18681639	ARL5B	+	221079	ENSG00000165997	NM_178815	ADP ribosylation factor like GTPase 5B	No	Sense	0		0	0	0	0	0	No	Sense	0		0	0	0	0	0
chr17	39156894	39167484	ARL5C	-	390790	ENSG00000141748	NM_001143968	ADP ribosylation factor like GTPase 5C	Yes	Sense	3	G4B.M_187849;G4B.M_187850;G4B.M_187851	0	0	0	3	0	Yes	Sense	1	G4C.M_45164	0	0	0	1	0
chr3	97764521	97801229	ARL6	+	84100	ENSG00000113966	NM_001323513;NM_001278293;NM_001323514;NM_032146;NM_177976	ADP ribosylation factor like GTPase 6	Yes	Sense	2	G4B.M_318883;G4B.M_318886	0	0	0	1	1	No	Sense	0		0	0	0	0	0
chr16	18791669	18801572	ARL6IP1	-	23204	ENSG00000170540	NM_015161;NM_001313858	ADP ribosylation factor like GTPase 6 interacting protein 1	Yes	Sense	2	G4B.M_162654;G4B.M_162655	0	0	0	2	0	No	Sense	0		0	0	0	0	0
chr12	122980060	122982913	ARL6IP4	+	51329	ENSG00000182196	NM_016638;NM_001002251;NM_001278379;NM_001278380;NM_018694;NM_001278378	ADP ribosylation factor like GTPase 6 interacting protein 4	Yes	Sense	4	G4B.M_112582;G4B.M_112583;G4B.M_112584;G4B.M_112586	2	0	0	0	1	Yes	Sense	3	G4C.M_26360;G4C.M_26361;G4C.M_26362	0	1	0	1	0
chr3	69084937	69106092	ARL6IP5	+	10550	ENSG00000144746	NM_006407	ADP ribosylation factor like GTPase 6 interacting protein 5	No	Sense	0		0	0	0	0	0	Yes	Sense	2	G4C.M_79708;G4C.M_79709	0	0	0	2	0
chr2	152717893	152762396	ARL6IP6	+	151188	ENSG00000177917	NM_152522;NM_001371972;NM_001350068	ADP ribosylation factor like GTPase 6 interacting protein 6	Yes	Sense	3	G4B.M_257849;G4B.M_257851;G4B.M_257852	1	0	0	0	0	No	Sense	0		0	0	0	0	0
chr1	202133404	202144743	ARL8A	-	127829	ENSG00000143862	NM_138795;NM_001256129	ADP ribosylation factor like GTPase 8A	Yes	Sense	8	G4B.M_36583;G4B.M_36586;G4B.M_36589;G4B.M_36590;G4B.M_36591;G4B.M_36592;G4B.M_36594;G4B.M_36595	2	0	0	5	1	Yes	Sense	4	G4C.M_8916;G4C.M_8917;G4C.M_8918;G4C.M_8919	0	1	0	3	0
chr3	5122249	5180911	ARL8B	+	55207	ENSG00000134108	NM_018184	ADP ribosylation factor like GTPase 8B	Yes	Sense	2	G4B.M_306463;G4B.M_306465	0	0	0	2	0	Yes	Sense	1	G4C.M_77276	0	0	0	1	0
chr4	56505209	56524959	ARL9	+	132946	ENSG00000196503	NM_206919;NM_001363794	ADP ribosylation factor like GTPase 9	Yes	Sense	2	G4B.M_339284;G4B.M_339286	0	1	0	1	0	No	Sense	0		0	0	0	0	0
chr8	65602458	65634217	ARMC1	-	55156	ENSG00000104442	NM_018120;NM_001286702	armadillo repeat containing 1	Yes	Sense	2	G4B.M_426496;G4B.M_426499	0	0	0	1	0	Yes	Sense	1	G4C.M_102884	0	0	0	1	0
chr7	103074881	103099759	ARMC10	+	83787	ENSG00000170632	NM_001161010;NM_031905;NM_001161009;NM_001161012;NM_001161013;NM_001161011	armadillo repeat containing 10	Yes	Sense	2	G4B.M_408910;G4B.M_408911	1	1	0	0	0	Yes	Sense	1	G4C.M_99002	1	0	0	0	0
chr6	35737032	35749079	ARMC12	+	221481	ENSG00000157343	NM_001286576;NM_145028;NM_001286574	armadillo repeat containing 12	Yes	Sense	5	G4B.M_377840;G4B.M_377842;G4B.M_377843;G4B.M_377846;G4B.M_377847	1	0	0	4	0	No	Sense	0		0	0	0	0	0
chr6	108848416	108974476	ARMC2	+	84071	ENSG00000118690	NM_032131;NM_001286609	armadillo repeat containing 2	Yes	Sense	10	G4B.M_385622;G4B.M_385623;G4B.M_385625;G4B.M_385635;G4B.M_385636;G4B.M_385639;G4B.M_385641;G4B.M_385643;G4B.M_385644;G4B.M_385646	0	0	0	8	0	Yes	Sense	3	G4C.M_93676;G4C.M_93680;G4C.M_93681	0	0	0	2	0
chr10	22928024	23038523	ARMC3	+	219681	ENSG00000165309	NM_173081;NM_001282745;NM_001282746;NM_001282747	armadillo repeat containing 3	Yes	Sense	6	G4B.M_48523;G4B.M_48524;G4B.M_48525;G4B.M_48528;G4B.M_48529;G4B.M_48540	1	1	0	4	0	Yes	Sense	1	G4C.M_11444	0	0	0	1	0
chr16	31458080	31467166	ARMC5	+	79798	ENSG00000140691	NM_001288767;NM_024742;NM_001301820;NM_001105247	armadillo repeat containing 5	Yes	Sense	3	G4B.M_165706;G4B.M_165707;G4B.M_165714	0	0	0	2	1	No	Sense	0		0	0	0	0	0
chr19	19033575	19060311	ARMC6	+	93436	ENSG00000105676	NM_033415;NM_001199196	armadillo repeat containing 6	Yes	Sense	8	G4B.M_222030;G4B.M_222031;G4B.M_222033;G4B.M_222034;G4B.M_222035;G4B.M_222037;G4B.M_222039;G4B.M_222040	0	0	0	8	0	Yes	Sense	2	G4C.M_55023;G4C.M_55025	0	0	0	1	0
chr17	75109952	75130272	ARMC7	+	79637	ENSG00000125449	NM_001304271;NM_024585;NM_001304273;NM_001304272	armadillo repeat containing 7	Yes	Sense	5	G4B.M_197613;G4B.M_197614;G4B.M_197616;G4B.M_197617;G4B.M_197620	2	0	0	3	0	Yes	Sense	2	G4C.M_47527;G4C.M_47529	1	0	0	1	0
chr3	138187248	138298384	ARMC8	+	25852	ENSG00000114098	NM_015396;NM_001363941;NM_001363942;NM_213654;NM_014154;NM_001267042;NM_001282342;NM_001267041	armadillo repeat containing 8	Yes	Sense	5	G4B.M_324441;G4B.M_324442;G4B.M_324443;G4B.M_324446;G4B.M_324449	0	0	0	5	0	No	Sense	0		0	0	0	0	0
chr2	231198546	231376848	ARMC9	+	80210	ENSG00000135931	NM_001352757;NM_001352758;NM_001271466;NM_001352754;NM_001352759;NM_025139;NM_001291656;NM_001352755;NM_001352756	armadillo repeat containing 9	Yes	Sense	19	G4B.M_265879;G4B.M_265880;G4B.M_265882;G4B.M_265883;G4B.M_265885;G4B.M_265891;G4B.M_265892;G4B.M_265894;G4B.M_265896;G4B.M_265897;G4B.M_265898;G4B.M_265899;G4B.M_265900;G4B.M_265901;G4B.M_265903;G4B.M_265906;G4B.M_265914;G4B.M_265916;G4B.M_265917	1	0	0	17	0	Yes	Sense	3	G4C.M_66020;G4C.M_66021;G4C.M_66022	0	0	0	3	0
chrX	101550547	101554700	ARMCX1	+	51309	ENSG00000126947	NM_016608	armadillo repeat containing X-linked 1	Yes	Sense	3	G4B.M_469282;G4B.M_469284;G4B.M_469285	1	0	0	2	0	Yes	Sense	1	G4C.M_113163	0	0	0	1	0
chrX	101655281	101659850	ARMCX2	-	9823	ENSG00000184867	NM_014782;NM_001282231;NM_177949	armadillo repeat containing X-linked 2	Yes	Sense	4	G4B.M_469308;G4B.M_469309;G4B.M_469310;G4B.M_469312	0	0	0	2	0	Yes	Sense	2	G4C.M_113168;G4C.M_113170	0	1	0	1	0
chrX	101622797	101627843	ARMCX3	+	51566	ENSG00000102401	NM_016607;NM_177947;NM_177948	armadillo repeat containing X-linked 3	Yes	Sense	2	G4B.M_469303;G4B.M_469304	0	1	0	1	0	No	Sense	0		0	0	0	0	0
chrX	101418287	101533459	ARMCX4	+	100131755	ENSG00000196440	NM_001256155	armadillo repeat containing X-linked 4	Yes	Sense	16	G4B.M_469261;G4B.M_469263;G4B.M_469264;G4B.M_469265;G4B.M_469266;G4B.M_469267;G4B.M_469268;G4B.M_469269;G4B.M_469270;G4B.M_469271;G4B.M_469272;G4B.M_469273;G4B.M_469274;G4B.M_469275;G4B.M_469276;G4B.M_469277	2	0	0	0	0	Yes	Sense	1	G4C.M_113162	0	0	0	0	0
chrX	102599168	102604159	ARMCX5	+	64860	ENSG00000125962	NM_001168479;NM_001168480;NM_001168485;NM_001168478;NM_001168482;NM_022838	armadillo repeat containing X-linked 5	Yes	Sense	1	G4B.M_469431	0	1	0	0	0	No	Sense	0		0	0	0	0	0
chrX	101615118	101618001	ARMCX6	-	54470	ENSG00000198960	NM_019007;NM_001009584;NM_001184768	armadillo repeat containing X-linked 6	Yes	Sense	2	G4B.M_469301;G4B.M_469302	0	0	0	1	0	Yes	Sense	1	G4C.M_113167	0	0	0	0	0
chr1	44674692	44725591	ARMH1	+	339541	ENSG00000198520	NM_001145636	armadillo like helical domain containing 1	Yes	Sense	8	G4B.M_17574;G4B.M_17575;G4B.M_17576;G4B.M_17577;G4B.M_17578;G4B.M_17579;G4B.M_17586;G4B.M_17587	0	0	0	2	0	Yes	Sense	2	G4C.M_5134;G4C.M_5135	0	0	0	2	0
chr6	24797335	24798917	ARMH2	-	101928603	ENSG00000260286	NM_001282492	armadillo like helical domain containing 2	No	Sense	0		0	0	0	0	0	No	Sense	0		0	0	0	0	0
chr10	101845599	102056193	ARMH3	-	79591	ENSG00000120029	NM_024541	armadillo like helical domain containing 3	Yes	Sense	11	G4B.M_60531;G4B.M_60533;G4B.M_60535;G4B.M_60537;G4B.M_60539;G4B.M_60541;G4B.M_60542;G4B.M_60543;G4B.M_60544;G4B.M_60545;G4B.M_60546	0	1	0	7	1	Yes	Sense	4	G4C.M_14173;G4C.M_14174;G4C.M_14175;G4C.M_14176	0	0	0	1	2
chr14	57999735	58298139	ARMH4	-	145407	ENSG00000139971	NM_001001872	armadillo like helical domain containing 4	Yes	Sense	14	G4B.M_129652;G4B.M_129653;G4B.M_129654;G4B.M_129655;G4B.M_129656;G4B.M_129660;G4B.M_129662;G4B.M_129665;G4B.M_129666;G4B.M_129667;G4B.M_129668;G4B.M_129672;G4B.M_129673;G4B.M_129674	0	0	0	7	0	Yes	Sense	3	G4C.M_30127;G4C.M_30128;G4C.M_30129	0	0	0	2	0
chr10	122454653	122457352	ARMS2	+	387715	ENSG00000254636	NM_001099667	age-related maculopathy susceptibility 2	No	Sense	0		0	0	0	0	0	No	Sense	0		0	0	0	0	0
chr6	151452258	151470101	ARMT1	+	79624	ENSG00000146476	NM_001286562;NM_024573	acidic residue methyltransferase 1	Yes	Sense	1	G4B.M_389405	0	0	0	0	0	Yes	Sense	1	G4C.M_94334	0	0	0	1	0
chr1	150809713	150876708	ARNT	-	405	ENSG00000143437	NM_001668;NM_001286036;NM_001350226;NM_001350225;NM_001286035;NM_001350224;NM_001197325;NM_178427	aryl hydrocarbon receptor nuclear translocator	Yes	Sense	6	G4B.M_28272;G4B.M_28274;G4B.M_28275;G4B.M_28276;G4B.M_28277;G4B.M_28278	1	1	0	4	0	Yes	Sense	3	G4C.M_7253;G4C.M_7254;G4C.M_7255	0	0	0	2	1
chr15	80404350	80597933	ARNT2	+	9915	ENSG00000172379	NM_014862	aryl hydrocarbon receptor nuclear translocator 2	Yes	Sense	37	G4B.M_152374;G4B.M_152375;G4B.M_152376;G4B.M_152386;G4B.M_152391;G4B.M_152392;G4B.M_152394;G4B.M_152395;G4B.M_152397;G4B.M_152403;G4B.M_152404;G4B.M_152405;G4B.M_152406;G4B.M_152407;G4B.M_152408;G4B.M_152411;G4B.M_152412;G4B.M_152413;G4B.M_152414;G4B.M_152415;G4B.M_152416;G4B.M_152417;G4B.M_152418;G4B.M_152419;G4B.M_152421;G4B.M_152422;G4B.M_152423;G4B.M_152427;G4B.M_152429;G4B.M_152432;G4B.M_152…	0	0	1	31	0	Yes	Sense	9	G4C.M_35587;G4C.M_35589;G4C.M_35590;G4C.M_35592;G4C.M_35593;G4C.M_35595;G4C.M_35598;G4C.M_35599;G4C.M_35600	1	0	0	5	1
chr11	13276652	13387266	ARNTL	+	406	ENSG00000133794	NM_001351824;NM_001351817;NM_001297722;NM_001351810;NM_001351805;NM_001351804;NM_001178;NM_001030272;NM_001351806;NM_001351815;NM_001351814;NM_001351807;NM_001351819;NM_001297719;NM_001351811;NM_001351812;NM_001351823;NM_001351808;NM_001351818;NM_001351820;NM_001351821;NM_001351809;NM_001351816;NM_001351813;NM_001030273;NM_001297724;NM_001351822	aryl hydrocarbon receptor nuclear translocator like	Yes	Sense	26	G4B.M_72708;G4B.M_72709;G4B.M_72710;G4B.M_72714;G4B.M_72715;G4B.M_72720;G4B.M_72722;G4B.M_72723;G4B.M_72725;G4B.M_72726;G4B.M_72727;G4B.M_72729;G4B.M_72730;G4B.M_72732;G4B.M_72733;G4B.M_72734;G4B.M_72735;G4B.M_72736;G4B.M_72740;G4B.M_72741;G4B.M_72742;G4B.M_72743;G4B.M_72744;G4B.M_72745;G4B.M_72748;G4B.M_72749	0	0	0	14	0	Yes	Sense	4	G4C.M_17654;G4C.M_17655;G4C.M_17657;G4C.M_17660	0	0	1	1	0
chr12	27332854	27425289	ARNTL2	+	56938	ENSG00000029153	NM_001248003;NM_001248005;NM_001248002;NM_001248004;NM_020183	aryl hydrocarbon receptor nuclear translocator like 2	Yes	Sense	5	G4B.M_99222;G4B.M_99223;G4B.M_99224;G4B.M_99225;G4B.M_99226	1	0	0	4	0	Yes	Sense	2	G4C.M_23500;G4C.M_23501	1	1	0	0	0
chr7	99325898	99366262	ARPC1A	+	10552	ENSG00000241685	NM_006409;NM_001190996	actin related protein 2/3 complex subunit 1A	Yes	Sense	3	G4B.M_407400;G4B.M_407401;G4B.M_407403	2	0	0	1	0	No	Sense	0		0	0	0	0	0
chr7	99374249	99394816	ARPC1B	+	10095	ENSG00000130429	NM_005720	actin related protein 2/3 complex subunit 1B	Yes	Sense	10	G4B.M_407405;G4B.M_407406;G4B.M_407407;G4B.M_407409;G4B.M_407410;G4B.M_407414;G4B.M_407415;G4B.M_407416;G4B.M_407418;G4B.M_407419	2	0	1	4	0	Yes	Sense	9	G4C.M_98588;G4C.M_98591;G4C.M_98592;G4C.M_98593;G4C.M_98595;G4C.M_98596;G4C.M_98597;G4C.M_98598;G4C.M_98599	1	0	0	3	1
chr2	218217141	218254356	ARPC2	+	10109	ENSG00000163466	NM_152862;NM_005731	actin related protein 2/3 complex subunit 2	Yes	Sense	4	G4B.M_263782;G4B.M_263784;G4B.M_263785;G4B.M_263788	0	1	0	3	0	Yes	Sense	1	G4C.M_65502	0	0	0	0	0
chr12	110434823	110450422	ARPC3	-	10094	ENSG00000111229	NM_001287222;NM_001278556	actin related protein 2/3 complex subunit 3	Yes	Sense	3	G4B.M_109459;G4B.M_109460;G4B.M_109462	1	0	0	2	0	Yes	Sense	1	G4C.M_25645	1	0	0	0	0
chr3	9792495	9807101	ARPC4	+	10093	ENSG00000241553	NM_001024959;NM_001024960;NM_005718;NM_001198780	actin related protein 2/3 complex subunit 4	Yes	Sense	5	G4B.M_307050;G4B.M_307051;G4B.M_307052;G4B.M_307055;G4B.M_307056	0	0	0	1	1	Yes	Sense	2	G4C.M_77389;G4C.M_77390	1	0	0	1	0
chr3	9793082	9835401	ARPC4-TTLL3	+	100526693	ENSG00000250151	NM_001198793	ARPC4-TTLL3 readthrough	Yes	Sense	9	G4B.M_307050;G4B.M_307051;G4B.M_307052;G4B.M_307055;G4B.M_307056;G4B.M_307057;G4B.M_307058;G4B.M_307066;G4B.M_307068	3	0	0	3	0	Yes	Sense	4	G4C.M_77389;G4C.M_77390;G4C.M_77392;G4C.M_77393	1	0	0	1	0
chr1	183620846	183635783	ARPC5	-	10092	ENSG00000162704	NM_005717;NM_001270439	actin related protein 2/3 complex subunit 5	Yes	Sense	1	G4B.M_34889	0	0	0	1	0	No	Sense	0		0	0	0	0	0
chr9	124862130	124877733	ARPC5L	+	81873	ENSG00000136950	NM_030978	actin related protein 2/3 complex subunit 5 like	Yes	Sense	9	G4B.M_451683;G4B.M_451686;G4B.M_451687;G4B.M_451688;G4B.M_451691;G4B.M_451693;G4B.M_451694;G4B.M_451696;G4B.M_451697	3	0	0	4	1	Yes	Sense	1	G4C.M_108359	0	0	0	1	0
chr15	89895006	89912952	ARPIN	-	348110	ENSG00000242498	NM_182616;NM_001282380	actin related protein 2/3 complex inhibitor	Yes	Sense	3	G4B.M_154478;G4B.M_154479;G4B.M_154481	1	0	1	1	0	Yes	Sense	1	G4C.M_36086	1	0	0	0	0
chr15	89834308	89912882	ARPIN-AP3S2	-	100526783	ENSG00000250021	NM_001199058	ARPIN-AP3S2 readthrough	Yes	Sense	5	G4B.M_154474;G4B.M_154475;G4B.M_154478;G4B.M_154479;G4B.M_154481	1	0	2	2	0	Yes	Sense	3	G4C.M_36083;G4C.M_36084;G4C.M_36086	1	0	0	2	0
chr15	52547045	52569883	ARPP19	-	10776	ENSG00000128989	NM_006628;NM_001306195;NM_001330309;NM_001306196;NM_001306191	cAMP regulated phosphoprotein 19	Yes	Sense	2	G4B.M_145929;G4B.M_145930	0	0	0	0	0	Yes	Sense	1	G4C.M_34017	0	1	0	0	0
chr3	35638945	35794496	ARPP21	+	10777	ENSG00000172995	NM_001267616;NM_001385489;NM_001385488;NM_001385497;NM_001385563;NM_001385492;NM_001385556;NM_001385491;NM_001385496;NM_001267617;NM_001385565;NM_001385573;NM_001385574;NM_001385566;NM_001385577;NM_001385578;NM_001385582;NM_001385576;NM_001385584;NM_001385581;NM_001385580;NM_016300;NM_001267618;NM_001025069;NM_001025068;NM_001385564;NM_001267619;NM_001385536;NM_001385517;NM_001385484;NM_001385485…	cAMP regulated phosphoprotein 21	Yes	Sense	8	G4B.M_310716;G4B.M_310717;G4B.M_310719;G4B.M_310722;G4B.M_310723;G4B.M_310725;G4B.M_310729;G4B.M_310733	0	1	0	5	0	Yes	Sense	1	G4C.M_78161	0	0	0	1	0
chrX	70268305	70281840	ARR3	+	407	ENSG00000120500	NM_004312	arrestin 3	Yes	Sense	3	G4B.M_467249;G4B.M_467250;G4B.M_467251	1	0	0	2	0	Yes	Sense	4	G4C.M_112810;G4C.M_112812;G4C.M_112813;G4C.M_112814	0	0	1	4	0
chr11	75260122	75351705	ARRB1	-	408	ENSG00000137486	NM_004041;NM_020251	arrestin beta 1	Yes	Sense	36	G4B.M_84867;G4B.M_84868;G4B.M_84870;G4B.M_84871;G4B.M_84872;G4B.M_84877;G4B.M_84879;G4B.M_84880;G4B.M_84881;G4B.M_84882;G4B.M_84883;G4B.M_84884;G4B.M_84886;G4B.M_84894;G4B.M_84895;G4B.M_84898;G4B.M_84899;G4B.M_84900;G4B.M_84901;G4B.M_84902;G4B.M_84903;G4B.M_84907;G4B.M_84908;G4B.M_84910;G4B.M_84911;G4B.M_84913;G4B.M_84914;G4B.M_84915;G4B.M_84916;G4B.M_84917;G4B.M_84919;G4B.M_84920;G4B.M_84921;G4B…	0	0	0	34	2	Yes	Sense	12	G4C.M_20651;G4C.M_20652;G4C.M_20657;G4C.M_20658;G4C.M_20660;G4C.M_20662;G4C.M_20663;G4C.M_20664;G4C.M_20666;G4C.M_20670;G4C.M_20671;G4C.M_20673	0	0	0	11	1
chr17	4710596	4721499	ARRB2	+	409	ENSG00000141480	NM_001330064;NM_001257330;NM_004313;NM_001257331;NM_199004;NM_001257328;NM_001257329	arrestin beta 2	Yes	Sense	8	G4B.M_178993;G4B.M_178996;G4B.M_178997;G4B.M_178999;G4B.M_179000;G4B.M_179001;G4B.M_179003;G4B.M_179006	1	0	0	5	1	Yes	Sense	3	G4C.M_42871;G4C.M_42873;G4C.M_42875	0	0	0	3	0
chr9	137605685	137615360	ARRDC1	+	92714	ENSG00000197070	NM_001317968;NM_152285	arrestin domain containing 1	Yes	Sense	9	G4B.M_458696;G4B.M_458697;G4B.M_458698;G4B.M_458702;G4B.M_458703;G4B.M_458704;G4B.M_458705;G4B.M_458707;G4B.M_458709	3	0	0	6	0	Yes	Sense	8	G4C.M_110931;G4C.M_110932;G4C.M_110933;G4C.M_110934;G4C.M_110935;G4C.M_110936;G4C.M_110937;G4C.M_110938	5	0	0	3	0
chr19	18001132	18014102	ARRDC2	+	27106	ENSG00000105643	NM_001025604;NM_015683;NM_001286826	arrestin domain containing 2	Yes	Sense	9	G4B.M_221321;G4B.M_221322;G4B.M_221323;G4B.M_221324;G4B.M_221325;G4B.M_221327;G4B.M_221328;G4B.M_221329;G4B.M_221332	0	0	0	9	0	Yes	Sense	2	G4C.M_54767;G4C.M_54769	1	0	0	1	0
chr5	91368631	91383317	ARRDC3	-	57561	ENSG00000113369	NM_001329672;NM_020801;NM_001329671;NM_001329670	arrestin domain containing 3	Yes	Sense	4	G4B.M_358036;G4B.M_358037;G4B.M_358039;G4B.M_358040	1	0	0	3	0	Yes	Sense	1	G4C.M_87906	0	0	0	1	0
chr15	97960703	97973833	ARRDC4	+	91947	ENSG00000140450	NM_183376	arrestin domain containing 4	No	Sense	0		0	0	0	0	0	Yes	Sense	3	G4C.M_36346;G4C.M_36347;G4C.M_36348	0	0	0	3	0
chr19	4890437	4902896	ARRDC5	-	645432	ENSG00000205784	NM_001080523;NM_001367189	arrestin domain containing 5	Yes	Sense	4	G4B.M_215886;G4B.M_215887;G4B.M_215888;G4B.M_215889	0	0	0	4	0	No	Sense	0		0	0	0	0	0
chr22	50622754	50628173	ARSA	-	410	ENSG00000100299	NM_001085427;NM_001085426;NM_001085425;NM_000487;NM_001362782;NM_001085428	arylsulfatase A	Yes	Sense	1	G4B.M_305947	0	0	0	0	0	Yes	Sense	1	G4C.M_77178	0	1	0	0	0
chr5	78777209	78986087	ARSB	-	411	ENSG00000113273	NM_000046;NM_198709	arylsulfatase B	Yes	Sense	11	G4B.M_357097;G4B.M_357098;G4B.M_357103;G4B.M_357104;G4B.M_357107;G4B.M_357108;G4B.M_357109;G4B.M_357110;G4B.M_357116;G4B.M_357119;G4B.M_357121	0	0	0	8	2	Yes	Sense	5	G4C.M_87755;G4C.M_87756;G4C.M_87758;G4C.M_87761;G4C.M_87762	0	0	0	5	0
chrX	2903972	2929349	ARSD	-	414	ENSG00000006756	NM_001669	arylsulfatase D	Yes	Sense	3	G4B.M_459650;G4B.M_459651;G4B.M_459652	1	0	0	2	0	Yes	Sense	1	G4C.M_111280	0	0	0	1	0
chrX	3041471	3112727	ARSF	+	416	ENSG00000062096	NM_001201538;NM_001201539;NM_004042	arylsulfatase F	Yes	Sense	2	G4B.M_459662;G4B.M_459664	0	0	1	0	0	No	Sense	0		0	0	0	0	0
chr17	68259182	68422731	ARSG	+	22901	ENSG00000141337	NM_001352904;NM_014960;NM_001352903;NM_001352901;NM_001352910;NM_001352905;NM_001352909;NM_001352899;NM_001352906;NM_001352900;NM_001352907;NM_001267727;NM_001352902	arylsulfatase G	Yes	Sense	12	G4B.M_195794;G4B.M_195797;G4B.M_195799;G4B.M_195801;G4B.M_195803;G4B.M_195804;G4B.M_195805;G4B.M_195807;G4B.M_195813;G4B.M_195815;G4B.M_195816;G4B.M_195817	0	0	1	9	0	Yes	Sense	4	G4C.M_47146;G4C.M_47147;G4C.M_47148;G4C.M_47149	0	0	0	4	0
chrX	3006546	3034111	ARSH	+	347527	ENSG00000205667	NM_001011719	arylsulfatase family member H	Yes	Sense	1	G4B.M_459661	0	0	0	1	0	No	Sense	0		0	0	0	0	0
chr5	150296343	150339307	ARSI	-	340075	ENSG00000183876	NM_001012301	arylsulfatase family member I	Yes	Sense	13	G4B.M_364589;G4B.M_364590;G4B.M_364591;G4B.M_364592;G4B.M_364593;G4B.M_364594;G4B.M_364595;G4B.M_364599;G4B.M_364603;G4B.M_364605;G4B.M_364606;G4B.M_364607;G4B.M_364609	2	1	0	0	0	Yes	Sense	1	G4C.M_89260	0	0	0	0	0
chr4	113900284	113979727	ARSJ	-	79642	ENSG00000180801	NM_001354210;NM_024590	arylsulfatase family member J	Yes	Sense	3	G4B.M_343096;G4B.M_343099;G4B.M_343100	0	1	0	2	0	No	Sense	0		0	0	0	0	0
chr5	95555101	95605102	ARSK	+	153642	ENSG00000164291	NM_198150	arylsulfatase family member K	No	Sense	0		0	0	0	0	0	No	Sense	0		0	0	0	0	0
chrX	2934045	2968475	ARSL	-	415	ENSG00000157399	NM_001369079;NM_000047;NM_001282631;NM_001282628;NM_001369080	arylsulfatase L	Yes	Sense	1	G4B.M_459654	0	0	0	1	0	No	Sense	0		0	0	0	0	0
chr11	3645128	3664416	ART1	+	417	ENSG00000129744	NM_004314	ADP-ribosyltransferase 1	Yes	Sense	3	G4B.M_70995;G4B.M_70996;G4B.M_71002	2	0	0	1	0	No	Sense	0		0	0	0	0	0
chr4	76011184	76112802	ART3	+	419	ENSG00000156219	NM_001130017;NM_001377177;NM_001377175;NM_001377176;NM_001377178;NM_001377180;NM_001377185;NM_001377173;NM_001130016;NM_001377174;NM_001377179;NM_001179	ADP-ribosyltransferase 3 (inactive)	Yes	Sense	12	G4B.M_340239;G4B.M_340240;G4B.M_340241;G4B.M_340242;G4B.M_340243;G4B.M_340245;G4B.M_340246;G4B.M_340247;G4B.M_340248;G4B.M_340249;G4B.M_340250;G4B.M_340252	1	0	0	3	0	Yes	Sense	2	G4C.M_84661;G4C.M_84662	0	0	0	0	0
chr12	14825569	14843526	ART4	-	420	ENSG00000111339	NM_021071;NM_001354646	ADP-ribosyltransferase 4 (inactive) (Dombrock blood group)	Yes	Sense	2	G4B.M_98347;G4B.M_98348	1	1	0	0	0	No	Sense	0		0	0	0	0	0
chr11	3638512	3642316	ART5	-	116969	ENSG00000167311	NM_001297668;NM_053017;NM_001079536	ADP-ribosyltransferase 5	Yes	Sense	3	G4B.M_70991;G4B.M_70992;G4B.M_70994	1	1	0	2	0	Yes	Sense	2	G4C.M_17294;G4C.M_17297	1	0	0	1	0
chr1	43933320	43937240	ARTN	+	9048	ENSG00000117407	NM_057090;NM_057091;NM_001136215	artemin	Yes	Sense	5	G4B.M_17246;G4B.M_17248;G4B.M_17250;G4B.M_17251;G4B.M_17253	0	1	0	3	0	No	Sense	0		0	0	0	0	0
chr1	230978981	231000733	ARV1	+	64801	ENSG00000173409	NM_022786;NM_001346992	ARV1 homolog, fatty acid homeostasis modulator	Yes	Sense	1	G4B.M_42898	0	0	0	0	0	No	Sense	0		0	0	0	0	0
chr22	19969896	20016823	ARVCF	-	421	ENSG00000099889	NM_001670	ARVCF delta catenin family member	Yes	Sense	26	G4B.M_293392;G4B.M_293393;G4B.M_293397;G4B.M_293398;G4B.M_293399;G4B.M_293401;G4B.M_293402;G4B.M_293403;G4B.M_293406;G4B.M_293407;G4B.M_293410;G4B.M_293411;G4B.M_293413;G4B.M_293414;G4B.M_293418;G4B.M_293419;G4B.M_293420;G4B.M_293423;G4B.M_293424;G4B.M_293425;G4B.M_293428;G4B.M_293430;G4B.M_293431;G4B.M_293436;G4B.M_293437;G4B.M_293438	3	0	0	21	2	Yes	Sense	15	G4C.M_73496;G4C.M_73498;G4C.M_73501;G4C.M_73504;G4C.M_73505;G4C.M_73506;G4C.M_73508;G4C.M_73509;G4C.M_73511;G4C.M_73512;G4C.M_73513;G4C.M_73515;G4C.M_73517;G4C.M_73518;G4C.M_73519	0	0	0	12	0
chrX	25003694	25016420	ARX	-	170302	ENSG00000004848	NM_139058	aristaless related homeobox	Yes	Sense	8	G4B.M_462197;G4B.M_462198;G4B.M_462199;G4B.M_462200;G4B.M_462203;G4B.M_462204;G4B.M_462207;G4B.M_462213	1	0	0	7	0	Yes	Sense	3	G4C.M_111726;G4C.M_111727;G4C.M_111729	1	1	0	1	0
chr10	102869470	102901899	AS3MT	+	57412	ENSG00000214435	NM_020682	arsenite methyltransferase	Yes	Sense	2	G4B.M_60863;G4B.M_60865	0	0	0	2	0	No	Sense	0		0	0	0	0	0
chr8	18055992	18084998	ASAH1	-	427	ENSG00000104763	NM_177924;NM_004315;NM_001363743;NM_001127505	N-acylsphingosine amidohydrolase 1	Yes	Sense	2	G4B.M_420231;G4B.M_420232	0	0	0	2	0	Yes	Sense	1	G4C.M_101538	0	0	0	0	0
chr10	50182778	50279720	ASAH2	-	56624	ENSG00000188611	NM_001143974;NM_019893	N-acylsphingosine amidohydrolase 2	Yes	Sense	10	G4B.M_52342;G4B.M_52343;G4B.M_52344;G4B.M_52345;G4B.M_52347;G4B.M_52348;G4B.M_52349;G4B.M_52350;G4B.M_52352;G4B.M_52354	0	0	0	5	0	No	Sense	0		0	0	0	0	0
chr10	50739318	50816495	ASAH2B	+	653308	ENSG00000204147	NM_001321960;NM_001321959;NM_001321958;NM_001079516;NM_001321957	N-acylsphingosine amidohydrolase 2B	Yes	Sense	3	G4B.M_52415;G4B.M_52416;G4B.M_52417	1	0	0	1	0	Yes	Sense	1	G4C.M_12387	0	0	0	0	0
chr8	130052104	130443674	ASAP1	-	50807	ENSG00000153317	NM_001362926;NM_018482;NM_001362925;NM_001362924;NM_001247996	ArfGAP with SH3 domain, ankyrin repeat and PH domain 1	Yes	Sense	34	G4B.M_432150;G4B.M_432151;G4B.M_432158;G4B.M_432159;G4B.M_432163;G4B.M_432164;G4B.M_432166;G4B.M_432168;G4B.M_432170;G4B.M_432173;G4B.M_432176;G4B.M_432177;G4B.M_432178;G4B.M_432179;G4B.M_432180;G4B.M_432183;G4B.M_432184;G4B.M_432186;G4B.M_432188;G4B.M_432189;G4B.M_432194;G4B.M_432199;G4B.M_432200;G4B.M_432201;G4B.M_432202;G4B.M_432203;G4B.M_432205;G4B.M_432207;G4B.M_432209;G4B.M_432210;G4B.M_432…	2	0	0	21	0	Yes	Sense	5	G4C.M_103844;G4C.M_103847;G4C.M_103848;G4C.M_103853;G4C.M_103854	0	0	0	3	0
chr2	9206765	9405683	ASAP2	+	8853	ENSG00000151693	NM_003887;NM_001135191	ArfGAP with SH3 domain, ankyrin repeat and PH domain 2	Yes	Sense	49	G4B.M_236564;G4B.M_236566;G4B.M_236567;G4B.M_236568;G4B.M_236569;G4B.M_236570;G4B.M_236571;G4B.M_236573;G4B.M_236574;G4B.M_236575;G4B.M_236576;G4B.M_236577;G4B.M_236578;G4B.M_236579;G4B.M_236582;G4B.M_236583;G4B.M_236584;G4B.M_236586;G4B.M_236587;G4B.M_236588;G4B.M_236589;G4B.M_236592;G4B.M_236595;G4B.M_236598;G4B.M_236599;G4B.M_236600;G4B.M_236601;G4B.M_236602;G4B.M_236603;G4B.M_236604;G4B.M_236…	1	0	0	48	0	Yes	Sense	5	G4C.M_59917;G4C.M_59919;G4C.M_59920;G4C.M_59923;G4C.M_59926	0	0	0	5	0
chr1	23428563	23484568	ASAP3	-	55616	ENSG00000088280	NM_017707;NM_001143778	ArfGAP with SH3 domain, ankyrin repeat and PH domain 3	Yes	Sense	21	G4B.M_10387;G4B.M_10388;G4B.M_10389;G4B.M_10392;G4B.M_10394;G4B.M_10395;G4B.M_10396;G4B.M_10397;G4B.M_10398;G4B.M_10400;G4B.M_10402;G4B.M_10403;G4B.M_10404;G4B.M_10405;G4B.M_10406;G4B.M_10409;G4B.M_10410;G4B.M_10411;G4B.M_10412;G4B.M_10413;G4B.M_10414	2	0	0	15	0	Yes	Sense	4	G4C.M_3321;G4C.M_3322;G4C.M_3323;G4C.M_3324	0	0	0	4	0
chr2	238426742	238452250	ASB1	+	51665	ENSG00000065802	NM_001040445;NM_001330196	ankyrin repeat and SOCS box containing 1	Yes	Sense	6	G4B.M_268123;G4B.M_268125;G4B.M_268127;G4B.M_268128;G4B.M_268129;G4B.M_268130	0	1	0	2	3	Yes	Sense	2	G4C.M_66638;G4C.M_66639	0	0	0	1	0
chr7	151175698	151187832	ASB10	-	136371	ENSG00000146926	NM_001142459;NM_001142460;NM_080871	ankyrin repeat and SOCS box containing 10	Yes	Sense	7	G4B.M_414905;G4B.M_414910;G4B.M_414911;G4B.M_414913;G4B.M_414915;G4B.M_414917;G4B.M_414919	1	0	0	5	0	No	Sense	0		0	0	0	0	0
chrX	15281697	15315640	ASB11	-	140456	ENSG00000165192	NM_001201583;NM_080873;NM_001012428	ankyrin repeat and SOCS box containing 11	Yes	Sense	1	G4B.M_460995	0	0	0	1	0	No	Sense	0		0	0	0	0	0
chrX	64224194	64230607	ASB12	-	142689	ENSG00000198881	NM_130388	ankyrin repeat and SOCS box containing 12	Yes	Sense	4	G4B.M_466303;G4B.M_466304;G4B.M_466305;G4B.M_466306	2	0	0	0	0	No	Sense	0		0	0	0	0	0
chr10	5638867	5666595	ASB13	-	79754	ENSG00000196372	NM_024701	ankyrin repeat and SOCS box containing 13	Yes	Sense	13	G4B.M_46400;G4B.M_46401;G4B.M_46402;G4B.M_46403;G4B.M_46404;G4B.M_46405;G4B.M_46406;G4B.M_46407;G4B.M_46408;G4B.M_46410;G4B.M_46411;G4B.M_46413;G4B.M_46414	0	0	0	13	0	No	Sense	0		0	0	0	0	0
chr3	57268342	57292685	ASB14	-	142686	ENSG00000239388	NM_001142733	ankyrin repeat and SOCS box containing 14	No	Sense	0		0	0	0	0	0	Yes	Sense	1	G4C.M_79471	0	0	0	1	0
chr7	123567010	123639481	ASB15	+	142685	ENSG00000146809	NM_001290258;NM_080928	ankyrin repeat and SOCS box containing 15	Yes	Sense	1	G4B.M_410468	0	0	0	0	0	No	Sense	0		0	0	0	0	0
chr17	44170447	44179084	ASB16	+	92591	ENSG00000161664	NM_080863	ankyrin repeat and SOCS box containing 16	Yes	Sense	1	G4B.M_189927	0	1	0	0	0	No	Sense	0		0	0	0	0	0
chr1	75918873	75932404	ASB17	-	127247	ENSG00000154007	NM_080868	ankyrin repeat and SOCS box containing 17	No	Sense	0		0	0	0	0	0	No	Sense	0		0	0	0	0	0
chr2	236194872	236264409	ASB18	-	401036	ENSG00000182177	NM_212556	ankyrin repeat and SOCS box containing 18	Yes	Sense	14	G4B.M_267422;G4B.M_267424;G4B.M_267425;G4B.M_267426;G4B.M_267427;G4B.M_267429;G4B.M_267430;G4B.M_267431;G4B.M_267432;G4B.M_267434;G4B.M_267435;G4B.M_267445;G4B.M_267447;G4B.M_267450	1	0	0	13	0	Yes	Sense	1	G4C.M_66417	0	0	0	1	0
chr14	93934166	93976739	ASB2	-	51676	ENSG00000100628	NM_001202429;NM_016150	ankyrin repeat and SOCS box containing 2	Yes	Sense	12	G4B.M_135530;G4B.M_135531;G4B.M_135533;G4B.M_135535;G4B.M_135536;G4B.M_135537;G4B.M_135538;G4B.M_135539;G4B.M_135542;G4B.M_135545;G4B.M_135546;G4B.M_135548	1	1	0	0	0	Yes	Sense	3	G4C.M_31218;G4C.M_31219;G4C.M_31223	0	1	0	1	1
chr2	53532672	53860160	ASB3	-	51130;100302652	ENSG00000115239	NM_016115;NM_001164165;NM_001201965;NM_145863	ankyrin repeat and SOCS box containing 3	Yes	Sense	25	G4B.M_243743;G4B.M_243744;G4B.M_243746;G4B.M_243747;G4B.M_243749;G4B.M_243750;G4B.M_243751;G4B.M_243752;G4B.M_243753;G4B.M_243754;G4B.M_243755;G4B.M_243758;G4B.M_243760;G4B.M_243761;G4B.M_243763;G4B.M_243765;G4B.M_243766;G4B.M_243767;G4B.M_243768;G4B.M_243769;G4B.M_243770;G4B.M_243771;G4B.M_243772;G4B.M_243777;G4B.M_243778	1	0	0	6	0	Yes	Sense	3	G4C.M_61498;G4C.M_61499;G4C.M_61500	0	0	0	1	0
chr7	95478444	95540233	ASB4	+	51666	ENSG00000005981	NM_145872;NM_016116	ankyrin repeat and SOCS box containing 4	Yes	Sense	5	G4B.M_406799;G4B.M_406801;G4B.M_406802;G4B.M_406803;G4B.M_406804	0	0	0	5	0	Yes	Sense	1	G4C.M_98443	0	0	0	1	0
chr4	176213673	176277571	ASB5	-	140458	ENSG00000164122	NM_080874	ankyrin repeat and SOCS box containing 5	Yes	Sense	3	G4B.M_347336;G4B.M_347337;G4B.M_347338	0	0	0	2	0	No	Sense	0		0	0	0	0	0
chr9	129634604	129642169	ASB6	-	140459	ENSG00000148331	NM_177999;NM_017873;NM_001202403	ankyrin repeat and SOCS box containing 6	Yes	Sense	3	G4B.M_453628;G4B.M_453630;G4B.M_453631	1	0	0	2	0	Yes	Sense	1	G4C.M_108933	0	0	0	1	0
chr15	100602589	100651701	ASB7	+	140460	ENSG00000183475	NM_198243;NM_024708	ankyrin repeat and SOCS box containing 7	Yes	Sense	3	G4B.M_156270;G4B.M_156274;G4B.M_156276	0	0	0	1	1	No	Sense	0		0	0	0	0	0
chr12	48147789	48181213	ASB8	-	140461	ENSG00000177981	NM_001319297;NM_001319299;NM_024095;NM_001319298;NM_001319296;NM_001319300;NM_001319301	ankyrin repeat and SOCS box containing 8	Yes	Sense	2	G4B.M_100996;G4B.M_100997	2	0	0	0	0	Yes	Sense	1	G4C.M_23833	0	0	0	0	1
chrX	15235288	15270467	ASB9	-	140462	ENSG00000102048	NM_001168530;NM_024087;NM_001031739;NM_001168531	ankyrin repeat and SOCS box containing 9	Yes	Sense	3	G4B.M_460987;G4B.M_460988;G4B.M_460991	0	0	0	1	0	No	Sense	0		0	0	0	0	0
chr10	72096032	72217134	ASCC1	-	51008	ENSG00000138303	NM_001198800;NM_001369096;NM_001369090;NM_001369105;NM_001369095;NM_001369112;NM_001369110;NM_001369111;NM_001369085;NM_001369100;NM_001369087;NM_001198799;NM_001369088;NM_001369089;NM_001369086;NM_001369102;NM_001369101;NM_001369099;NM_001369108;NM_001369103;NM_001369109;NM_001369104;NM_001198798;NM_001369093;NM_001369097;NM_001369091;NM_001369106;NM_001369094;NM_001369098;NM_001369092;NM_001369…	activating signal cointegrator 1 complex subunit 1	Yes	Sense	2	G4B.M_54943;G4B.M_54945	0	0	0	2	0	Yes	Sense	1	G4C.M_12968	0	0	0	0	0
chr22	29788609	29838304	ASCC2	-	84164	ENSG00000100325	NM_001369924;NM_032204;NM_001369920;NM_001369923;NM_001369921;NM_001369922;NM_001369942;NM_001369947;NM_001369936;NM_001369949;NM_001369939;NM_001369943;NM_001369941;NM_001369934;NM_001369945;NM_001369940;NM_001369950;NM_001242906;NM_001369930;NM_001369929;NM_001369927;NM_001369925;NM_001369948;NM_001369935;NM_001369944;NM_001369937;NM_001369933;NM_001369932;NM_001369926;NM_001369938;NM_001369946…	activating signal cointegrator 1 complex subunit 2	Yes	Sense	9	G4B.M_296864;G4B.M_296865;G4B.M_296866;G4B.M_296867;G4B.M_296870;G4B.M_296872;G4B.M_296873;G4B.M_296874;G4B.M_296876	1	0	1	7	0	Yes	Sense	2	G4C.M_74526;G4C.M_74527	0	0	0	2	0
chr6	100508194	100881372	ASCC3	-	10973	ENSG00000112249	NM_006828;NM_001284271;NM_022091	activating signal cointegrator 1 complex subunit 3	Yes	Sense	6	G4B.M_384864;G4B.M_384865;G4B.M_384866;G4B.M_384867;G4B.M_384873;G4B.M_384876	0	0	0	5	0	Yes	Sense	2	G4C.M_93548;G4C.M_93549	0	0	0	2	0
chr12	102957674	102960513	ASCL1	+	429	ENSG00000139352	NM_004316	achaete-scute family bHLH transcription factor 1	Yes	Sense	3	G4B.M_107877;G4B.M_107878;G4B.M_107879	3	0	0	0	0	No	Sense	0		0	0	0	0	0
chr11	2268498	2270588	ASCL2	-	430	ENSG00000183734	NM_005170	achaete-scute family bHLH transcription factor 2	Yes	Sense	7	G4B.M_70200;G4B.M_70202;G4B.M_70203;G4B.M_70204;G4B.M_70205;G4B.M_70206;G4B.M_70207	5	1	0	0	0	Yes	Sense	2	G4C.M_17004;G4C.M_17005	1	0	0	0	0
chr11	8937579	8938211	ASCL3	-	56676	ENSG00000176009	NM_020646	achaete-scute family bHLH transcription factor 3	No	Sense	0		0	0	0	0	0	No	Sense	0		0	0	0	0	0
chr12	107774704	107776644	ASCL4	+	121549	ENSG00000187855	NM_203436	achaete-scute family bHLH transcription factor 4	No	Sense	0		0	0	0	0	0	No	Sense	0		0	0	0	0	0
chr1	201113943	201127184	ASCL5	-	647219	ENSG00000232237	NM_001270601	achaete-scute family bHLH transcription factor 5	Yes	Sense	6	G4B.M_36074;G4B.M_36077;G4B.M_36078;G4B.M_36079;G4B.M_36080;G4B.M_36082	0	0	0	0	1	Yes	Sense	1	G4C.M_8789	0	0	0	0	1
chr2	189661452	189666437	ASDURF	+	110599588	ENSG00000286053	NM_001353493;NM_001353494	ASNSD1 upstream reading frame	No	Sense	0		0	0	0	0	0	No	Sense	0		0	0	0	0	0
chr6	118894152	118909171	ASF1A	+	25842	ENSG00000111875	NM_014034	anti-silencing function 1A histone chaperone	Yes	Sense	2	G4B.M_386539;G4B.M_386541	0	0	0	2	0	No	Sense	0		0	0	0	0	0
chr19	14119512	14136613	ASF1B	-	55723	ENSG00000105011	NM_018154	anti-silencing function 1B histone chaperone	Yes	Sense	1	G4B.M_219656	0	0	0	1	0	No	Sense	0		0	0	0	0	0
chr17	7173431	7179564	ASGR1	-	432	ENSG00000141505	NM_001671;NM_001197216	asialoglycoprotein receptor 1	Yes	Sense	2	G4B.M_179822;G4B.M_179824	0	0	0	2	0	Yes	Sense	1	G4C.M_43094	0	0	0	1	0
chr17	7101322	7115700	ASGR2	-	433	ENSG00000161944	NM_001201352;NM_001181;NM_080912;NM_080913;NM_080914	asialoglycoprotein receptor 2	Yes	Sense	8	G4B.M_179802;G4B.M_179803;G4B.M_179804;G4B.M_179805;G4B.M_179807;G4B.M_179808;G4B.M_179809;G4B.M_179810	0	0	1	8	0	Yes	Sense	4	G4C.M_43085;G4C.M_43087;G4C.M_43088;G4C.M_43089	0	0	0	3	0
chr1	155335268	155563162	ASH1L	-	55870	ENSG00000116539	NM_001366177;NM_018489	ASH1 like histone lysine methyltransferase	Yes	Sense	6	G4B.M_29761;G4B.M_29762;G4B.M_29763;G4B.M_29767;G4B.M_29769;G4B.M_29770	0	1	0	2	1	Yes	Sense	3	G4C.M_7656;G4C.M_7658;G4C.M_7659	0	0	0	1	1
chr8	38105493	38144076	ASH2L	+	9070	ENSG00000129691	NM_004674;NM_001105214;NM_001261832;NM_001282272	ASH2 like, histone lysine methyltransferase complex subunit	Yes	Sense	2	G4B.M_423696;G4B.M_423699	1	0	0	1	0	No	Sense	0		0	0	0	0	0
chr12	50057548	50083611	ASIC1	+	41	ENSG00000110881	NM_020039;NM_001095;NM_001256830	acid sensing ion channel subunit 1	Yes	Sense	15	G4B.M_101638;G4B.M_101641;G4B.M_101642;G4B.M_101643;G4B.M_101644;G4B.M_101646;G4B.M_101647;G4B.M_101650;G4B.M_101653;G4B.M_101655;G4B.M_101656;G4B.M_101657;G4B.M_101658;G4B.M_101659;G4B.M_101663	1	0	1	13	1	Yes	Sense	6	G4C.M_24020;G4C.M_24021;G4C.M_24023;G4C.M_24024;G4C.M_24025;G4C.M_24028	0	0	1	5	0
chr17	33013087	34174964	ASIC2	-	40	ENSG00000108684	NM_183377;NM_001094	acid sensing ion channel subunit 2	Yes	Sense	180	G4B.M_185767;G4B.M_185770;G4B.M_185771;G4B.M_185773;G4B.M_185774;G4B.M_185777;G4B.M_185778;G4B.M_185779;G4B.M_185781;G4B.M_185783;G4B.M_185785;G4B.M_185789;G4B.M_185796;G4B.M_185799;G4B.M_185805;G4B.M_185807;G4B.M_185808;G4B.M_185809;G4B.M_185810;G4B.M_185811;G4B.M_185812;G4B.M_185813;G4B.M_185814;G4B.M_185817;G4B.M_185818;G4B.M_185819;G4B.M_185821;G4B.M_185822;G4B.M_185826;G4B.M_185827;G4B.M_185…	0	3	0	50	0	Yes	Sense	17	G4C.M_44618;G4C.M_44619;G4C.M_44620;G4C.M_44621;G4C.M_44622;G4C.M_44623;G4C.M_44624;G4C.M_44627;G4C.M_44633;G4C.M_44636;G4C.M_44637;G4C.M_44647;G4C.M_44650;G4C.M_44654;G4C.M_44655;G4C.M_44658;G4C.M_44659	0	1	0	6	0
chr7	151048292	151052756	ASIC3	+	9311	ENSG00000213199	NM_020322;NM_004769;NM_020321	acid sensing ion channel subunit 3	Yes	Sense	4	G4B.M_414759;G4B.M_414760;G4B.M_414762;G4B.M_414765	1	0	0	2	0	Yes	Sense	1	G4C.M_100180	0	0	0	1	0
chr2	219514170	219538772	ASIC4	+	55515	ENSG00000072182	NM_182847;NM_018674	acid sensing ion channel subunit family member 4	Yes	Sense	21	G4B.M_264426;G4B.M_264431;G4B.M_264433;G4B.M_264435;G4B.M_264437;G4B.M_264441;G4B.M_264442;G4B.M_264443;G4B.M_264444;G4B.M_264445;G4B.M_264446;G4B.M_264447;G4B.M_264449;G4B.M_264451;G4B.M_264452;G4B.M_264453;G4B.M_264455;G4B.M_264456;G4B.M_264457;G4B.M_264458;G4B.M_264461	1	0	1	17	1	Yes	Sense	6	G4C.M_65709;G4C.M_65710;G4C.M_65713;G4C.M_65714;G4C.M_65715;G4C.M_65716	0	0	0	4	2
chr4	155829729	155866277	ASIC5	-	51802	ENSG00000256394	NM_017419	acid sensing ion channel subunit family member 5	Yes	Sense	2	G4B.M_346141;G4B.M_346142	0	0	0	2	0	No	Sense	0		0	0	0	0	0
chr20	34194569	34269344	ASIP	+	434	ENSG00000101440	NM_001385218;NM_001672	agouti signaling protein	Yes	Sense	8	G4B.M_276123;G4B.M_276124;G4B.M_276125;G4B.M_276126;G4B.M_276128;G4B.M_276129;G4B.M_276131;G4B.M_276132	0	0	0	1	1	No	Sense	0		0	0	0	0	0
chr7	66075800	66094697	ASL	+	435	ENSG00000126522	NM_001024943;NM_000048;NM_001024944;NM_001024946	argininosuccinate lyase	Yes	Sense	8	G4B.M_403234;G4B.M_403237;G4B.M_403240;G4B.M_403244;G4B.M_403246;G4B.M_403248;G4B.M_403249;G4B.M_403251	0	0	1	6	1	No	Sense	0		0	0	0	0	0
chrX	1615059	1643081	ASMT	+	438	ENSG00000196433	NM_004043;NM_001171038;NM_001171039	acetylserotonin O-methyltransferase	Yes	Sense	1	G4B.M_459463	0	0	0	1	0	No	Sense	0		0	0	0	0	0
chrX	1403139	1453762	ASMTL	-	8623	ENSG00000169093	NM_004192;NM_001173474;NM_001173473	acetylserotonin O-methyltransferase like	Yes	Sense	23	G4B.M_459374;G4B.M_459375;G4B.M_459376;G4B.M_459377;G4B.M_459378;G4B.M_459379;G4B.M_459380;G4B.M_459381;G4B.M_459382;G4B.M_459383;G4B.M_459384;G4B.M_459385;G4B.M_459386;G4B.M_459387;G4B.M_459388;G4B.M_459390;G4B.M_459391;G4B.M_459393;G4B.M_459394;G4B.M_459395;G4B.M_459396;G4B.M_459397;G4B.M_459398	0	0	1	22	0	Yes	Sense	9	G4C.M_111227;G4C.M_111228;G4C.M_111229;G4C.M_111230;G4C.M_111231;G4C.M_111232;G4C.M_111233;G4C.M_111234;G4C.M_111235	0	0	0	8	0
chr7	97851677	97872542	ASNS	-	440	ENSG00000070669	NM_133436;NM_001178077;NM_001352496;NM_001673;NM_183356;NM_001178076;NM_001178075	asparagine synthetase (glutamine-hydrolyzing)	Yes	Sense	1	G4B.M_407030	0	0	0	0	0	No	Sense	0		0	0	0	0	0
chr2	189661385	189670831	ASNSD1	+	54529	ENSG00000138381	NM_019048;NM_001353497	asparagine synthetase domain containing 1	No	Sense	0		0	0	0	0	0	No	Sense	0		0	0	0	0	0
chr17	3472374	3503405	ASPA	+	443	ENSG00000108381	NM_001128085;NM_000049	aspartoacylase	Yes	Sense	1	G4B.M_178462	0	0	0	1	0	Yes	Sense	1	G4C.M_42710	1	0	0	0	0
chr19	50511600	50514690	ASPDH	-	554235	ENSG00000204653	NM_001024656;NM_001114598	aspartate dehydrogenase domain containing	Yes	Sense	6	G4B.M_231585;G4B.M_231586;G4B.M_231587;G4B.M_231588;G4B.M_231589;G4B.M_231590	2	0	0	0	0	Yes	Sense	1	G4C.M_58354	1	0	0	0	0
chr14	104085686	104115582	ASPG	+	374569	ENSG00000166183	NM_001080464	asparaginase	Yes	Sense	30	G4B.M_138851;G4B.M_138854;G4B.M_138855;G4B.M_138858;G4B.M_138859;G4B.M_138860;G4B.M_138864;G4B.M_138865;G4B.M_138866;G4B.M_138867;G4B.M_138868;G4B.M_138871;G4B.M_138873;G4B.M_138874;G4B.M_138875;G4B.M_138876;G4B.M_138880;G4B.M_138881;G4B.M_138882;G4B.M_138883;G4B.M_138885;G4B.M_138888;G4B.M_138889;G4B.M_138890;G4B.M_138891;G4B.M_138892;G4B.M_138893;G4B.M_138894;G4B.M_138896;G4B.M_138898	1	0	0	27	2	Yes	Sense	16	G4C.M_32081;G4C.M_32082;G4C.M_32084;G4C.M_32085;G4C.M_32086;G4C.M_32087;G4C.M_32089;G4C.M_32090;G4C.M_32092;G4C.M_32094;G4C.M_32096;G4C.M_32098;G4C.M_32100;G4C.M_32101;G4C.M_32103;G4C.M_32107	0	0	2	13	1
chr8	61500556	61714640	ASPH	-	444	ENSG00000198363	NM_004318;NM_001164750;NM_032466;NM_001164755;NM_001164752;NM_001164751;NM_032468;NM_001164753;NM_020164;NM_032467;NM_001164756;NM_001164754	aspartate beta-hydroxylase	Yes	Sense	16	G4B.M_426151;G4B.M_426153;G4B.M_426156;G4B.M_426158;G4B.M_426160;G4B.M_426161;G4B.M_426162;G4B.M_426163;G4B.M_426164;G4B.M_426165;G4B.M_426166;G4B.M_426168;G4B.M_426170;G4B.M_426171;G4B.M_426174;G4B.M_426175	0	0	0	2	2	Yes	Sense	4	G4C.M_102844;G4C.M_102845;G4C.M_102846;G4C.M_102847	1	0	0	2	0
chr16	29900375	29919864	ASPHD1	+	253982	ENSG00000174939	NM_181718	aspartate beta-hydroxylase domain containing 1	Yes	Sense	11	G4B.M_165011;G4B.M_165012;G4B.M_165013;G4B.M_165014;G4B.M_165015;G4B.M_165018;G4B.M_165019;G4B.M_165020;G4B.M_165021;G4B.M_165022;G4B.M_165023	1	3	0	0	1	Yes	Sense	6	G4C.M_39091;G4C.M_39092;G4C.M_39093;G4C.M_39094;G4C.M_39096;G4C.M_39097	4	0	0	0	0
chr22	26429260	26445015	ASPHD2	+	57168	ENSG00000128203	NM_020437	aspartate beta-hydroxylase domain containing 2	Yes	Sense	3	G4B.M_295931;G4B.M_295932;G4B.M_295937	2	0	0	1	0	No	Sense	0		0	0	0	0	0
chr1	197084121	197146694	ASPM	-	259266	ENSG00000066279	NM_018136;NM_001206846	assembly factor for spindle microtubules	No	Sense	0		0	0	0	0	0	No	Sense	0		0	0	0	0	0
chr9	92456205	92482506	ASPN	-	54829	ENSG00000106819	NM_017680;NM_001193335	asporin	Yes	Sense	1	G4B.M_445875	0	0	0	1	0	No	Sense	0		0	0	0	0	0
chr2	69960089	69961631	ASPRV1	-	151516	ENSG00000244617	NM_152792	aspartic peptidase retroviral like 1	Yes	Sense	1	G4B.M_245643	1	0	0	0	0	No	Sense	0		0	0	0	0	0
chr17	81976807	82017406	ASPSCR1	+	79058	ENSG00000169696	NM_001251888;NM_024083;NM_001330528	ASPSCR1 tether for SLC2A4, UBX domain containing	Yes	Sense	30	G4B.M_201529;G4B.M_201530;G4B.M_201531;G4B.M_201532;G4B.M_201533;G4B.M_201535;G4B.M_201536;G4B.M_201537;G4B.M_201538;G4B.M_201539;G4B.M_201540;G4B.M_201543;G4B.M_201544;G4B.M_201546;G4B.M_201547;G4B.M_201548;G4B.M_201549;G4B.M_201550;G4B.M_201551;G4B.M_201552;G4B.M_201554;G4B.M_201555;G4B.M_201556;G4B.M_201559;G4B.M_201561;G4B.M_201562;G4B.M_201565;G4B.M_201566;G4B.M_201567;G4B.M_201568	1	0	1	26	0	Yes	Sense	13	G4C.M_48921;G4C.M_48926;G4C.M_48929;G4C.M_48930;G4C.M_48933;G4C.M_48934;G4C.M_48935;G4C.M_48936;G4C.M_48938;G4C.M_48940;G4C.M_48945;G4C.M_48947;G4C.M_48948	0	0	0	12	0
chr11	62337448	62393412	ASRGL1	+	80150	ENSG00000162174	NM_001083926;NM_025080	asparaginase and isoaspartyl peptidase 1	Yes	Sense	9	G4B.M_79132;G4B.M_79133;G4B.M_79135;G4B.M_79136;G4B.M_79137;G4B.M_79138;G4B.M_79139;G4B.M_79140;G4B.M_79141	0	1	0	6	1	No	Sense	0		0	0	0	0	0
chr9	130444961	130501274	ASS1	+	445	ENSG00000130707	NM_054012;NM_000050	argininosuccinate synthase 1	Yes	Sense	30	G4B.M_454022;G4B.M_454023;G4B.M_454024;G4B.M_454025;G4B.M_454027;G4B.M_454028;G4B.M_454029;G4B.M_454030;G4B.M_454033;G4B.M_454034;G4B.M_454039;G4B.M_454043;G4B.M_454044;G4B.M_454047;G4B.M_454052;G4B.M_454053;G4B.M_454054;G4B.M_454056;G4B.M_454058;G4B.M_454059;G4B.M_454060;G4B.M_454061;G4B.M_454062;G4B.M_454063;G4B.M_454070;G4B.M_454072;G4B.M_454073;G4B.M_454074;G4B.M_454075;G4B.M_454079	4	0	0	20	1	Yes	Sense	12	G4C.M_109061;G4C.M_109062;G4C.M_109063;G4C.M_109064;G4C.M_109065;G4C.M_109069;G4C.M_109074;G4C.M_109075;G4C.M_109076;G4C.M_109079;G4C.M_109080;G4C.M_109082	2	0	0	9	0
chr3	131013875	131027649	ASTE1	-	28990	ENSG00000034533	NM_001288950;NM_014065	asteroid homolog 1	Yes	Sense	1	G4B.M_323311	0	1	0	0	0	No	Sense	0		0	0	0	0	0
chr2	96122818	96138502	ASTL	-	431705	ENSG00000188886	NM_001002036	astacin like metalloendopeptidase	Yes	Sense	13	G4B.M_249371;G4B.M_249374;G4B.M_249375;G4B.M_249376;G4B.M_249377;G4B.M_249378;G4B.M_249379;G4B.M_249380;G4B.M_249381;G4B.M_249385;G4B.M_249386;G4B.M_249387;G4B.M_249388	2	0	0	10	1	Yes	Sense	1	G4C.M_62714	1	0	0	0	0
chr1	176857302	177164973	ASTN1	-	460	ENSG00000152092	NM_001286164;NM_004319;NM_001364856;NM_207108	astrotactin 1	Yes	Sense	35	G4B.M_33708;G4B.M_33709;G4B.M_33711;G4B.M_33712;G4B.M_33713;G4B.M_33715;G4B.M_33716;G4B.M_33717;G4B.M_33718;G4B.M_33720;G4B.M_33721;G4B.M_33722;G4B.M_33723;G4B.M_33728;G4B.M_33729;G4B.M_33730;G4B.M_33731;G4B.M_33732;G4B.M_33733;G4B.M_33737;G4B.M_33740;G4B.M_33743;G4B.M_33744;G4B.M_33745;G4B.M_33746;G4B.M_33747;G4B.M_33752;G4B.M_33754;G4B.M_33755;G4B.M_33756;G4B.M_33757;G4B.M_33758;G4B.M_33759;G4B…	1	0	0	33	0	Yes	Sense	4	G4C.M_8377;G4C.M_8378;G4C.M_8379;G4C.M_8381	0	0	0	4	0
chr9	116423112	117415070	ASTN2	-	23245	ENSG00000148219	NM_001365069;NM_001365068;NM_198186;NM_001184734;NM_198188;NM_198187;NM_014010;NM_001184735	astrotactin 2	Yes	Sense	87	G4B.M_449823;G4B.M_449825;G4B.M_449828;G4B.M_449829;G4B.M_449830;G4B.M_449831;G4B.M_449833;G4B.M_449837;G4B.M_449839;G4B.M_449841;G4B.M_449843;G4B.M_449844;G4B.M_449845;G4B.M_449847;G4B.M_449848;G4B.M_449850;G4B.M_449851;G4B.M_449852;G4B.M_449854;G4B.M_449859;G4B.M_449864;G4B.M_449867;G4B.M_449868;G4B.M_449869;G4B.M_449870;G4B.M_449871;G4B.M_449873;G4B.M_449875;G4B.M_449881;G4B.M_449883;G4B.M_449…	3	0	0	84	0	Yes	Sense	10	G4C.M_107944;G4C.M_107947;G4C.M_107952;G4C.M_107956;G4C.M_107957;G4C.M_107958;G4C.M_107959;G4C.M_107961;G4C.M_107964;G4C.M_107965	1	0	0	7	1
chr20	32358330	32439319	ASXL1	+	171023	ENSG00000171456	NM_015338;NM_001164603;NM_001363734	ASXL transcriptional regulator 1	Yes	Sense	5	G4B.M_275476;G4B.M_275477;G4B.M_275478;G4B.M_275480;G4B.M_275482	0	0	0	3	1	Yes	Sense	2	G4C.M_68530;G4C.M_68531	0	0	0	2	0
chr2	25733753	25878487	ASXL2	-	55252	ENSG00000143970	NM_018263;NM_001369346;NM_001369347	ASXL transcriptional regulator 2	Yes	Sense	5	G4B.M_239564;G4B.M_239566;G4B.M_239568;G4B.M_239569;G4B.M_239571	1	1	0	1	1	Yes	Sense	2	G4C.M_60599;G4C.M_60600	0	0	0	2	0
chr18	33578219	33751195	ASXL3	+	80816	ENSG00000141431	NM_030632	ASXL transcriptional regulator 3	Yes	Sense	9	G4B.M_205693;G4B.M_205697;G4B.M_205700;G4B.M_205701;G4B.M_205702;G4B.M_205703;G4B.M_205704;G4B.M_205705;G4B.M_205706	1	0	0	8	0	Yes	Sense	1	G4C.M_49937	0	0	0	1	0
chr7	117363222	117428123	ASZ1	-	136991	ENSG00000154438	NM_001301822;NM_001301821;NM_130768	ankyrin repeat, SAM and basic leucine zipper domain containing 1	Yes	Sense	1	G4B.M_410095	0	0	0	1	0	No	Sense	0		0	0	0	0	0
chr10	87751512	87841361	ATAD1	-	84896	ENSG00000138138	NM_032810;NM_001321968;NM_001321967;NM_001321969	ATPase family AAA domain containing 1	Yes	Sense	3	G4B.M_57931;G4B.M_57932;G4B.M_57933	0	0	0	1	0	No	Sense	0		0	0	0	0	0
chr8	123319850	123416350	ATAD2	-	29028	ENSG00000156802	NM_014109	ATPase family AAA domain containing 2	Yes	Sense	7	G4B.M_431209;G4B.M_431211;G4B.M_431212;G4B.M_431215;G4B.M_431216;G4B.M_431217;G4B.M_431218	3	0	0	2	0	Yes	Sense	4	G4C.M_103674;G4C.M_103675;G4C.M_103676;G4C.M_103677	2	0	0	1	0
chr2	23748664	23927123	ATAD2B	-	54454	ENSG00000119778	NM_001242338;NM_017552;NM_001354107	ATPase family AAA domain containing 2B	Yes	Sense	3	G4B.M_239135;G4B.M_239138;G4B.M_239139	2	0	0	1	0	No	Sense	0		0	0	0	0	0
chr1	1512162	1534685	ATAD3A	+	55210	ENSG00000197785	NM_001170535;NM_018188;NM_001170536	ATPase family AAA domain containing 3A	Yes	Sense	11	G4B.M_950;G4B.M_951;G4B.M_953;G4B.M_954;G4B.M_955;G4B.M_957;G4B.M_958;G4B.M_964;G4B.M_965;G4B.M_966;G4B.M_967	0	0	0	11	0	Yes	Sense	4	G4C.M_369;G4C.M_370;G4C.M_371;G4C.M_373	1	0	0	2	0
chr1	1471765	1497848	ATAD3B	+	83858	ENSG00000160072	NM_031921;NM_001317238	ATPase family AAA domain containing 3B	Yes	Sense	9	G4B.M_933;G4B.M_934;G4B.M_935;G4B.M_936;G4B.M_937;G4B.M_938;G4B.M_940;G4B.M_941;G4B.M_942	0	0	0	9	0	Yes	Sense	2	G4C.M_363;G4C.M_366	0	0	0	1	1
chr1	1449689	1470163	ATAD3C	+	219293	ENSG00000215915	NM_001039211	ATPase family AAA domain containing 3C	Yes	Sense	7	G4B.M_916;G4B.M_917;G4B.M_919;G4B.M_922;G4B.M_927;G4B.M_928;G4B.M_929	0	1	0	6	0	Yes	Sense	4	G4C.M_357;G4C.M_358;G4C.M_359;G4C.M_362	0	0	0	3	1
chr17	30831966	30895869	ATAD5	+	79915	ENSG00000176208	NM_024857	ATPase family AAA domain containing 5	Yes	Sense	1	G4B.M_185323	0	1	0	0	0	No	Sense	0		0	0	0	0	0
chr6	30626842	30646823	ATAT1	+	79969	ENSG00000137343	NM_001190724;NM_001318762;NM_001031722;NM_001254952;NM_001318763;NM_024909	alpha tubulin acetyltransferase 1	Yes	Sense	3	G4B.M_375576;G4B.M_375577;G4B.M_375578	0	0	0	3	0	Yes	Sense	1	G4C.M_91460	0	0	0	0	1
chr19	3879864	3928082	ATCAY	+	85300	ENSG00000167654	NM_033064	ATCAY kinesin light chain interacting caytaxin	Yes	Sense	12	G4B.M_215276;G4B.M_215277;G4B.M_215280;G4B.M_215281;G4B.M_215282;G4B.M_215284;G4B.M_215285;G4B.M_215286;G4B.M_215287;G4B.M_215294;G4B.M_215296;G4B.M_215297	0	0	0	9	1	No	Sense	0		0	0	0	0	0
chr10	121740424	121928492	ATE1	-	11101	ENSG00000107669	NM_001288735;NM_007041;NM_001288734;NM_001001976;NM_001288736	arginyltransferase 1	Yes	Sense	9	G4B.M_64063;G4B.M_64065;G4B.M_64066;G4B.M_64067;G4B.M_64068;G4B.M_64069;G4B.M_64070;G4B.M_64071;G4B.M_64072	0	0	0	8	0	Yes	Sense	2	G4C.M_14833;G4C.M_14836	0	0	0	2	0
chr12	50763710	50821162	ATF1	+	466	ENSG00000123268	NM_005171	activating transcription factor 1	Yes	Sense	7	G4B.M_101739;G4B.M_101741;G4B.M_101742;G4B.M_101743;G4B.M_101744;G4B.M_101745;G4B.M_101746	0	2	0	2	0	No	Sense	0		0	0	0	0	0
chr2	175072250	175168382	ATF2	-	1386	ENSG00000115966	NM_001880;NM_001256090;NM_001256092;NM_001256093;NM_001256094;NM_001256091	activating transcription factor 2	Yes	Sense	5	G4B.M_259813;G4B.M_259814;G4B.M_259815;G4B.M_259816;G4B.M_259817	0	0	0	4	0	Yes	Sense	3	G4C.M_64830;G4C.M_64831;G4C.M_64832	0	0	0	1	0
chr1	212565334	212620777	ATF3	+	467	ENSG00000162772	NM_001674;NM_001206486;NM_001040619;NM_001030287;NM_001206484;NM_001206488	activating transcription factor 3	Yes	Sense	9	G4B.M_39647;G4B.M_39651;G4B.M_39653;G4B.M_39654;G4B.M_39655;G4B.M_39656;G4B.M_39657;G4B.M_39663;G4B.M_39664	0	0	0	0	0	Yes	Sense	3	G4C.M_9544;G4C.M_9545;G4C.M_9546	0	0	0	0	1
chr22	39519695	39522683	ATF4	+	468	ENSG00000128272	NM_182810;NM_001675	activating transcription factor 4	Yes	Sense	1	G4B.M_300438	0	1	0	0	0	No	Sense	0		0	0	0	0	0
chr19	49928702	49933935	ATF5	+	22809	ENSG00000169136	NM_012068;NM_001193646;NM_001290746	activating transcription factor 5	Yes	Sense	4	G4B.M_231206;G4B.M_231207;G4B.M_231208;G4B.M_231211	0	0	0	0	1	Yes	Sense	2	G4C.M_58224;G4C.M_58225	0	0	0	0	0
chr1	161766298	161977574	ATF6	+	22926	ENSG00000118217	NM_007348	activating transcription factor 6	Yes	Sense	12	G4B.M_31760;G4B.M_31763;G4B.M_31766;G4B.M_31767;G4B.M_31768;G4B.M_31770;G4B.M_31773;G4B.M_31774;G4B.M_31775;G4B.M_31781;G4B.M_31782;G4B.M_31783	0	0	0	5	1	Yes	Sense	2	G4C.M_8076;G4C.M_8077	0	0	0	0	0
chr6	32115264	32128253	ATF6B	-	1388	ENSG00000213676	NM_004381;NM_001136153	activating transcription factor 6 beta	Yes	Sense	11	G4B.M_376332;G4B.M_376333;G4B.M_376334;G4B.M_376335;G4B.M_376336;G4B.M_376339;G4B.M_376341;G4B.M_376342;G4B.M_376343;G4B.M_376344;G4B.M_376345	1	1	1	9	0	Yes	Sense	1	G4C.M_91697	0	0	0	1	0
chr12	53507856	53626410	ATF7	-	11016	ENSG00000170653	NM_001366555;NM_001366561;NM_001130060;NM_006856;NM_001366556;NM_001366558;NM_001206683;NM_001366563;NM_001366562;NM_001206682	activating transcription factor 7	Yes	Sense	5	G4B.M_102890;G4B.M_102891;G4B.M_102896;G4B.M_102897;G4B.M_102900	0	0	0	2	2	No	Sense	0		0	0	0	0	0
chr12	53506691	53625979	ATF7-NPFF	-	114108587	ENSG00000267281	NM_001366560;NM_001366559	ATF7-NPFF readthrough	Yes	Sense	6	G4B.M_102888;G4B.M_102890;G4B.M_102891;G4B.M_102896;G4B.M_102897;G4B.M_102900	0	0	0	3	0	No	Sense	0		0	0	0	0	0
chr12	14365676	14502931	ATF7IP	+	55729	ENSG00000171681	NM_001286515;NM_001286514;NM_001388184;NM_181352;NM_001388179;NM_018179;NM_001388180;NM_001388181;NM_001388182;NM_001388183	activating transcription factor 7 interacting protein	Yes	Sense	2	G4B.M_98313;G4B.M_98315	0	0	0	1	0	No	Sense	0		0	0	0	0	0
chr16	10326434	10483638	ATF7IP2	+	80063	ENSG00000166669	NM_001256160;NM_001352120;NM_024997	activating transcription factor 7 interacting protein 2	Yes	Sense	5	G4B.M_160816;G4B.M_160820;G4B.M_160821;G4B.M_160822;G4B.M_160823	0	0	0	1	0	No	Sense	0		0	0	0	0	0
chr5	81972023	82276857	ATG10	+	83734	ENSG00000152348	NM_031482;NM_001131028	autophagy related 10	Yes	Sense	18	G4B.M_357467;G4B.M_357469;G4B.M_357470;G4B.M_357471;G4B.M_357472;G4B.M_357473;G4B.M_357474;G4B.M_357476;G4B.M_357477;G4B.M_357479;G4B.M_357480;G4B.M_357484;G4B.M_357486;G4B.M_357488;G4B.M_357489;G4B.M_357490;G4B.M_357492;G4B.M_357493	1	0	0	13	0	Yes	Sense	4	G4C.M_87832;G4C.M_87833;G4C.M_87834;G4C.M_87835	0	0	0	3	0
chr12	52069246	52077495	ATG101	+	60673	ENSG00000123395	NM_021934;NM_001098673	autophagy related 101	Yes	Sense	2	G4B.M_102127;G4B.M_102128	0	1	0	1	0	Yes	Sense	1	G4C.M_24137	0	0	0	0	0
chr5	115828200	115841837	ATG12	-	9140	ENSG00000145782	NM_004707;NM_001277783	autophagy related 12	Yes	Sense	2	G4B.M_359588;G4B.M_359590	1	0	0	1	0	Yes	Sense	3	G4C.M_88170;G4C.M_88171;G4C.M_88172	3	0	0	0	0
chr11	46617527	46674818	ATG13	+	9776	ENSG00000175224	NM_001346353;NM_001346349;NM_001205121;NM_001346356;NM_001346357;NM_001346359;NM_001346360;NM_001346358;NM_001205122;NM_001346319;NM_001346328;NM_001346333;NM_001346320;NM_001346322;NM_001346323;NM_001346325;NM_001346324;NM_001346338;NM_001346336;NM_001346332;NM_001346329;NM_001346330;NM_001346327;NM_001346337;NM_001346350;NM_001346348;NM_001346344;NM_001346346;NM_001346352;NM_001346342;NM_001346…	autophagy related 13	Yes	Sense	1	G4B.M_77105	0	0	0	1	0	No	Sense	0		0	0	0	0	0
chr14	55366391	55411830	ATG14	-	22863	ENSG00000126775	NM_014924	autophagy related 14	Yes	Sense	6	G4B.M_129339;G4B.M_129340;G4B.M_129341;G4B.M_129342;G4B.M_129343;G4B.M_129347	0	0	0	6	0	No	Sense	0		0	0	0	0	0
chr2	233210051	233295674	ATG16L1	+	55054	ENSG00000085978	NM_030803;NM_001190267;NM_001190266;NM_017974;NM_001363742;NM_198890	autophagy related 16 like 1	Yes	Sense	7	G4B.M_266603;G4B.M_266604;G4B.M_266606;G4B.M_266609;G4B.M_266611;G4B.M_266614;G4B.M_266615	0	0	0	4	0	Yes	Sense	2	G4C.M_66252;G4C.M_66254	0	0	0	1	0
chr11	72814406	72843674	ATG16L2	+	89849	ENSG00000168010	NM_001318766;NM_033388	autophagy related 16 like 2	Yes	Sense	11	G4B.M_84246;G4B.M_84250;G4B.M_84252;G4B.M_84254;G4B.M_84256;G4B.M_84258;G4B.M_84259;G4B.M_84263;G4B.M_84266;G4B.M_84269;G4B.M_84270	0	0	1	8	0	Yes	Sense	2	G4C.M_20533;G4C.M_20534	0	0	0	2	0
chr11	64894546	64917211	ATG2A	-	23130	ENSG00000110046	NM_001367971;NM_001367972;NM_015104	autophagy related 2A	Yes	Sense	20	G4B.M_80408;G4B.M_80409;G4B.M_80411;G4B.M_80413;G4B.M_80415;G4B.M_80416;G4B.M_80417;G4B.M_80418;G4B.M_80419;G4B.M_80421;G4B.M_80423;G4B.M_80424;G4B.M_80427;G4B.M_80429;G4B.M_80430;G4B.M_80431;G4B.M_80433;G4B.M_80435;G4B.M_80436;G4B.M_80437	0	0	6	18	0	Yes	Sense	7	G4C.M_19431;G4C.M_19432;G4C.M_19434;G4C.M_19436;G4C.M_19437;G4C.M_19438;G4C.M_19439	0	0	1	6	0
chr14	96279195	96363341	ATG2B	-	55102	ENSG00000066739	NM_018036	autophagy related 2B	Yes	Sense	5	G4B.M_136242;G4B.M_136243;G4B.M_136245;G4B.M_136249;G4B.M_136250	2	0	0	3	0	No	Sense	0		0	0	0	0	0
chr3	112532510	112562046	ATG3	-	64422	ENSG00000144848	NM_022488;NM_001278712	autophagy related 3	No	Sense	0		0	0	0	0	0	No	Sense	0		0	0	0	0	0
chrX	108091668	108154671	ATG4A	+	115201	ENSG00000101844	NM_001321287;NM_001321288;NM_001321290;NM_178271;NM_052936;NM_001321289;NM_178270	autophagy related 4A cysteine peptidase	Yes	Sense	5	G4B.M_470116;G4B.M_470118;G4B.M_470121;G4B.M_470122;G4B.M_470123	0	0	0	5	0	Yes	Sense	1	G4C.M_113308	0	0	0	1	0
chr2	241637213	241673857	ATG4B	+	23192	ENSG00000168397	NM_178326;NM_013325	autophagy related 4B cysteine peptidase	Yes	Sense	10	G4B.M_269846;G4B.M_269847;G4B.M_269848;G4B.M_269849;G4B.M_269850;G4B.M_269851;G4B.M_269854;G4B.M_269857;G4B.M_269864;G4B.M_269866	0	1	0	8	1	Yes	Sense	1	G4C.M_67216	0	0	0	1	0
chr1	62784132	62865516	ATG4C	+	84938	ENSG00000125703	NM_032852;NM_178221	autophagy related 4C cysteine peptidase	Yes	Sense	2	G4B.M_20955;G4B.M_20956	0	0	0	2	0	No	Sense	0		0	0	0	0	0
chr19	10543895	10553418	ATG4D	+	84971	ENSG00000130734	NM_001281504;NM_032885	autophagy related 4D cysteine peptidase	Yes	Sense	3	G4B.M_218247;G4B.M_218248;G4B.M_218249	1	0	0	2	0	Yes	Sense	1	G4C.M_53743	0	0	0	1	0
chr6	106045423	106325791	ATG5	-	9474	ENSG00000057663	NM_001286106;NM_001286111;NM_001286107;NM_001286108;NM_004849	autophagy related 5	Yes	Sense	18	G4B.M_385213;G4B.M_385215;G4B.M_385216;G4B.M_385219;G4B.M_385220;G4B.M_385222;G4B.M_385223;G4B.M_385225;G4B.M_385228;G4B.M_385229;G4B.M_385232;G4B.M_385233;G4B.M_385236;G4B.M_385238;G4B.M_385239;G4B.M_385240;G4B.M_385243;G4B.M_385245	0	0	0	3	0	Yes	Sense	2	G4C.M_93609;G4C.M_93610	0	0	0	0	0
chr3	11272309	11557665	ATG7	+	10533	ENSG00000197548	NM_001144912;NM_001136031;NM_001349238;NM_001349232;NM_001349233;NM_001349235;NM_001349234;NM_006395;NM_001349237;NM_001349236	autophagy related 7	Yes	Sense	19	G4B.M_307622;G4B.M_307625;G4B.M_307626;G4B.M_307629;G4B.M_307630;G4B.M_307632;G4B.M_307633;G4B.M_307634;G4B.M_307636;G4B.M_307637;G4B.M_307640;G4B.M_307642;G4B.M_307643;G4B.M_307645;G4B.M_307647;G4B.M_307650;G4B.M_307652;G4B.M_307654;G4B.M_307656	0	0	0	19	0	Yes	Sense	8	G4C.M_77513;G4C.M_77516;G4C.M_77520;G4C.M_77521;G4C.M_77522;G4C.M_77524;G4C.M_77525;G4C.M_77526	0	0	0	6	1
chr2	219219380	219229717	ATG9A	-	79065	ENSG00000198925	NM_001077198;NM_024085	autophagy related 9A	Yes	Sense	4	G4B.M_264189;G4B.M_264192;G4B.M_264194;G4B.M_264195	0	0	0	2	1	Yes	Sense	1	G4C.M_65624	0	0	0	1	0
chr7	151012209	151024499	ATG9B	-	285973	ENSG00000181652	NM_001317056	autophagy related 9B	Yes	Sense	13	G4B.M_414723;G4B.M_414724;G4B.M_414727;G4B.M_414728;G4B.M_414729;G4B.M_414732;G4B.M_414733;G4B.M_414734;G4B.M_414735;G4B.M_414737;G4B.M_414738;G4B.M_414739;G4B.M_414740	1	0	2	8	2	Yes	Sense	2	G4C.M_100165;G4C.M_100168	0	0	0	1	0
chr2	215311956	215349773	ATIC	+	471	ENSG00000138363	NM_004044	5-aminoimidazole-4-carboxamide ribonucleotide formyltransferase/IMP cyclohydrolase	Yes	Sense	3	G4B.M_263003;G4B.M_263004;G4B.M_263005	0	0	1	3	0	Yes	Sense	1	G4C.M_65353	0	0	0	0	0
chr14	50532509	50634017	ATL1	+	51062	ENSG00000198513	NM_001127713;NM_181598;NM_015915	atlastin GTPase 1	Yes	Sense	5	G4B.M_128738;G4B.M_128740;G4B.M_128741;G4B.M_128743;G4B.M_128746	0	0	1	3	0	Yes	Sense	1	G4C.M_29956	0	0	0	1	0
chr2	38293954	38377285	ATL2	-	64225	ENSG00000119787	NM_001135673;NM_001330461;NM_001330460;NM_022374;NM_001330463;NM_001330462;NM_001308076;NM_001330459;NM_001330458;NM_001330464	atlastin GTPase 2	Yes	Sense	3	G4B.M_241672;G4B.M_241673;G4B.M_241674	2	0	0	1	0	Yes	Sense	1	G4C.M_61037	0	0	0	1	0
chr11	63624087	63671921	ATL3	-	25923	ENSG00000184743	NM_015459;NM_001290048	atlastin GTPase 3	No	Sense	0		0	0	0	0	0	Yes	Sense	1	G4C.M_19121	0	0	0	1	0
chr11	108223044	108369102	ATM	+	472	ENSG00000149311	NM_000051;NM_001351834;NM_001351835;NM_001351836	ATM serine/threonine kinase	Yes	Sense	2	G4B.M_88140;G4B.M_88141	0	0	0	2	0	No	Sense	0		0	0	0	0	0
chr16	81035842	81047350	ATMIN	+	23300	ENSG00000166454	NM_015251;NM_001300728	ATM interactor	Yes	Sense	1	G4B.M_173161	0	0	0	0	0	No	Sense	0		0	0	0	0	0
chr12	6924463	6942321	ATN1	+	1822	ENSG00000111676	NM_001007026;NM_001940	atrophin 1	Yes	Sense	11	G4B.M_97230;G4B.M_97236;G4B.M_97237;G4B.M_97238;G4B.M_97239;G4B.M_97241;G4B.M_97242;G4B.M_97243;G4B.M_97248;G4B.M_97250;G4B.M_97251	1	4	0	3	2	Yes	Sense	10	G4C.M_23144;G4C.M_23145;G4C.M_23146;G4C.M_23150;G4C.M_23151;G4C.M_23152;G4C.M_23153;G4C.M_23154;G4C.M_23155;G4C.M_23156	0	4	0	0	0
chr4	93828753	93830964	ATOH1	+	474	ENSG00000172238	NM_005172	atonal bHLH transcription factor 1	Yes	Sense	1	G4B.M_341683	1	0	0	0	0	No	Sense	0		0	0	0	0	0
chr10	68230595	68232113	ATOH7	-	220202	ENSG00000179774	NM_145178	atonal bHLH transcription factor 7	Yes	Sense	1	G4B.M_53475	0	0	0	0	0	No	Sense	0		0	0	0	0	0
chr2	85751344	85791383	ATOH8	+	84913	ENSG00000168874	NM_032827	atonal bHLH transcription factor 8	Yes	Sense	20	G4B.M_248070;G4B.M_248071;G4B.M_248072;G4B.M_248074;G4B.M_248076;G4B.M_248077;G4B.M_248078;G4B.M_248079;G4B.M_248080;G4B.M_248081;G4B.M_248082;G4B.M_248083;G4B.M_248086;G4B.M_248089;G4B.M_248093;G4B.M_248094;G4B.M_248099;G4B.M_248101;G4B.M_248103;G4B.M_248104	0	0	0	13	4	Yes	Sense	3	G4C.M_62335;G4C.M_62340;G4C.M_62341	0	0	0	2	0
chr5	151742316	151772532	ATOX1	-	475	ENSG00000177556	NM_004045	antioxidant 1 copper chaperone	Yes	Sense	4	G4B.M_365070;G4B.M_365071;G4B.M_365072;G4B.M_365074	0	0	0	1	1	Yes	Sense	1	G4C.M_89359	0	0	0	0	0
chr15	25677271	25865184	ATP10A	-	57194	ENSG00000206190	NM_024490	ATPase phospholipid transporting 10A (putative)	Yes	Sense	30	G4B.M_141693;G4B.M_141703;G4B.M_141704;G4B.M_141706;G4B.M_141708;G4B.M_141713;G4B.M_141714;G4B.M_141716;G4B.M_141718;G4B.M_141720;G4B.M_141722;G4B.M_141724;G4B.M_141725;G4B.M_141726;G4B.M_141728;G4B.M_141729;G4B.M_141731;G4B.M_141732;G4B.M_141733;G4B.M_141734;G4B.M_141735;G4B.M_141737;G4B.M_141738;G4B.M_141739;G4B.M_141740;G4B.M_141741;G4B.M_141743;G4B.M_141744;G4B.M_141745;G4B.M_141746	0	0	0	28	0	Yes	Sense	9	G4C.M_33065;G4C.M_33067;G4C.M_33068;G4C.M_33069;G4C.M_33070;G4C.M_33073;G4C.M_33075;G4C.M_33077;G4C.M_33078	0	0	0	8	0
chr5	160563120	160852214	ATP10B	-	23120	ENSG00000118322	NM_001366652;NM_001366657;NM_001366655;NM_025153	ATPase phospholipid transporting 10B (putative)	Yes	Sense	12	G4B.M_366311;G4B.M_366313;G4B.M_366318;G4B.M_366319;G4B.M_366320;G4B.M_366321;G4B.M_366322;G4B.M_366323;G4B.M_366325;G4B.M_366327;G4B.M_366328;G4B.M_366331	0	0	0	11	0	Yes	Sense	2	G4C.M_89543;G4C.M_89545	0	0	0	2	0
chr4	47485275	47593486	ATP10D	+	57205	ENSG00000145246	NM_020453	ATPase phospholipid transporting 10D (putative)	Yes	Sense	2	G4B.M_338518;G4B.M_338521	0	1	0	1	0	Yes	Sense	1	G4C.M_84351	0	0	0	1	0
chr13	112690038	112887168	ATP11A	+	23250	ENSG00000068650	NM_032189;NM_015205	ATPase phospholipid transporting 11A	Yes	Sense	37	G4B.M_124948;G4B.M_124950;G4B.M_124953;G4B.M_124954;G4B.M_124955;G4B.M_124959;G4B.M_124961;G4B.M_124963;G4B.M_124964;G4B.M_124965;G4B.M_124966;G4B.M_124968;G4B.M_124971;G4B.M_124972;G4B.M_124973;G4B.M_124974;G4B.M_124975;G4B.M_124976;G4B.M_124977;G4B.M_124978;G4B.M_124980;G4B.M_124981;G4B.M_124986;G4B.M_124987;G4B.M_124994;G4B.M_124997;G4B.M_124998;G4B.M_125001;G4B.M_125006;G4B.M_125009;G4B.M_125…	0	1	0	35	0	Yes	Sense	15	G4C.M_29039;G4C.M_29042;G4C.M_29043;G4C.M_29044;G4C.M_29045;G4C.M_29046;G4C.M_29047;G4C.M_29049;G4C.M_29050;G4C.M_29051;G4C.M_29052;G4C.M_29053;G4C.M_29055;G4C.M_29056;G4C.M_29057	0	0	0	15	0
chr3	182793503	182921629	ATP11B	+	23200	ENSG00000058063	NM_014616	ATPase phospholipid transporting 11B (putative)	Yes	Sense	3	G4B.M_328325;G4B.M_328329;G4B.M_328330	0	1	0	2	0	Yes	Sense	1	G4C.M_81743	1	0	0	0	0
chrX	139726346	139945276	ATP11C	-	286410	ENSG00000101974	NM_001353810;NM_001353812;NM_001353811;NM_173694;NM_001010986	ATPase phospholipid transporting 11C	Yes	Sense	17	G4B.M_473124;G4B.M_473126;G4B.M_473127;G4B.M_473129;G4B.M_473130;G4B.M_473131;G4B.M_473132;G4B.M_473133;G4B.M_473134;G4B.M_473135;G4B.M_473138;G4B.M_473139;G4B.M_473140;G4B.M_473141;G4B.M_473142;G4B.M_473143;G4B.M_473144	1	1	0	11	0	No	Sense	0		0	0	0	0	0
chr13	24680408	24712472	ATP12A	+	479	ENSG00000075673	NM_001676;NM_001185085	ATPase H+/K+ transporting non-gastric alpha2 subunit	Yes	Sense	6	G4B.M_116887;G4B.M_116890;G4B.M_116892;G4B.M_116894;G4B.M_116896;G4B.M_116897	0	0	2	5	0	Yes	Sense	2	G4C.M_27582;G4C.M_27584	0	0	0	2	0
chr19	19645198	19663676	ATP13A1	-	57130	ENSG00000105726	NM_020410	ATPase 13A1	Yes	Sense	8	G4B.M_222370;G4B.M_222371;G4B.M_222374;G4B.M_222375;G4B.M_222376;G4B.M_222379;G4B.M_222381;G4B.M_222382	0	0	0	8	0	Yes	Sense	3	G4C.M_55137;G4C.M_55138;G4C.M_55139	0	0	0	3	0
chr1	16985958	17011928	ATP13A2	-	23400	ENSG00000159363	NM_001141974;NM_022089;NM_001141973	ATPase cation transporting 13A2	Yes	Sense	13	G4B.M_7696;G4B.M_7697;G4B.M_7699;G4B.M_7705;G4B.M_7706;G4B.M_7707;G4B.M_7708;G4B.M_7714;G4B.M_7715;G4B.M_7717;G4B.M_7718;G4B.M_7721;G4B.M_7722	0	0	0	13	0	Yes	Sense	5	G4C.M_2529;G4C.M_2533;G4C.M_2534;G4C.M_2535;G4C.M_2538	1	0	0	4	0
chr3	194402672	194498364	ATP13A3	-	79572	ENSG00000133657	NM_024524;NM_001374836;NM_001367549	ATPase 13A3	Yes	Sense	12	G4B.M_330083;G4B.M_330086;G4B.M_330088;G4B.M_330089;G4B.M_330090;G4B.M_330092;G4B.M_330093;G4B.M_330094;G4B.M_330095;G4B.M_330096;G4B.M_330097;G4B.M_330098	0	0	0	12	0	Yes	Sense	2	G4C.M_82087;G4C.M_82088	0	0	0	2	0
chr3	193398967	193593111	ATP13A4	-	84239	ENSG00000127249	NM_032279	ATPase 13A4	Yes	Sense	6	G4B.M_329836;G4B.M_329837;G4B.M_329845;G4B.M_329846;G4B.M_329848;G4B.M_329849	0	0	0	4	0	Yes	Sense	2	G4C.M_82036;G4C.M_82037	0	0	0	1	1
chr3	193274789	193378820	ATP13A5	-	344905	ENSG00000187527	NM_198505	ATPase 13A5	Yes	Sense	8	G4B.M_329821;G4B.M_329824;G4B.M_329825;G4B.M_329826;G4B.M_329827;G4B.M_329829;G4B.M_329831;G4B.M_329833	0	0	0	8	0	Yes	Sense	1	G4C.M_82035	0	0	0	1	0
chr1	116372668	116410261	ATP1A1	+	476	ENSG00000163399	NM_000701;NM_001160233;NM_001160234	ATPase Na+/K+ transporting subunit alpha 1	Yes	Sense	6	G4B.M_26301;G4B.M_26302;G4B.M_26305;G4B.M_26307;G4B.M_26308;G4B.M_26310	0	0	0	4	0	Yes	Sense	3	G4C.M_6780;G4C.M_6782;G4C.M_6784	0	0	0	1	0
chr1	160115759	160143591	ATP1A2	+	477	ENSG00000018625	NM_000702	ATPase Na+/K+ transporting subunit alpha 2	Yes	Sense	12	G4B.M_31207;G4B.M_31208;G4B.M_31209;G4B.M_31210;G4B.M_31212;G4B.M_31215;G4B.M_31216;G4B.M_31220;G4B.M_31221;G4B.M_31223;G4B.M_31229;G4B.M_31234	2	1	1	8	1	Yes	Sense	2	G4C.M_7967;G4C.M_7970	0	0	0	2	0
chr19	41966582	41997497	ATP1A3	-	478	ENSG00000105409	NM_152296;NM_001256214;NM_001256213	ATPase Na+/K+ transporting subunit alpha 3	Yes	Sense	26	G4B.M_227549;G4B.M_227550;G4B.M_227551;G4B.M_227552;G4B.M_227553;G4B.M_227554;G4B.M_227555;G4B.M_227557;G4B.M_227558;G4B.M_227559;G4B.M_227560;G4B.M_227561;G4B.M_227562;G4B.M_227563;G4B.M_227564;G4B.M_227565;G4B.M_227566;G4B.M_227567;G4B.M_227570;G4B.M_227571;G4B.M_227572;G4B.M_227579;G4B.M_227583;G4B.M_227584;G4B.M_227585;G4B.M_227586	4	0	0	21	0	Yes	Sense	11	G4C.M_56719;G4C.M_56721;G4C.M_56722;G4C.M_56723;G4C.M_56726;G4C.M_56727;G4C.M_56736;G4C.M_56737;G4C.M_56738;G4C.M_56741;G4C.M_56743	1	0	1	9	0
chr1	160151586	160186980	ATP1A4	+	480	ENSG00000132681	NM_144699;NM_001001734	ATPase Na+/K+ transporting subunit alpha 4	Yes	Sense	6	G4B.M_31237;G4B.M_31240;G4B.M_31242;G4B.M_31244;G4B.M_31245;G4B.M_31249	0	0	1	5	1	Yes	Sense	1	G4C.M_7972	0	0	0	1	0
chr1	169105697	169132722	ATP1B1	+	481	ENSG00000143153	NM_001677	ATPase Na+/K+ transporting subunit beta 1	Yes	Sense	5	G4B.M_32857;G4B.M_32859;G4B.M_32861;G4B.M_32862;G4B.M_32866	0	0	1	3	0	No	Sense	0		0	0	0	0	0
chr17	7646627	7657770	ATP1B2	+	482	ENSG00000129244	NM_001303263;NM_001678	ATPase Na+/K+ transporting subunit beta 2	No	Sense	0		0	0	0	0	0	Yes	Sense	4	G4C.M_43204;G4C.M_43205;G4C.M_43207;G4C.M_43208	0	0	0	3	0
chr3	141876124	141926549	ATP1B3	+	483	ENSG00000069849	NM_001679	ATPase Na+/K+ transporting subunit beta 3	Yes	Sense	3	G4B.M_325109;G4B.M_325112;G4B.M_325114	0	0	0	2	0	Yes	Sense	1	G4C.M_81252	0	0	0	0	0
chrX	120362085	120383249	ATP1B4	+	23439	ENSG00000101892	NM_001142447;NM_012069	ATPase Na+/K+ transporting family member beta 4	Yes	Sense	3	G4B.M_471289;G4B.M_471290;G4B.M_471291	2	0	0	1	0	No	Sense	0		0	0	0	0	0
chr12	57906039	57959148	ATP23	+	91419	ENSG00000166896	NM_001320409;NM_033276;NM_001320410;NM_001320408	ATP23 metallopeptidase and ATP synthase assembly factor homolog	Yes	Sense	11	G4B.M_104519;G4B.M_104520;G4B.M_104521;G4B.M_104522;G4B.M_104524;G4B.M_104525;G4B.M_104526;G4B.M_104527;G4B.M_104528;G4B.M_104529;G4B.M_104531	1	2	0	3	0	Yes	Sense	2	G4C.M_24774;G4C.M_24775	0	0	0	2	0
chr16	28878405	28904466	ATP2A1	+	487	ENSG00000196296	NM_173201;NM_004320;NM_001286075	ATPase sarcoplasmic/endoplasmic reticulum Ca2+ transporting 1	Yes	Sense	11	G4B.M_164578;G4B.M_164579;G4B.M_164580;G4B.M_164581;G4B.M_164582;G4B.M_164592;G4B.M_164593;G4B.M_164597;G4B.M_164601;G4B.M_164602;G4B.M_164604	4	0	0	7	0	Yes	Sense	3	G4C.M_38970;G4C.M_38971;G4C.M_38973	0	0	0	3	0
chr12	110280756	110351093	ATP2A2	+	488	ENSG00000174437	NM_001681;NM_170665	ATPase sarcoplasmic/endoplasmic reticulum Ca2+ transporting 2	Yes	Sense	7	G4B.M_109435;G4B.M_109437;G4B.M_109438;G4B.M_109439;G4B.M_109441;G4B.M_109443;G4B.M_109444	0	2	1	3	1	Yes	Sense	1	G4C.M_25638	0	0	0	1	0
chr17	3923870	3964464	ATP2A3	-	489	ENSG00000074370	NM_005173;NM_174958;NM_174954;NM_174953;NM_174955;NM_174957;NM_174956	ATPase sarcoplasmic/endoplasmic reticulum Ca2+ transporting 3	Yes	Sense	30	G4B.M_178675;G4B.M_178677;G4B.M_178679;G4B.M_178680;G4B.M_178681;G4B.M_178682;G4B.M_178685;G4B.M_178686;G4B.M_178687;G4B.M_178688;G4B.M_178689;G4B.M_178691;G4B.M_178692;G4B.M_178693;G4B.M_178694;G4B.M_178695;G4B.M_178697;G4B.M_178699;G4B.M_178700;G4B.M_178701;G4B.M_178703;G4B.M_178705;G4B.M_178706;G4B.M_178707;G4B.M_178708;G4B.M_178710;G4B.M_178712;G4B.M_178713;G4B.M_178714;G4B.M_178715	4	1	0	23	2	Yes	Sense	10	G4C.M_42794;G4C.M_42795;G4C.M_42796;G4C.M_42797;G4C.M_42798;G4C.M_42799;G4C.M_42801;G4C.M_42804;G4C.M_42806;G4C.M_42807	0	0	0	9	1
chr12	89588049	89709300	ATP2B1	-	490	ENSG00000070961	NM_001366530;NM_001366531;NM_001366529;NM_001366528;NM_001366526;NM_001001323;NM_001366532;NM_001366527;NM_001366523;NM_001366521;NM_001366525;NM_001366522;NM_001682;NM_001366524;NM_001366520	ATPase plasma membrane Ca2+ transporting 1	Yes	Sense	8	G4B.M_106586;G4B.M_106589;G4B.M_106590;G4B.M_106591;G4B.M_106592;G4B.M_106593;G4B.M_106597;G4B.M_106598	2	0	0	1	0	Yes	Sense	2	G4C.M_25103;G4C.M_25104	0	0	0	0	0
chr3	10324023	10708007	ATP2B2	-	491	ENSG00000157087	NM_001683;NM_001001331;NM_001353564;NM_001363862;NM_001330611	ATPase plasma membrane Ca2+ transporting 2	Yes	Sense	121	G4B.M_307213;G4B.M_307215;G4B.M_307218;G4B.M_307219;G4B.M_307220;G4B.M_307223;G4B.M_307224;G4B.M_307225;G4B.M_307227;G4B.M_307228;G4B.M_307229;G4B.M_307230;G4B.M_307232;G4B.M_307237;G4B.M_307238;G4B.M_307239;G4B.M_307240;G4B.M_307241;G4B.M_307242;G4B.M_307245;G4B.M_307247;G4B.M_307248;G4B.M_307249;G4B.M_307253;G4B.M_307254;G4B.M_307255;G4B.M_307256;G4B.M_307257;G4B.M_307259;G4B.M_307260;G4B.M_307…	2	0	1	42	0	Yes	Sense	26	G4C.M_77424;G4C.M_77425;G4C.M_77426;G4C.M_77429;G4C.M_77430;G4C.M_77432;G4C.M_77436;G4C.M_77437;G4C.M_77441;G4C.M_77446;G4C.M_77449;G4C.M_77454;G4C.M_77457;G4C.M_77459;G4C.M_77460;G4C.M_77461;G4C.M_77462;G4C.M_77463;G4C.M_77466;G4C.M_77468;G4C.M_77470;G4C.M_77471;G4C.M_77472;G4C.M_77473;G4C.M_77474;G4C.M_77475	1	0	0	8	1
chrX	153517642	153582939	ATP2B3	+	492	ENSG00000067842	NM_001001344;NM_001388362;NM_001388361;NM_021949;NM_001388360	ATPase plasma membrane Ca2+ transporting 3	Yes	Sense	42	G4B.M_474865;G4B.M_474866;G4B.M_474870;G4B.M_474873;G4B.M_474876;G4B.M_474878;G4B.M_474879;G4B.M_474880;G4B.M_474882;G4B.M_474885;G4B.M_474889;G4B.M_474890;G4B.M_474891;G4B.M_474893;G4B.M_474895;G4B.M_474900;G4B.M_474901;G4B.M_474902;G4B.M_474906;G4B.M_474907;G4B.M_474908;G4B.M_474909;G4B.M_474910;G4B.M_474911;G4B.M_474912;G4B.M_474913;G4B.M_474914;G4B.M_474915;G4B.M_474917;G4B.M_474918;G4B.M_474…	2	0	3	38	0	Yes	Sense	7	G4C.M_114323;G4C.M_114324;G4C.M_114325;G4C.M_114326;G4C.M_114329;G4C.M_114334;G4C.M_114339	0	0	0	6	0
chr1	203626787	203744081	ATP2B4	+	493	ENSG00000058668	NM_001684;NM_001001396;NM_001365783;NM_001365784	ATPase plasma membrane Ca2+ transporting 4	Yes	Sense	20	G4B.M_37239;G4B.M_37240;G4B.M_37241;G4B.M_37242;G4B.M_37243;G4B.M_37244;G4B.M_37247;G4B.M_37248;G4B.M_37251;G4B.M_37253;G4B.M_37254;G4B.M_37256;G4B.M_37257;G4B.M_37258;G4B.M_37259;G4B.M_37261;G4B.M_37263;G4B.M_37265;G4B.M_37266;G4B.M_37267	0	0	0	5	0	Yes	Sense	5	G4C.M_9062;G4C.M_9063;G4C.M_9066;G4C.M_9067;G4C.M_9069	0	1	0	0	0
chr3	130850595	131016712	ATP2C1	+	27032	ENSG00000017260	NM_001199181;NM_001199182;NM_001378511;NM_001199180;NM_001199179;NM_001001485;NM_001378687;NM_001199184;NM_001378514;NM_001199183;NM_001199185;NM_014382;NM_001001486;NM_001378512;NM_001001487;NM_001378513	ATPase secretory pathway Ca2+ transporting 1	Yes	Sense	5	G4B.M_323299;G4B.M_323300;G4B.M_323302;G4B.M_323304;G4B.M_323307	0	0	0	3	0	Yes	Sense	2	G4C.M_80909;G4C.M_80910	0	1	0	0	0
chr16	84368527	84464187	ATP2C2	+	9914	ENSG00000064270	NM_014861;NM_001291454;NM_001286527	ATPase secretory pathway Ca2+ transporting 2	Yes	Sense	24	G4B.M_173926;G4B.M_173927;G4B.M_173928;G4B.M_173929;G4B.M_173930;G4B.M_173931;G4B.M_173934;G4B.M_173936;G4B.M_173937;G4B.M_173938;G4B.M_173940;G4B.M_173941;G4B.M_173942;G4B.M_173944;G4B.M_173946;G4B.M_173947;G4B.M_173948;G4B.M_173950;G4B.M_173955;G4B.M_173956;G4B.M_173957;G4B.M_173961;G4B.M_173962;G4B.M_173965	0	0	2	23	1	Yes	Sense	5	G4C.M_41255;G4C.M_41256;G4C.M_41257;G4C.M_41259;G4C.M_41260	1	0	0	4	0
chr19	35550031	35563658	ATP4A	-	495	ENSG00000105675	NM_000704	ATPase H+/K+ transporting subunit alpha	Yes	Sense	10	G4B.M_225109;G4B.M_225110;G4B.M_225112;G4B.M_225114;G4B.M_225118;G4B.M_225124;G4B.M_225125;G4B.M_225127;G4B.M_225128;G4B.M_225131	1	0	1	7	1	Yes	Sense	7	G4C.M_55841;G4C.M_55843;G4C.M_55844;G4C.M_55845;G4C.M_55846;G4C.M_55847;G4C.M_55848	1	0	0	6	0
chr13	113648804	113658198	ATP4B	-	496	ENSG00000186009	NM_000705	ATPase H+/K+ transporting subunit beta	Yes	Sense	7	G4B.M_125398;G4B.M_125399;G4B.M_125400;G4B.M_125401;G4B.M_125402;G4B.M_125404;G4B.M_125406	1	0	0	6	0	Yes	Sense	3	G4C.M_29211;G4C.M_29213;G4C.M_29214	0	1	0	2	0
chr18	46080248	46104334	ATP5F1A	-	498	ENSG00000152234	NM_004046;NM_001257334;NM_001001935;NM_001257335;NM_001001937	ATP synthase F1 subunit alpha	Yes	Sense	3	G4B.M_207157;G4B.M_207158;G4B.M_207159	0	0	0	2	0	No	Sense	0		0	0	0	0	0
chr12	56638175	56645984	ATP5F1B	-	506	ENSG00000110955	NM_001686	ATP synthase F1 subunit beta	Yes	Sense	1	G4B.M_103917	0	0	0	1	0	No	Sense	0		0	0	0	0	0
chr10	7788147	7807815	ATP5F1C	+	509	ENSG00000165629	NM_001001973;NM_001320886;NM_005174	ATP synthase F1 subunit gamma	Yes	Sense	4	G4B.M_46779;G4B.M_46780;G4B.M_46781;G4B.M_46782	2	0	0	2	0	Yes	Sense	4	G4C.M_11099;G4C.M_11100;G4C.M_11101;G4C.M_11102	2	0	0	2	0
chr19	1241746	1244825	ATP5F1D	+	513	ENSG00000099624	NM_001001975;NM_001687	ATP synthase F1 subunit delta	Yes	Sense	1	G4B.M_213186	0	0	0	1	0	No	Sense	0		0	0	0	0	0
chr20	59025475	59032345	ATP5F1E	-	514	ENSG00000124172	NM_006886	ATP synthase F1 subunit epsilon	No	Sense	0		0	0	0	0	0	No	Sense	0		0	0	0	0	0
chr1	28236109	28246906	ATP5IF1	+	93974	ENSG00000130770	NM_178190;NM_016311;NM_178191	ATP synthase inhibitory factor subunit 1	Yes	Sense	1	G4B.M_12057	0	0	0	0	1	No	Sense	0		0	0	0	0	0
chr17	48892765	48895871	ATP5MC1	+	516	ENSG00000159199	NM_001002027;NM_005175	ATP synthase membrane subunit c locus 1	Yes	Sense	3	G4B.M_191704;G4B.M_191705;G4B.M_191706	0	0	0	1	0	No	Sense	0		0	0	0	0	0
chr12	53632726	53677408	ATP5MC2	-	517	ENSG00000135390	NM_001002031;NM_001369758;NM_005176;NM_001369757;NM_001369756;NM_001369753;NM_001330269;NM_001369754;NM_001369755	ATP synthase membrane subunit c locus 2	Yes	Sense	1	G4B.M_102901	0	1	0	0	0	Yes	Sense	2	G4C.M_24342;G4C.M_24343	0	1	0	0	0
chr2	175176258	175181710	ATP5MC3	-	518	ENSG00000154518	NM_001689;NM_001190329;NM_001002258	ATP synthase membrane subunit c locus 3	Yes	Sense	1	G4B.M_259820	0	0	0	1	0	Yes	Sense	1	G4C.M_64833	0	0	0	0	0
chr4	672436	674330	ATP5ME	-	521	ENSG00000169020	NM_007100	ATP synthase membrane subunit e	No	Sense	0		0	0	0	0	0	Yes	Sense	1	G4C.M_82391	0	0	0	1	0
chr7	99448475	99466186	ATP5MF	-	9551	ENSG00000241468	NM_001003714;NM_004889;NM_001039178;NM_001003713	ATP synthase membrane subunit f	Yes	Sense	4	G4B.M_407445;G4B.M_407448;G4B.M_407450;G4B.M_407451	0	0	0	2	0	Yes	Sense	3	G4C.M_98607;G4C.M_98608;G4C.M_98609	0	0	0	0	0
chr7	99419749	99466197	ATP5MF-PTCD1	-	100526740	ENSG00000248919	NM_001198879	ATP5MF-PTCD1 readthrough	Yes	Sense	14	G4B.M_407432;G4B.M_407433;G4B.M_407434;G4B.M_407436;G4B.M_407437;G4B.M_407438;G4B.M_407439;G4B.M_407440;G4B.M_407441;G4B.M_407442;G4B.M_407445;G4B.M_407448;G4B.M_407450;G4B.M_407451	0	0	2	6	0	Yes	Sense	4	G4C.M_98604;G4C.M_98607;G4C.M_98608;G4C.M_98609	0	0	0	1	0
chr11	118401606	118431496	ATP5MG	+	10632	ENSG00000167283	NM_006476	ATP synthase membrane subunit g	No	Sense	0		0	0	0	0	0	Yes	Sense	1	G4C.M_21699	0	0	0	1	0
chr22	42639803	42640601	ATP5MGL	-	267020	ENSG00000249222	NM_001165877	ATP synthase membrane subunit g like	No	Sense	0		0	0	0	0	0	No	Sense	0		0	0	0	0	0
chr14	103912288	103928269	ATP5MJ	-	9556	ENSG00000156411	NM_004894;NM_001127393	ATP synthase membrane subunit j	Yes	Sense	3	G4B.M_138820;G4B.M_138821;G4B.M_138823	0	0	0	0	0	Yes	Sense	1	G4C.M_32071	0	0	0	0	0
chr10	103389041	103396492	ATP5MK	-	84833	ENSG00000173915	NM_001206426;NM_032747;NM_001206427	ATP synthase membrane subunit k	No	Sense	0		0	0	0	0	0	No	Sense	0		0	0	0	0	0
chr1	111448864	111462773	ATP5PB	+	515	ENSG00000116459	NM_001688	ATP synthase peripheral stalk-membrane subunit b	Yes	Sense	2	G4B.M_25399;G4B.M_25401	0	0	0	1	0	Yes	Sense	4	G4C.M_6602;G4C.M_6603;G4C.M_6604;G4C.M_6605	0	0	0	1	0
chr17	75038863	75046985	ATP5PD	-	10476	ENSG00000167863	NM_006356;NM_001003785	ATP synthase peripheral stalk subunit d	Yes	Sense	2	G4B.M_197580;G4B.M_197583	1	0	0	1	0	Yes	Sense	1	G4C.M_47517	1	0	0	0	0
chr21	25716503	25735673	ATP5PF	-	522	ENSG00000154723	NM_001320266;NM_001320267;NM_001003703;NM_001003701;NM_001003697;NM_001003696;NM_001685	ATP synthase peripheral stalk subunit F6	Yes	Sense	2	G4B.M_287069;G4B.M_287072	1	0	0	0	0	No	Sense	0		0	0	0	0	0
chr21	33903453	33915814	ATP5PO	-	539	ENSG00000241837	NM_001697	ATP synthase peripheral stalk subunit OSCP	Yes	Sense	1	G4B.M_287976	0	0	0	1	0	No	Sense	0		0	0	0	0	0
chrX	154428633	154436516	ATP6AP1	+	537	ENSG00000071553	NM_001183	ATPase H+ transporting accessory protein 1	Yes	Sense	6	G4B.M_475513;G4B.M_475514;G4B.M_475515;G4B.M_475518;G4B.M_475519;G4B.M_475521	2	0	0	3	1	No	Sense	0		0	0	0	0	0
[truncated: 17,880 more rows]

## Sheet: 2
Suppl. Table 2.2: Gene annotation categorizing gene coordinates, their transcripts, promoter and gene component regions, including pG4-BS and pG4-CS characteristics on the template strand (antisense orientation).
[truncated: 19,152 more rows]

[truncated: 2 more sheets: 3, read_me]
