# Supplementary material for: Stable bulged G-quadruplexes in the human genome: identification, experimental validation and functionalization
Source: Nucleic Acids Res. 2023 Apr 24;51(9):4148–77. doi: 10.1093/nar/gkad252 (PMC10201450; doi:10.1093/nar/gkad252)
Supplement: gkad252_Supplemental_Files [file gkad252_supplemental_files.zip › Table_S3.xlsx]

## Sheet: 1
Suppl. Table 3.1: List of genes containing at least one pG4-BS on the non-template strand in their gene body or promoter and are not associated with any pG4-CS (n = 5,295)
chr	start	end	gene_symbol	strand	entrezgene_ID	ensembl_gene_ID	refseq_mRNA_ID	description	pG4-BS information									pG4-CS information
									pG4-BS_positive?	Strand_orientation	pG4-BS.count	pG4-BS.ids	pG4-BS.count.promoter	pG4-BS.count.5_UTR	pG4-BS.count.exons	pG4-BS.count.introns	pG4-BS.count.3_UTR	pG4-CS_positive?	Strand_orientation	pG4-CS.count	pG4-CS.ids	pG4-CS.count.promoter	pG4-CS.count.5_UTR	pG4-CS.count.exons	pG4-CS.count.introns	pG4-CS.count.3_UTR
chr19	58345178	58353492	A1BG	-	1	ENSG00000121410	NM_130786	alpha-1-B glycoprotein	Yes	Sense	6	G4B.M_234348;G4B.M_234350;G4B.M_234351;G4B.M_234352;G4B.M_234353;G4B.M_234354	1	0	0	5	0	No	Sense	0		0	0	0	0	0
chr10	50799409	50885675	A1CF	-	29974	ENSG00000148584	NM_001370130;NM_001370131;NM_138932;NM_014576;NM_001198819;NM_001198818;NM_138933;NM_001198820	APOBEC1 complementation factor	Yes	Sense	3	G4B.M_52418;G4B.M_52422;G4B.M_52423	0	0	0	2	0	No	Sense	0		0	0	0	0	0
chr12	9067664	9116229	A2M	-	2	ENSG00000175899	NM_001347423;NM_001347425;NM_000014;NM_001347424	alpha-2-macroglobulin	Yes	Sense	1	G4B.M_97593	0	0	0	1	0	No	Sense	0		0	0	0	0	0
chr1	33306766	33321098	A3GALT2	-	127550	ENSG00000184389	NM_001080438	alpha 1,3-galactosyltransferase 2	Yes	Sense	8	G4B.M_13912;G4B.M_13913;G4B.M_13914;G4B.M_13915;G4B.M_13918;G4B.M_13923;G4B.M_13924;G4B.M_13925	1	0	0	7	0	No	Sense	0		0	0	0	0	0
chr4	170060222	170091699	AADAT	-	51166	ENSG00000109576	NM_016228;NM_001286682;NM_001286683;NM_182662	aminoadipate aminotransferase	Yes	Sense	2	G4B.M_346958;G4B.M_346959	0	0	0	0	0	No	Sense	0		0	0	0	0	0
chr11	77821109	77918432	AAMDC	+	28971	ENSG00000087884	NM_001316962;NM_001316961;NM_001316960;NM_024684;NM_001316958;NM_001316957;NM_001363564	adipogenesis associated Mth938 domain containing	Yes	Sense	8	G4B.M_85738;G4B.M_85740;G4B.M_85742;G4B.M_85743;G4B.M_85744;G4B.M_85746;G4B.M_85747;G4B.M_85748	3	0	0	3	0	No	Sense	0		0	0	0	0	0
chr2	218264129	218270178	AAMP	-	14	ENSG00000127837	NM_001087;NM_001302545	angio associated migratory cell protein	Yes	Sense	3	G4B.M_263797;G4B.M_263799;G4B.M_263802	1	0	1	1	0	No	Sense	0		0	0	0	0	0
chr17	42950526	42964498	AARSD1	-	80755	ENSG00000266967	NM_001261434	alanyl-tRNA synthetase domain containing 1	Yes	Sense	3	G4B.M_189442;G4B.M_189443;G4B.M_189444	0	0	0	3	0	No	Sense	0		0	0	0	0	0
chr4	56338287	56387508	AASDH	-	132949	ENSG00000157426	NM_001286671;NM_001323893;NM_001286669;NM_001286670;NM_001323899;NM_001286668;NM_001323892;NM_181806;NM_001323890;NM_001286672	aminoadipate-semialdehyde dehydrogenase	Yes	Sense	1	G4B.M_339263	0	0	0	1	0	No	Sense	0		0	0	0	0	0
chr11	106075501	106098699	AASDHPPT	+	60496	ENSG00000149313	NM_015423	aminoadipate-semialdehyde dehydrogenase-phosphopantetheinyl transferase	Yes	Sense	4	G4B.M_87982;G4B.M_87984;G4B.M_87985;G4B.M_87987	1	0	0	1	0	No	Sense	0		0	0	0	0	0
chr7	122064583	122144308	AASS	-	10157	ENSG00000008311	NM_005763	aminoadipate-semialdehyde synthase	Yes	Sense	9	G4B.M_410352;G4B.M_410353;G4B.M_410355;G4B.M_410356;G4B.M_410357;G4B.M_410358;G4B.M_410359;G4B.M_410360;G4B.M_410361	0	0	1	6	0	No	Sense	0		0	0	0	0	0
chr17	36948925	37056871	AATF	+	26574	ENSG00000275700	NM_012138	apoptosis antagonizing transcription factor	Yes	Sense	8	G4B.M_187059;G4B.M_187060;G4B.M_187061;G4B.M_187062;G4B.M_187063;G4B.M_187064;G4B.M_187067;G4B.M_187068	0	0	0	8	0	No	Sense	0		0	0	0	0	0
chr16	8674596	8784575	ABAT	+	18	ENSG00000183044	NM_001386602;NM_001386615;NM_020686;NM_001386609;NM_001386605;NM_001386607;NM_001386608;NM_001386610;NM_001386614;NM_001386611;NM_001386612;NM_001386603;NM_001386600;NM_001386604;NM_000663;NM_001386606;NM_001386613;NM_001386601;NM_001127448;NM_001386616	4-aminobutyrate aminotransferase	Yes	Sense	11	G4B.M_160496;G4B.M_160504;G4B.M_160506;G4B.M_160507;G4B.M_160508;G4B.M_160510;G4B.M_160512;G4B.M_160514;G4B.M_160515;G4B.M_160520;G4B.M_160521	1	0	0	3	0	No	Sense	0		0	0	0	0	0
chr17	69147214	69244846	ABCA10	-	10349	ENSG00000154263	NM_080282;NM_001377321	ATP binding cassette subfamily A member 10	Yes	Sense	3	G4B.M_195917;G4B.M_195918;G4B.M_195920	0	0	0	3	0	No	Sense	0		0	0	0	0	0
chr17	69244311	69327244	ABCA5	-	23461	ENSG00000154265	NM_172232;NM_018672	ATP binding cassette subfamily A member 5	Yes	Sense	7	G4B.M_195926;G4B.M_195928;G4B.M_195929;G4B.M_195930;G4B.M_195931;G4B.M_195932;G4B.M_195933	2	0	0	1	0	No	Sense	0		0	0	0	0	0
chr17	69078702	69141895	ABCA6	-	23460	ENSG00000154262	NM_080284	ATP binding cassette subfamily A member 6	Yes	Sense	4	G4B.M_195910;G4B.M_195911;G4B.M_195912;G4B.M_195913	0	0	0	4	0	No	Sense	0		0	0	0	0	0
chr17	68867289	68955392	ABCA8	-	10351	ENSG00000141338	NM_007168;NM_001375771;NM_001375772;NM_001288985;NM_001288986	ATP binding cassette subfamily A member 8	Yes	Sense	6	G4B.M_195895;G4B.M_195897;G4B.M_195899;G4B.M_195901;G4B.M_195902;G4B.M_195903	0	0	1	6	0	No	Sense	0		0	0	0	0	0
chr17	68974488	69060949	ABCA9	-	10350	ENSG00000154258	NM_080283	ATP binding cassette subfamily A member 9	Yes	Sense	2	G4B.M_195907;G4B.M_195908	0	0	0	2	0	No	Sense	0		0	0	0	0	0
chr2	168915498	169031324	ABCB11	-	8647	ENSG00000073734	NM_003742	ATP binding cassette subfamily B member 11	Yes	Sense	11	G4B.M_259040;G4B.M_259041;G4B.M_259042;G4B.M_259044;G4B.M_259045;G4B.M_259046;G4B.M_259047;G4B.M_259049;G4B.M_259050;G4B.M_259051;G4B.M_259053	0	0	0	9	1	No	Sense	0		0	0	0	0	0
chr7	20615667	20777038	ABCB5	+	340273	ENSG00000004846	NM_001163941;NM_001163942;NM_001163993;NM_178559	ATP binding cassette subfamily B member 5	Yes	Sense	4	G4B.M_397110;G4B.M_397111;G4B.M_397117;G4B.M_397123	0	0	0	2	0	No	Sense	0		0	0	0	0	0
chr10	99782640	99852594	ABCC2	+	1244	ENSG00000023839	NM_000392	ATP binding cassette subfamily C member 2	Yes	Sense	9	G4B.M_59725;G4B.M_59729;G4B.M_59730;G4B.M_59731;G4B.M_59732;G4B.M_59734;G4B.M_59735;G4B.M_59736;G4B.M_59737	0	0	0	9	0	No	Sense	0		0	0	0	0	0
chr16	16149565	16223522	ABCC6	-	368	ENSG00000091262	NM_001171;NM_001351800;NM_001079528	ATP binding cassette subfamily C member 6	Yes	Sense	25	G4B.M_162113;G4B.M_162114;G4B.M_162115;G4B.M_162116;G4B.M_162117;G4B.M_162118;G4B.M_162119;G4B.M_162120;G4B.M_162123;G4B.M_162127;G4B.M_162130;G4B.M_162131;G4B.M_162132;G4B.M_162134;G4B.M_162135;G4B.M_162137;G4B.M_162138;G4B.M_162139;G4B.M_162140;G4B.M_162141;G4B.M_162145;G4B.M_162148;G4B.M_162149;G4B.M_162151;G4B.M_162154	1	0	0	24	0	No	Sense	0		0	0	0	0	0
chr12	21797389	21942543	ABCC9	-	10060	ENSG00000069431	NM_020297;NM_001377273;NM_005691;NM_001377274	ATP binding cassette subfamily C member 9	Yes	Sense	6	G4B.M_98755;G4B.M_98756;G4B.M_98757;G4B.M_98758;G4B.M_98759;G4B.M_98762	0	0	0	6	0	No	Sense	0		0	0	0	0	0
chr12	39550033	39619803	ABCD2	-	225	ENSG00000173208	NM_005164	ATP binding cassette subfamily D member 2	Yes	Sense	2	G4B.M_100078;G4B.M_100080	1	0	0	1	0	No	Sense	0		0	0	0	0	0
chr4	145098288	145129524	ABCE1	+	6059	ENSG00000164163	NM_002940;NM_001040876	ATP binding cassette subfamily E member 1	Yes	Sense	1	G4B.M_344975	0	0	0	1	0	No	Sense	0		0	0	0	0	0
chr2	27123789	27130812	ABHD1	+	84696	ENSG00000143994	NM_032604	abhydrolase domain containing 1	Yes	Sense	3	G4B.M_240048;G4B.M_240051;G4B.M_240052	1	1	0	1	0	No	Sense	0		0	0	0	0	0
chr3	111979010	111993368	ABHD10	+	55347	ENSG00000144827	NM_018394;NM_001272069	abhydrolase domain containing 10, depalmitoylase	Yes	Sense	2	G4B.M_319754;G4B.M_319755	0	0	0	2	0	No	Sense	0		0	0	0	0	0
chr7	73736094	73738852	ABHD11	-	83451	ENSG00000106077	NM_148912;NM_001145364;NM_148913;NM_001301058	abhydrolase domain containing 11	Yes	Sense	6	G4B.M_404516;G4B.M_404517;G4B.M_404519;G4B.M_404520;G4B.M_404521;G4B.M_404522	4	1	0	2	0	No	Sense	0		0	0	0	0	0
chr14	50872053	50904970	ABHD12B	+	145447	ENSG00000131969	NM_001206673;NM_181533;NM_181814	abhydrolase domain containing 12B	Yes	Sense	7	G4B.M_128784;G4B.M_128785;G4B.M_128786;G4B.M_128790;G4B.M_128792;G4B.M_128793;G4B.M_128797	1	2	0	4	0	No	Sense	0		0	0	0	0	0
chr13	108218392	108234243	ABHD13	+	84945	ENSG00000139826	NM_032859	abhydrolase domain containing 13	Yes	Sense	2	G4B.M_123947;G4B.M_123948	0	0	0	0	0	No	Sense	0		0	0	0	0	0
chr17	29560547	29567037	ABHD15	-	116236	ENSG00000168792	NM_198147	abhydrolase domain containing 15	Yes	Sense	1	G4B.M_185062	0	0	0	0	1	No	Sense	0		0	0	0	0	0
chr4	127965306	128039953	ABHD18	+	80167	ENSG00000164074	NM_001358454;NM_001358451;NM_001366039;NM_001366043;NM_001319305;NM_001366037;NM_001366048;NM_001039717;NM_001366042;NM_001366038;NM_001366040;NM_001319307;NM_001319306;NM_001366041;NM_001366044;NM_001366045;NM_025097;NM_001366046;NM_001366047	abhydrolase domain containing 18	Yes	Sense	1	G4B.M_343915	0	0	0	0	0	No	Sense	0		0	0	0	0	0
chr14	22598237	22613215	ABHD4	+	63874	ENSG00000100439	NM_022060	abhydrolase domain containing 4, N-acyl phospholipase B	Yes	Sense	1	G4B.M_126320	0	1	0	0	0	No	Sense	0		0	0	0	0	0
chr19	17292131	17310236	ABHD8	-	79575	ENSG00000127220	NM_024527	abhydrolase domain containing 8	Yes	Sense	4	G4B.M_220888;G4B.M_220892;G4B.M_220894;G4B.M_220895	0	0	0	1	0	No	Sense	0		0	0	0	0	0
chr3	100749156	100993515	ABI3BP	-	25890	ENSG00000154175	NM_001377332;NM_001375549;NM_001375547;NM_001349329;NM_001349330;NM_001375550;NM_015429;NM_001349332;NM_001349331;NM_001365642;NM_001365643	ABI family member 3 binding protein	Yes	Sense	5	G4B.M_319093;G4B.M_319097;G4B.M_319098;G4B.M_319099;G4B.M_319100	0	0	0	5	0	No	Sense	0		0	0	0	0	0
chr9	108934400	108950744	ABITRAM	+	54942	ENSG00000119328	NM_017832	actin binding transcription modulator	Yes	Sense	1	G4B.M_448495	0	1	0	0	0	No	Sense	0		0	0	0	0	0
chr8	106759483	106770244	ABRA	-	137735	ENSG00000174429	NM_139166	actin binding Rho activating protein	Yes	Sense	1	G4B.M_430094	1	0	0	0	0	No	Sense	0		0	0	0	0	0
chr4	83459517	83523348	ABRAXAS1	-	84142	ENSG00000163322	NM_139076;NM_001345962	abraxas 1, BRCA1 A complex subunit	Yes	Sense	2	G4B.M_341001;G4B.M_341002	0	0	0	0	0	No	Sense	0		0	0	0	0	0
chr11	134253548	134265855	ACAD8	+	27034	ENSG00000151498	NM_014384	acyl-CoA dehydrogenase family member 8	Yes	Sense	1	G4B.M_94519	0	0	0	1	0	No	Sense	0		0	0	0	0	0
chr2	210187126	210225447	ACADL	-	33	ENSG00000115361	NM_001608	acyl-CoA dehydrogenase long chain	Yes	Sense	3	G4B.M_262744;G4B.M_262745;G4B.M_262746	0	0	0	3	0	No	Sense	0		0	0	0	0	0
chr1	75724431	75787575	ACADM	+	34	ENSG00000117054	NM_001286043;NM_000016;NM_001286042;NM_001286044;NM_001127328	acyl-CoA dehydrogenase medium chain	Yes	Sense	3	G4B.M_22049;G4B.M_22050;G4B.M_22051	0	1	0	0	0	No	Sense	0		0	0	0	0	0
chr10	123008979	123058290	ACADSB	+	36	ENSG00000196177	NM_001330174;NM_001609	acyl-CoA dehydrogenase short/branched chain	Yes	Sense	4	G4B.M_64370;G4B.M_64371;G4B.M_64372;G4B.M_64373	0	0	0	4	0	No	Sense	0		0	0	0	0	0
chr3	195274745	195443044	ACAP2	-	23527	ENSG00000114331	NM_012287	ArfGAP with coiled-coil, ankyrin repeat and PH domains 2	Yes	Sense	6	G4B.M_330354;G4B.M_330356;G4B.M_330357;G4B.M_330358;G4B.M_330361;G4B.M_330362	2	0	0	4	0	No	Sense	0		0	0	0	0	0
chr11	108116695	108147603	ACAT1	+	38	ENSG00000075239	NM_001386682;NM_001386681;NM_001386688;NM_001386690;NM_001386691;NM_001386689;NM_001386685;NM_001386686;NM_001386679;NM_001386687;NM_000019;NM_001386678;NM_001386677	acetyl-CoA acetyltransferase 1	Yes	Sense	1	G4B.M_88134	0	0	0	0	0	No	Sense	0		0	0	0	0	0
chr17	45132600	45144181	ACBD4	+	79777	ENSG00000181513	NM_001378112;NM_001321352;NM_001321353;NM_001135706;NM_001135705;NM_024722;NM_001378111;NM_001135707	acyl-CoA binding domain containing 4	Yes	Sense	6	G4B.M_190401;G4B.M_190405;G4B.M_190406;G4B.M_190407;G4B.M_190409;G4B.M_190410	1	0	0	5	0	No	Sense	0		0	0	0	0	0
chr10	15075475	15088776	ACBD7	-	414149	ENSG00000176244	NM_001039844	acyl-CoA binding domain containing 7	Yes	Sense	1	G4B.M_47807	0	0	0	1	0	No	Sense	0		0	0	0	0	0
chr11	44047981	44059977	ACCSL	+	390110	ENSG00000205126	NM_001363113;NM_001031854	1-aminocyclopropane-1-carboxylate synthase homolog (inactive) like	Yes	Sense	1	G4B.M_75960	0	0	0	1	0	No	Sense	0		0	0	0	0	0
chr19	6306142	6333612	ACER1	-	125981	ENSG00000167769	NM_133492	alkaline ceramidase 1	Yes	Sense	6	G4B.M_216616;G4B.M_216617;G4B.M_216618;G4B.M_216619;G4B.M_216620;G4B.M_216621	0	0	0	6	0	No	Sense	0		0	0	0	0	0
chr7	100889994	100896974	ACHE	-	43	ENSG00000087085	NM_001282449;NM_000665;NM_001367915;NM_001302622;NM_001367919;NM_001367918;NM_001367917;NM_001302621	acetylcholinesterase (Cartwright blood group)	Yes	Sense	8	G4B.M_408080;G4B.M_408081;G4B.M_408082;G4B.M_408083;G4B.M_408085;G4B.M_408086;G4B.M_408087;G4B.M_408088	0	0	0	4	0	No	Sense	0		0	0	0	0	0
chr1	159203307	159206500	ACKR1	+	2532	ENSG00000213088	NM_002036;NM_001122951	atypical chemokine receptor 1 (Duffy blood group)	Yes	Sense	1	G4B.M_30970	0	0	0	0	0	No	Sense	0		0	0	0	0	0
chr2	236567787	236582354	ACKR3	+	57007	ENSG00000144476	NM_020311	atypical chemokine receptor 3	Yes	Sense	10	G4B.M_267514;G4B.M_267516;G4B.M_267517;G4B.M_267518;G4B.M_267519;G4B.M_267520;G4B.M_267521;G4B.M_267524;G4B.M_267525;G4B.M_267526	2	0	0	0	0	No	Sense	0		0	0	0	0	0
chr5	81329996	81394179	ACOT12	-	134526	ENSG00000172497	NM_130767	acyl-CoA thioesterase 12	Yes	Sense	3	G4B.M_357402;G4B.M_357403;G4B.M_357405	0	0	0	3	0	No	Sense	0		0	0	0	0	0
chr6	24667035	24705065	ACOT13	+	55856	ENSG00000112304	NM_001160094;NM_018473	acyl-CoA thioesterase 13	Yes	Sense	5	G4B.M_374721;G4B.M_374722;G4B.M_374723;G4B.M_374724;G4B.M_374725	0	2	0	1	0	No	Sense	0		0	0	0	0	0
chr14	73591873	73595766	ACOT4	+	122970	ENSG00000177465	NM_152331	acyl-CoA thioesterase 4	Yes	Sense	1	G4B.M_132038	1	0	0	0	0	No	Sense	0		0	0	0	0	0
chrX	23701055	23766475	ACOT9	-	23597	ENSG00000123130	NM_001037171;NM_001033583;NM_001330259	acyl-CoA thioesterase 9	Yes	Sense	5	G4B.M_462049;G4B.M_462050;G4B.M_462052;G4B.M_462053;G4B.M_462054	0	0	0	3	0	No	Sense	0		0	0	0	0	0
chr2	264140	278283	ACP1	+	52	ENSG00000143727	NM_007099;NM_004300;NM_001040649	acid phosphatase 1	Yes	Sense	1	G4B.M_234536	0	0	0	1	0	No	Sense	0		0	0	0	0	0
chr11	47239302	47248906	ACP2	-	53	ENSG00000134575	NM_001610;NM_001357016;NM_001302491;NM_001302490;NM_001302492;NM_001302489	acid phosphatase 2, lysosomal	Yes	Sense	1	G4B.M_77240	1	0	0	0	0	No	Sense	0		0	0	0	0	0
chr3	132317369	132368298	ACP3	+	55	ENSG00000014257	NM_001099;NM_001292037;NM_001134194	acid phosphatase 3	Yes	Sense	2	G4B.M_323474;G4B.M_323475	0	0	0	0	0	No	Sense	0		0	0	0	0	0
chr19	50790415	50795219	ACP4	+	93650	ENSG00000142513	NM_033068	acid phosphatase 4	Yes	Sense	6	G4B.M_231790;G4B.M_231791;G4B.M_231792;G4B.M_231794;G4B.M_231795;G4B.M_231797	3	0	1	3	0	No	Sense	0		0	0	0	0	0
chr22	50738196	50745339	ACR	+	49	ENSG00000100312	NM_001097	acrosin	Yes	Sense	2	G4B.M_306046;G4B.M_306049	1	0	0	1	0	No	Sense	0		0	0	0	0	0
chr12	6638075	6647433	ACRBP	-	84519	ENSG00000111644	NM_032489	acrosin binding protein	Yes	Sense	8	G4B.M_97052;G4B.M_97054;G4B.M_97056;G4B.M_97057;G4B.M_97059;G4B.M_97060;G4B.M_97061;G4B.M_97062	0	0	1	7	0	No	Sense	0		0	0	0	0	0
chr11	125671522	125680874	ACRV1	-	56	ENSG00000134940	NM_001612;NM_020069;NM_020107;NM_020108	acrosomal vesicle protein 1	Yes	Sense	1	G4B.M_92572	0	0	0	1	0	No	Sense	0		0	0	0	0	0
chr10	112374116	112428379	ACSL5	+	51703	ENSG00000197142	NM_203379;NM_203380;NM_001387037;NM_016234	acyl-CoA synthetase long chain family member 5	Yes	Sense	5	G4B.M_62251;G4B.M_62256;G4B.M_62257;G4B.M_62261;G4B.M_62262	0	0	1	2	1	No	Sense	0		0	0	0	0	0
chr16	20409534	20441336	ACSM5	+	54988	ENSG00000183549	NM_001324373;NM_017888;NM_001324372;NM_001324371	acyl-CoA synthetase medium chain family member 5	Yes	Sense	5	G4B.M_162926;G4B.M_162927;G4B.M_162929;G4B.M_162930;G4B.M_162932	0	0	0	2	1	No	Sense	0		0	0	0	0	0
chr10	95194200	95228928	ACSM6	+	142827	ENSG00000173124	NM_207321	acyl-CoA synthetase medium chain family member 6	Yes	Sense	3	G4B.M_58682;G4B.M_58683;G4B.M_58684	0	0	1	3	0	No	Sense	0		0	0	0	0	0
chr15	34790230	34795549	ACTC1	-	70	ENSG00000159251	NM_005159	actin alpha cardiac muscle 1	Yes	Sense	2	G4B.M_143485;G4B.M_143488	1	0	0	0	0	No	Sense	0		0	0	0	0	0
chr1	236664141	236764631	ACTN2	+	88	ENSG00000077522	NM_001278343;NM_001103;NM_001278344	actinin alpha 2	Yes	Sense	6	G4B.M_43807;G4B.M_43813;G4B.M_43814;G4B.M_43815;G4B.M_43816;G4B.M_43817	0	0	0	5	0	No	Sense	0		0	0	0	0	0
chr14	58200080	58235636	ACTR10	+	55860	ENSG00000131966	NM_018477	actin related protein 10	Yes	Sense	1	G4B.M_129669	0	0	0	1	0	No	Sense	0		0	0	0	0	0
chr7	150243916	150323725	ACTR3C	-	653857	ENSG00000106526	NM_001164458;NM_001164459	actin related protein 3C	Yes	Sense	10	G4B.M_414461;G4B.M_414462;G4B.M_414463;G4B.M_414464;G4B.M_414469;G4B.M_414470;G4B.M_414471;G4B.M_414472;G4B.M_414475;G4B.M_414476	2	0	0	8	0	No	Sense	0		0	0	0	0	0
chr20	38748460	38772520	ACTR5	+	79913	ENSG00000101442	NM_024855	actin related protein 5	Yes	Sense	4	G4B.M_277474;G4B.M_277475;G4B.M_277476;G4B.M_277478	0	0	0	3	0	No	Sense	0		0	0	0	0	0
chr12	100199122	100241865	ACTR6	+	64431	ENSG00000075089	NM_022496	actin related protein 6	Yes	Sense	1	G4B.M_107634	0	0	0	0	0	No	Sense	0		0	0	0	0	0
chr3	53867066	53882152	ACTR8	-	93973	ENSG00000113812	NM_022899	actin related protein 8	Yes	Sense	3	G4B.M_315433;G4B.M_315434;G4B.M_315435	0	0	0	3	0	No	Sense	0		0	0	0	0	0
chr1	3021467	3022903	ACTRT2	+	140625	ENSG00000169717	NM_080431	actin related protein T2	Yes	Sense	2	G4B.M_2100;G4B.M_2101	2	0	0	0	0	No	Sense	0		0	0	0	0	0
chr2	157526767	157628864	ACVR1C	-	130399	ENSG00000123612	NM_145259;NM_001111031;NM_001111032;NM_001111033	activin A receptor type 1C	Yes	Sense	7	G4B.M_258133;G4B.M_258135;G4B.M_258136;G4B.M_258140;G4B.M_258141;G4B.M_258142;G4B.M_258143	1	0	0	6	0	No	Sense	0		0	0	0	0	0
chr2	147844517	147930826	ACVR2A	+	92	ENSG00000121989	NM_001278580;NM_001278579;NM_001616	activin A receptor type 2A	Yes	Sense	6	G4B.M_257363;G4B.M_257366;G4B.M_257367;G4B.M_257368;G4B.M_257369;G4B.M_257370	1	0	0	5	0	No	Sense	0		0	0	0	0	0
chr11	67642555	67650730	ACY3	-	91703	ENSG00000132744	NM_080658	aminoacylase 3	Yes	Sense	4	G4B.M_81967;G4B.M_81968;G4B.M_81970;G4B.M_81971	0	0	0	2	0	No	Sense	0		0	0	0	0	0
chr14	75053237	75069483	ACYP1	-	97	ENSG00000119640	NM_001302617;NM_001107;NM_001302616	acylphosphatase 1	Yes	Sense	1	G4B.M_132458	0	0	0	1	0	No	Sense	0		0	0	0	0	0
chr4	122378966	122429802	ADAD1	+	132612	ENSG00000164113	NM_139243;NM_001159285;NM_001159295	adenosine deaminase domain containing 1	Yes	Sense	2	G4B.M_343571;G4B.M_343572	0	0	0	2	0	No	Sense	0		0	0	0	0	0
chr15	43330672	43354569	ADAL	+	161823	ENSG00000168803	NM_001324366;NM_001159280;NM_001324364;NM_001324368;NM_001324367;NM_001012969;NM_001324365	adenosine deaminase like	Yes	Sense	1	G4B.M_144853	0	0	0	1	0	No	Sense	0		0	0	0	0	0
chr8	39743735	39838289	ADAM2	-	2515	ENSG00000104755	NM_001278113;NM_001464;NM_001278114	ADAM metallopeptidase domain 2	Yes	Sense	1	G4B.M_423932	0	0	0	1	0	No	Sense	0		0	0	0	0	0
chr4	174829668	174978180	ADAM29	+	11086	ENSG00000168594	NM_001130704;NM_001130705;NM_001278126;NM_014269;NM_001278125;NM_001130703;NM_001278127	ADAM metallopeptidase domain 29	Yes	Sense	1	G4B.M_347262	0	0	0	1	0	No	Sense	0		0	0	0	0	0
chr8	24440930	24526970	ADAM7	+	8756	ENSG00000069206	NM_003817	ADAM metallopeptidase domain 7	Yes	Sense	4	G4B.M_421843;G4B.M_421844;G4B.M_421846;G4B.M_421847	0	0	0	2	0	No	Sense	0		0	0	0	0	0
chr8	38996754	39105445	ADAM9	+	8754	ENSG00000168615	NM_003816	ADAM metallopeptidase domain 9	Yes	Sense	5	G4B.M_423894;G4B.M_423896;G4B.M_423897;G4B.M_423899;G4B.M_423901	0	0	0	5	0	No	Sense	0		0	0	0	0	0
chr5	5140330	5320304	ADAMTS16	+	170690	ENSG00000145536	NM_139056	ADAM metallopeptidase with thrombospondin type 1 motif 16	Yes	Sense	13	G4B.M_350737;G4B.M_350739;G4B.M_350744;G4B.M_350745;G4B.M_350747;G4B.M_350750;G4B.M_350752;G4B.M_350753;G4B.M_350760;G4B.M_350761;G4B.M_350764;G4B.M_350765;G4B.M_350766	0	0	1	11	1	No	Sense	0		0	0	0	0	0
chr16	77247813	77435034	ADAMTS18	-	170692	ENSG00000140873	NM_199355;NM_001326358	ADAM metallopeptidase with thrombospondin type 1 motif 18	Yes	Sense	10	G4B.M_172573;G4B.M_172574;G4B.M_172576;G4B.M_172577;G4B.M_172579;G4B.M_172580;G4B.M_172582;G4B.M_172584;G4B.M_172587;G4B.M_172588	0	0	0	8	0	No	Sense	0		0	0	0	0	0
chr12	43353866	43552203	ADAMTS20	-	80070	ENSG00000173157	NM_025003	ADAM metallopeptidase with thrombospondin type 1 motif 20	Yes	Sense	15	G4B.M_100339;G4B.M_100340;G4B.M_100341;G4B.M_100343;G4B.M_100344;G4B.M_100345;G4B.M_100346;G4B.M_100347;G4B.M_100348;G4B.M_100349;G4B.M_100350;G4B.M_100351;G4B.M_100352;G4B.M_100353;G4B.M_100354	1	2	1	11	0	No	Sense	0		0	0	0	0	0
chr21	26917922	26967088	ADAMTS5	-	11096	ENSG00000154736	NM_007038	ADAM metallopeptidase with thrombospondin type 1 motif 5	Yes	Sense	5	G4B.M_287163;G4B.M_287164;G4B.M_287165;G4B.M_287168;G4B.M_287169	1	1	0	2	0	No	Sense	0		0	0	0	0	0
chr11	130404923	130428609	ADAMTS8	-	11095	ENSG00000134917	NM_007037	ADAM metallopeptidase with thrombospondin type 1 motif 8	Yes	Sense	11	G4B.M_93615;G4B.M_93617;G4B.M_93618;G4B.M_93619;G4B.M_93620;G4B.M_93621;G4B.M_93622;G4B.M_93623;G4B.M_93624;G4B.M_93625;G4B.M_93626	1	3	0	6	1	No	Sense	0		0	0	0	0	0
chr17	30906344	30959322	ADAP2	+	55803	ENSG00000184060	NM_018404;NM_001346716;NM_001346714;NM_001346712	ArfGAP with dual PH domains 2	Yes	Sense	5	G4B.M_185325;G4B.M_185326;G4B.M_185328;G4B.M_185331;G4B.M_185332	0	0	0	4	0	No	Sense	0		0	0	0	0	0
chr16	75596868	75623300	ADAT1	-	23536	ENSG00000065457	NM_001324448;NM_012091;NM_001324450;NM_001324444;NM_001324446;NM_001324453;NM_001324452;NM_001324449;NM_001324445;NM_001324451	adenosine deaminase tRNA specific 1	Yes	Sense	1	G4B.M_172459	0	0	1	1	0	No	Sense	0		0	0	0	0	0
chr6	146598967	146815462	ADGB	+	79747	ENSG00000118492	NM_024694	androglobin	Yes	Sense	1	G4B.M_388723	0	0	1	1	0	No	Sense	0		0	0	0	0	0
chr19	6887566	6940459	ADGRE1	+	2015	ENSG00000174837	NM_001256253;NM_001256254;NM_001974;NM_001256255;NM_001256252	adhesion G protein-coupled receptor E1	Yes	Sense	3	G4B.M_216873;G4B.M_216874;G4B.M_216877	1	0	0	2	0	No	Sense	0		0	0	0	0	0
chr6	47685864	47722021	ADGRF4	+	221393	ENSG00000153294	NM_001347855;NM_153838	adhesion G protein-coupled receptor F4	Yes	Sense	3	G4B.M_381374;G4B.M_381375;G4B.M_381376	0	0	0	0	0	No	Sense	0		0	0	0	0	0
chr6	46852522	46954943	ADGRF5	-	221395	ENSG00000069122	NM_001098518;NM_015234	adhesion G protein-coupled receptor F5	Yes	Sense	7	G4B.M_381299;G4B.M_381303;G4B.M_381304;G4B.M_381305;G4B.M_381307;G4B.M_381308;G4B.M_381309	0	0	0	2	0	No	Sense	0		0	0	0	0	0
chrX	136300963	136416890	ADGRG4	+	139378	ENSG00000156920	NM_153834	adhesion G protein-coupled receptor G4	Yes	Sense	3	G4B.M_472779;G4B.M_472781;G4B.M_472785	0	0	0	3	0	No	Sense	0		0	0	0	0	0
chr6	142301854	142446266	ADGRG6	+	57211	ENSG00000112414	NM_020455;NM_001032395;NM_001032394;NM_198569	adhesion G protein-coupled receptor G6	Yes	Sense	4	G4B.M_388341;G4B.M_388342;G4B.M_388343;G4B.M_388345	0	0	0	4	0	No	Sense	0		0	0	0	0	0
chr1	78889764	79282124	ADGRL4	-	64123	ENSG00000162618	NM_022159	adhesion G protein-coupled receptor L4	Yes	Sense	13	G4B.M_22317;G4B.M_22318;G4B.M_22319;G4B.M_22320;G4B.M_22321;G4B.M_22322;G4B.M_22323;G4B.M_22324;G4B.M_22327;G4B.M_22330;G4B.M_22331;G4B.M_22335;G4B.M_22336	0	0	0	9	0	No	Sense	0		0	0	0	0	0
chr4	99304971	99352760	ADH1B	-	125	ENSG00000196616	NM_000668;NM_001286650	alcohol dehydrogenase 1B (class I), beta polypeptide	Yes	Sense	4	G4B.M_342035;G4B.M_342037;G4B.M_342038;G4B.M_342040	0	0	0	1	1	No	Sense	0		0	0	0	0	0
chr4	99336497	99352746	ADH1C	-	126	ENSG00000248144	NM_000669	alcohol dehydrogenase 1C (class I), gamma polypeptide	Yes	Sense	1	G4B.M_342040	0	0	0	1	0	No	Sense	0		0	0	0	0	0
chr4	99123657	99157792	ADH4	-	127	ENSG00000198099	NM_001306172;NM_001306171;NM_000670	alcohol dehydrogenase 4 (class II), pi polypeptide	Yes	Sense	1	G4B.M_342027	0	0	0	1	0	No	Sense	0		0	0	0	0	0
chr4	99070978	99088801	ADH5	-	128	ENSG00000197894	NM_000671	alcohol dehydrogenase 5 (class III), chi polypeptide	Yes	Sense	3	G4B.M_342020;G4B.M_342021;G4B.M_342022	0	0	0	2	1	No	Sense	0		0	0	0	0	0
chr4	99412261	99435510	ADH7	-	131	ENSG00000196344	NM_000673;NM_001166504	alcohol dehydrogenase 7 (class IV), mu or sigma polypeptide	Yes	Sense	1	G4B.M_342043	0	0	0	1	0	No	Sense	0		0	0	0	0	0
chr2	3497366	3519531	ADI1	-	55256	ENSG00000182551	NM_018269;NM_001306077	acireductone dioxygenase 1	Yes	Sense	5	G4B.M_235599;G4B.M_235600;G4B.M_235601;G4B.M_235602;G4B.M_235603	0	0	0	1	1	No	Sense	0		0	0	0	0	0
chr10	74151202	74709963	ADK	+	132	ENSG00000156110	NM_001202450;NM_006721;NM_001369123;NM_001123;NM_001369124;NM_001202449	adenosine kinase	Yes	Sense	16	G4B.M_55236;G4B.M_55237;G4B.M_55238;G4B.M_55239;G4B.M_55240;G4B.M_55241;G4B.M_55243;G4B.M_55247;G4B.M_55249;G4B.M_55252;G4B.M_55255;G4B.M_55256;G4B.M_55258;G4B.M_55259;G4B.M_55260;G4B.M_55262	2	0	0	14	0	No	Sense	0		0	0	0	0	0
chr11	10305073	10307397	ADM	+	133	ENSG00000148926	NM_001124	adrenomedullin	Yes	Sense	2	G4B.M_72076;G4B.M_72077	0	1	0	1	0	No	Sense	0		0	0	0	0	0
chr22	50481543	50486440	ADM2	+	79924	ENSG00000128165	NM_001369882;NM_001253845	adrenomedullin 2	Yes	Sense	7	G4B.M_305832;G4B.M_305833;G4B.M_305837;G4B.M_305840;G4B.M_305841;G4B.M_305842;G4B.M_305843	2	0	0	1	4	No	Sense	0		0	0	0	0	0
chr20	50888916	50931437	ADNP	-	23394	ENSG00000101126	NM_001347511;NM_001282531;NM_015339;NM_181442;NM_001282532	activity dependent neuroprotector homeobox	Yes	Sense	4	G4B.M_280809;G4B.M_280810;G4B.M_280811;G4B.M_280812	0	1	1	0	0	No	Sense	0		0	0	0	0	0
chr10	62804720	62808479	ADO	+	84890	ENSG00000181915	NM_032804	2-aminoethanethiol dioxygenase	Yes	Sense	1	G4B.M_53168	0	1	0	0	0	No	Sense	0		0	0	0	0	0
chr17	10697594	10711558	ADPRM	+	56985	ENSG00000170222	NM_020233	ADP-ribose/CDP-alcohol diphosphatase, manganese dependent	Yes	Sense	1	G4B.M_181206	0	0	0	0	0	No	Sense	0		0	0	0	0	0
chr4	3766348	3768526	ADRA2C	+	152	ENSG00000184160	NM_000683	adrenoceptor alpha 2C	Yes	Sense	5	G4B.M_333035;G4B.M_333038;G4B.M_333039;G4B.M_333040;G4B.M_333041	1	0	0	0	1	No	Sense	0		0	0	0	0	0
chr10	114043866	114046904	ADRB1	+	153	ENSG00000043591	NM_000684	adrenoceptor beta 1	Yes	Sense	2	G4B.M_62581;G4B.M_62582	1	0	0	0	1	No	Sense	0		0	0	0	0	0
chr8	37962990	37966599	ADRB3	-	155	ENSG00000188778	NM_000025	adrenoceptor beta 3	Yes	Sense	2	G4B.M_423650;G4B.M_423652	1	0	0	1	0	No	Sense	0		0	0	0	0	0
chr22	40346461	40390463	ADSL	+	158	ENSG00000239900	NM_000026;NM_001317923;NM_001123378;NM_001363840	adenylosuccinate lyase	Yes	Sense	5	G4B.M_300766;G4B.M_300767;G4B.M_300768;G4B.M_300769;G4B.M_300771	1	1	0	2	0	No	Sense	0		0	0	0	0	0
chr6	167826911	167972023	AFDN	+	4301	ENSG00000130396	NM_001386888;NM_001366321;NM_001040000;NM_001207008;NM_001366320;NM_001366319;NM_001291964	afadin, adherens junction formation factor	Yes	Sense	7	G4B.M_392127;G4B.M_392130;G4B.M_392135;G4B.M_392136;G4B.M_392137;G4B.M_392138;G4B.M_392139	0	0	0	7	0	No	Sense	0		0	0	0	0	0
chr6	108294991	108526796	AFG1L	+	246269	ENSG00000135537	NM_145315;NM_001323005	AFG1 like ATPase	Yes	Sense	7	G4B.M_385526;G4B.M_385529;G4B.M_385530;G4B.M_385531;G4B.M_385532;G4B.M_385533;G4B.M_385536	1	0	0	6	0	No	Sense	0		0	0	0	0	0
chr10	49982190	50011654	AGAP6	+	414189	ENSG00000204149	NM_001365867;NM_001077665	ArfGAP with GTPase domain, ankyrin repeat and PH domain 6	Yes	Sense	5	G4B.M_52295;G4B.M_52296;G4B.M_52297;G4B.M_52299;G4B.M_52301	0	2	0	1	0	No	Sense	0		0	0	0	0	0
chr11	47659591	47715389	AGBL2	-	79841	ENSG00000165923	NM_024783	ATP/GTP binding protein like 2	Yes	Sense	2	G4B.M_77385;G4B.M_77391	0	1	0	1	0	No	Sense	0		0	0	0	0	0
chr7	134986508	135147963	AGBL3	+	340351	ENSG00000146856	NM_178563;NM_001345851;NM_001345850	ATP/GTP binding protein like 3	Yes	Sense	6	G4B.M_412244;G4B.M_412245;G4B.M_412246;G4B.M_412247;G4B.M_412248;G4B.M_412249	0	0	0	6	0	No	Sense	0		0	0	0	0	0
chr5	77029251	77065234	AGGF1	+	55109	ENSG00000164252	NM_018046	angiogenic factor with G-patch and FHA domains 1	Yes	Sense	6	G4B.M_356863;G4B.M_356864;G4B.M_356865;G4B.M_356866;G4B.M_356867;G4B.M_356868	0	0	1	5	0	No	Sense	0		0	0	0	0	0
chr1	15571699	15585051	AGMAT	-	79814	ENSG00000116771	NM_024758	agmatinase	Yes	Sense	1	G4B.M_7103	0	0	0	1	0	No	Sense	0		0	0	0	0	0
chr1	35930718	36072500	AGO3	+	192669	ENSG00000126070	NM_024852;NM_177422	argonaute RISC catalytic component 3	Yes	Sense	4	G4B.M_14625;G4B.M_14627;G4B.M_14628;G4B.M_14630	1	0	0	3	0	No	Sense	0		0	0	0	0	0
chr2	177392746	177567024	AGPS	+	8540	ENSG00000018510	NM_003659	alkylglycerone phosphate synthase	Yes	Sense	5	G4B.M_260123;G4B.M_260124;G4B.M_260125;G4B.M_260126;G4B.M_260128	1	0	0	4	0	No	Sense	0		0	0	0	0	0
chr7	16859412	16881987	AGR3	-	155465	ENSG00000173467	NM_176813	anterior gradient 3, protein disulphide isomerase family member	Yes	Sense	2	G4B.M_396899;G4B.M_396900	1	0	0	0	0	No	Sense	0		0	0	0	0	0
chr1	246839098	246931948	AHCTF1	-	25909	ENSG00000153207	NM_015446;NM_001323343;NM_001323342	AT-hook containing transcription factor 1	Yes	Sense	3	G4B.M_44940;G4B.M_44941;G4B.M_44942	0	0	0	2	0	No	Sense	0		0	0	0	0	0
chr1	109984765	110023742	AHCYL1	+	10768	ENSG00000168710	NM_006621;NM_001242675;NM_001242676;NM_001242673;NM_001242674	adenosylhomocysteinase like 1	Yes	Sense	7	G4B.M_24998;G4B.M_24999;G4B.M_25000;G4B.M_25002;G4B.M_25004;G4B.M_25005;G4B.M_25007	0	1	0	3	0	No	Sense	0		0	0	0	0	0
chr7	129225023	129430211	AHCYL2	+	23382	ENSG00000158467	NM_015328;NM_001130720;NM_001130723;NM_001130722	adenosylhomocysteinase like 2	Yes	Sense	10	G4B.M_411251;G4B.M_411255;G4B.M_411258;G4B.M_411259;G4B.M_411260;G4B.M_411261;G4B.M_411262;G4B.M_411263;G4B.M_411265;G4B.M_411269	0	0	0	10	0	No	Sense	0		0	0	0	0	0
chr14	77457870	77469472	AHSA1	+	10598	ENSG00000100591	NM_001321441;NM_012111	activator of HSP90 ATPase activity 1	Yes	Sense	2	G4B.M_133234;G4B.M_133235	0	0	0	1	0	No	Sense	0		0	0	0	0	0
chr3	186613060	186621318	AHSG	+	197	ENSG00000145192	NM_001622;NM_001354573;NM_001354572;NM_001354571	alpha 2-HS glycoprotein	Yes	Sense	4	G4B.M_329184;G4B.M_329185;G4B.M_329186;G4B.M_329187	0	0	0	4	0	No	Sense	0		0	0	0	0	0
chr16	31527900	31528803	AHSP	+	51327	ENSG00000169877	NM_016633;NM_001318221;NM_001318222	alpha hemoglobin stabilizing protein	Yes	Sense	1	G4B.M_165743	0	0	0	0	0	No	Sense	0		0	0	0	0	0
chr4	106315544	106349456	AIMP1	+	9255	ENSG00000164022	NM_004757;NM_001142415;NM_001142416	aminoacyl tRNA synthetase complex interacting multifunctional protein 1	Yes	Sense	4	G4B.M_342477;G4B.M_342478;G4B.M_342479;G4B.M_342480	0	0	0	0	1	No	Sense	0		0	0	0	0	0
chr14	96392128	96489427	AK7	+	122481	ENSG00000140057	NM_152327;NM_001350888;NM_001350890;NM_001350892;NM_001350891	adenylate kinase 7	Yes	Sense	7	G4B.M_136255;G4B.M_136258;G4B.M_136259;G4B.M_136260;G4B.M_136261;G4B.M_136262;G4B.M_136263	0	0	0	7	0	No	Sense	0		0	0	0	0	0
chr13	42272152	42323261	AKAP11	+	11215	ENSG00000023516	NM_016248	A-kinase anchoring protein 11	Yes	Sense	2	G4B.M_119059;G4B.M_119061	0	0	0	1	0	No	Sense	0		0	0	0	0	0
chrX	119895837	119920716	AKAP14	+	158798	ENSG00000186471	NM_001008534;NM_178813;NM_001008535	A-kinase anchoring protein 14	Yes	Sense	1	G4B.M_471217	0	0	0	1	0	No	Sense	0		0	0	0	0	0
chr12	4615508	4649051	AKAP3	-	10566	ENSG00000111254	NM_006422;NM_001278309	A-kinase anchoring protein 3	Yes	Sense	1	G4B.M_96392	0	0	1	0	0	No	Sense	0		0	0	0	0	0
chrX	50190777	50201007	AKAP4	-	8852	ENSG00000147081	NM_003886;NM_139289	A-kinase anchoring protein 4	Yes	Sense	6	G4B.M_465164;G4B.M_465165;G4B.M_465166;G4B.M_465167;G4B.M_465168;G4B.M_465169	0	0	0	6	0	No	Sense	0		0	0	0	0	0
chr7	91940840	92110673	AKAP9	+	10142	ENSG00000127914	NM_005751;NM_147185;NM_001379277	A-kinase anchoring protein 9	Yes	Sense	5	G4B.M_406518;G4B.M_406520;G4B.M_406523;G4B.M_406525;G4B.M_406526	2	0	0	3	0	No	Sense	0		0	0	0	0	0
chr7	134527567	134541412	AKR1B10	+	57016	ENSG00000198074	NM_020299	aldo-keto reductase family 1 member B10	Yes	Sense	4	G4B.M_412187;G4B.M_412188;G4B.M_412190;G4B.M_412191	0	0	0	4	0	No	Sense	0		0	0	0	0	0
chr7	134549110	134579875	AKR1B15	+	441282	ENSG00000227471	NM_001080538;NM_001367820;NM_001367821	aldo-keto reductase family 1 member B15	Yes	Sense	4	G4B.M_412196;G4B.M_412197;G4B.M_412198;G4B.M_412200	0	0	0	4	0	No	Sense	0		0	0	0	0	0
chr10	4963253	4983283	AKR1C1	+	1645	ENSG00000187134	NM_001353	aldo-keto reductase family 1 member C1	Yes	Sense	1	G4B.M_46242	0	0	0	0	1	No	Sense	0		0	0	0	0	0
chr10	5035354	5107686	AKR1C3	+	8644	ENSG00000196139	NM_001253908;NM_003739	aldo-keto reductase family 1 member C3	Yes	Sense	7	G4B.M_46249;G4B.M_46250;G4B.M_46251;G4B.M_46252;G4B.M_46253;G4B.M_46254;G4B.M_46255	0	0	0	1	0	No	Sense	0		0	0	0	0	0
chr10	5195462	5218949	AKR1C4	+	1109	ENSG00000198610	NM_001818	aldo-keto reductase family 1 member C4	Yes	Sense	1	G4B.M_46262	0	0	1	1	0	No	Sense	0		0	0	0	0	0
chr7	138002324	138118305	AKR1D1	+	6718	ENSG00000122787	NM_001190907;NM_001190906;NM_005989	aldo-keto reductase family 1 member D1	Yes	Sense	4	G4B.M_412579;G4B.M_412580;G4B.M_412584;G4B.M_412586	0	0	0	2	0	No	Sense	0		0	0	0	0	0
chr10	4786629	4848062	AKR1E2	+	83592	ENSG00000165568	NM_001040177;NM_001271025;NM_001271021	aldo-keto reductase family 1 member E2	Yes	Sense	4	G4B.M_46219;G4B.M_46221;G4B.M_46222;G4B.M_46223	0	0	0	3	0	No	Sense	0		0	0	0	0	0
chr1	19303965	19312144	AKR7A2	-	8574	ENSG00000053371	NM_003689;NM_001320979	aldo-keto reductase family 7 member A2	Yes	Sense	5	G4B.M_8885;G4B.M_8886;G4B.M_8888;G4B.M_8890;G4B.M_8891	1	0	0	4	0	No	Sense	0		0	0	0	0	0
chr1	19282573	19288770	AKR7A3	-	22977	ENSG00000162482	NM_012067	aldo-keto reductase family 7 member A3	Yes	Sense	3	G4B.M_8878;G4B.M_8879;G4B.M_8882	1	0	0	2	0	No	Sense	0		0	0	0	0	0
chr9	113386312	113401290	ALAD	-	210	ENSG00000148218	NM_000031;NM_001003945;NM_001317745	aminolevulinate dehydratase	Yes	Sense	7	G4B.M_449076;G4B.M_449077;G4B.M_449080;G4B.M_449082;G4B.M_449086;G4B.M_449087;G4B.M_449088	1	0	1	2	1	No	Sense	0		0	0	0	0	0
chr3	52198086	52214327	ALAS1	+	211	ENSG00000023330	NM_001304444;NM_199166;NM_001304443;NM_000688	5'-aminolevulinate synthase 1	Yes	Sense	5	G4B.M_314818;G4B.M_314819;G4B.M_314820;G4B.M_314823;G4B.M_314824	3	0	1	1	0	No	Sense	0		0	0	0	0	0
chr4	73397114	73421482	ALB	+	213	ENSG00000163631	NM_000477	albumin	Yes	Sense	1	G4B.M_340025	0	0	0	1	0	No	Sense	0		0	0	0	0	0
chr10	95605941	95656711	ALDH18A1	-	5832	ENSG00000059573	NM_001323419;NM_001323412;NM_001323417;NM_002860;NM_001323416;NM_001323413;NM_001323414;NM_001017423;NM_001323418;NM_001323415	aldehyde dehydrogenase 18 family member A1	Yes	Sense	3	G4B.M_58794;G4B.M_58795;G4B.M_58801	0	0	0	2	0	No	Sense	0		0	0	0	0	0
chr6	24494867	24537207	ALDH5A1	+	7915	ENSG00000112294	NM_170740;NM_001080;NM_001368954	aldehyde dehydrogenase 5 family member A1	Yes	Sense	4	G4B.M_374693;G4B.M_374694;G4B.M_374695;G4B.M_374696	0	0	0	4	0	No	Sense	0		0	0	0	0	0
chr6	134917393	134950115	ALDH8A1	-	64577	ENSG00000118514	NM_022568;NM_170771;NM_001193480	aldehyde dehydrogenase 8 family member A1	Yes	Sense	4	G4B.M_387650;G4B.M_387654;G4B.M_387655;G4B.M_387656	0	0	0	4	0	No	Sense	0		0	0	0	0	0
chr9	101420560	101449664	ALDOB	-	229	ENSG00000136872	NM_000035	aldolase, fructose-bisphosphate B	Yes	Sense	2	G4B.M_447814;G4B.M_447815	0	0	0	0	0	No	Sense	0		0	0	0	0	0
chr17	28573115	28576948	ALDOC	-	230	ENSG00000109107	NM_005165	aldolase, fructose-bisphosphate C	Yes	Sense	2	G4B.M_184728;G4B.M_184731	1	1	0	1	0	No	Sense	0		0	0	0	0	0
chr12	34022468	34029694	ALG10	+	84920	ENSG00000139133	NM_032834	ALG10 alpha-1,2-glucosyltransferase	Yes	Sense	2	G4B.M_99896;G4B.M_99897	0	0	0	2	0	No	Sense	0		0	0	0	0	0
chr12	38316762	38329721	ALG10B	+	144245	ENSG00000175548	NM_001013620;NM_001308340	ALG10 alpha-1,2-glucosyltransferase B	Yes	Sense	1	G4B.M_100001	0	0	0	1	0	No	Sense	0		0	0	0	0	0
chr13	36949738	37000763	ALG5	-	29880	ENSG00000120697	NM_013338;NM_001142364	ALG5 dolichyl-phosphate beta-glucosyltransferase	Yes	Sense	4	G4B.M_118578;G4B.M_118579;G4B.M_118580;G4B.M_118581	0	1	0	3	0	No	Sense	0		0	0	0	0	0
chr1	63367575	63438553	ALG6	+	29929	ENSG00000088035	NM_013339	ALG6 alpha-1,3-glucosyltransferase	Yes	Sense	2	G4B.M_21037;G4B.M_21038	0	0	0	1	0	No	Sense	0		0	0	0	0	0
chr12	109088188	109093631	ALKBH2	-	121642	ENSG00000189046	NM_001145375;NM_001001655;NM_001145374;NM_001205179;NM_001205180	alkB homolog 2, alpha-ketoglutarate dependent dioxygenase	Yes	Sense	1	G4B.M_109045	0	0	0	1	0	No	Sense	0		0	0	0	0	0
chr11	43880811	43920274	ALKBH3	+	221120	ENSG00000166199	NM_139178	alkB homolog 3, alpha-ketoglutarate dependent dioxygenase	Yes	Sense	3	G4B.M_75913;G4B.M_75915;G4B.M_75916	0	0	0	2	1	No	Sense	0		0	0	0	0	0
chr19	36009120	36014239	ALKBH6	-	84964	ENSG00000239382	NM_032878;NM_198867;NM_001386056;NM_001297701;NM_001386055	alkB homolog 6	Yes	Sense	1	G4B.M_225422	0	0	0	1	0	No	Sense	0		0	0	0	0	0
chr2	73385758	73625166	ALMS1	+	7840	ENSG00000116127	NM_015120;NM_001378454	ALMS1 centrosome and basal body associated protein	Yes	Sense	6	G4B.M_246719;G4B.M_246720;G4B.M_246721;G4B.M_246723;G4B.M_246724;G4B.M_246725	0	0	0	6	0	No	Sense	0		0	0	0	0	0
chr2	232406844	232410714	ALPG	+	251	ENSG00000163286	NM_031313	alkaline phosphatase, germ cell	Yes	Sense	4	G4B.M_266233;G4B.M_266234;G4B.M_266236;G4B.M_266237	0	0	0	4	0	No	Sense	0		0	0	0	0	0
chr4	112285509	112442621	ALPK1	+	80216	ENSG00000073331	NM_001253884;NM_025144;NM_001102406	alpha kinase 1	Yes	Sense	3	G4B.M_342978;G4B.M_342983;G4B.M_342985	0	0	0	2	0	No	Sense	0		0	0	0	0	0
chr2	232378724	232382889	ALPP	+	250	ENSG00000163283	NM_001632	alkaline phosphatase, placental	Yes	Sense	7	G4B.M_266219;G4B.M_266220;G4B.M_266221;G4B.M_266222;G4B.M_266223;G4B.M_266225;G4B.M_266226	3	0	0	4	0	No	Sense	0		0	0	0	0	0
chr12	85280220	85301784	ALX1	+	8092	ENSG00000180318	NM_006982	ALX homeobox 1	Yes	Sense	1	G4B.M_106376	1	0	0	0	0	No	Sense	0		0	0	0	0	0
chr1	110059870	110070672	ALX3	-	257	ENSG00000156150	NM_006492	ALX homeobox 3	Yes	Sense	8	G4B.M_25025;G4B.M_25026;G4B.M_25027;G4B.M_25028;G4B.M_25029;G4B.M_25031;G4B.M_25034;G4B.M_25035	0	0	0	8	0	No	Sense	0		0	0	0	0	0
chr6	110874770	110898879	AMD1	+	262	ENSG00000123505	NM_001287216;NM_001287214;NM_001634;NM_001287215	adenosylmethionine decarboxylase 1	Yes	Sense	2	G4B.M_385924;G4B.M_385925	0	0	0	2	0	No	Sense	0		0	0	0	0	0
chr12	95943331	95968720	AMDHD1	+	144193	ENSG00000139344	NM_152435	amidohydrolase domain containing 1	Yes	Sense	2	G4B.M_107227;G4B.M_107233	1	0	0	1	0	No	Sense	0		0	0	0	0	0
chr13	25161679	25172288	AMER2	-	219287	ENSG00000165566	NM_199138;NM_152704	APC membrane recruitment protein 2	Yes	Sense	3	G4B.M_116957;G4B.M_116958;G4B.M_116959	1	1	0	0	0	No	Sense	0		0	0	0	0	0
chr1	109504178	109509738	AMIGO1	-	57463	ENSG00000181754	NM_020703	adhesion molecule with Ig like domain 1	Yes	Sense	1	G4B.M_24793	0	0	0	0	1	No	Sense	0		0	0	0	0	0
chr12	47075707	47079959	AMIGO2	-	347902	ENSG00000139211	NM_181847;NM_001370299;NM_001143668	adhesion molecule with Ig like domain 2	Yes	Sense	2	G4B.M_100656;G4B.M_100658	2	0	0	0	0	No	Sense	0		0	0	0	0	0
chr3	49716829	49719684	AMIGO3	-	386724	ENSG00000176020	NM_198722	adhesion molecule with Ig like domain 3	Yes	Sense	1	G4B.M_313800	1	0	0	0	0	No	Sense	0		0	0	0	0	0
chrX	110194186	110440318	AMMECR1	-	9949	ENSG00000101935	NM_015365;NM_001025580;NM_001171689	AMMECR nuclear protein 1	Yes	Sense	18	G4B.M_470333;G4B.M_470334;G4B.M_470335;G4B.M_470338;G4B.M_470341;G4B.M_470342;G4B.M_470345;G4B.M_470348;G4B.M_470349;G4B.M_470352;G4B.M_470355;G4B.M_470356;G4B.M_470357;G4B.M_470358;G4B.M_470361;G4B.M_470362;G4B.M_470363;G4B.M_470366	0	0	0	4	0	No	Sense	0		0	0	0	0	0
chr12	31671142	31729121	AMN1	-	196394	ENSG00000151743	NM_001113402;NM_001278411;NM_001278412	antagonist of mitotic exit network 1 homolog	Yes	Sense	1	G4B.M_99728	0	0	0	0	0	No	Sense	0		0	0	0	0	0
chr1	114673090	114695618	AMPD1	-	270	ENSG00000116748	NM_000036;NM_001172626	adenosine monophosphate deaminase 1	Yes	Sense	1	G4B.M_26011	0	0	0	1	0	No	Sense	0		0	0	0	0	0
chr3	49416778	49422685	AMT	-	275	ENSG00000145020	NM_000481;NM_001164712;NM_001164710;NM_001164711	aminomethyltransferase	Yes	Sense	3	G4B.M_313684;G4B.M_313685;G4B.M_313686	0	0	0	1	1	No	Sense	0		0	0	0	0	0
chr4	70518569	70532743	AMTN	+	401138	ENSG00000187689	NM_212557;NM_001286731	amelotin	Yes	Sense	1	G4B.M_339836	0	0	0	1	0	No	Sense	0		0	0	0	0	0
chr1	103553815	103579534	AMY2B	+	280	ENSG00000240038	NM_020978;NM_001386109;NM_001387437	amylase alpha 2B	Yes	Sense	2	G4B.M_24342;G4B.M_24343	0	0	0	1	0	No	Sense	0		0	0	0	0	0
chr4	25377263	25418498	ANAPC4	+	29945	ENSG00000053900	NM_013367;NM_001286756	anaphase promoting complex subunit 4	Yes	Sense	3	G4B.M_336962;G4B.M_336964;G4B.M_336965	0	1	0	2	0	No	Sense	0		0	0	0	0	0
chr14	20684177	20698971	ANG	+	283	ENSG00000214274	NM_001145;NM_001385271;NM_001385273;NM_001385272;NM_001097577;NM_001385274	angiogenin	Yes	Sense	1	G4B.M_126024	0	0	0	0	0	No	Sense	0		0	0	0	0	0
chr1	212992182	213015867	ANGEL2	-	90806	ENSG00000174606	NM_144567;NM_001300758;NM_001300753;NM_001300757;NM_001300755	angel homolog 2	Yes	Sense	2	G4B.M_39745;G4B.M_39746	0	0	0	2	0	No	Sense	0		0	0	0	0	0
chr1	11189355	11195981	ANGPTL7	+	10218	ENSG00000171819	NM_021146	angiopoietin like 7	Yes	Sense	1	G4B.M_5690	0	0	0	1	0	No	Sense	0		0	0	0	0	0
chr2	189674290	189761193	ANKAR	+	150709	ENSG00000151687	NM_001378068;NM_144708	ankyrin and armadillo repeat containing	Yes	Sense	6	G4B.M_260849;G4B.M_260850;G4B.M_260851;G4B.M_260852;G4B.M_260853;G4B.M_260854	0	0	0	5	0	No	Sense	0		0	0	0	0	0
chr5	75611182	75681773	ANKDD1B	+	728780	ENSG00000189045	NM_001276713	ankyrin repeat and death domain containing 1B	Yes	Sense	4	G4B.M_356685;G4B.M_356686;G4B.M_356688;G4B.M_356690	0	0	0	4	0	No	Sense	0		0	0	0	0	0
chr17	55882301	56517016	ANKFN1	+	162282	ENSG00000153930	NM_153228;NM_001365758;NM_001370326	ankyrin repeat and fibronectin type III domain containing 1	Yes	Sense	38	G4B.M_193259;G4B.M_193260;G4B.M_193261;G4B.M_193263;G4B.M_193264;G4B.M_193267;G4B.M_193268;G4B.M_193270;G4B.M_193271;G4B.M_193272;G4B.M_193275;G4B.M_193277;G4B.M_193282;G4B.M_193283;G4B.M_193289;G4B.M_193290;G4B.M_193291;G4B.M_193292;G4B.M_193294;G4B.M_193295;G4B.M_193296;G4B.M_193297;G4B.M_193298;G4B.M_193299;G4B.M_193301;G4B.M_193302;G4B.M_193306;G4B.M_193308;G4B.M_193313;G4B.M_193316;G4B.M_193…	0	0	0	19	0	No	Sense	0		0	0	0	0	0
chr11	113387779	113400416	ANKK1	+	255239	ENSG00000170209	NM_178510	ankyrin repeat and kinase domain containing 1	Yes	Sense	5	G4B.M_88831;G4B.M_88833;G4B.M_88837;G4B.M_88839;G4B.M_88840	2	0	0	3	0	No	Sense	0		0	0	0	0	0
chr5	73552190	73565667	ANKRA2	-	57763	ENSG00000164331	NM_023039	ankyrin repeat family A member 2	Yes	Sense	1	G4B.M_356433	1	0	0	0	0	No	Sense	0		0	0	0	0	0
chr13	110878540	110915069	ANKRD10	-	55608	ENSG00000088448	NM_017664;NM_001286721	ankyrin repeat domain 10	Yes	Sense	1	G4B.M_124403	0	0	0	1	0	No	Sense	0		0	0	0	0	0
chr12	109999186	110039763	ANKRD13A	+	88455	ENSG00000076513	NM_033121	ankyrin repeat domain 13A	Yes	Sense	7	G4B.M_109389;G4B.M_109390;G4B.M_109391;G4B.M_109392;G4B.M_109393;G4B.M_109394;G4B.M_109395	0	2	0	5	0	No	Sense	0		0	0	0	0	0
chr1	70258999	70354734	ANKRD13C	-	81573	ENSG00000118454	NM_030816	ankyrin repeat domain 13C	Yes	Sense	1	G4B.M_21770	1	0	0	0	0	No	Sense	0		0	0	0	0	0
chr4	73073376	73258798	ANKRD17	-	26057	ENSG00000132466	NM_015574;NM_032217;NM_001286771;NM_198889	ankyrin repeat domain 17	Yes	Sense	10	G4B.M_340006;G4B.M_340007;G4B.M_340008;G4B.M_340009;G4B.M_340013;G4B.M_340014;G4B.M_340016;G4B.M_340017;G4B.M_340019;G4B.M_340020	1	0	0	9	0	No	Sense	0		0	0	0	0	0
chr9	38571358	38620596	ANKRD18A	-	253650	ENSG00000180071	NM_147195;NM_001331100	ankyrin repeat domain 18A	Yes	Sense	5	G4B.M_441413;G4B.M_441414;G4B.M_441415;G4B.M_441418;G4B.M_441420	3	1	0	1	0	No	Sense	0		0	0	0	0	0
chr9	33524394	33573009	ANKRD18B	+	441459	ENSG00000230453	NM_001353432	ankyrin repeat domain 18B	Yes	Sense	3	G4B.M_440123;G4B.M_440124;G4B.M_440125	1	2	0	1	0	No	Sense	0		0	0	0	0	0
chr10	88819896	88851844	ANKRD22	-	118932	ENSG00000152766	NM_144590	ankyrin repeat domain 22	Yes	Sense	1	G4B.M_58018	0	0	0	1	0	No	Sense	0		0	0	0	0	0
chr5	75068275	75236911	ANKRD31	-	256006	ENSG00000145700	NM_001372053;NM_001164443	ankyrin repeat domain 31	Yes	Sense	8	G4B.M_356639;G4B.M_356640;G4B.M_356641;G4B.M_356643;G4B.M_356645;G4B.M_356646;G4B.M_356647;G4B.M_356649	1	0	0	7	0	No	Sense	0		0	0	0	0	0
chr1	145959441	145964575	ANKRD34A	-	284615	ENSG00000272031	NM_001039888	ankyrin repeat domain 34A	Yes	Sense	3	G4B.M_27499;G4B.M_27504;G4B.M_27506	1	0	0	1	0	No	Sense	0		0	0	0	0	0
chr15	79282722	79298239	ANKRD34C	+	390616	ENSG00000235711	NM_001146341	ankyrin repeat domain 34C	Yes	Sense	2	G4B.M_152146;G4B.M_152147	1	0	0	0	0	No	Sense	0		0	0	0	0	0
chr4	185396021	185400628	ANKRD37	+	353322	ENSG00000186352	NM_181726	ankyrin repeat domain 37	Yes	Sense	1	G4B.M_348216	0	0	0	1	0	No	Sense	0		0	0	0	0	0
chr17	50761029	50767557	ANKRD40CL	-	55018	ENSG00000167117	NM_001358683	ANKRD40 C-terminal like	Yes	Sense	2	G4B.M_192790;G4B.M_192791	0	0	0	2	0	No	Sense	0		0	0	0	0	0
chr11	83193712	83260694	ANKRD42	+	338699	ENSG00000137494	NM_001300977;NM_001300973;NM_001300976;NM_001300972;NM_182603;NM_001300975	ankyrin repeat domain 42	Yes	Sense	4	G4B.M_86331;G4B.M_86334;G4B.M_86335;G4B.M_86336	0	1	0	1	0	No	Sense	0		0	0	0	0	0
chr4	124664048	124712732	ANKRD50	-	57182	ENSG00000151458	NM_020337;NM_001167882	ankyrin repeat domain 50	Yes	Sense	3	G4B.M_343757;G4B.M_343761;G4B.M_343763	2	0	0	1	0	No	Sense	0		0	0	0	0	0
chr5	56099680	56233330	ANKRD55	-	79722	ENSG00000164512	NM_024669	ankyrin repeat domain 55	Yes	Sense	6	G4B.M_354695;G4B.M_354699;G4B.M_354703;G4B.M_354704;G4B.M_354705;G4B.M_354706	0	0	0	6	0	No	Sense	0		0	0	0	0	0
chr1	1418420	1421769	ANKRD65	-	441869	ENSG00000235098	NM_001243536;NM_001375660;NM_001243535;NM_001145210;NM_001375659	ankyrin repeat domain 65	Yes	Sense	6	G4B.M_882;G4B.M_883;G4B.M_885;G4B.M_886;G4B.M_887;G4B.M_890	1	0	1	2	0	No	Sense	0		0	0	0	0	0
chr6	46746933	46759506	ANKRD66	+	100287718	ENSG00000230062	NM_001162435	ankyrin repeat domain 66	Yes	Sense	2	G4B.M_381289;G4B.M_381290	0	0	0	2	0	No	Sense	0		0	0	0	0	0
chr7	36389821	36453791	ANLN	+	54443	ENSG00000011426	NM_018685;NM_001284301;NM_001284302	anillin actin binding protein	Yes	Sense	3	G4B.M_399477;G4B.M_399478;G4B.M_399479	0	0	0	3	0	No	Sense	0		0	0	0	0	0
chr1	150218417	150236156	ANP32E	-	81611	ENSG00000143401	NM_001280559;NM_030920;NM_001136479;NM_001136478;NM_001280560	acidic nuclear phosphoprotein 32 family member E	Yes	Sense	2	G4B.M_28141;G4B.M_28145	1	0	0	1	0	No	Sense	0		0	0	0	0	0
chr4	79901146	80125454	ANTXR2	-	118429	ENSG00000163297	NM_058172;NM_001286781;NM_001286780;NM_001145794	ANTXR cell adhesion molecule 2	Yes	Sense	8	G4B.M_340659;G4B.M_340662;G4B.M_340666;G4B.M_340667;G4B.M_340668;G4B.M_340671;G4B.M_340672;G4B.M_340673	0	2	0	2	0	No	Sense	0		0	0	0	0	0
chr9	73151865	73170393	ANXA1	+	301	ENSG00000135046	NM_000700	annexin A1	Yes	Sense	1	G4B.M_443398	0	0	0	0	0	No	Sense	0		0	0	0	0	0
chr4	168092537	168187736	ANXA10	+	11199	ENSG00000109511	NM_007193	annexin A10	Yes	Sense	4	G4B.M_346780;G4B.M_346781;G4B.M_346783;G4B.M_346784	0	0	0	4	0	No	Sense	0		0	0	0	0	0
chr10	73375101	73414076	ANXA7	-	310	ENSG00000138279	NM_001320879;NM_001156;NM_001320880;NM_004034	annexin A7	Yes	Sense	4	G4B.M_55056;G4B.M_55057;G4B.M_55058;G4B.M_55060	1	0	0	1	0	No	Sense	0		0	0	0	0	0
chr4	112231740	112273110	AP1AR	+	55435	ENSG00000138660	NM_018569;NM_001128426	adaptor related protein complex 1 associated regulatory protein	Yes	Sense	2	G4B.M_342975;G4B.M_342976	0	0	0	1	1	No	Sense	0		0	0	0	0	0
chr19	10572671	10587315	AP1M2	-	10053	ENSG00000129354	NM_005498;NM_001300887	adaptor related protein complex 1 subunit mu 2	Yes	Sense	6	G4B.M_218272;G4B.M_218274;G4B.M_218275;G4B.M_218276;G4B.M_218277;G4B.M_218278	0	0	0	5	1	No	Sense	0		0	0	0	0	0
chr2	223751686	223838027	AP1S3	-	130340	ENSG00000152056	NM_001039569	adaptor related protein complex 1 subunit sigma 3	Yes	Sense	9	G4B.M_265005;G4B.M_265007;G4B.M_265009;G4B.M_265010;G4B.M_265011;G4B.M_265012;G4B.M_265013;G4B.M_265014;G4B.M_265015	0	0	0	7	0	No	Sense	0		0	0	0	0	0
chr5	78002326	78294698	AP3B1	-	8546	ENSG00000132842	NM_003664;NM_001271769	adaptor related protein complex 3 subunit beta 1	Yes	Sense	10	G4B.M_357003;G4B.M_357007;G4B.M_357009;G4B.M_357012;G4B.M_357013;G4B.M_357014;G4B.M_357015;G4B.M_357016;G4B.M_357017;G4B.M_357019	1	1	0	5	0	No	Sense	0		0	0	0	0	0
chr10	74120255	74150842	AP3M1	-	26985	ENSG00000185009	NM_001320265;NM_012095;NM_001320264;NM_207012;NM_001320263	adaptor related protein complex 3 subunit mu 1	Yes	Sense	3	G4B.M_55233;G4B.M_55234;G4B.M_55235	0	0	0	1	0	No	Sense	0		0	0	0	0	0
chr8	42152946	42171673	AP3M2	+	10947	ENSG00000070718	NM_001134296;NM_006803	adaptor related protein complex 3 subunit mu 2	Yes	Sense	4	G4B.M_424349;G4B.M_424350;G4B.M_424352;G4B.M_424353	0	1	0	1	0	No	Sense	0		0	0	0	0	0
chr5	115841592	115914081	AP3S1	+	1176	ENSG00000177879	NM_001002924;NM_001284;NM_001318094;NM_001318091;NM_001318090;NM_001364119;NM_001364122	adaptor related protein complex 3 subunit sigma 1	Yes	Sense	5	G4B.M_359589;G4B.M_359592;G4B.M_359593;G4B.M_359594;G4B.M_359595	0	0	0	4	0	No	Sense	0		0	0	0	0	0
chr1	113894194	113905201	AP4B1	-	10717	ENSG00000134262	NM_001308312;NM_001253852;NM_001253853;NM_006594	adaptor related protein complex 4 subunit beta 1	Yes	Sense	2	G4B.M_25871;G4B.M_25872	1	0	0	0	0	No	Sense	0		0	0	0	0	0
chr14	31025106	31130996	AP4S1	+	11154	ENSG00000100478	NM_001254729;NM_001128126;NM_007077;NM_001254727;NM_001254726;NM_001254728	adaptor related protein complex 4 subunit sigma 1	Yes	Sense	4	G4B.M_127484;G4B.M_127485;G4B.M_127486;G4B.M_127487	0	0	0	4	0	No	Sense	0		0	0	0	0	0
chr14	57268924	57298742	AP5M1	+	55745	ENSG00000053770	NM_018229	adaptor related protein complex 5 subunit mu 1	Yes	Sense	2	G4B.M_129581;G4B.M_129582	1	0	0	1	0	No	Sense	0		0	0	0	0	0
chr20	3820524	3828838	AP5S1	+	55317	ENSG00000125843	NM_001204446;NM_018347;NM_001204447	adaptor related protein complex 5 subunit sigma 1	Yes	Sense	2	G4B.M_271340;G4B.M_271341	0	0	0	1	1	No	Sense	0		0	0	0	0	0
chr10	26438341	26567803	APBB1IP	+	54518	ENSG00000077420	NM_019043	amyloid beta precursor protein binding family B member 1 interacting protein	Yes	Sense	10	G4B.M_48881;G4B.M_48884;G4B.M_48885;G4B.M_48886;G4B.M_48887;G4B.M_48888;G4B.M_48889;G4B.M_48890;G4B.M_48891;G4B.M_48892	1	0	1	7	0	No	Sense	0		0	0	0	0	0
chr5	112707498	112846239	APC	+	324	ENSG00000134982	NM_001354897;NM_001354902;NM_001127511;NM_001354895;NM_001354906;NM_001354896;NM_000038;NM_001354903;NM_001354899;NM_001354900;NM_001354901;NM_001354905;NM_001127510;NM_001354898;NM_001354904	APC regulator of WNT signaling pathway	Yes	Sense	5	G4B.M_359316;G4B.M_359318;G4B.M_359319;G4B.M_359320;G4B.M_359322	0	0	0	1	0	No	Sense	0		0	0	0	0	0
chr3	49674014	49683971	APEH	+	327	ENSG00000164062	NM_001640	acylaminoacyl-peptide hydrolase	Yes	Sense	3	G4B.M_313769;G4B.M_313770;G4B.M_313771	0	0	0	3	0	No	Sense	0		0	0	0	0	0
chrX	55000363	55009057	APEX2	+	27301	ENSG00000169188	NM_014481;NM_001271748	apurinic/apyrimidinic endodeoxyribonuclease 2	Yes	Sense	2	G4B.M_465938;G4B.M_465940	0	1	0	1	0	No	Sense	0		0	0	0	0	0
chr15	63276018	63309126	APH1B	+	83464	ENSG00000138613	NM_031301;NM_001145646	aph-1 homolog B, gamma-secretase subunit	Yes	Sense	4	G4B.M_147240;G4B.M_147241;G4B.M_147242;G4B.M_147243	0	0	0	1	1	No	Sense	0		0	0	0	0	0
chr11	116835751	116837622	APOA1	-	335	ENSG00000118137	NM_001318017;NM_001318018;NM_001318021;NM_000039	apolipoprotein A1	Yes	Sense	1	G4B.M_89802	1	0	0	0	0	No	Sense	0		0	0	0	0	0
chr1	161222292	161223631	APOA2	-	336	ENSG00000158874	NM_001643	apolipoprotein A2	Yes	Sense	3	G4B.M_31548;G4B.M_31550;G4B.M_31551	1	0	0	2	0	No	Sense	0		0	0	0	0	0
chr11	116789367	116792420	APOA5	-	116519	ENSG00000110243	NM_001371904;NM_001166598;NM_052968	apolipoprotein A5	Yes	Sense	3	G4B.M_89774;G4B.M_89775;G4B.M_89776	0	0	0	1	0	No	Sense	0		0	0	0	0	0
chr12	7649400	7665908	APOBEC1	-	339	ENSG00000111701	NM_001304566;NM_005889;NM_001644	apolipoprotein B mRNA editing enzyme catalytic subunit 1	Yes	Sense	1	G4B.M_97406	0	0	0	1	0	No	Sense	0		0	0	0	0	0
chr22	38982347	38992804	APOBEC3B	+	9582	ENSG00000179750	NM_001270411;NM_004900	apolipoprotein B mRNA editing enzyme catalytic subunit 3B	Yes	Sense	4	G4B.M_300114;G4B.M_300115;G4B.M_300119;G4B.M_300120	1	0	0	3	0	No	Sense	0		0	0	0	0	0
chr3	195568705	195584033	APOD	-	347	ENSG00000189058	NM_001647	apolipoprotein D	Yes	Sense	5	G4B.M_330372;G4B.M_330373;G4B.M_330374;G4B.M_330376;G4B.M_330377	1	0	0	3	0	No	Sense	0		0	0	0	0	0
chr19	44905791	44909393	APOE	+	348	ENSG00000130203	NM_001302691;NM_000041;NM_001302689;NM_001302690;NM_001302688	apolipoprotein E	Yes	Sense	5	G4B.M_228630;G4B.M_228631;G4B.M_228632;G4B.M_228633;G4B.M_228634	0	0	1	1	0	No	Sense	0		0	0	0	0	0
chrX	23833353	23907938	APOO	-	79135	ENSG00000184831	NM_024122	apolipoprotein O	Yes	Sense	10	G4B.M_462061;G4B.M_462062;G4B.M_462063;G4B.M_462064;G4B.M_462065;G4B.M_462066;G4B.M_462067;G4B.M_462068;G4B.M_462069;G4B.M_462070	0	2	0	5	0	No	Sense	0		0	0	0	0	0
chrX	85003877	85093316	APOOL	+	139322	ENSG00000155008	NM_198450	apolipoprotein O like	Yes	Sense	2	G4B.M_468508;G4B.M_468509	0	0	0	2	0	No	Sense	0		0	0	0	0	0
chr17	60443158	60526242	APPBP2	-	10513	ENSG00000062725	NM_001282476;NM_006380	amyloid beta precursor protein binding protein 2	Yes	Sense	2	G4B.M_194302;G4B.M_194303	0	0	0	2	0	No	Sense	0		0	0	0	0	0
chr1	154321090	154325325	AQP10	+	89872	ENSG00000143595	NM_080429	aquaporin 10	Yes	Sense	4	G4B.M_29168;G4B.M_29169;G4B.M_29170;G4B.M_29172	0	0	0	2	2	No	Sense	0		0	0	0	0	0
chr11	77589391	77610356	AQP11	+	282679	ENSG00000178301	NM_173039;NM_001363477	aquaporin 11	Yes	Sense	1	G4B.M_85725	0	0	0	0	0	No	Sense	0		0	0	0	0	0
chr12	49961872	49965682	AQP5	+	362	ENSG00000161798	NM_001651	aquaporin 5	Yes	Sense	1	G4B.M_101599	1	0	0	0	0	No	Sense	0		0	0	0	0	0
chr16	25215731	25228932	AQP8	+	343	ENSG00000103375	NM_001169	aquaporin 8	Yes	Sense	4	G4B.M_163736;G4B.M_163737;G4B.M_163738;G4B.M_163739	0	0	1	3	0	No	Sense	0		0	0	0	0	0
chr15	58138169	58185911	AQP9	+	366	ENSG00000103569	NM_001320636;NM_020980;NM_001320635	aquaporin 9	Yes	Sense	2	G4B.M_146482;G4B.M_146484	0	0	0	2	0	No	Sense	0		0	0	0	0	0
chrX	67544021	67730619	AR	+	367	ENSG00000169083	NM_000044;NM_001011645;NM_001348061	androgen receptor	Yes	Sense	12	G4B.M_466581;G4B.M_466582;G4B.M_466585;G4B.M_466587;G4B.M_466589;G4B.M_466591;G4B.M_466593;G4B.M_466594;G4B.M_466595;G4B.M_466599;G4B.M_466600;G4B.M_466603	0	1	0	10	0	No	Sense	0		0	0	0	0	0
chr11	118572390	118603033	ARCN1	+	372	ENSG00000095139	NM_001142281;NM_001655	archain 1	Yes	Sense	1	G4B.M_90424	0	0	0	1	0	No	Sense	0		0	0	0	0	0
chr14	74653437	74713117	AREL1	-	9870	ENSG00000119682	NM_001039479	apoptosis resistant E3 ubiquitin protein ligase 1	Yes	Sense	4	G4B.M_132366;G4B.M_132367;G4B.M_132369;G4B.M_132371	0	0	0	1	0	No	Sense	0		0	0	0	0	0
chr14	67619920	67651708	ARG2	+	384	ENSG00000081181	NM_001172	arginase 2	Yes	Sense	2	G4B.M_130841;G4B.M_130842	2	0	0	0	0	No	Sense	0		0	0	0	0	0
chr3	121567949	121590622	ARGFX	+	503582	ENSG00000186103	NM_001012659	arginine-fifty homeobox	Yes	Sense	1	G4B.M_320625	0	0	0	0	0	No	Sense	0		0	0	0	0	0
chr15	32615144	32639941	ARHGAP11A	+	9824	ENSG00000198826	NM_001286479;NM_014783;NM_199357;NM_001286480	Rho GTPase activating protein 11A	Yes	Sense	1	G4B.M_143144	0	1	0	0	0	No	Sense	0		0	0	0	0	0
chr10	31805398	31928876	ARHGAP12	-	94134	ENSG00000165322	NM_001270699;NM_001270698;NM_001270696;NM_018287;NM_001270697;NM_001270695	Rho GTPase activating protein 12	Yes	Sense	4	G4B.M_49606;G4B.M_49607;G4B.M_49608;G4B.M_49609	0	0	0	3	0	No	Sense	0		0	0	0	0	0
chr6	129576132	129710177	ARHGAP18	-	93663	ENSG00000146376	NM_033515	Rho GTPase activating protein 18	Yes	Sense	11	G4B.M_387178;G4B.M_387181;G4B.M_387183;G4B.M_387186;G4B.M_387187;G4B.M_387189;G4B.M_387190;G4B.M_387191;G4B.M_387192;G4B.M_387193;G4B.M_387195	1	0	0	10	0	No	Sense	0		0	0	0	0	0
chr10	97222173	97292673	ARHGAP19	-	84986	ENSG00000213390	NM_032900;NM_001256423;NM_001204300	Rho GTPase activating protein 19	Yes	Sense	6	G4B.M_59149;G4B.M_59150;G4B.M_59151;G4B.M_59152;G4B.M_59153;G4B.M_59154	0	0	0	5	0	No	Sense	0		0	0	0	0	0
chr2	68679601	68826833	ARHGAP25	+	9938	ENSG00000163219	NM_001007231;NM_001364819;NM_001364820;NM_001166277;NM_014882;NM_001364821;NM_001166276	Rho GTPase activating protein 25	Yes	Sense	8	G4B.M_245430;G4B.M_245435;G4B.M_245436;G4B.M_245442;G4B.M_245443;G4B.M_245450;G4B.M_245451;G4B.M_245454	0	1	0	5	0	No	Sense	0		0	0	0	0	0
chr12	57472264	57488814	ARHGAP9	-	64333	ENSG00000123329	NM_001080157;NM_001319850;NM_032496;NM_001367424;NM_001367426;NM_001367425;NM_001367423;NM_001367422;NM_001080156;NM_001319852;NM_001319851	Rho GTPase activating protein 9	Yes	Sense	6	G4B.M_104256;G4B.M_104258;G4B.M_104259;G4B.M_104264;G4B.M_104270;G4B.M_104271	0	0	0	3	1	No	Sense	0		0	0	0	0	0
chr12	14942031	14961728	ARHGDIB	-	397	ENSG00000111348	NM_001175;NM_001321421;NM_001321422;NM_001321423;NM_001321420	Rho GDP dissociation inhibitor beta	Yes	Sense	3	G4B.M_98364;G4B.M_98365;G4B.M_98366	0	0	0	1	0	No	Sense	0		0	0	0	0	0
chr16	280450	283010	ARHGDIG	+	398	ENSG00000242173	NM_001176	Rho GDP dissociation inhibitor gamma	Yes	Sense	7	G4B.M_156834;G4B.M_156835;G4B.M_156836;G4B.M_156837;G4B.M_156838;G4B.M_156839;G4B.M_156841	2	0	0	4	0	No	Sense	0		0	0	0	0	0
chr17	8310241	8322514	ARHGEF15	+	22899	ENSG00000198844	NM_173728;NM_025014	Rho guanine nucleotide exchange factor 15	Yes	Sense	7	G4B.M_180601;G4B.M_180606;G4B.M_180608;G4B.M_180609;G4B.M_180610;G4B.M_180611;G4B.M_180612	0	0	2	5	0	No	Sense	0		0	0	0	0	0
chr5	149551947	149634968	ARHGEF37	+	389337	ENSG00000183111	NM_001001669	Rho guanine nucleotide exchange factor 37	Yes	Sense	5	G4B.M_364265;G4B.M_364267;G4B.M_364270;G4B.M_364273;G4B.M_364275	1	0	0	2	1	No	Sense	0		0	0	0	0	0
chr15	72474330	72602987	ARIH1	+	25820	ENSG00000166233	NM_005744	ariadne RBR E3 ubiquitin protein ligase 1	Yes	Sense	7	G4B.M_149648;G4B.M_149651;G4B.M_149652;G4B.M_149654;G4B.M_149655;G4B.M_149657;G4B.M_149658	1	0	0	5	1	No	Sense	0		0	0	0	0	0
chr12	101393116	101407772	ARL1	-	400	ENSG00000120805	NM_001177;NM_001301068	ADP ribosylation factor like GTPase 1	Yes	Sense	1	G4B.M_107750	0	1	0	0	0	No	Sense	0		0	0	0	0	0
chr13	49628507	49633872	ARL11	+	115761	ENSG00000152213	NM_138450	ADP ribosylation factor like GTPase 11	Yes	Sense	1	G4B.M_119945	0	0	0	0	1	No	Sense	0		0	0	0	0	0
chrX	100969708	100990831	ARL13A	+	392509	ENSG00000174225	NM_001162491	ADP ribosylation factor like GTPase 13A	Yes	Sense	2	G4B.M_469196;G4B.M_469197	0	0	0	2	0	No	Sense	0		0	0	0	0	0
chr3	93980139	94055678	ARL13B	+	200894	ENSG00000169379	NM_001321328;NM_001174151;NM_144996;NM_001174150;NM_182896	ADP ribosylation factor like GTPase 13B	Yes	Sense	4	G4B.M_318744;G4B.M_318748;G4B.M_318749;G4B.M_318751	0	1	0	3	0	No	Sense	0		0	0	0	0	0
chr11	30323104	30338223	ARL14EP	+	120534	ENSG00000152219	NM_152316	ADP ribosylation factor like GTPase 14 effector protein	Yes	Sense	1	G4B.M_74623	0	0	0	0	0	No	Sense	0		0	0	0	0	0
chr17	46516702	46579691	ARL17A	-	51326	ENSG00000185829	NM_001288812;NM_016632;NM_001288813;NM_001288811;NM_001330244;NM_001113738	ADP ribosylation factor like GTPase 17A	Yes	Sense	5	G4B.M_190926;G4B.M_190933;G4B.M_190934;G4B.M_190935;G4B.M_190936	0	0	0	3	0	No	Sense	0		0	0	0	0	0
chr17	46274784	46361797	ARL17B	-	51326;100506084;100996709	ENSG00000228696	NM_001103154;NM_001352769;NM_001330240;NM_001363805;NM_001039083	ADP ribosylation factor like GTPase 17B	Yes	Sense	6	G4B.M_190899;G4B.M_190905;G4B.M_190911;G4B.M_190912;G4B.M_190913;G4B.M_190914	0	0	0	3	0	No	Sense	0		0	0	0	0	0
chr16	57245259	57253635	ARL2BP	+	23568	ENSG00000102931	NM_012106	ADP ribosylation factor like GTPase 2 binding protein	Yes	Sense	1	G4B.M_168906	0	0	0	1	0	No	Sense	0		0	0	0	0	0
chr7	12686856	12690958	ARL4A	+	10124	ENSG00000122644	NM_001037164;NM_212460;NM_005738;NM_001195396	ADP ribosylation factor like GTPase 4A	Yes	Sense	2	G4B.M_396679;G4B.M_396680	0	1	0	0	0	No	Sense	0		0	0	0	0	0
chr17	43398993	43401137	ARL4D	+	379	ENSG00000175906	NM_001661	ADP ribosylation factor like GTPase 4D	Yes	Sense	3	G4B.M_189578;G4B.M_189579;G4B.M_189581	0	0	0	0	0	No	Sense	0		0	0	0	0	0
chr2	151788984	151828492	ARL5A	-	26225	ENSG00000162980	NM_012097;NM_177985;NM_001037174	ADP ribosylation factor like GTPase 5A	Yes	Sense	3	G4B.M_257748;G4B.M_257751;G4B.M_257752	0	1	0	1	0	No	Sense	0		0	0	0	0	0
chr3	97764521	97801229	ARL6	+	84100	ENSG00000113966	NM_001323513;NM_001278293;NM_001323514;NM_032146;NM_177976	ADP ribosylation factor like GTPase 6	Yes	Sense	2	G4B.M_318883;G4B.M_318886	0	0	0	1	1	No	Sense	0		0	0	0	0	0
chr16	18791669	18801572	ARL6IP1	-	23204	ENSG00000170540	NM_015161;NM_001313858	ADP ribosylation factor like GTPase 6 interacting protein 1	Yes	Sense	2	G4B.M_162654;G4B.M_162655	0	0	0	2	0	No	Sense	0		0	0	0	0	0
chr2	152717893	152762396	ARL6IP6	+	151188	ENSG00000177917	NM_152522;NM_001371972;NM_001350068	ADP ribosylation factor like GTPase 6 interacting protein 6	Yes	Sense	3	G4B.M_257849;G4B.M_257851;G4B.M_257852	1	0	0	0	0	No	Sense	0		0	0	0	0	0
chr4	56505209	56524959	ARL9	+	132946	ENSG00000196503	NM_206919;NM_001363794	ADP ribosylation factor like GTPase 9	Yes	Sense	2	G4B.M_339284;G4B.M_339286	0	1	0	1	0	No	Sense	0		0	0	0	0	0
chr6	35737032	35749079	ARMC12	+	221481	ENSG00000157343	NM_001286576;NM_145028;NM_001286574	armadillo repeat containing 12	Yes	Sense	5	G4B.M_377840;G4B.M_377842;G4B.M_377843;G4B.M_377846;G4B.M_377847	1	0	0	4	0	No	Sense	0		0	0	0	0	0
chr16	31458080	31467166	ARMC5	+	79798	ENSG00000140691	NM_001288767;NM_024742;NM_001301820;NM_001105247	armadillo repeat containing 5	Yes	Sense	3	G4B.M_165706;G4B.M_165707;G4B.M_165714	0	0	0	2	1	No	Sense	0		0	0	0	0	0
chr3	138187248	138298384	ARMC8	+	25852	ENSG00000114098	NM_015396;NM_001363941;NM_001363942;NM_213654;NM_014154;NM_001267042;NM_001282342;NM_001267041	armadillo repeat containing 8	Yes	Sense	5	G4B.M_324441;G4B.M_324442;G4B.M_324443;G4B.M_324446;G4B.M_324449	0	0	0	5	0	No	Sense	0		0	0	0	0	0
chrX	101622797	101627843	ARMCX3	+	51566	ENSG00000102401	NM_016607;NM_177947;NM_177948	armadillo repeat containing X-linked 3	Yes	Sense	2	G4B.M_469303;G4B.M_469304	0	1	0	1	0	No	Sense	0		0	0	0	0	0
chrX	102599168	102604159	ARMCX5	+	64860	ENSG00000125962	NM_001168479;NM_001168480;NM_001168485;NM_001168478;NM_001168482;NM_022838	armadillo repeat containing X-linked 5	Yes	Sense	1	G4B.M_469431	0	1	0	0	0	No	Sense	0		0	0	0	0	0
chr7	99325898	99366262	ARPC1A	+	10552	ENSG00000241685	NM_006409;NM_001190996	actin related protein 2/3 complex subunit 1A	Yes	Sense	3	G4B.M_407400;G4B.M_407401;G4B.M_407403	2	0	0	1	0	No	Sense	0		0	0	0	0	0
chr1	183620846	183635783	ARPC5	-	10092	ENSG00000162704	NM_005717;NM_001270439	actin related protein 2/3 complex subunit 5	Yes	Sense	1	G4B.M_34889	0	0	0	1	0	No	Sense	0		0	0	0	0	0
chr19	4890437	4902896	ARRDC5	-	645432	ENSG00000205784	NM_001080523;NM_001367189	arrestin domain containing 5	Yes	Sense	4	G4B.M_215886;G4B.M_215887;G4B.M_215888;G4B.M_215889	0	0	0	4	0	No	Sense	0		0	0	0	0	0
chrX	3041471	3112727	ARSF	+	416	ENSG00000062096	NM_001201538;NM_001201539;NM_004042	arylsulfatase F	Yes	Sense	2	G4B.M_459662;G4B.M_459664	0	0	1	0	0	No	Sense	0		0	0	0	0	0
chrX	3006546	3034111	ARSH	+	347527	ENSG00000205667	NM_001011719	arylsulfatase family member H	Yes	Sense	1	G4B.M_459661	0	0	0	1	0	No	Sense	0		0	0	0	0	0
chr4	113900284	113979727	ARSJ	-	79642	ENSG00000180801	NM_001354210;NM_024590	arylsulfatase family member J	Yes	Sense	3	G4B.M_343096;G4B.M_343099;G4B.M_343100	0	1	0	2	0	No	Sense	0		0	0	0	0	0
chrX	2934045	2968475	ARSL	-	415	ENSG00000157399	NM_001369079;NM_000047;NM_001282631;NM_001282628;NM_001369080	arylsulfatase L	Yes	Sense	1	G4B.M_459654	0	0	0	1	0	No	Sense	0		0	0	0	0	0
chr11	3645128	3664416	ART1	+	417	ENSG00000129744	NM_004314	ADP-ribosyltransferase 1	Yes	Sense	3	G4B.M_70995;G4B.M_70996;G4B.M_71002	2	0	0	1	0	No	Sense	0		0	0	0	0	0
chr12	14825569	14843526	ART4	-	420	ENSG00000111339	NM_021071;NM_001354646	ADP-ribosyltransferase 4 (inactive) (Dombrock blood group)	Yes	Sense	2	G4B.M_98347;G4B.M_98348	1	1	0	0	0	No	Sense	0		0	0	0	0	0
chr1	43933320	43937240	ARTN	+	9048	ENSG00000117407	NM_057090;NM_057091;NM_001136215	artemin	Yes	Sense	5	G4B.M_17246;G4B.M_17248;G4B.M_17250;G4B.M_17251;G4B.M_17253	0	1	0	3	0	No	Sense	0		0	0	0	0	0
chr1	230978981	231000733	ARV1	+	64801	ENSG00000173409	NM_022786;NM_001346992	ARV1 homolog, fatty acid homeostasis modulator	Yes	Sense	1	G4B.M_42898	0	0	0	0	0	No	Sense	0		0	0	0	0	0
chr10	102869470	102901899	AS3MT	+	57412	ENSG00000214435	NM_020682	arsenite methyltransferase	Yes	Sense	2	G4B.M_60863;G4B.M_60865	0	0	0	2	0	No	Sense	0		0	0	0	0	0
chr10	50182778	50279720	ASAH2	-	56624	ENSG00000188611	NM_001143974;NM_019893	N-acylsphingosine amidohydrolase 2	Yes	Sense	10	G4B.M_52342;G4B.M_52343;G4B.M_52344;G4B.M_52345;G4B.M_52347;G4B.M_52348;G4B.M_52349;G4B.M_52350;G4B.M_52352;G4B.M_52354	0	0	0	5	0	No	Sense	0		0	0	0	0	0
chr7	151175698	151187832	ASB10	-	136371	ENSG00000146926	NM_001142459;NM_001142460;NM_080871	ankyrin repeat and SOCS box containing 10	Yes	Sense	7	G4B.M_414905;G4B.M_414910;G4B.M_414911;G4B.M_414913;G4B.M_414915;G4B.M_414917;G4B.M_414919	1	0	0	5	0	No	Sense	0		0	0	0	0	0
chrX	15281697	15315640	ASB11	-	140456	ENSG00000165192	NM_001201583;NM_080873;NM_001012428	ankyrin repeat and SOCS box containing 11	Yes	Sense	1	G4B.M_460995	0	0	0	1	0	No	Sense	0		0	0	0	0	0
chrX	64224194	64230607	ASB12	-	142689	ENSG00000198881	NM_130388	ankyrin repeat and SOCS box containing 12	Yes	Sense	4	G4B.M_466303;G4B.M_466304;G4B.M_466305;G4B.M_466306	2	0	0	0	0	No	Sense	0		0	0	0	0	0
chr10	5638867	5666595	ASB13	-	79754	ENSG00000196372	NM_024701	ankyrin repeat and SOCS box containing 13	Yes	Sense	13	G4B.M_46400;G4B.M_46401;G4B.M_46402;G4B.M_46403;G4B.M_46404;G4B.M_46405;G4B.M_46406;G4B.M_46407;G4B.M_46408;G4B.M_46410;G4B.M_46411;G4B.M_46413;G4B.M_46414	0	0	0	13	0	No	Sense	0		0	0	0	0	0
chr7	123567010	123639481	ASB15	+	142685	ENSG00000146809	NM_001290258;NM_080928	ankyrin repeat and SOCS box containing 15	Yes	Sense	1	G4B.M_410468	0	0	0	0	0	No	Sense	0		0	0	0	0	0
chr17	44170447	44179084	ASB16	+	92591	ENSG00000161664	NM_080863	ankyrin repeat and SOCS box containing 16	Yes	Sense	1	G4B.M_189927	0	1	0	0	0	No	Sense	0		0	0	0	0	0
chr4	176213673	176277571	ASB5	-	140458	ENSG00000164122	NM_080874	ankyrin repeat and SOCS box containing 5	Yes	Sense	3	G4B.M_347336;G4B.M_347337;G4B.M_347338	0	0	0	2	0	No	Sense	0		0	0	0	0	0
chr15	100602589	100651701	ASB7	+	140460	ENSG00000183475	NM_198243;NM_024708	ankyrin repeat and SOCS box containing 7	Yes	Sense	3	G4B.M_156270;G4B.M_156274;G4B.M_156276	0	0	0	1	1	No	Sense	0		0	0	0	0	0
chrX	15235288	15270467	ASB9	-	140462	ENSG00000102048	NM_001168530;NM_024087;NM_001031739;NM_001168531	ankyrin repeat and SOCS box containing 9	Yes	Sense	3	G4B.M_460987;G4B.M_460988;G4B.M_460991	0	0	0	1	0	No	Sense	0		0	0	0	0	0
chr12	102957674	102960513	ASCL1	+	429	ENSG00000139352	NM_004316	achaete-scute family bHLH transcription factor 1	Yes	Sense	3	G4B.M_107877;G4B.M_107878;G4B.M_107879	3	0	0	0	0	No	Sense	0		0	0	0	0	0
chr6	118894152	118909171	ASF1A	+	25842	ENSG00000111875	NM_014034	anti-silencing function 1A histone chaperone	Yes	Sense	2	G4B.M_386539;G4B.M_386541	0	0	0	2	0	No	Sense	0		0	0	0	0	0
chr19	14119512	14136613	ASF1B	-	55723	ENSG00000105011	NM_018154	anti-silencing function 1B histone chaperone	Yes	Sense	1	G4B.M_219656	0	0	0	1	0	No	Sense	0		0	0	0	0	0
chr8	38105493	38144076	ASH2L	+	9070	ENSG00000129691	NM_004674;NM_001105214;NM_001261832;NM_001282272	ASH2 like, histone lysine methyltransferase complex subunit	Yes	Sense	2	G4B.M_423696;G4B.M_423699	1	0	0	1	0	No	Sense	0		0	0	0	0	0
chr4	155829729	155866277	ASIC5	-	51802	ENSG00000256394	NM_017419	acid sensing ion channel subunit family member 5	Yes	Sense	2	G4B.M_346141;G4B.M_346142	0	0	0	2	0	No	Sense	0		0	0	0	0	0
chr20	34194569	34269344	ASIP	+	434	ENSG00000101440	NM_001385218;NM_001672	agouti signaling protein	Yes	Sense	8	G4B.M_276123;G4B.M_276124;G4B.M_276125;G4B.M_276126;G4B.M_276128;G4B.M_276129;G4B.M_276131;G4B.M_276132	0	0	0	1	1	No	Sense	0		0	0	0	0	0
chr7	66075800	66094697	ASL	+	435	ENSG00000126522	NM_001024943;NM_000048;NM_001024944;NM_001024946	argininosuccinate lyase	Yes	Sense	8	G4B.M_403234;G4B.M_403237;G4B.M_403240;G4B.M_403244;G4B.M_403246;G4B.M_403248;G4B.M_403249;G4B.M_403251	0	0	1	6	1	No	Sense	0		0	0	0	0	0
chrX	1615059	1643081	ASMT	+	438	ENSG00000196433	NM_004043;NM_001171038;NM_001171039	acetylserotonin O-methyltransferase	Yes	Sense	1	G4B.M_459463	0	0	0	1	0	No	Sense	0		0	0	0	0	0
chr7	97851677	97872542	ASNS	-	440	ENSG00000070669	NM_133436;NM_001178077;NM_001352496;NM_001673;NM_183356;NM_001178076;NM_001178075	asparagine synthetase (glutamine-hydrolyzing)	Yes	Sense	1	G4B.M_407030	0	0	0	0	0	No	Sense	0		0	0	0	0	0
chr22	26429260	26445015	ASPHD2	+	57168	ENSG00000128203	NM_020437	aspartate beta-hydroxylase domain containing 2	Yes	Sense	3	G4B.M_295931;G4B.M_295932;G4B.M_295937	2	0	0	1	0	No	Sense	0		0	0	0	0	0
chr9	92456205	92482506	ASPN	-	54829	ENSG00000106819	NM_017680;NM_001193335	asporin	Yes	Sense	1	G4B.M_445875	0	0	0	1	0	No	Sense	0		0	0	0	0	0
chr2	69960089	69961631	ASPRV1	-	151516	ENSG00000244617	NM_152792	aspartic peptidase retroviral like 1	Yes	Sense	1	G4B.M_245643	1	0	0	0	0	No	Sense	0		0	0	0	0	0
chr11	62337448	62393412	ASRGL1	+	80150	ENSG00000162174	NM_001083926;NM_025080	asparaginase and isoaspartyl peptidase 1	Yes	Sense	9	G4B.M_79132;G4B.M_79133;G4B.M_79135;G4B.M_79136;G4B.M_79137;G4B.M_79138;G4B.M_79139;G4B.M_79140;G4B.M_79141	0	1	0	6	1	No	Sense	0		0	0	0	0	0
chr3	131013875	131027649	ASTE1	-	28990	ENSG00000034533	NM_001288950;NM_014065	asteroid homolog 1	Yes	Sense	1	G4B.M_323311	0	1	0	0	0	No	Sense	0		0	0	0	0	0
chr7	117363222	117428123	ASZ1	-	136991	ENSG00000154438	NM_001301822;NM_001301821;NM_130768	ankyrin repeat, SAM and basic leucine zipper domain containing 1	Yes	Sense	1	G4B.M_410095	0	0	0	1	0	No	Sense	0		0	0	0	0	0
chr10	87751512	87841361	ATAD1	-	84896	ENSG00000138138	NM_032810;NM_001321968;NM_001321967;NM_001321969	ATPase family AAA domain containing 1	Yes	Sense	3	G4B.M_57931;G4B.M_57932;G4B.M_57933	0	0	0	1	0	No	Sense	0		0	0	0	0	0
chr2	23748664	23927123	ATAD2B	-	54454	ENSG00000119778	NM_001242338;NM_017552;NM_001354107	ATPase family AAA domain containing 2B	Yes	Sense	3	G4B.M_239135;G4B.M_239138;G4B.M_239139	2	0	0	1	0	No	Sense	0		0	0	0	0	0
chr17	30831966	30895869	ATAD5	+	79915	ENSG00000176208	NM_024857	ATPase family AAA domain containing 5	Yes	Sense	1	G4B.M_185323	0	1	0	0	0	No	Sense	0		0	0	0	0	0
chr19	3879864	3928082	ATCAY	+	85300	ENSG00000167654	NM_033064	ATCAY kinesin light chain interacting caytaxin	Yes	Sense	12	G4B.M_215276;G4B.M_215277;G4B.M_215280;G4B.M_215281;G4B.M_215282;G4B.M_215284;G4B.M_215285;G4B.M_215286;G4B.M_215287;G4B.M_215294;G4B.M_215296;G4B.M_215297	0	0	0	9	1	No	Sense	0		0	0	0	0	0
chr12	50763710	50821162	ATF1	+	466	ENSG00000123268	NM_005171	activating transcription factor 1	Yes	Sense	7	G4B.M_101739;G4B.M_101741;G4B.M_101742;G4B.M_101743;G4B.M_101744;G4B.M_101745;G4B.M_101746	0	2	0	2	0	No	Sense	0		0	0	0	0	0
chr22	39519695	39522683	ATF4	+	468	ENSG00000128272	NM_182810;NM_001675	activating transcription factor 4	Yes	Sense	1	G4B.M_300438	0	1	0	0	0	No	Sense	0		0	0	0	0	0
chr12	53507856	53626410	ATF7	-	11016	ENSG00000170653	NM_001366555;NM_001366561;NM_001130060;NM_006856;NM_001366556;NM_001366558;NM_001206683;NM_001366563;NM_001366562;NM_001206682	activating transcription factor 7	Yes	Sense	5	G4B.M_102890;G4B.M_102891;G4B.M_102896;G4B.M_102897;G4B.M_102900	0	0	0	2	2	No	Sense	0		0	0	0	0	0
chr12	53506691	53625979	ATF7-NPFF	-	114108587	ENSG00000267281	NM_001366560;NM_001366559	ATF7-NPFF readthrough	Yes	Sense	6	G4B.M_102888;G4B.M_102890;G4B.M_102891;G4B.M_102896;G4B.M_102897;G4B.M_102900	0	0	0	3	0	No	Sense	0		0	0	0	0	0
chr12	14365676	14502931	ATF7IP	+	55729	ENSG00000171681	NM_001286515;NM_001286514;NM_001388184;NM_181352;NM_001388179;NM_018179;NM_001388180;NM_001388181;NM_001388182;NM_001388183	activating transcription factor 7 interacting protein	Yes	Sense	2	G4B.M_98313;G4B.M_98315	0	0	0	1	0	No	Sense	0		0	0	0	0	0
chr16	10326434	10483638	ATF7IP2	+	80063	ENSG00000166669	NM_001256160;NM_001352120;NM_024997	activating transcription factor 7 interacting protein 2	Yes	Sense	5	G4B.M_160816;G4B.M_160820;G4B.M_160821;G4B.M_160822;G4B.M_160823	0	0	0	1	0	No	Sense	0		0	0	0	0	0
chr11	46617527	46674818	ATG13	+	9776	ENSG00000175224	NM_001346353;NM_001346349;NM_001205121;NM_001346356;NM_001346357;NM_001346359;NM_001346360;NM_001346358;NM_001205122;NM_001346319;NM_001346328;NM_001346333;NM_001346320;NM_001346322;NM_001346323;NM_001346325;NM_001346324;NM_001346338;NM_001346336;NM_001346332;NM_001346329;NM_001346330;NM_001346327;NM_001346337;NM_001346350;NM_001346348;NM_001346344;NM_001346346;NM_001346352;NM_001346342;NM_001346…	autophagy related 13	Yes	Sense	1	G4B.M_77105	0	0	0	1	0	No	Sense	0		0	0	0	0	0
chr14	55366391	55411830	ATG14	-	22863	ENSG00000126775	NM_014924	autophagy related 14	Yes	Sense	6	G4B.M_129339;G4B.M_129340;G4B.M_129341;G4B.M_129342;G4B.M_129343;G4B.M_129347	0	0	0	6	0	No	Sense	0		0	0	0	0	0
chr14	96279195	96363341	ATG2B	-	55102	ENSG00000066739	NM_018036	autophagy related 2B	Yes	Sense	5	G4B.M_136242;G4B.M_136243;G4B.M_136245;G4B.M_136249;G4B.M_136250	2	0	0	3	0	No	Sense	0		0	0	0	0	0
chr1	62784132	62865516	ATG4C	+	84938	ENSG00000125703	NM_032852;NM_178221	autophagy related 4C cysteine peptidase	Yes	Sense	2	G4B.M_20955;G4B.M_20956	0	0	0	2	0	No	Sense	0		0	0	0	0	0
chr11	108223044	108369102	ATM	+	472	ENSG00000149311	NM_000051;NM_001351834;NM_001351835;NM_001351836	ATM serine/threonine kinase	Yes	Sense	2	G4B.M_88140;G4B.M_88141	0	0	0	2	0	No	Sense	0		0	0	0	0	0
chr16	81035842	81047350	ATMIN	+	23300	ENSG00000166454	NM_015251;NM_001300728	ATM interactor	Yes	Sense	1	G4B.M_173161	0	0	0	0	0	No	Sense	0		0	0	0	0	0
chr4	93828753	93830964	ATOH1	+	474	ENSG00000172238	NM_005172	atonal bHLH transcription factor 1	Yes	Sense	1	G4B.M_341683	1	0	0	0	0	No	Sense	0		0	0	0	0	0
chr10	68230595	68232113	ATOH7	-	220202	ENSG00000179774	NM_145178	atonal bHLH transcription factor 7	Yes	Sense	1	G4B.M_53475	0	0	0	0	0	No	Sense	0		0	0	0	0	0
chrX	139726346	139945276	ATP11C	-	286410	ENSG00000101974	NM_001353810;NM_001353812;NM_001353811;NM_173694;NM_001010986	ATPase phospholipid transporting 11C	Yes	Sense	17	G4B.M_473124;G4B.M_473126;G4B.M_473127;G4B.M_473129;G4B.M_473130;G4B.M_473131;G4B.M_473132;G4B.M_473133;G4B.M_473134;G4B.M_473135;G4B.M_473138;G4B.M_473139;G4B.M_473140;G4B.M_473141;G4B.M_473142;G4B.M_473143;G4B.M_473144	1	1	0	11	0	No	Sense	0		0	0	0	0	0
chr1	169105697	169132722	ATP1B1	+	481	ENSG00000143153	NM_001677	ATPase Na+/K+ transporting subunit beta 1	Yes	Sense	5	G4B.M_32857;G4B.M_32859;G4B.M_32861;G4B.M_32862;G4B.M_32866	0	0	1	3	0	No	Sense	0		0	0	0	0	0
chrX	120362085	120383249	ATP1B4	+	23439	ENSG00000101892	NM_001142447;NM_012069	ATPase Na+/K+ transporting family member beta 4	Yes	Sense	3	G4B.M_471289;G4B.M_471290;G4B.M_471291	2	0	0	1	0	No	Sense	0		0	0	0	0	0
chr18	46080248	46104334	ATP5F1A	-	498	ENSG00000152234	NM_004046;NM_001257334;NM_001001935;NM_001257335;NM_001001937	ATP synthase F1 subunit alpha	Yes	Sense	3	G4B.M_207157;G4B.M_207158;G4B.M_207159	0	0	0	2	0	No	Sense	0		0	0	0	0	0
chr12	56638175	56645984	ATP5F1B	-	506	ENSG00000110955	NM_001686	ATP synthase F1 subunit beta	Yes	Sense	1	G4B.M_103917	0	0	0	1	0	No	Sense	0		0	0	0	0	0
chr19	1241746	1244825	ATP5F1D	+	513	ENSG00000099624	NM_001001975;NM_001687	ATP synthase F1 subunit delta	Yes	Sense	1	G4B.M_213186	0	0	0	1	0	No	Sense	0		0	0	0	0	0
chr1	28236109	28246906	ATP5IF1	+	93974	ENSG00000130770	NM_178190;NM_016311;NM_178191	ATP synthase inhibitory factor subunit 1	Yes	Sense	1	G4B.M_12057	0	0	0	0	1	No	Sense	0		0	0	0	0	0
chr17	48892765	48895871	ATP5MC1	+	516	ENSG00000159199	NM_001002027;NM_005175	ATP synthase membrane subunit c locus 1	Yes	Sense	3	G4B.M_191704;G4B.M_191705;G4B.M_191706	0	0	0	1	0	No	Sense	0		0	0	0	0	0
chr21	25716503	25735673	ATP5PF	-	522	ENSG00000154723	NM_001320266;NM_001320267;NM_001003703;NM_001003701;NM_001003697;NM_001003696;NM_001685	ATP synthase peripheral stalk subunit F6	Yes	Sense	2	G4B.M_287069;G4B.M_287072	1	0	0	0	0	No	Sense	0		0	0	0	0	0
chr21	33903453	33915814	ATP5PO	-	539	ENSG00000241837	NM_001697	ATP synthase peripheral stalk subunit OSCP	Yes	Sense	1	G4B.M_287976	0	0	0	1	0	No	Sense	0		0	0	0	0	0
chrX	154428633	154436516	ATP6AP1	+	537	ENSG00000071553	NM_001183	ATPase H+ transporting accessory protein 1	Yes	Sense	6	G4B.M_475513;G4B.M_475514;G4B.M_475515;G4B.M_475518;G4B.M_475519;G4B.M_475521	2	0	0	3	1	No	Sense	0		0	0	0	0	0
chr12	123712353	123761755	ATP6V0A2	+	23545	ENSG00000185344	NM_012463	ATPase H+ transporting V0 subunit a2	Yes	Sense	7	G4B.M_112755;G4B.M_112756;G4B.M_112758;G4B.M_112761;G4B.M_112762;G4B.M_112763;G4B.M_112764	1	1	0	6	0	No	Sense	0		0	0	0	0	0
chr8	85987323	86154225	ATP6V0D2	+	245972	ENSG00000147614	NM_152565	ATPase H+ transporting V0 subunit d2	Yes	Sense	4	G4B.M_428026;G4B.M_428030;G4B.M_428031;G4B.M_428035	1	0	0	1	0	No	Sense	0		0	0	0	0	0
chr5	172983771	173035445	ATP6V0E1	+	8992	ENSG00000113732	NM_003945	ATPase H+ transporting V0 subunit e1	Yes	Sense	4	G4B.M_368087;G4B.M_368088;G4B.M_368089;G4B.M_368090	0	1	0	3	0	No	Sense	0		0	0	0	0	0
chr7	149872968	149891204	ATP6V0E2	+	155066	ENSG00000171130	NM_001367792;NM_001367793;NM_145230;NM_001367789;NM_001367791;NM_001367797;NM_001367788;NM_001367796;NM_001367795;NM_001367794;NM_001289990;NM_001100592	ATPase H+ transporting V0 subunit e2	Yes	Sense	5	G4B.M_414378;G4B.M_414379;G4B.M_414381;G4B.M_414383;G4B.M_414386	0	0	0	0	2	No	Sense	0		0	0	0	0	0
chr3	113747033	113812056	ATP6V1A	+	523	ENSG00000114573	NM_001690	ATPase H+ transporting V1 subunit A	Yes	Sense	2	G4B.M_319952;G4B.M_319953	0	0	0	1	0	No	Sense	0		0	0	0	0	0
chr8	20197381	20226819	ATP6V1B2	+	526	ENSG00000147416	NM_001693	ATPase H+ transporting V1 subunit B2	Yes	Sense	1	G4B.M_420478	0	0	0	1	0	No	Sense	0		0	0	0	0	0
chr8	103021063	103073051	ATP6V1C1	+	528	ENSG00000155097	NM_001695	ATPase H+ transporting V1 subunit C1	Yes	Sense	4	G4B.M_429821;G4B.M_429823;G4B.M_429824;G4B.M_429825	0	0	0	1	0	No	Sense	0		0	0	0	0	0
chr6	31544444	31548427	ATP6V1G2	-	534	ENSG00000213760	NM_001204078;NM_130463;NM_138282	ATPase H+ transporting V1 subunit G2	Yes	Sense	3	G4B.M_375919;G4B.M_375921;G4B.M_375922	0	0	0	1	0	No	Sense	0		0	0	0	0	0
chr4	42408373	42657105	ATP8A1	-	10396	ENSG00000124406	NM_006095;NM_001105529	ATPase phospholipid transporting 8A1	Yes	Sense	16	G4B.M_338276;G4B.M_338278;G4B.M_338279;G4B.M_338280;G4B.M_338282;G4B.M_338283;G4B.M_338285;G4B.M_338287;G4B.M_338288;G4B.M_338289;G4B.M_338290;G4B.M_338291;G4B.M_338292;G4B.M_338293;G4B.M_338294;G4B.M_338299	1	0	0	15	0	No	Sense	0		0	0	0	0	0
chr1	46632737	46673867	ATPAF1	-	64756	ENSG00000123472	NM_022745;NM_001256418;NM_001042546;NM_001243728	ATP synthase mitochondrial F1 complex assembly factor 1	Yes	Sense	4	G4B.M_18026;G4B.M_18027;G4B.M_18028;G4B.M_18031	1	0	0	2	0	No	Sense	0		0	0	0	0	0
chr3	142449007	142578733	ATR	-	545	ENSG00000175054	NM_001184;NM_001354579	ATR serine/threonine kinase	Yes	Sense	5	G4B.M_325153;G4B.M_325154;G4B.M_325155;G4B.M_325156;G4B.M_325157	0	0	0	5	0	No	Sense	0		0	0	0	0	0
chrX	77504880	77786233	ATRX	-	546	ENSG00000085224	NM_000489;NM_138270	ATRX chromatin remodeler	Yes	Sense	9	G4B.M_468195;G4B.M_468196;G4B.M_468197;G4B.M_468198;G4B.M_468199;G4B.M_468200;G4B.M_468202;G4B.M_468203;G4B.M_468204	0	0	0	9	0	No	Sense	0		0	0	0	0	0
chr1	109483479	109492804	ATXN7L2	+	127002	ENSG00000162650	NM_001350174;NM_153340;NM_001350175;NM_001350177	ataxin 7 like 2	Yes	Sense	5	G4B.M_24764;G4B.M_24768;G4B.M_24774;G4B.M_24780;G4B.M_24782	1	0	0	3	0	No	Sense	0		0	0	0	0	0
chr2	74526645	74529760	AUP1	-	550	ENSG00000115307	NM_181575	AUP1 lipid droplet regulating VLDL assembly factor	Yes	Sense	1	G4B.M_247038	0	0	1	0	0	No	Sense	0		0	0	0	0	0
chr1	1373730	1375495	AURKAIP1	-	54998	ENSG00000175756	NM_017900;NM_001127230;NM_001127229	aurora kinase A interacting protein 1	Yes	Sense	1	G4B.M_858	0	0	0	1	0	No	Sense	0		0	0	0	0	0
chr15	33858782	34075155	AVEN	-	57099	ENSG00000169857	NM_020371	apoptosis and caspase activation inhibitor	Yes	Sense	11	G4B.M_143308;G4B.M_143309;G4B.M_143312;G4B.M_143314;G4B.M_143316;G4B.M_143317;G4B.M_143318;G4B.M_143319;G4B.M_143321;G4B.M_143322;G4B.M_143323	0	0	0	8	0	No	Sense	0		0	0	0	0	0
chr12	57797376	57818704	AVIL	-	10677	ENSG00000135407	NM_006576	advillin	Yes	Sense	4	G4B.M_104465;G4B.M_104466;G4B.M_104467;G4B.M_104469	0	0	0	4	0	No	Sense	0		0	0	0	0	0
chr12	63142759	63151201	AVPR1A	-	552	ENSG00000166148	NM_000706	arginine vasopressin receptor 1A	Yes	Sense	1	G4B.M_104832	0	1	0	0	0	No	Sense	0		0	0	0	0	0
chr1	206106936	206117699	AVPR1B	-	553	ENSG00000198049	NM_000707	arginine vasopressin receptor 1B	Yes	Sense	4	G4B.M_38326;G4B.M_38327;G4B.M_38329;G4B.M_38330	0	0	0	2	1	No	Sense	0		0	0	0	0	0
chr1	179365720	179554735	AXDND1	+	126859	ENSG00000162779	NM_144696	axonemal dynein light chain domain containing 1	Yes	Sense	5	G4B.M_34077;G4B.M_34078;G4B.M_34079;G4B.M_34080;G4B.M_34084	0	0	0	4	0	No	Sense	0		0	0	0	0	0
chr7	99966720	99976042	AZGP1	-	563	ENSG00000160862	NM_001185	alpha-2-glycoprotein 1, zinc-binding	Yes	Sense	4	G4B.M_407520;G4B.M_407521;G4B.M_407524;G4B.M_407525	0	0	0	3	1	No	Sense	0		0	0	0	0	0
chr3	28315003	28349050	AZI2	-	64343	ENSG00000163512	NM_022461;NM_001271650;NM_001134433;NM_001134432	5-azacytidine induced 2	Yes	Sense	1	G4B.M_310064	0	0	0	0	0	No	Sense	0		0	0	0	0	0
chr8	102826111	102893864	AZIN1	-	51582	ENSG00000155096	NM_015878;NM_001363014;NM_001363024;NM_001363083;NM_001363013;NM_148174;NM_001363010;NM_001363011;NM_001363012;NM_001301668	antizyme inhibitor 1	Yes	Sense	8	G4B.M_429790;G4B.M_429791;G4B.M_429795;G4B.M_429796;G4B.M_429797;G4B.M_429798;G4B.M_429799;G4B.M_429800	1	0	0	0	0	No	Sense	0		0	0	0	0	0
chr1	235447190	235504452	B3GALNT2	-	148789	ENSG00000162885	NM_152490;NM_001277155	beta-1,3-N-acetylgalactosaminyltransferase 2	Yes	Sense	2	G4B.M_43611;G4B.M_43612	0	0	0	2	0	No	Sense	0		0	0	0	0	0
chr1	1232237	1235041	B3GALT6	+	126792	ENSG00000176022	NM_080605	beta-1,3-galactosyltransferase 6	Yes	Sense	3	G4B.M_669;G4B.M_671;G4B.M_672	1	0	0	0	1	No	Sense	0		0	0	0	0	0
chr11	62615296	62622154	B3GAT3	-	26229	ENSG00000149541	NM_012200;NM_001288721;NM_001288722;NM_001288723	beta-1,3-glucuronyltransferase 3	Yes	Sense	2	G4B.M_79258;G4B.M_79260	0	0	1	1	1	No	Sense	0		0	0	0	0	0
chr3	183253253	183298504	B3GNT5	+	84002	ENSG00000176597	NM_032047	UDP-GlcNAc:betaGal beta-1,3-N-acetylglucosaminyltransferase 5	Yes	Sense	6	G4B.M_328394;G4B.M_328395;G4B.M_328396;G4B.M_328397;G4B.M_328399;G4B.M_328401	0	0	0	0	1	No	Sense	0		0	0	0	0	0
chr16	67148104	67150998	B3GNT9	-	84752	ENSG00000237172	NM_033309	UDP-GlcNAc:betaGal beta-1,3-N-acetylglucosaminyltransferase 9	Yes	Sense	3	G4B.M_170466;G4B.M_170467;G4B.M_170468	0	0	0	0	0	No	Sense	0		0	0	0	0	0
chr17	49132460	49176840	B4GALNT2	+	124872	ENSG00000167080	NM_001159388;NM_001159387;NM_153446	beta-1,4-N-acetyl-galactosaminyltransferase 2	Yes	Sense	3	G4B.M_191799;G4B.M_191803;G4B.M_191804	1	0	0	2	0	No	Sense	0		0	0	0	0	0
chr11	66345374	66347629	B4GAT1	-	11041	ENSG00000174684	NM_006876	beta-1,4-glucuronyltransferase 1	Yes	Sense	1	G4B.M_81311	0	0	0	0	1	No	Sense	0		0	0	0	0	0
chr19	41354417	41364165	B9D2	-	80776	ENSG00000123810	NM_030578	B9 domain containing 2	Yes	Sense	2	G4B.M_227274;G4B.M_227276	0	0	0	1	0	No	Sense	0		0	0	0	0	0
chr9	33247820	33264720	BAG1	-	573	ENSG00000107262	NM_004323;NM_001349286;NM_001349299;NM_001172415	BAG cochaperone 1	Yes	Sense	5	G4B.M_440010;G4B.M_440011;G4B.M_440013;G4B.M_440014;G4B.M_440015	3	0	0	2	0	No	Sense	0		0	0	0	0	0
chr10	119651380	119677819	BAG3	+	9531	ENSG00000151929	NM_004281	BAG cochaperone 3	Yes	Sense	4	G4B.M_63658;G4B.M_63659;G4B.M_63662;G4B.M_63665	2	0	0	2	0	No	Sense	0		0	0	0	0	0
chr9	132582606	132590252	BARHL1	+	56751	ENSG00000125492	NM_020064	BarH like homeobox 1	Yes	Sense	6	G4B.M_454874;G4B.M_454877;G4B.M_454878;G4B.M_454879;G4B.M_454880;G4B.M_454881	2	0	0	4	0	No	Sense	0		0	0	0	0	0
chr11	129375848	129452279	BARX2	+	8538	ENSG00000043039	NM_003658	BARX homeobox 2	Yes	Sense	15	G4B.M_93402;G4B.M_93403;G4B.M_93407;G4B.M_93408;G4B.M_93409;G4B.M_93410;G4B.M_93411;G4B.M_93412;G4B.M_93413;G4B.M_93416;G4B.M_93417;G4B.M_93418;G4B.M_93423;G4B.M_93424;G4B.M_93425	2	0	1	12	1	No	Sense	0		0	0	0	0	0
chr19	48954815	48961798	BAX	+	581	ENSG00000087088	NM_001291428;NM_138761;NM_001291429;NM_001291430;NM_138764;NM_138763;NM_001291431;NM_004324	BCL2 associated X, apoptosis regulator	Yes	Sense	2	G4B.M_230552;G4B.M_230554	0	0	1	2	0	No	Sense	0		0	0	0	0	0
chr2	159318979	159616569	BAZ2B	-	29994	ENSG00000123636	NM_001289975;NM_001329858;NM_001329857;NM_013450	bromodomain adjacent to zinc finger domain 2B	Yes	Sense	8	G4B.M_258354;G4B.M_258355;G4B.M_258356;G4B.M_258358;G4B.M_258360;G4B.M_258361;G4B.M_258363;G4B.M_258366	0	0	0	5	0	No	Sense	0		0	0	0	0	0
chr11	27040725	27127809	BBOX1	+	8424	ENSG00000129151	NM_001376261;NM_003986;NM_001376260;NM_001376258;NM_001376259	gamma-butyrobetaine hydroxylase 1	Yes	Sense	3	G4B.M_74357;G4B.M_74358;G4B.M_74362	1	0	0	2	0	No	Sense	0		0	0	0	0	0
chr15	72686179	72738475	BBS4	+	585	ENSG00000140463	NM_001252678;NM_033028;NM_001320665	Bardet-Biedl syndrome 4	Yes	Sense	2	G4B.M_149693;G4B.M_149694	1	0	0	1	0	No	Sense	0		0	0	0	0	0
chr2	169479480	169506655	BBS5	+	129880	ENSG00000163093	NM_152384	Bardet-Biedl syndrome 5	Yes	Sense	1	G4B.M_259105	0	0	0	1	0	No	Sense	0		0	0	0	0	0
chr4	121824329	121870487	BBS7	-	55212	ENSG00000138686	NM_176824;NM_018190	Bardet-Biedl syndrome 7	Yes	Sense	5	G4B.M_343538;G4B.M_343539;G4B.M_343540;G4B.M_343542;G4B.M_343543	0	0	0	5	0	No	Sense	0		0	0	0	0	0
chr1	114567557	114581629	BCAS2	-	10286	ENSG00000116752	NM_005872	BCAS2 pre-mRNA processing factor	Yes	Sense	2	G4B.M_26004;G4B.M_26005	0	0	0	2	0	No	Sense	0		0	0	0	0	0
chr12	49836043	49843106	BCDIN3D	-	144233	ENSG00000186666	NM_181708	BCDIN3 domain containing RNA methyltransferase	Yes	Sense	3	G4B.M_101516;G4B.M_101518;G4B.M_101520	1	0	0	1	1	No	Sense	0		0	0	0	0	0
chr3	165772904	165837462	BCHE	-	590	ENSG00000114200	NM_000055	butyrylcholinesterase	Yes	Sense	4	G4B.M_327005;G4B.M_327008;G4B.M_327009;G4B.M_327010	0	0	0	4	0	No	Sense	0		0	0	0	0	0
chr19	49665142	49673916	BCL2L12	+	83596	ENSG00000126453	NM_001282521;NM_001282519;NM_001282516;NM_001282520;NM_001040668;NM_001282517;NM_138639;NM_001385706	BCL2 like 12	Yes	Sense	1	G4B.M_230996	0	0	0	1	0	No	Sense	0		0	0	0	0	0
chr12	12049844	12211084	BCL2L14	+	79370	ENSG00000121380	NM_001370269;NM_001370268;NM_138723;NM_138722;NM_030766	BCL2 like 14	Yes	Sense	12	G4B.M_97942;G4B.M_97943;G4B.M_97944;G4B.M_97945;G4B.M_97946;G4B.M_97947;G4B.M_97950;G4B.M_97951;G4B.M_97952;G4B.M_97953;G4B.M_97954;G4B.M_97957	0	0	0	2	0	No	Sense	0		0	0	0	0	0
chr6	136256627	136289851	BCLAF1	-	9774	ENSG00000029363	NM_014739;NM_001386693;NM_001386701;NM_001386700;NM_001386704;NM_001386697;NM_001386694;NM_001363659;NM_001386696;NM_001386695;NM_001077441;NM_001386703;NM_001386702;NM_001301038;NM_001386698;NM_001077440	BCL2 associated transcription factor 1	Yes	Sense	2	G4B.M_387790;G4B.M_387791	1	0	0	0	0	No	Sense	0		0	0	0	0	0
chrX	19912860	19970298	BCLAF3	-	256643	ENSG00000173681	NM_198279;NM_001367774	BCLAF1 and THRAP3 family member 3	Yes	Sense	2	G4B.M_461697;G4B.M_461698	0	0	0	2	0	No	Sense	0		0	0	0	0	0
chr11	112175510	112224699	BCO2	+	83875	ENSG00000197580	NM_031938;NM_001256398;NM_001037290;NM_001256397;NM_001256400	beta-carotene oxygenase 2	Yes	Sense	5	G4B.M_88572;G4B.M_88573;G4B.M_88575;G4B.M_88576;G4B.M_88577	0	0	0	5	0	No	Sense	0		0	0	0	0	0
chr2	218658764	218663443	BCS1L	+	617	ENSG00000074582	NM_001371443;NM_001079866;NM_001371447;NM_001318836;NM_001371444;NM_004328;NM_001371449;NM_001257343;NM_001257342;NM_001257344;NM_001371448;NM_001320717;NM_001374085;NM_001371446;NM_001371451;NM_001371450;NM_001374086;NM_001371454;NM_001371453;NM_001371456;NM_001371455;NM_001371452	BCS1 homolog, ubiquinol-cytochrome c reductase complex chaperone	Yes	Sense	4	G4B.M_263926;G4B.M_263927;G4B.M_263928;G4B.M_263929	0	1	1	2	0	No	Sense	0		0	0	0	0	0
chr14	96256210	96268967	BDKRB1	+	623	ENSG00000100739	NM_000710;NM_001386007	bradykinin receptor B1	Yes	Sense	3	G4B.M_136235;G4B.M_136236;G4B.M_136237	0	0	0	3	0	No	Sense	0		0	0	0	0	0
chrX	18162931	18220886	BEND2	-	139105	ENSG00000177324	NM_153346;NM_001184767	BEN domain containing 2	Yes	Sense	2	G4B.M_461396;G4B.M_461397	0	0	0	2	0	No	Sense	0		0	0	0	0	0
chr12	69643360	69699476	BEST3	-	144453	ENSG00000127325	NM_001282614;NM_152439;NM_032735;NM_001282613;NM_001282615;NM_001282616	bestrophin 3	Yes	Sense	2	G4B.M_105480;G4B.M_105482	0	0	0	2	0	No	Sense	0		0	0	0	0	0
chr1	44783585	44788170	BEST4	-	266675	ENSG00000142959	NM_153274	bestrophin 4	Yes	Sense	2	G4B.M_17602;G4B.M_17604	0	1	0	0	0	No	Sense	0		0	0	0	0	0
chr7	93962762	94004382	BET1	-	10282	ENSG00000105829	NM_005868;NM_001317739	Bet1 golgi vesicular membrane trafficking protein	Yes	Sense	1	G4B.M_406675	0	0	0	0	0	No	Sense	0		0	0	0	0	0
chrX	103062651	103064171	BEX1	-	55859	ENSG00000133169	NM_018476	brain expressed X-linked 1	Yes	Sense	3	G4B.M_469495;G4B.M_469496;G4B.M_469497	1	0	0	2	0	No	Sense	0		0	0	0	0	0
chrX	103376395	103378164	BEX3	+	27018	ENSG00000166681	NM_206917;NM_206915;NM_014380;NM_001282674	brain expressed X-linked 3	Yes	Sense	2	G4B.M_469556;G4B.M_469557	0	1	0	1	0	No	Sense	0		0	0	0	0	0
chrX	103215108	103217246	BEX4	+	56271	ENSG00000102409	NM_001080425;NM_001127688	brain expressed X-linked 4	Yes	Sense	3	G4B.M_469523;G4B.M_469524;G4B.M_469525	1	0	0	2	0	No	Sense	0		0	0	0	0	0
chr16	14632931	14669236	BFAR	+	51283	ENSG00000103429	NM_016561;NM_001330500	bifunctional apoptosis regulator	Yes	Sense	8	G4B.M_161776;G4B.M_161777;G4B.M_161778;G4B.M_161779;G4B.M_161780;G4B.M_161784;G4B.M_161785;G4B.M_161786	2	0	0	2	1	No	Sense	0		0	0	0	0	0
chr1	156242184	156243317	BGLAP	+	632	ENSG00000242252	NM_199173	bone gamma-carboxyglutamate protein	Yes	Sense	1	G4B.M_30028	0	0	0	0	0	No	Sense	0		0	0	0	0	0
chr17	1270444	1271815	BHLHA9	+	727857	ENSG00000205899	NM_001164405	basic helix-loop-helix family member a9	Yes	Sense	2	G4B.M_177645;G4B.M_177647	2	0	0	0	0	No	Sense	0		0	0	0	0	0
chrX	102720688	102753540	BHLHB9	+	80823	ENSG00000198908	NM_030639;NM_001142524;NM_001142527;NM_001142525;NM_001142526;NM_001142528;NM_001142529;NM_001142530	basic helix-loop-helix family member b9	Yes	Sense	6	G4B.M_469452;G4B.M_469453;G4B.M_469454;G4B.M_469457;G4B.M_469459;G4B.M_469460	0	0	0	6	0	No	Sense	0		0	0	0	0	0
chr8	64580365	64583627	BHLHE22	+	27319	ENSG00000180828	NM_152414	basic helix-loop-helix family member e22	Yes	Sense	2	G4B.M_426412;G4B.M_426413	1	1	0	0	0	No	Sense	0		0	0	0	0	0
chr20	63005927	63007035	BHLHE23	-	128408	ENSG00000125533	NM_080606	basic helix-loop-helix family member e23	Yes	Sense	3	G4B.M_284477;G4B.M_284478;G4B.M_284479	1	2	0	0	0	No	Sense	0		0	0	0	0	0
chr5	79111809	79132288	BHMT	+	635	ENSG00000145692	NM_001713	betaine--homocysteine S-methyltransferase	Yes	Sense	1	G4B.M_357141	0	0	0	1	0	No	Sense	0		0	0	0	0	0
chr5	79069767	79090069	BHMT2	+	23743	ENSG00000132840	NM_017614;NM_001178005	betaine--homocysteine S-methyltransferase 2	Yes	Sense	5	G4B.M_357129;G4B.M_357131;G4B.M_357132;G4B.M_357133;G4B.M_357135	0	0	0	5	0	No	Sense	0		0	0	0	0	0
chr12	51281038	51324668	BIN2	-	51411	ENSG00000110934	NM_001290008;NM_001364781;NM_001364779;NM_001364780;NM_016293;NM_001290009;NM_001290007	bridging integrator 2	Yes	Sense	9	G4B.M_101816;G4B.M_101817;G4B.M_101818;G4B.M_101819;G4B.M_101820;G4B.M_101821;G4B.M_101824;G4B.M_101826;G4B.M_101827	0	0	0	7	1	No	Sense	0		0	0	0	0	0
chr17	78214186	78225636	BIRC5	+	332	ENSG00000089685	NM_001012271;NM_001168;NM_001012270	baculoviral IAP repeat containing 5	Yes	Sense	2	G4B.M_199092;G4B.M_199094	1	0	0	0	1	No	Sense	0		0	0	0	0	0
chr2	32357028	32618899	BIRC6	+	57448	ENSG00000115760	NM_016252;NM_001378125	baculoviral IAP repeat containing 6	Yes	Sense	8	G4B.M_241147;G4B.M_241148;G4B.M_241150;G4B.M_241151;G4B.M_241152;G4B.M_241153;G4B.M_241156;G4B.M_241158	1	0	0	7	0	No	Sense	0		0	0	0	0	0
chr17	30248203	30292056	BLMH	-	642	ENSG00000108578	NM_000386	bleomycin hydrolase	Yes	Sense	1	G4B.M_185182	0	0	0	1	0	No	Sense	0		0	0	0	0	0
chr4	6716174	6717664	BLOC1S4	+	55330	ENSG00000186222	NM_018366	biogenesis of lysosomal organelles complex 1 subunit 4	Yes	Sense	1	G4B.M_334039	0	0	0	0	0	No	Sense	0		0	0	0	0	0
chr6	8013567	8064396	BLOC1S5	-	63915	ENSG00000188428	NM_001199322;NM_201280;NM_001199323	biogenesis of lysosomal organelles complex 1 subunit 5	Yes	Sense	2	G4B.M_372715;G4B.M_372716	0	0	0	2	0	No	Sense	0		0	0	0	0	0
chr1	169367970	169396540	BLZF1	+	8548	ENSG00000117475	NM_001320972;NM_001320973;NM_003666	basic leucine zipper nuclear factor 1	Yes	Sense	2	G4B.M_32885;G4B.M_32886	0	1	0	1	0	No	Sense	0		0	0	0	0	0
chr2	68860909	68871397	BMP10	-	27302	ENSG00000163217	NM_014482	bone morphogenetic protein 10	Yes	Sense	1	G4B.M_245462	0	0	0	0	1	No	Sense	0		0	0	0	0	0
chr20	6767686	6780246	BMP2	+	650	ENSG00000125845	NM_001200	bone morphogenetic protein 2	Yes	Sense	1	G4B.M_271883	0	0	0	0	0	No	Sense	0		0	0	0	0	0
chr4	78776342	78916365	BMP2K	+	55589	ENSG00000138756	NM_198892;NM_017593	BMP2 inducible kinase	Yes	Sense	6	G4B.M_340596;G4B.M_340597;G4B.M_340598;G4B.M_340600;G4B.M_340601;G4B.M_340602	0	0	0	6	0	No	Sense	0		0	0	0	0	0
chr6	55753653	55875590	BMP5	-	653	ENSG00000112175	NM_001329756;NM_001329754;NM_021073	bone morphogenetic protein 5	Yes	Sense	2	G4B.M_382037;G4B.M_382039	1	0	0	1	0	No	Sense	0		0	0	0	0	0
chr10	86756601	86932825	BMPR1A	+	657	ENSG00000107779	NM_004329	bone morphogenetic protein receptor type 1A	Yes	Sense	6	G4B.M_57780;G4B.M_57781;G4B.M_57789;G4B.M_57790;G4B.M_57793;G4B.M_57794	2	0	0	4	0	No	Sense	0		0	0	0	0	0
chr5	173144442	173164387	BNIP1	+	662	ENSG00000113734	NM_013979;NM_001205;NM_013980;NM_013978	BCL2 interacting protein 1	Yes	Sense	3	G4B.M_368108;G4B.M_368109;G4B.M_368110	0	1	0	2	0	No	Sense	0		0	0	0	0	0
chr4	13568738	13627725	BOD1L1	-	259282	ENSG00000038219	NM_148894	biorientation of chromosomes in cell division 1 like 1	Yes	Sense	4	G4B.M_335828;G4B.M_335829;G4B.M_335830;G4B.M_335832	0	0	0	4	0	No	Sense	0		0	0	0	0	0
chr13	72727749	72756198	BORA	+	79866	ENSG00000136122	NM_001286746;NM_024808;NM_001286747;NM_001366664	BORA aurora kinase A activator	Yes	Sense	3	G4B.M_121248;G4B.M_121250;G4B.M_121251	0	0	0	3	0	No	Sense	0		0	0	0	0	0
chr7	134646811	134679816	BPGM	+	669	ENSG00000172331	NM_001724;NM_001293085;NM_199186	bisphosphoglycerate mutase	Yes	Sense	2	G4B.M_412202;G4B.M_412204	0	0	0	2	0	No	Sense	0		0	0	0	0	0
chr20	33161768	33181412	BPIFA2	+	140683	ENSG00000131050	NM_001319164;NM_080574	BPI fold containing family A member 2	Yes	Sense	2	G4B.M_275864;G4B.M_275867	0	0	0	0	0	No	Sense	0		0	0	0	0	0
chr22	32413847	32464484	BPIFC	-	254240	ENSG00000184459	NM_174932	BPI fold containing family C	Yes	Sense	4	G4B.M_297679;G4B.M_297682;G4B.M_297684;G4B.M_297685	0	0	0	4	0	No	Sense	0		0	0	0	0	0
chr1	220057482	220090462	BPNT1	-	10380	ENSG00000162813	NM_006085;NM_001286149;NM_001286151;NM_001286150	3'(2'), 5'-bisphosphate nucleotidase 1	Yes	Sense	1	G4B.M_40450	0	0	0	1	0	No	Sense	0		0	0	0	0	0
chr17	67825503	67984378	BPTF	+	2186	ENSG00000171634	NM_182641;NM_004459	bromodomain PHD finger transcription factor	Yes	Sense	3	G4B.M_195725;G4B.M_195726;G4B.M_195730	0	0	0	3	0	No	Sense	0		0	0	0	0	0
chr7	140719327	140924929	BRAF	-	673	ENSG00000157764	NM_001378470;NM_001378475;NM_001378471;NM_001378468;NM_001354609;NM_001378467;NM_001378472;NM_001374258;NM_001378474;NM_001378469;NM_004333;NM_001378473;NM_001374244	B-Raf proto-oncogene, serine/threonine kinase	Yes	Sense	10	G4B.M_413051;G4B.M_413052;G4B.M_413053;G4B.M_413061;G4B.M_413066;G4B.M_413068;G4B.M_413070;G4B.M_413072;G4B.M_413073;G4B.M_413074	0	0	0	8	2	No	Sense	0		0	0	0	0	0
chr12	111642146	111685956	BRAP	-	8315	ENSG00000089234	NM_006768	BRCA1 associated protein	Yes	Sense	2	G4B.M_109812;G4B.M_109813	0	0	0	2	0	No	Sense	0		0	0	0	0	0
chr13	32315086	32400268	BRCA2	+	675	ENSG00000139618	NM_000059	BRCA2 DNA repair associated	Yes	Sense	1	G4B.M_118128	0	0	0	0	0	No	Sense	0		0	0	0	0	0
chrX	155071420	155123077	BRCC3	+	79184	ENSG00000185515	NM_001242640;NM_001018055;NM_024332	BRCA1/BRCA2-containing complex subunit 3	Yes	Sense	4	G4B.M_475729;G4B.M_475730;G4B.M_475731;G4B.M_475732	0	0	0	4	0	No	Sense	0		0	0	0	0	0
chr9	134025481	134034666	BRD3OS	+	266655	ENSG00000235106	NM_001355256	BRD3 opposite strand	Yes	Sense	3	G4B.M_455759;G4B.M_455761;G4B.M_455762	0	0	0	0	1	No	Sense	0		0	0	0	0	0
chr5	138139770	138178953	BRD8	-	10902	ENSG00000112983	NM_139199;NM_001300966;NM_006696;NM_001300962;NM_001300961;NM_001164326	bromodomain containing 8	Yes	Sense	5	G4B.M_362213;G4B.M_362214;G4B.M_362215;G4B.M_362216;G4B.M_362217	0	0	0	5	0	No	Sense	0		0	0	0	0	0
chr8	37843268	37849861	BRF2	-	55290	ENSG00000104221	NM_018310	BRF2 RNA polymerase III transcription initiation factor subunit	Yes	Sense	3	G4B.M_423623;G4B.M_423625;G4B.M_423626	0	0	0	2	0	No	Sense	0		0	0	0	0	0
chr16	2209253	2210905	BRICD5	-	283870	ENSG00000182685	NM_182563	BRICHOS domain containing 5	Yes	Sense	4	G4B.M_158632;G4B.M_158633;G4B.M_158636;G4B.M_158638	1	0	0	2	1	No	Sense	0		0	0	0	0	0
chr17	61679139	61863559	BRIP1	-	83990	ENSG00000136492	NM_032043	BRCA1 interacting protein C-terminal helicase 1	Yes	Sense	2	G4B.M_194464;G4B.M_194466	0	1	0	1	0	No	Sense	0		0	0	0	0	0
chr3	10115675	10127190	BRK1	+	55845	ENSG00000254999	NM_018462	BRICK1 subunit of SCAR/WAVE actin nucleating complex	Yes	Sense	1	G4B.M_307162	0	0	1	1	0	No	Sense	0		0	0	0	0	0
chrX	136487947	136493780	BRS3	+	680	ENSG00000102239	NM_001727	bombesin receptor subtype 3	Yes	Sense	1	G4B.M_472795	1	0	0	0	0	No	Sense	0		0	0	0	0	0
chr11	62689289	62709845	BSCL2	-	26580	ENSG00000168000	NM_001122955;NM_001386027;NM_001386028;NM_001130702;NM_032667	BSCL2 lipid droplet biogenesis associated, seipin	Yes	Sense	8	G4B.M_79286;G4B.M_79287;G4B.M_79288;G4B.M_79291;G4B.M_79292;G4B.M_79293;G4B.M_79299;G4B.M_79301	0	0	0	3	3	No	Sense	0		0	0	0	0	0
chr1	54998933	55017172	BSND	+	7809	ENSG00000162399	NM_057176	barttin CLCNK type accessory subunit beta	Yes	Sense	6	G4B.M_19918;G4B.M_19919;G4B.M_19920;G4B.M_19921;G4B.M_19923;G4B.M_19925	1	2	0	3	0	No	Sense	0		0	0	0	0	0
chr19	47968046	47992170	BSPH1	-	100131137	ENSG00000188334	NM_001128326	binder of sperm protein homolog 1	Yes	Sense	7	G4B.M_230091;G4B.M_230092;G4B.M_230094;G4B.M_230095;G4B.M_230096;G4B.M_230097;G4B.M_230098	0	0	0	5	0	No	Sense	0		0	0	0	0	0
chr11	122977570	122981834	BSX	-	390259	ENSG00000188909	NM_001098169	brain specific homeobox	Yes	Sense	3	G4B.M_91940;G4B.M_91941;G4B.M_91942	0	0	1	2	1	No	Sense	0		0	0	0	0	0
chr10	91923770	92030325	BTAF1	+	9044	ENSG00000095564	NM_003972	B-TFIID TATA-box binding protein associated factor 1	Yes	Sense	3	G4B.M_58323;G4B.M_58325;G4B.M_58326	0	0	0	3	0	No	Sense	0		0	0	0	0	0
chr11	13388008	13463297	BTBD10	-	84280	ENSG00000148925	NM_032320;NM_001297742;NM_001297741	BTB domain containing 10	Yes	Sense	1	G4B.M_72753	0	0	0	0	0	No	Sense	0		0	0	0	0	0
chr11	57743514	57751781	BTBD18	-	643376	ENSG00000233436	NM_001145101	BTB domain containing 18	Yes	Sense	3	G4B.M_77963;G4B.M_77964;G4B.M_77965	1	0	0	0	0	No	Sense	0		0	0	0	0	0
chr1	44808482	44815585	BTBD19	+	149478	ENSG00000222009	NM_001136537	BTB domain containing 19	Yes	Sense	6	G4B.M_17614;G4B.M_17615;G4B.M_17617;G4B.M_17619;G4B.M_17620;G4B.M_17621	2	0	0	4	0	No	Sense	0		0	0	0	0	0
chr1	92080305	92184725	BTBD8	+	284697	ENSG00000189195	NM_001376131;NM_015237	BTB domain containing 8	Yes	Sense	3	G4B.M_23410;G4B.M_23412;G4B.M_23414	0	0	0	3	0	No	Sense	0		0	0	0	0	0
chr3	15601341	15722311	BTD	+	686	ENSG00000169814	NM_001281723;NM_001323582;NM_001281726;NM_001370658;NM_001370752;NM_001370753;NM_001281724;NM_001281725	biotinidase	Yes	Sense	4	G4B.M_308955;G4B.M_308956;G4B.M_308958;G4B.M_308960	0	0	0	0	0	No	Sense	0		0	0	0	0	0
chr5	73498408	73505635	BTF3	+	689	ENSG00000145741	NM_001207;NM_001037637	basic transcription factor 3	Yes	Sense	2	G4B.M_356426;G4B.M_356427	0	1	0	1	0	No	Sense	0		0	0	0	0	0
chr1	52056199	52090716	BTF3L4	+	91408	ENSG00000134717	NM_152265;NM_001243767;NM_001136497	basic transcription factor 3 like 4	Yes	Sense	4	G4B.M_18969;G4B.M_18970;G4B.M_18972;G4B.M_18976	2	0	0	1	0	No	Sense	0		0	0	0	0	0
chr12	92140278	92145846	BTG1	-	694	ENSG00000133639	NM_001731	BTG anti-proliferation factor 1	Yes	Sense	2	G4B.M_106747;G4B.M_106748	2	0	0	0	0	No	Sense	0		0	0	0	0	0
chr11	111467526	111512354	BTG4	-	54766	ENSG00000137707	NM_017589;NM_001367974;NM_001367975;NM_001367976	BTG anti-proliferation factor 4	Yes	Sense	3	G4B.M_88474;G4B.M_88475;G4B.M_88476	0	0	0	2	0	No	Sense	0		0	0	0	0	0
chrX	101349447	101390796	BTK	-	695	ENSG00000010671	NM_001287345;NM_001287344;NM_000061	Bruton tyrosine kinase	Yes	Sense	5	G4B.M_469249;G4B.M_469251;G4B.M_469252;G4B.M_469254;G4B.M_469255	0	0	0	5	0	No	Sense	0		0	0	0	0	0
chr3	112463966	112499472	BTLA	-	151888	ENSG00000186265	NM_181780;NM_001085357	B and T lymphocyte associated	Yes	Sense	1	G4B.M_319804	0	0	0	1	0	No	Sense	0		0	0	0	0	0
chr6	26500303	26510425	BTN1A1	+	696	ENSG00000124557	NM_001732	butyrophilin subfamily 1 member A1	Yes	Sense	2	G4B.M_374945;G4B.M_374946	1	0	0	0	1	No	Sense	0		0	0	0	0	0
chr6	26457904	26476621	BTN2A1	+	11120	ENSG00000112763	NM_007049;NM_078476;NM_001197234;NM_001197233	butyrophilin subfamily 2 member A1	Yes	Sense	1	G4B.M_374940	0	0	0	0	0	No	Sense	0		0	0	0	0	0
chr6	26402237	26415208	BTN3A1	+	11119	ENSG00000026950	NM_194441;NM_001145009;NM_007048;NM_001145008	butyrophilin subfamily 3 member A1	Yes	Sense	1	G4B.M_374928	0	0	0	1	0	No	Sense	0		0	0	0	0	0
chr6	32393963	32407128	BTNL2	-	56244	ENSG00000204290	NM_001304561	butyrophilin like 2	Yes	Sense	1	G4B.M_376440	0	0	0	1	0	No	Sense	0		0	0	0	0	0
chr5	180988846	181006727	BTNL3	+	10917	ENSG00000168903	NM_197975	butyrophilin like 3	Yes	Sense	3	G4B.M_370752;G4B.M_370756;G4B.M_370757	0	0	0	3	0	No	Sense	0		0	0	0	0	0
chr11	116748170	116772987	BUD13	-	84811	ENSG00000137656	NM_001159736;NM_032725	BUD13 homolog	Yes	Sense	3	G4B.M_89761;G4B.M_89762;G4B.M_89764	1	0	0	1	1	No	Sense	0		0	0	0	0	0
chr6	105096822	105137157	BVES	-	11149	ENSG00000112276	NM_001199563;NM_007073;NM_147147	blood vessel epicardial substance	Yes	Sense	7	G4B.M_385080;G4B.M_385081;G4B.M_385082;G4B.M_385084;G4B.M_385085;G4B.M_385087;G4B.M_385090	1	0	0	4	2	No	Sense	0		0	0	0	0	0
chr6	41921499	41933046	BYSL	+	705	ENSG00000112578	NM_004053	bystin like	Yes	Sense	4	G4B.M_379834;G4B.M_379835;G4B.M_379837;G4B.M_379838	1	0	0	2	0	No	Sense	0		0	0	0	0	0
chr10	49299170	49327492	C10orf71	+	118461	ENSG00000177354	NM_001135196	chromosome 10 open reading frame 71	Yes	Sense	5	G4B.M_52092;G4B.M_52093;G4B.M_52096;G4B.M_52097;G4B.M_52098	0	0	0	1	0	No	Sense	0		0	0	0	0	0
chr10	102449837	102451543	C10orf95	-	79946	ENSG00000120055	NM_001363580	chromosome 10 open reading frame 95	Yes	Sense	1	G4B.M_60715	0	0	0	0	1	No	Sense	0		0	0	0	0	0
chr10	84173801	84185294	C10orf99	+	387695	ENSG00000188373	NM_207373	chromosome 10 open reading frame 99	Yes	Sense	2	G4B.M_57220;G4B.M_57221	0	0	0	2	0	No	Sense	0		0	0	0	0	0
chr11	8920076	8933006	C11orf16	-	56673	ENSG00000176029	NM_020643	chromosome 11 open reading frame 16	Yes	Sense	1	G4B.M_71922	0	0	0	1	0	No	Sense	0		0	0	0	0	0
chr11	6205557	6211135	C11orf42	+	160298	ENSG00000180878	NM_173525	chromosome 11 open reading frame 42	Yes	Sense	1	G4B.M_71276	0	0	0	1	0	No	Sense	0		0	0	0	0	0
chr11	65916810	65919062	C11orf68	-	83638	ENSG00000175573	NM_001135635;NM_031450	chromosome 11 open reading frame 68	Yes	Sense	2	G4B.M_81059;G4B.M_81064	1	0	0	0	0	No	Sense	0		0	0	0	0	0
chr11	114391443	114400511	C11orf71	-	54494	ENSG00000180425	NM_019021;NM_001271562	chromosome 11 open reading frame 71	Yes	Sense	1	G4B.M_89115	0	0	0	0	0	No	Sense	0		0	0	0	0	0
chr11	33698261	33700801	C11orf91	-	100131378	ENSG00000205177	NM_001166692	chromosome 11 open reading frame 91	Yes	Sense	2	G4B.M_74990;G4B.M_74991	2	0	0	0	0	No	Sense	0		0	0	0	0	0
chr11	62662817	62665210	C11orf98	-	102288414	ENSG00000278615	NM_001286086	chromosome 11 open reading frame 98	Yes	Sense	1	G4B.M_79274	0	0	0	1	0	No	Sense	0		0	0	0	0	0
chr12	88033846	88050160	C12orf29	+	91298	ENSG00000133641	NM_001009894	chromosome 12 open reading frame 29	Yes	Sense	3	G4B.M_106475;G4B.M_106476;G4B.M_106477	0	0	0	2	0	No	Sense	0		0	0	0	0	0
chr12	4487735	4538508	C12orf4	-	57102	ENSG00000047621	NM_001352962;NM_001346157;NM_001346156;NM_001346155;NM_001304811;NM_001346153;NM_020374	chromosome 12 open reading frame 4	Yes	Sense	1	G4B.M_96375	0	0	0	1	0	No	Sense	0		0	0	0	0	0
chr12	39626167	39908300	C12orf40	+	283461	ENSG00000180116	NM_001319247;NM_001031748	chromosome 12 open reading frame 40	Yes	Sense	8	G4B.M_100084;G4B.M_100088;G4B.M_100089;G4B.M_100090;G4B.M_100091;G4B.M_100092;G4B.M_100093;G4B.M_100094	0	0	0	1	0	No	Sense	0		0	0	0	0	0
chr12	14803666	14906586	C12orf60	+	144608	ENSG00000182993	NM_175874	chromosome 12 open reading frame 60	Yes	Sense	4	G4B.M_98343;G4B.M_98346;G4B.M_98350;G4B.M_98353	1	0	0	0	0	No	Sense	0		0	0	0	0	0
chr12	123233385	123258079	C12orf65	+	91574	ENSG00000130921	NM_152269;NM_001194995;NM_001143905	chromosome 12 open reading frame 65	Yes	Sense	4	G4B.M_112672;G4B.M_112673;G4B.M_112676;G4B.M_112677	2	0	0	0	0	No	Sense	0		0	0	0	0	0
chr12	64186316	64222296	C12orf66	-	144577	ENSG00000174206	NM_001300940;NM_152440;NM_001300941	chromosome 12 open reading frame 66	Yes	Sense	2	G4B.M_104912;G4B.M_104913	0	0	0	2	0	No	Sense	0		0	0	0	0	0
chr12	27081057	27082578	C12orf71	-	728858	ENSG00000214700	NM_001384983;NM_001080406	chromosome 12 open reading frame 71	Yes	Sense	1	G4B.M_99192	0	0	0	0	0	No	Sense	0		0	0	0	0	0
chr12	103940763	103965708	C12orf73	-	728568	ENSG00000204954	NM_001135570	chromosome 12 open reading frame 73	Yes	Sense	1	G4B.M_108021	1	0	0	0	0	No	Sense	0		0	0	0	0	0
chr13	51082119	51200252	C13orf42	-	647166	ENSG00000226792	NM_001351589	chromosome 13 open reading frame 42	Yes	Sense	13	G4B.M_120159;G4B.M_120160;G4B.M_120161;G4B.M_120163;G4B.M_120166;G4B.M_120167;G4B.M_120168;G4B.M_120169;G4B.M_120171;G4B.M_120172;G4B.M_120173;G4B.M_120174;G4B.M_120175	0	0	0	13	0	No	Sense	0		0	0	0	0	0
chr15	45430579	45448761	C15orf48	+	84419	ENSG00000166920	NM_197955;NM_032413	chromosome 15 open reading frame 48	Yes	Sense	1	G4B.M_145177	0	0	0	1	0	No	Sense	0		0	0	0	0	0
chr15	55408495	55418798	C15orf65	+	145788	ENSG00000261652	NM_001198784	chromosome 15 open reading frame 65	Yes	Sense	2	G4B.M_146168;G4B.M_146171	1	0	0	1	0	No	Sense	0		0	0	0	0	0
chr16	46796603	46831180	C16orf87	-	388272	ENSG00000155330	NM_001348660;NM_001348661;NM_001001436	chromosome 16 open reading frame 87	Yes	Sense	3	G4B.M_166586;G4B.M_166587;G4B.M_166588	3	0	0	0	0	No	Sense	0		0	0	0	0	0
chr16	3493484	3495489	C16orf90	-	646174	ENSG00000215131	NM_001353385;NM_001080524	chromosome 16 open reading frame 90	Yes	Sense	1	G4B.M_159336	0	0	0	1	0	No	Sense	0		0	0	0	0	0
chr16	1419752	1420756	C16orf91	-	283951	ENSG00000174109	NM_001272051	chromosome 16 open reading frame 91	Yes	Sense	1	G4B.M_158016	1	0	0	0	0	No	Sense	0		0	0	0	0	0
chr16	30023198	30027736	C16orf92	+	146378	ENSG00000167194	NM_001109659;NM_001109660;NM_001353379	chromosome 16 open reading frame 92	Yes	Sense	2	G4B.M_165084;G4B.M_165092	1	0	0	0	0	No	Sense	0		0	0	0	0	0
chr17	7014495	7017525	C17orf49	+	124944	ENSG00000258315	NM_001142798;NM_001142799;NM_174893	chromosome 17 open reading frame 49	Yes	Sense	2	G4B.M_179751;G4B.M_179753	1	0	0	1	0	No	Sense	0		0	0	0	0	0
chr17	35760887	35765079	C17orf50	+	146853	ENSG00000270806	NM_145272	chromosome 17 open reading frame 50	Yes	Sense	1	G4B.M_186551	0	0	0	1	0	No	Sense	0		0	0	0	0	0
chr17	67991099	67996469	C17orf58	-	284018	ENSG00000186665	NM_001382359;NM_181656;NM_181655	chromosome 17 open reading frame 58	Yes	Sense	4	G4B.M_195733;G4B.M_195734;G4B.M_195735;G4B.M_195736	1	1	0	2	0	No	Sense	0		0	0	0	0	0
chr17	32324565	32350023	C17orf75	-	64149	ENSG00000108666	NM_022344	chromosome 17 open reading frame 75	Yes	Sense	1	G4B.M_185659	0	0	0	1	0	No	Sense	0		0	0	0	0	0
chr17	37375985	37392708	C17orf78	+	284099	ENSG00000278505	NM_001321399;NM_173625	chromosome 17 open reading frame 78	Yes	Sense	1	G4B.M_187111	0	0	0	1	0	No	Sense	0		0	0	0	0	0
chr18	35972625	35979286	C18orf21	+	83608	ENSG00000141428	NM_031446;NM_001201475;NM_001201474;NM_001201476	chromosome 18 open reading frame 21	Yes	Sense	2	G4B.M_205950;G4B.M_205951	2	0	0	0	0	No	Sense	0		0	0	0	0	0
chr18	46173553	46266992	C18orf25	+	147339	ENSG00000152242	NM_145055;NM_001008239	chromosome 18 open reading frame 25	Yes	Sense	3	G4B.M_207172;G4B.M_207173;G4B.M_207175	0	1	0	0	1	No	Sense	0		0	0	0	0	0
chr18	54357906	54385218	C18orf54	+	162681	ENSG00000166845	NM_001288982;NM_173529;NM_001370309;NM_001288980;NM_001288981	chromosome 18 open reading frame 54	Yes	Sense	1	G4B.M_208855	1	0	0	0	0	No	Sense	0		0	0	0	0	0
chr19	38304164	38305006	C19orf33	+	64073	ENSG00000167644	NM_001317801;NM_033520	chromosome 19 open reading frame 33	Yes	Sense	1	G4B.M_225831	0	0	0	1	0	No	Sense	0		0	0	0	0	0
chr19	13774456	13778773	C19orf53	+	28974	ENSG00000104979	NM_014047	chromosome 19 open reading frame 53	Yes	Sense	2	G4B.M_219398;G4B.M_219399	0	0	0	2	0	No	Sense	0		0	0	0	0	0
chr19	40740856	40751553	C19orf54	-	284325	ENSG00000188493	NM_001353809;NM_198476;NM_001353805;NM_001353806	chromosome 19 open reading frame 54	Yes	Sense	3	G4B.M_227016;G4B.M_227018;G4B.M_227023	0	0	0	2	0	No	Sense	0		0	0	0	0	0
chr19	55463001	55464751	C19orf85	-	111064650	ENSG00000283567	NM_001386794	chromosome 19 open reading frame 85	Yes	Sense	3	G4B.M_233539;G4B.M_233544;G4B.M_233545	2	0	0	0	0	No	Sense	0		0	0	0	0	0
chr7	7156934	7248616	C1GALT1	+	56913	ENSG00000106392	NM_020156	core 1 synthase, glycoprotein-N-acetylgalactosamine 3-beta-galactosyltransferase 1	Yes	Sense	3	G4B.M_396361;G4B.M_396362;G4B.M_396365	0	0	0	0	0	No	Sense	0		0	0	0	0	0
chrX	120625674	120630054	C1GALT1C1	-	29071	ENSG00000171155	NM_001011551;NM_152692	C1GALT1 specific chaperone 1	Yes	Sense	1	G4B.M_471327	1	0	0	0	0	No	Sense	0		0	0	0	0	0
chr1	37681570	37692249	C1orf109	-	54955	ENSG00000116922	NM_001350768;NM_001350766;NM_001350767;NM_001350763;NM_001350765;NM_001350762;NM_017850;NM_001350764;NM_001350771;NM_001303030;NM_001350756;NM_001303031;NM_001350755;NM_001350759;NM_001350757;NM_001350758;NM_001350770;NM_001350760;NM_001350769;NM_001350761	chromosome 1 open reading frame 109	Yes	Sense	3	G4B.M_15393;G4B.M_15394;G4B.M_15395	1	0	0	0	0	No	Sense	0		0	0	0	0	0
chr1	169662007	169854080	C1orf112	+	55732	ENSG00000000460	NM_001320051;NM_001320050;NM_001366770;NM_001366769;NM_001366768;NM_001320048;NM_001320047;NM_001366771;NM_001363739;NM_001366772;NM_001366773	chromosome 1 open reading frame 112	Yes	Sense	9	G4B.M_32926;G4B.M_32928;G4B.M_32930;G4B.M_32931;G4B.M_32932;G4B.M_32933;G4B.M_32934;G4B.M_32935;G4B.M_32937	0	0	0	3	0	No	Sense	0		0	0	0	0	0
chr1	207018522	207032756	C1orf116	-	79098	ENSG00000182795	NM_023938;NM_001083924	chromosome 1 open reading frame 116	Yes	Sense	4	G4B.M_38616;G4B.M_38620;G4B.M_38621;G4B.M_38622	2	0	0	0	1	No	Sense	0		0	0	0	0	0
chr1	37806979	37809454	C1orf122	+	127687	ENSG00000197982	NM_001142726;NM_198446	chromosome 1 open reading frame 122	Yes	Sense	1	G4B.M_15444	0	1	0	0	0	No	Sense	0		0	0	0	0	0
chr1	231223763	231241187	C1orf131	-	128061	ENSG00000143633	NM_001300830;NM_152379	chromosome 1 open reading frame 131	Yes	Sense	4	G4B.M_42977;G4B.M_42978;G4B.M_42979;G4B.M_42980	0	0	0	3	1	No	Sense	0		0	0	0	0	0
chr1	67092165	67231853	C1orf141	-	400757	ENSG00000203963	NM_001276352;NM_001276351	chromosome 1 open reading frame 141	Yes	Sense	4	G4B.M_21465;G4B.M_21466;G4B.M_21467;G4B.M_21469	0	0	0	2	0	No	Sense	0		0	0	0	0	0
chr1	92217915	92245813	C1orf146	+	388649	ENSG00000203910	NM_001012425	chromosome 1 open reading frame 146	Yes	Sense	1	G4B.M_23419	0	0	0	1	0	No	Sense	0		0	0	0	0	0
chr1	51102221	51148086	C1orf185	+	284546	ENSG00000204006	NM_001136508	chromosome 1 open reading frame 185	Yes	Sense	1	G4B.M_18842	0	0	0	1	0	No	Sense	0		0	0	0	0	0
chr1	109105951	109113857	C1orf194	-	127003	ENSG00000179902	NM_001245025;NM_001366202;NM_001122961;NM_001366200;NM_001366201	chromosome 1 open reading frame 194	Yes	Sense	2	G4B.M_24647;G4B.M_24648	1	0	0	1	0	No	Sense	0		0	0	0	0	0
chr1	35713877	35718894	C1orf216	-	127703	ENSG00000142686	NM_152374;NM_001348691	chromosome 1 open reading frame 216	Yes	Sense	8	G4B.M_14574;G4B.M_14575;G4B.M_14577;G4B.M_14578;G4B.M_14579;G4B.M_14581;G4B.M_14582;G4B.M_14583	1	1	0	0	2	No	Sense	0		0	0	0	0	0
chr1	162378841	162386812	C1orf226	+	400793	ENSG00000239887	NM_001135240;NM_001085375	chromosome 1 open reading frame 226	Yes	Sense	1	G4B.M_31884	0	0	0	0	1	No	Sense	0		0	0	0	0	0
chr1	26164101	26168963	C1orf232	-	110806296	ENSG00000282872	NM_001364669;NM_001364667	chromosome 1 open reading frame 230	Yes	Sense	4	G4B.M_11319;G4B.M_11321;G4B.M_11322;G4B.M_11323	2	0	1	1	0	No	Sense	0		0	0	0	0	0
chr1	85249953	85259672	C1orf52	-	148423	ENSG00000162642	NM_198077	chromosome 1 open reading frame 52	Yes	Sense	1	G4B.M_22764	0	0	0	1	0	No	Sense	0		0	0	0	0	0
chr1	197902630	197907367	C1orf53	+	388722	ENSG00000203724	NM_001024594	chromosome 1 open reading frame 53	Yes	Sense	2	G4B.M_35606;G4B.M_35607	2	0	0	0	0	No	Sense	0		0	0	0	0	0
chr1	151047751	151051986	C1orf56	+	54964	ENSG00000143443	NM_017860	chromosome 1 open reading frame 56	Yes	Sense	1	G4B.M_28315	0	0	0	0	0	No	Sense	0		0	0	0	0	0
chr1	22652762	22661637	C1QB	+	713	ENSG00000173369	NM_001371184;NM_000491;NM_001378156	complement C1q B chain	Yes	Sense	1	G4B.M_10118	1	0	0	0	0	No	Sense	0		0	0	0	0	0
chr17	5432777	5448830	C1QBP	-	708	ENSG00000108561	NM_001212	complement C1q binding protein	Yes	Sense	3	G4B.M_179268;G4B.M_179269;G4B.M_179270	0	0	0	0	0	No	Sense	0		0	0	0	0	0
chr5	34017858	34043213	C1QTNF3	-	114899	ENSG00000082196	NM_181435;NM_030945	C1q and TNF related 3	Yes	Sense	1	G4B.M_353163	0	0	0	1	0	No	Sense	0		0	0	0	0	0
chr12	6988259	7071032	C1S	+	716	ENSG00000182326	NM_001346850;NM_201442;NM_001734	complement C1s	Yes	Sense	11	G4B.M_97290;G4B.M_97291;G4B.M_97292;G4B.M_97294;G4B.M_97295;G4B.M_97296;G4B.M_97299;G4B.M_97301;G4B.M_97302;G4B.M_97303;G4B.M_97304	0	0	1	11	0	No	Sense	0		0	0	0	0	0
chr20	33662327	33665619	C20orf144	+	128864	ENSG00000149609	NM_080825	chromosome 20 open reading frame 144	Yes	Sense	3	G4B.M_275973;G4B.M_275974;G4B.M_275975	1	0	0	1	0	No	Sense	0		0	0	0	0	0
chr20	35523186	35529652	C20orf173	-	140873	ENSG00000125975	NM_001145350	chromosome 20 open reading frame 173	Yes	Sense	3	G4B.M_276402;G4B.M_276404;G4B.M_276405	0	0	0	0	0	No	Sense	0		0	0	0	0	0
chr20	58150902	58161150	C20orf85	+	128602	ENSG00000124237	NM_178456	chromosome 20 open reading frame 85	Yes	Sense	2	G4B.M_282295;G4B.M_282296	0	0	0	2	0	No	Sense	0		0	0	0	0	0
chr21	46300181	46323875	C21orf58	-	54058	ENSG00000160298	NM_001286462;NM_001286476;NM_058180;NM_001286463;NM_001286477	chromosome 21 open reading frame 58	Yes	Sense	10	G4B.M_291910;G4B.M_291912;G4B.M_291913;G4B.M_291914;G4B.M_291915;G4B.M_291916;G4B.M_291917;G4B.M_291919;G4B.M_291920;G4B.M_291924	1	0	0	8	1	No	Sense	0		0	0	0	0	0
chr21	32790673	32813743	C21orf62	-	56245	ENSG00000205929	NM_001162496;NM_019596;NM_001162495	chromosome 21 open reading frame 62	Yes	Sense	2	G4B.M_287764;G4B.M_287765	0	0	0	2	0	No	Sense	0		0	0	0	0	0
chr22	32149006	32159322	C22orf42	-	150297	ENSG00000205856	NM_001010859	chromosome 22 open reading frame 42	Yes	Sense	2	G4B.M_297615;G4B.M_297616	0	0	0	2	0	No	Sense	0		0	0	0	0	0
chr11	119102198	119118544	C2CD2L	+	9854	ENSG00000172375	NM_001382613;NM_001290474;NM_001382611;NM_001382612;NM_014807	C2CD2 like	Yes	Sense	8	G4B.M_90642;G4B.M_90643;G4B.M_90644;G4B.M_90649;G4B.M_90651;G4B.M_90655;G4B.M_90656;G4B.M_90657	3	1	1	3	1	No	Sense	0		0	0	0	0	0
chr11	74012718	74171210	C2CD3	-	26005	ENSG00000168014	NM_001286577;NM_015531	C2 domain containing 3 centriole elongation regulator	Yes	Sense	3	G4B.M_84599;G4B.M_84606;G4B.M_84607	0	1	0	2	0	No	Sense	0		0	0	0	0	0
chr15	62163535	62165285	C2CD4B	-	388125	ENSG00000205502	NM_001007595	C2 calcium dependent domain containing 4B	Yes	Sense	2	G4B.M_147025;G4B.M_147026	1	0	0	0	1	No	Sense	0		0	0	0	0	0
chr1	151837819	151840557	C2CD4D	-	100191040	ENSG00000225556	NM_001136003	C2 calcium dependent domain containing 4D	Yes	Sense	4	G4B.M_28563;G4B.M_28564;G4B.M_28565;G4B.M_28566	1	0	0	0	0	No	Sense	0		0	0	0	0	0
chr2	99141707	99151669	C2orf15	+	150590	ENSG00000273045	NM_144706;NM_001317992	chromosome 2 open reading frame 15	Yes	Sense	1	G4B.M_250143	1	0	0	0	0	No	Sense	0		0	0	0	0	0
chr2	11133128	11151317	C2orf50	+	130813	ENSG00000150873	NM_001371321;NM_001371320;NM_182500	chromosome 2 open reading frame 50	Yes	Sense	2	G4B.M_237251;G4B.M_237252	0	0	0	2	0	No	Sense	0		0	0	0	0	0
chr2	85605254	85612066	C2orf68	-	388969	ENSG00000168887	NM_001013649	chromosome 2 open reading frame 68	Yes	Sense	1	G4B.M_248026	0	1	0	0	0	No	Sense	0		0	0	0	0	0
chr2	199911293	199955935	C2orf69	+	205327	ENSG00000178074	NM_153689	chromosome 2 open reading frame 69	Yes	Sense	1	G4B.M_261611	0	0	0	0	0	No	Sense	0		0	0	0	0	0
chr2	231037523	231049719	C2orf72	+	257407	ENSG00000204128	NM_001144994	chromosome 2 open reading frame 72	Yes	Sense	2	G4B.M_265857;G4B.M_265859	0	0	0	1	0	No	Sense	0		0	0	0	0	0
chr2	54330034	54383742	C2orf73	+	129852	ENSG00000177994	NM_001100396;NM_001369403;NM_001369401	chromosome 2 open reading frame 73	Yes	Sense	5	G4B.M_243817;G4B.M_243819;G4B.M_243820;G4B.M_243821;G4B.M_243822	0	0	0	1	0	No	Sense	0		0	0	0	0	0
chr2	61145068	61164828	C2orf74	+	339804	ENSG00000237651	NM_001367070;NM_001367069;NM_001367071;NM_001143960;NM_001316317;NM_001143959	chromosome 2 open reading frame 74	Yes	Sense	3	G4B.M_244511;G4B.M_244512;G4B.M_244513	0	0	0	0	0	No	Sense	0		0	0	0	0	0
chr2	119302225	119366834	C2orf76	-	130355	ENSG00000186132	NM_001322329;NM_001017927;NM_001322330;NM_001322332;NM_001322331	chromosome 2 open reading frame 76	Yes	Sense	4	G4B.M_253331;G4B.M_253332;G4B.M_253333;G4B.M_253336	0	1	0	1	0	No	Sense	0		0	0	0	0	0
chr2	73784189	73817147	C2orf78	+	388960	ENSG00000187833	NM_001353344;NM_001080474	chromosome 2 open reading frame 78	Yes	Sense	1	G4B.M_246753	0	0	0	1	0	No	Sense	0		0	0	0	0	0
chr3	62319015	62336213	C3orf14	+	57415	ENSG00000114405	NM_001291941;NM_001291942;NM_020685	chromosome 3 open reading frame 14	Yes	Sense	1	G4B.M_316553	0	1	0	0	0	No	Sense	0		0	0	0	0	0
chr3	50558025	50571027	C3orf18	-	51161	ENSG00000088543	NM_001171740;NM_016210;NM_001171741;NM_001171743	chromosome 3 open reading frame 18	Yes	Sense	7	G4B.M_314347;G4B.M_314348;G4B.M_314351;G4B.M_314353;G4B.M_314355;G4B.M_314356;G4B.M_314357	0	1	0	2	2	No	Sense	0		0	0	0	0	0
chr3	127193131	127198185	C3orf56	+	285311	ENSG00000214324	NM_001007534	chromosome 3 open reading frame 56	Yes	Sense	2	G4B.M_322163;G4B.M_322164	1	0	0	0	0	No	Sense	0		0	0	0	0	0
chr3	160225422	160228213	C3orf80	+	401097	ENSG00000180044	NM_001168214	chromosome 3 open reading frame 80	Yes	Sense	3	G4B.M_326713;G4B.M_326715;G4B.M_326716	0	0	0	0	3	No	Sense	0		0	0	0	0	0
chr3	109118252	109151401	C3orf85	+	401081	ENSG00000241224	NM_001351622	chromosome 3 open reading frame 85	Yes	Sense	2	G4B.M_319585;G4B.M_319586	1	0	0	0	0	No	Sense	0		0	0	0	0	0
chr1	207104233	207144972	C4BPA	+	722	ENSG00000123838	NM_000715	complement component 4 binding protein alpha	Yes	Sense	1	G4B.M_38635	0	0	0	1	0	No	Sense	0		0	0	0	0	0
chr4	119296419	119304445	C4orf3	-	401152	ENSG00000164096	NM_001170330;NM_001001701	chromosome 4 open reading frame 3	Yes	Sense	1	G4B.M_343369	0	0	0	1	0	No	Sense	0		0	0	0	0	0
chr4	158893134	159038760	C4orf45	-	152940	ENSG00000164123	NM_152543	chromosome 4 open reading frame 45	Yes	Sense	7	G4B.M_346311;G4B.M_346312;G4B.M_346313;G4B.M_346314;G4B.M_346315;G4B.M_346316;G4B.M_346317	0	0	0	7	0	No	Sense	0		0	0	0	0	0
chr4	185426249	185449826	C4orf47	+	441054	ENSG00000205129	NM_001114357;NM_001346007	chromosome 4 open reading frame 47	Yes	Sense	2	G4B.M_348221;G4B.M_348222	1	0	0	0	0	No	Sense	0		0	0	0	0	0
chr4	99636529	99657828	C4orf54	-	285556	ENSG00000248713	NM_001354435	chromosome 4 open reading frame 54	Yes	Sense	5	G4B.M_342056;G4B.M_342058;G4B.M_342060;G4B.M_342062;G4B.M_342063	2	0	3	0	0	No	Sense	0		0	0	0	0	0
chr9	120952335	121050275	C5	-	727	ENSG00000106804	NM_001317163;NM_001735	complement C5	Yes	Sense	4	G4B.M_450486;G4B.M_450487;G4B.M_450488;G4B.M_450492	0	0	0	4	0	No	Sense	0		0	0	0	0	0
chr19	47290023	47322066	C5AR1	+	728	ENSG00000197405	NM_001736	complement C5a receptor 1	Yes	Sense	1	G4B.M_229781	0	0	0	0	0	No	Sense	0		0	0	0	0	0
chr5	133955510	133968674	C5orf15	-	56951	ENSG00000113583	NM_020199	chromosome 5 open reading frame 15	Yes	Sense	5	G4B.M_361323;G4B.M_361324;G4B.M_361325;G4B.M_361326;G4B.M_361327	0	0	0	5	0	No	Sense	0		0	0	0	0	0
chr5	31532287	31555053	C5orf22	+	55322	ENSG00000082213	NM_018356	chromosome 5 open reading frame 22	Yes	Sense	1	G4B.M_352847	0	0	0	1	0	No	Sense	0		0	0	0	0	0
chr5	134845680	134859735	C5orf24	+	134553	ENSG00000181904	NM_152409;NM_001135586;NM_001300894	chromosome 5 open reading frame 24	Yes	Sense	2	G4B.M_361530;G4B.M_361531	0	1	0	0	0	No	Sense	0		0	0	0	0	0
chr5	173973779	174006140	C5orf47	+	133491	ENSG00000185056	NM_001144954	chromosome 5 open reading frame 47	Yes	Sense	5	G4B.M_368353;G4B.M_368354;G4B.M_368355;G4B.M_368356;G4B.M_368360	2	0	0	1	0	No	Sense	0		0	0	0	0	0
chr5	41904188	41921636	C5orf51	+	285636	ENSG00000205765	NM_175921	chromosome 5 open reading frame 51	Yes	Sense	1	G4B.M_353917	0	0	0	1	0	No	Sense	0		0	0	0	0	0
chr5	127045235	127073506	C5orf63	-	401207	ENSG00000164241	NM_001164479;NM_001388305;NM_001164478;NM_001388304	chromosome 5 open reading frame 63	Yes	Sense	2	G4B.M_360439;G4B.M_360440	0	0	0	2	0	No	Sense	0		0	0	0	0	0
chr5	41142116	41261438	C6	-	729	ENSG00000039537	NM_000065;NM_001115131	complement C6	Yes	Sense	3	G4B.M_353862;G4B.M_353864;G4B.M_353865	0	0	0	1	0	No	Sense	0		0	0	0	0	0
chr6	49550646	49561907	C6orf141	+	135398	ENSG00000197261	NM_001145652	chromosome 6 open reading frame 141	Yes	Sense	2	G4B.M_381452;G4B.M_381453	0	0	0	0	1	No	Sense	0		0	0	0	0	0
chr6	87344813	87365463	C6orf163	+	206412	ENSG00000203872	NM_001010868	chromosome 6 open reading frame 163	Yes	Sense	2	G4B.M_383848;G4B.M_383850	0	0	0	1	0	No	Sense	0		0	0	0	0	0
chr6	127519455	127591820	C6orf58	+	352999	ENSG00000184530	NM_001010905	chromosome 6 open reading frame 58	Yes	Sense	3	G4B.M_387072;G4B.M_387073;G4B.M_387075	1	0	0	0	0	No	Sense	0		0	0	0	0	0
chr6	36871870	36928964	C6orf89	+	221477	ENSG00000198663	NM_001286636;NM_001286637;NM_001286635;NM_152734	chromosome 6 open reading frame 89	Yes	Sense	2	G4B.M_378176;G4B.M_378177	0	0	0	0	0	No	Sense	0		0	0	0	0	0
chr5	40909497	40984643	C7	+	730	ENSG00000112936	NM_000587	complement C7	Yes	Sense	2	G4B.M_353852;G4B.M_353853	0	0	0	2	0	No	Sense	0		0	0	0	0	0
chr7	42908726	42912305	C7orf25	-	79020	ENSG00000136197	NM_024054;NM_001099858;NM_001363436	chromosome 7 open reading frame 25	Yes	Sense	1	G4B.M_400248	1	0	0	0	0	No	Sense	0		0	0	0	0	0
chr7	148590766	148615860	C7orf33	+	202865	ENSG00000170279	NM_145304	chromosome 7 open reading frame 33	Yes	Sense	1	G4B.M_414015	0	0	0	0	0	No	Sense	0		0	0	0	0	0
chr7	48035511	48061304	C7orf57	+	136288	ENSG00000164746	NM_001267866;NM_001100159;NM_001267865	chromosome 7 open reading frame 57	Yes	Sense	3	G4B.M_401495;G4B.M_401496;G4B.M_401498	0	0	0	3	0	No	Sense	0		0	0	0	0	0
chr1	56854797	56918223	C8A	+	731	ENSG00000157131	NM_000562	complement C8 alpha chain	Yes	Sense	4	G4B.M_20222;G4B.M_20225;G4B.M_20229;G4B.M_20230	1	0	0	3	0	No	Sense	0		0	0	0	0	0
chr8	22599599	22604150	C8orf58	+	541565	ENSG00000241852	NM_173686;NM_001013842;NM_001198827	chromosome 8 open reading frame 58	Yes	Sense	3	G4B.M_421334;G4B.M_421346;G4B.M_421347	1	0	0	2	0	No	Sense	0		0	0	0	0	0
chr8	123219967	123241377	C8orf76	-	84933	ENSG00000189376	NM_032847	chromosome 8 open reading frame 76	Yes	Sense	2	G4B.M_431197;G4B.M_431198	0	0	0	2	0	No	Sense	0		0	0	0	0	0
chr8	90958471	90985238	C8orf88	-	100127983	ENSG00000253250	NM_001363275;NM_001190972	chromosome 8 open reading frame 88	Yes	Sense	3	G4B.M_428311;G4B.M_428312;G4B.M_428313	1	0	0	1	0	No	Sense	0		0	0	0	0	0
chr9	69820817	69906227	C9orf135	+	138255	ENSG00000204711	NM_001010940;NM_001308086;NM_001308085;NM_001308084	chromosome 9 open reading frame 135	Yes	Sense	1	G4B.M_443088	0	0	0	1	0	No	Sense	0		0	0	0	0	0
chr9	86220265	86259657	C9orf153	-	389766	ENSG00000187753	NM_001276366;NM_001276367;NM_001276368	chromosome 9 open reading frame 153	Yes	Sense	1	G4B.M_444667	1	0	0	0	0	No	Sense	0		0	0	0	0	0
chr9	128160265	128163924	C9orf16	+	79095	ENSG00000171159	NM_024112	chromosome 9 open reading frame 16	Yes	Sense	1	G4B.M_452823	0	0	0	1	0	No	Sense	0		0	0	0	0	0
chr9	113410054	113429690	C9orf43	+	257169	ENSG00000157653	NM_152786;NM_001278629;NM_001278630	chromosome 9 open reading frame 43	Yes	Sense	3	G4B.M_449091;G4B.M_449092;G4B.M_449093	0	0	0	3	0	No	Sense	0		0	0	0	0	0
chr9	129612225	129620776	C9orf50	-	375759	ENSG00000179058	NM_199350	chromosome 9 open reading frame 50	Yes	Sense	4	G4B.M_453614;G4B.M_453618;G4B.M_453619;G4B.M_453620	3	0	0	1	0	No	Sense	0		0	0	0	0	0
chr9	72051376	72072721	C9orf57	-	138240	ENSG00000204669	NM_001128618;NM_001371610	chromosome 9 open reading frame 57	Yes	Sense	1	G4B.M_443300	0	0	0	0	1	No	Sense	0		0	0	0	0	0
chr9	83938311	83956986	C9orf64	-	84267	ENSG00000165118	NM_032307;NM_001317997	chromosome 9 open reading frame 64	Yes	Sense	2	G4B.M_444391;G4B.M_444392	0	0	0	2	0	No	Sense	0		0	0	0	0	0
chr9	129827290	129835863	C9orf78	-	51759	ENSG00000136819	NM_016520	chromosome 9 open reading frame 78	Yes	Sense	1	G4B.M_453733	1	0	0	0	0	No	Sense	0		0	0	0	0	0
chr9	71911510	71986054	C9orf85	+	138241	ENSG00000155621	NM_001365055;NM_182505;NM_001365053;NM_001365057	chromosome 9 open reading frame 85	Yes	Sense	4	G4B.M_443281;G4B.M_443283;G4B.M_443287;G4B.M_443288	1	0	0	2	1	No	Sense	0		0	0	0	0	0
chr8	85327608	85379014	CA1	-	759	ENSG00000133742	NM_001738;NM_001128831;NM_001128830;NM_001128829;NM_001164830;NM_001291967;NM_001291968	carbonic anhydrase 1	Yes	Sense	2	G4B.M_427936;G4B.M_427939	0	0	0	1	0	No	Sense	0		0	0	0	0	0
chr8	85220587	85284073	CA13	+	377677	ENSG00000185015	NM_198584	carbonic anhydrase 13	Yes	Sense	8	G4B.M_427919;G4B.M_427920;G4B.M_427924;G4B.M_427925;G4B.M_427926;G4B.M_427928;G4B.M_427929;G4B.M_427930	0	0	0	5	1	No	Sense	0		0	0	0	0	0
chr8	85373436	85449040	CA3	+	761	ENSG00000164879	NM_005181	carbonic anhydrase 3	Yes	Sense	4	G4B.M_427940;G4B.M_427941;G4B.M_427942;G4B.M_427944	0	0	0	0	0	No	Sense	0		0	0	0	0	0
chr1	8945867	8975092	CA6	+	765	ENSG00000131686	NM_001215;NM_001270500;NM_001270501;NM_001270502	carbonic anhydrase 6	Yes	Sense	5	G4B.M_4847;G4B.M_4848;G4B.M_4849;G4B.M_4850;G4B.M_4851	2	0	0	1	0	No	Sense	0		0	0	0	0	0
chr9	26840685	26892803	CAAP1	-	79886	ENSG00000120159	NM_024828;NM_001167575	caspase activity and apoptosis inhibitor 1	Yes	Sense	2	G4B.M_439572;G4B.M_439573	0	0	0	2	0	No	Sense	0		0	0	0	0	0
chr10	61662929	61766766	CABCOCO1	+	219621	ENSG00000183346	NM_001366908;NM_001366906;NM_173554;NM_001366905	ciliary associated calcium binding coiled-coil 1	Yes	Sense	2	G4B.M_53035;G4B.M_53038	0	0	0	2	0	No	Sense	0		0	0	0	0	0
chr9	133459965	133470848	CACFD1	+	11094	ENSG00000160325	NM_001242369;NM_001242370;NM_001135775;NM_017586	calcium channel flower domain containing 1	Yes	Sense	15	G4B.M_455267;G4B.M_455268;G4B.M_455270;G4B.M_455271;G4B.M_455272;G4B.M_455274;G4B.M_455275;G4B.M_455276;G4B.M_455277;G4B.M_455278;G4B.M_455281;G4B.M_455282;G4B.M_455283;G4B.M_455284;G4B.M_455286	1	0	0	10	3	No	Sense	0		0	0	0	0	0
chr1	174999163	175012027	CACYBP	+	27101	ENSG00000116161	NM_001007214;NM_014412	calcyclin binding protein	Yes	Sense	4	G4B.M_33371;G4B.M_33372;G4B.M_33373;G4B.M_33375	0	2	0	1	0	No	Sense	0		0	0	0	0	0
chr6	7326656	7389742	CAGE1	-	285782	ENSG00000164304	NM_001170692;NM_205864;NM_001170693	cancer antigen 1	Yes	Sense	1	G4B.M_372605	0	0	0	1	0	No	Sense	0		0	0	0	0	0
chr8	90058608	90095475	CALB1	-	793	ENSG00000104327	NM_001366795;NM_004929	calbindin 1	Yes	Sense	1	G4B.M_428245	0	0	0	0	0	No	Sense	0		0	0	0	0	0
chr16	71358713	71390436	CALB2	+	794	ENSG00000172137	NM_001740;NM_007088	calbindin 2	Yes	Sense	8	G4B.M_171696;G4B.M_171698;G4B.M_171701;G4B.M_171702;G4B.M_171706;G4B.M_171707;G4B.M_171709;G4B.M_171716	2	0	0	5	1	No	Sense	0		0	0	0	0	0
chr11	14966668	14972351	CALCA	-	796	ENSG00000110680	NM_001741;NM_001378949;NM_001033952;NM_001378950;NM_001033953	calcitonin related polypeptide alpha	Yes	Sense	3	G4B.M_72932;G4B.M_72933;G4B.M_72934	2	0	0	1	0	No	Sense	0		0	0	0	0	0
chr7	93424486	93574730	CALCR	-	799	ENSG00000004948	NM_001742;NM_001164737;NM_001164738	calcitonin receptor	Yes	Sense	4	G4B.M_406643;G4B.M_406644;G4B.M_406645;G4B.M_406648	1	1	0	1	0	No	Sense	0		0	0	0	0	0
chr2	187341964	187448460	CALCRL	-	10203	ENSG00000064989	NM_005795;NM_001369434;NM_001369435;NM_001271751	calcitonin receptor like receptor	Yes	Sense	1	G4B.M_260718	0	0	0	1	0	No	Sense	0		0	0	0	0	0
chr2	47160083	47176921	CALM2	-	805	ENSG00000143933	NM_001305624;NM_001743;NM_001305625;NM_001305626	calmodulin 2	Yes	Sense	3	G4B.M_243218;G4B.M_243219;G4B.M_243220	0	0	0	1	0	No	Sense	0		0	0	0	0	0
chr10	5524961	5526771	CALML3	+	810	ENSG00000178363	NM_005185	calmodulin like 3	Yes	Sense	2	G4B.M_46343;G4B.M_46345	1	0	0	0	1	No	Sense	0		0	0	0	0	0
chr10	5498697	5499570	CALML5	-	51806	ENSG00000178372	NM_017422	calmodulin like 5	Yes	Sense	2	G4B.M_46331;G4B.M_46332	2	0	0	0	0	No	Sense	0		0	0	0	0	0
chr7	128739292	128773400	CALU	+	813	ENSG00000128595	NM_001199673;NM_001199672;NM_001219;NM_001130674;NM_001199671	calumenin	Yes	Sense	4	G4B.M_411041;G4B.M_411042;G4B.M_411044;G4B.M_411045	1	0	0	0	0	No	Sense	0		0	0	0	0	0
chr1	209583714	209613939	CAMK1G	+	57172	ENSG00000008118	NM_020439	calcium/calmodulin dependent protein kinase IG	Yes	Sense	7	G4B.M_39113;G4B.M_39115;G4B.M_39116;G4B.M_39117;G4B.M_39118;G4B.M_39120;G4B.M_39121	1	0	0	2	0	No	Sense	0		0	0	0	0	0
chr5	111223653	111494886	CAMK4	+	814	ENSG00000152495	NM_001323375;NM_001323374;NM_001744;NM_001323377;NM_001323376	calcium/calmodulin dependent protein kinase IV	Yes	Sense	8	G4B.M_359179;G4B.M_359180;G4B.M_359183;G4B.M_359184;G4B.M_359185;G4B.M_359187;G4B.M_359188;G4B.M_359193	0	0	0	7	0	No	Sense	0		0	0	0	0	0
chrX	111245099	111270483	CAPN6	-	827	ENSG00000077274	NM_014289	calpain 6	Yes	Sense	2	G4B.M_470469;G4B.M_470470	2	0	0	0	0	No	Sense	0		0	0	0	0	0
chr3	15206152	15252916	CAPN7	+	23473	ENSG00000131375	NM_001376086;NM_001376091;NM_014296;NM_001376089;NM_001376090;NM_001376087;NM_001376093	calpain 7	Yes	Sense	1	G4B.M_308881	0	0	0	1	0	No	Sense	0		0	0	0	0	0
chr11	34051731	34102610	CAPRIN1	+	4076	ENSG00000135387	NM_005898;NM_203364	cell cycle associated protein 1	Yes	Sense	2	G4B.M_75054;G4B.M_75055	0	0	0	2	0	No	Sense	0		0	0	0	0	0
chr19	5912339	5916211	CAPS	+	828	ENSG00000105519	NM_004058;NM_080590	calcyphosine	Yes	Sense	2	G4B.M_216467;G4B.M_216468	0	0	0	1	1	No	Sense	0		0	0	0	0	0
chr12	75275979	75390928	CAPS2	-	84698	ENSG00000180881	NM_001355027;NM_001355023;NM_001355025;NM_001286547;NM_001355024;NM_032606;NM_001355026;NM_001355030;NM_001355031;NM_001355032;NM_001355033;NM_001286548	calcyphosine 2	Yes	Sense	4	G4B.M_105821;G4B.M_105824;G4B.M_105825;G4B.M_105826	2	0	0	1	0	No	Sense	0		0	0	0	0	0
chr1	112619805	112671616	CAPZA1	+	829	ENSG00000116489	NM_006135	capping actin protein of muscle Z-line subunit alpha 1	Yes	Sense	3	G4B.M_25709;G4B.M_25710;G4B.M_25714	2	0	0	1	0	No	Sense	0		0	0	0	0	0
chr11	105137714	105531697	CARD18	-	59082	ENSG00000255501	NM_021571	caspase recruitment domain family member 18	Yes	Sense	9	G4B.M_87933;G4B.M_87936;G4B.M_87938;G4B.M_87940;G4B.M_87941;G4B.M_87942;G4B.M_87944;G4B.M_87945;G4B.M_87946	0	1	0	8	0	No	Sense	0		0	0	0	0	0
chr19	48180770	48255946	CARD8	-	22900	ENSG00000105483	NM_001184900;NM_001351782;NM_001351791;NM_001351788;NM_001351789;NM_001351792;NM_001351790;NM_001184902;NM_001351784;NM_014959;NM_001351783;NM_001365950;NM_001184903;NM_001351787;NM_001184904;NM_001351786;NM_001184901	caspase recruitment domain family member 8	Yes	Sense	4	G4B.M_230147;G4B.M_230150;G4B.M_230155;G4B.M_230156	0	0	0	0	0	No	Sense	0		0	0	0	0	0
chr2	202912214	202988263	CARF	+	79800	ENSG00000138380	NM_001104586;NM_001322429;NM_001282911;NM_001322428;NM_024744;NM_001322427;NM_001352677;NM_001352678;NM_001352676;NM_001352679;NM_001282912;NM_001282910	calcium responsive transcription factor	Yes	Sense	3	G4B.M_261996;G4B.M_261997;G4B.M_261998	0	0	0	3	0	No	Sense	0		0	0	0	0	0
chr9	74980790	75028423	CARNMT1	-	138199	ENSG00000156017	NM_152420;NM_001320497	carnosine N-methyltransferase 1	Yes	Sense	5	G4B.M_443515;G4B.M_443517;G4B.M_443518;G4B.M_443519;G4B.M_443520	0	0	0	4	0	No	Sense	0		0	0	0	0	0
chr5	71719275	71721048	CARTPT	+	9607	ENSG00000164326	NM_004291	CART prepropeptide	Yes	Sense	2	G4B.M_356157;G4B.M_356158	2	0	0	0	0	No	Sense	0		0	0	0	0	0
chr17	40140318	40172171	CASC3	+	22794	ENSG00000108349	NM_007359	CASC3 exon junction complex subunit	Yes	Sense	1	G4B.M_188353	1	0	0	0	0	No	Sense	0		0	0	0	0	0
chr7	94509219	94557019	CASD1	+	64921	ENSG00000127995	NM_001363427;NM_001363426;NM_001363428;NM_022900	CAS1 domain containing 1	Yes	Sense	3	G4B.M_406724;G4B.M_406725;G4B.M_406727	0	2	0	1	0	No	Sense	0		0	0	0	0	0
chr11	105025443	105035250	CASP1	-	834	ENSG00000137752	NM_033293;NM_001257118;NM_033292;NM_033295;NM_033294;NM_001223;NM_001257119	caspase 1	Yes	Sense	1	G4B.M_87928	0	0	0	1	0	No	Sense	0		0	0	0	0	0
chr2	201182898	201229406	CASP10	+	843	ENSG00000003400	NM_032976;NM_032974;NM_032977;NM_001306083;NM_001230;NM_001206524;NM_001206542	caspase 10	Yes	Sense	5	G4B.M_261789;G4B.M_261791;G4B.M_261793;G4B.M_261794;G4B.M_261795	0	0	0	2	0	No	Sense	0		0	0	0	0	0
chr19	15049480	15058293	CASP14	+	23581	ENSG00000105141	NM_012114	caspase 14	Yes	Sense	4	G4B.M_220010;G4B.M_220011;G4B.M_220012;G4B.M_220014	1	0	0	3	0	No	Sense	0		0	0	0	0	0
chr11	104942866	104969366	CASP4	-	837	ENSG00000196954	NM_001225;NM_033306	caspase 4	Yes	Sense	1	G4B.M_87923	0	0	0	0	0	No	Sense	0		0	0	0	0	0
chr11	104994235	105023168	CASP5	-	838	ENSG00000137757	NM_001136112;NM_001136110;NM_004347;NM_001136109	caspase 5	Yes	Sense	4	G4B.M_87924;G4B.M_87925;G4B.M_87926;G4B.M_87927	0	0	0	3	0	No	Sense	0		0	0	0	0	0
chr1	160190575	160201886	CASQ1	+	844	ENSG00000143318	NM_001231	calsequestrin 1	Yes	Sense	5	G4B.M_31251;G4B.M_31253;G4B.M_31256;G4B.M_31258;G4B.M_31260	2	0	0	3	0	No	Sense	0		0	0	0	0	0
chr1	26190561	26202968	CATSPER4	+	378807	ENSG00000188782	NM_198137	cation channel sperm associated 4	Yes	Sense	4	G4B.M_11340;G4B.M_11341;G4B.M_11342;G4B.M_11343	2	0	0	2	0	No	Sense	0		0	0	0	0	0
chr19	5720637	5778734	CATSPERD	+	257062	ENSG00000174898	NM_152784	cation channel sperm associated auxiliary subunit delta	Yes	Sense	10	G4B.M_216366;G4B.M_216369;G4B.M_216371;G4B.M_216372;G4B.M_216373;G4B.M_216374;G4B.M_216377;G4B.M_216378;G4B.M_216379;G4B.M_216382	1	0	0	9	0	No	Sense	0		0	0	0	0	0
chr1	244454377	244641177	CATSPERE	+	257044	ENSG00000179397	NM_001130957;NM_173807;NM_001242340	catsper channel auxiliary subunit epsilon	Yes	Sense	9	G4B.M_44592;G4B.M_44593;G4B.M_44595;G4B.M_44596;G4B.M_44599;G4B.M_44600;G4B.M_44601;G4B.M_44602;G4B.M_44603	0	0	0	9	0	No	Sense	0		0	0	0	0	0
chr2	191834310	191847088	CAVIN2	-	8436	ENSG00000168497	NM_004657	caveolae associated protein 2	Yes	Sense	2	G4B.M_261047;G4B.M_261048	0	0	0	2	0	No	Sense	0		0	0	0	0	0
chr9	100578079	100588389	CAVIN4	+	347273	ENSG00000170681	NM_001018116	caveolae associated protein 4	Yes	Sense	1	G4B.M_447749	0	0	0	1	0	No	Sense	0		0	0	0	0	0
chr20	33490075	33650036	CBFA2T2	+	9139	ENSG00000078699	NM_001032999;NM_005093;NM_001039709	CBFA2/RUNX1 partner transcriptional co-repressor 2	Yes	Sense	5	G4B.M_275945;G4B.M_275946;G4B.M_275947;G4B.M_275953;G4B.M_275960	1	0	0	1	1	No	Sense	0		0	0	0	0	0
chr16	67028984	67101058	CBFB	+	865	ENSG00000067955	NM_001755;NM_001368710;NM_001368709;NM_022845;NM_001368708;NM_001368707	core-binding factor subunit beta	Yes	Sense	2	G4B.M_170450;G4B.M_170451	0	0	0	2	0	No	Sense	0		0	0	0	0	0
chr11	119206298	119313926	CBL	+	867	ENSG00000110395	NM_005188	Cbl proto-oncogene	Yes	Sense	9	G4B.M_90713;G4B.M_90714;G4B.M_90715;G4B.M_90719;G4B.M_90720;G4B.M_90725;G4B.M_90726;G4B.M_90727;G4B.M_90729	0	0	0	5	0	No	Sense	0		0	0	0	0	0
chr3	105655461	105869552	CBLB	-	868	ENSG00000114423	NM_001321790;NM_001321796;NM_001321806;NM_001321797;NM_001321794;NM_001321791;NM_001321788;NM_001321808;NM_001321820;NM_001321799;NM_001321816;NM_001321811;NM_001321798;NM_001321795;NM_001321793;NM_170662;NM_001321822;NM_001321807;NM_001321786;NM_001321789;NM_001321813	Cbl proto-oncogene B	Yes	Sense	7	G4B.M_319306;G4B.M_319308;G4B.M_319313;G4B.M_319314;G4B.M_319315;G4B.M_319316;G4B.M_319318	0	0	0	6	0	No	Sense	0		0	0	0	0	0
chr11	59829273	59845499	CBLIF	-	2694	ENSG00000134812	NM_005142	cobalamin binding intrinsic factor	Yes	Sense	1	G4B.M_78198	1	0	0	0	0	No	Sense	0		0	0	0	0	0
chr7	107743949	107761667	CBLL1	+	79872	ENSG00000105879	NM_001284291;NM_024814	Cbl proto-oncogene like 1	Yes	Sense	3	G4B.M_409417;G4B.M_409418;G4B.M_409419	0	0	0	2	1	No	Sense	0		0	0	0	0	0
chrX	22272913	22274461	CBLL2	+	158506	ENSG00000175809	NM_152577	Cbl proto-oncogene like 2	Yes	Sense	1	G4B.M_461945	1	0	0	0	0	No	Sense	0		0	0	0	0	0
chr20	55997357	56005519	CBLN4	-	140689	ENSG00000054803	NM_080617	cerebellin 4 precursor	Yes	Sense	2	G4B.M_281535;G4B.M_281539	1	0	0	1	0	No	Sense	0		0	0	0	0	0
chr21	36069941	36073166	CBR1	+	873	ENSG00000159228	NM_001286789;NM_001757	carbonyl reductase 1	Yes	Sense	2	G4B.M_288349;G4B.M_288350	0	0	0	2	0	No	Sense	0		0	0	0	0	0
chr21	36135079	36146562	CBR3	+	874	ENSG00000159231	NM_001236	carbonyl reductase 3	Yes	Sense	2	G4B.M_288359;G4B.M_288360	0	0	0	2	0	No	Sense	0		0	0	0	0	0
chr9	121038	179147	CBWD1	-	55871	ENSG00000172785	NM_018491;NM_001145355;NM_001145356	COBW domain containing 1	Yes	Sense	1	G4B.M_437340	0	0	0	0	0	No	Sense	0		0	0	0	0	0
chr2	113437691	113496204	CBWD2	+	150472	ENSG00000136682	NM_001330340;NM_001330339;NM_001330342;NM_172003;NM_001330337;NM_001330336	COBW domain containing 2	Yes	Sense	1	G4B.M_252635	0	0	0	1	0	No	Sense	0		0	0	0	0	0
chr9	68232003	68300035	CBWD3	+	445571	ENSG00000196873	NM_201453;NM_001378113;NM_001378114;NM_001291821;NM_001378116;NM_001378115;NM_001378117	COBW domain containing 3	Yes	Sense	1	G4B.M_442849	0	0	0	0	0	No	Sense	0		0	0	0	0	0
chr9	65668805	65734041	CBWD5	+	220869	ENSG00000147996	NM_001330668;NM_001024916;NM_001363751;NM_001286836;NM_001286835	COBW domain containing 5	Yes	Sense	2	G4B.M_442592;G4B.M_442594	0	0	0	2	0	No	Sense	0		0	0	0	0	0
chr9	41131306	41199261	CBWD6	-	644019	ENSG00000215126	NM_001386877;NM_001386876;NM_001085457	COBW domain containing 6	Yes	Sense	3	G4B.M_441695;G4B.M_441697;G4B.M_441698	0	0	0	3	0	No	Sense	0		0	0	0	0	0
chr17	48070052	48101478	CBX1	-	10951	ENSG00000108468	NM_006807;NM_001127228	chromobox 1	Yes	Sense	3	G4B.M_191463;G4B.M_191464;G4B.M_191465	0	1	0	0	0	No	Sense	0		0	0	0	0	0
chr7	26201162	26213607	CBX3	+	11335	ENSG00000122565	NM_007276;NM_016587	chromobox 3	Yes	Sense	5	G4B.M_397787;G4B.M_397788;G4B.M_397790;G4B.M_397792;G4B.M_397793	2	0	0	1	0	No	Sense	0		0	0	0	0	0
chr12	54230942	54280133	CBX5	-	23468	ENSG00000094916	NM_012117;NM_001127321;NM_001127322	chromobox 5	Yes	Sense	4	G4B.M_103256;G4B.M_103261;G4B.M_103262;G4B.M_103263	0	0	0	0	1	No	Sense	0		0	0	0	0	0
chr22	38656636	38673854	CBY1	+	25776	ENSG00000100211	NM_015373;NM_001002880	chibby family member 1, beta catenin antagonist	Yes	Sense	1	G4B.M_299940	1	0	0	0	0	No	Sense	0		0	0	0	0	0
chr13	45702320	45714559	CBY2	+	220082	ENSG00000174015	NM_152719;NM_001286341;NM_001286342	chibby family member 2	Yes	Sense	1	G4B.M_119541	0	0	0	1	0	No	Sense	0		0	0	0	0	0
chr5	179678560	179681034	CBY3	-	646019	ENSG00000204659	NM_001164444	chibby family member 3	Yes	Sense	1	G4B.M_370306	0	0	0	1	0	No	Sense	0		0	0	0	0	0
chr10	68721012	68792377	CCAR1	+	55749	ENSG00000060339	NM_018237;NM_001282959;NM_001282960	cell division cycle and apoptosis regulator 1	Yes	Sense	1	G4B.M_53511	0	0	0	1	0	No	Sense	0		0	0	0	0	0
chr18	68715209	69055189	CCDC102B	+	79839	ENSG00000150636	NM_001093729;NM_024781	coiled-coil domain containing 102B	Yes	Sense	8	G4B.M_210230;G4B.M_210232;G4B.M_210234;G4B.M_210235;G4B.M_210236;G4B.M_210238;G4B.M_210239;G4B.M_210240	1	0	0	6	0	No	Sense	0		0	0	0	0	0
chr9	35658290	35661511	CCDC107	+	203260	ENSG00000159884	NM_001195200;NM_174923;NM_001195217;NM_001195201	coiled-coil domain containing 107	Yes	Sense	1	G4B.M_440663	0	0	0	1	0	No	Sense	0		0	0	0	0	0
chr4	185445182	185471752	CCDC110	-	256309	ENSG00000168491	NM_001145411;NM_152775	coiled-coil domain containing 110	Yes	Sense	3	G4B.M_348223;G4B.M_348226;G4B.M_348227	0	0	0	3	0	No	Sense	0		0	0	0	0	0
chr5	115267190	115296693	CCDC112	-	153733	ENSG00000164221	NM_001375896;NM_001040440;NM_001375897;NM_001375898;NM_001375899;NM_152549	coiled-coil domain containing 112	Yes	Sense	2	G4B.M_359525;G4B.M_359529	0	0	0	1	0	No	Sense	0		0	0	0	0	0
chr22	21632716	21637329	CCDC116	+	164592	ENSG00000161180	NM_001331066;NM_152612	coiled-coil domain containing 116	Yes	Sense	2	G4B.M_294238;G4B.M_294239	2	0	0	0	0	No	Sense	0		0	0	0	0	0
chr5	69280175	69332809	CCDC125	-	202243	ENSG00000183323	NM_176816;NM_001297696;NM_001297697	coiled-coil domain containing 125	Yes	Sense	5	G4B.M_355979;G4B.M_355980;G4B.M_355981;G4B.M_355982;G4B.M_355983	0	0	0	2	1	No	Sense	0		0	0	0	0	0
chr7	23597382	23644708	CCDC126	+	90693	ENSG00000169193	NM_138771	coiled-coil domain containing 126	Yes	Sense	1	G4B.M_397450	1	0	0	0	0	No	Sense	0		0	0	0	0	0
chr19	13731760	13763296	CCDC130	+	81576	ENSG00000104957	NM_001320561;NM_001320564;NM_001320565;NM_030818;NM_001320569;NM_001320566;NM_001320567;NM_001320568	coiled-coil domain containing 130	Yes	Sense	5	G4B.M_219380;G4B.M_219381;G4B.M_219385;G4B.M_219388;G4B.M_219390	0	0	0	4	0	No	Sense	0		0	0	0	0	0
chr17	81666737	81673904	CCDC137	+	339230	ENSG00000185298	NM_199287	coiled-coil domain containing 137	Yes	Sense	2	G4B.M_201307;G4B.M_201308	0	0	0	2	0	No	Sense	0		0	0	0	0	0
chr2	108786757	108885477	CCDC138	+	165055	ENSG00000163006	NM_001351557;NM_001351553;NM_001351554;NM_001303105;NM_001351555;NM_001351545;NM_001351561;NM_001351548;NM_001351544;NM_144978;NM_001351549;NM_001351559;NM_001351551;NM_001303106;NM_001351565	coiled-coil domain containing 138	Yes	Sense	3	G4B.M_251514;G4B.M_251515;G4B.M_251516	1	0	0	2	0	No	Sense	0		0	0	0	0	0
chr3	123897305	123961408	CCDC14	-	64770	ENSG00000175455	NM_001366338;NM_001366336;NM_001366337;NM_001308317;NM_001366339;NM_022757;NM_001366335	coiled-coil domain containing 14	Yes	Sense	4	G4B.M_321193;G4B.M_321194;G4B.M_321195;G4B.M_321197	1	0	0	1	0	No	Sense	0		0	0	0	0	0
chr2	74471986	74483408	CCDC142	-	84865	ENSG00000135637	NM_001365575;NM_032779	coiled-coil domain containing 142	Yes	Sense	2	G4B.M_247007;G4B.M_247008	0	0	0	2	0	No	Sense	0		0	0	0	0	0
chr17	16689537	16777881	CCDC144A	+	9720	ENSG00000170160	NM_001382000;NM_014695	coiled-coil domain containing 144A	Yes	Sense	3	G4B.M_182179;G4B.M_182181;G4B.M_182182	0	0	0	2	0	No	Sense	0		0	0	0	0	0
chr11	124954121	125041489	CCDC15	+	80071	ENSG00000149548	NM_025004	coiled-coil domain containing 15	Yes	Sense	3	G4B.M_92333;G4B.M_92334;G4B.M_92335	0	0	0	3	0	No	Sense	0		0	0	0	0	0
chr11	119189638	119196769	CCDC153	-	283152	ENSG00000248712	NM_001145018	coiled-coil domain containing 153	Yes	Sense	4	G4B.M_90706;G4B.M_90707;G4B.M_90708;G4B.M_90710	0	0	0	4	0	No	Sense	0		0	0	0	0	0
chr1	45493866	45500079	CCDC163	-	126661	ENSG00000280670	NM_001358407;NM_001102601;NM_001358406	coiled-coil domain containing 163	Yes	Sense	1	G4B.M_17718	1	0	0	0	0	No	Sense	0		0	0	0	0	0
chr13	102729367	102759072	CCDC168	-	643677	ENSG00000175820	NM_001146197	coiled-coil domain containing 168	Yes	Sense	2	G4B.M_123526;G4B.M_123527	1	0	0	0	0	No	Sense	0		0	0	0	0	0
chr13	36222008	36297840	CCDC169	-	728591	ENSG00000242715	NM_001144983;NM_001144982;NM_001198908;NM_001144984;NM_001144986;NM_001144985;NM_001144981	coiled-coil domain containing 169	Yes	Sense	2	G4B.M_118518;G4B.M_118519	1	0	0	0	0	No	Sense	0		0	0	0	0	0
chr13	36168794	36297842	CCDC169-SOHLH2	-	100526761	ENSG00000250709	NM_001198910	CCDC169-SOHLH2 readthrough	Yes	Sense	4	G4B.M_118510;G4B.M_118512;G4B.M_118518;G4B.M_118519	1	1	0	2	0	No	Sense	0		0	0	0	0	0
chr1	45620044	45624057	CCDC17	-	149483	ENSG00000159588	NM_001114938;NM_001190182	coiled-coil domain containing 17	Yes	Sense	2	G4B.M_17733;G4B.M_17735	0	0	1	1	0	No	Sense	0		0	0	0	0	0
chr2	169645425	169694405	CCDC173	-	129881	ENSG00000154479	NM_001085447	coiled-coil domain containing 173	Yes	Sense	4	G4B.M_259125;G4B.M_259127;G4B.M_259128;G4B.M_259130	1	0	0	3	0	No	Sense	0		0	0	0	0	0
chr11	22846922	22860474	CCDC179	-	100500938	ENSG00000255359	NM_001195637	coiled-coil domain containing 179	Yes	Sense	2	G4B.M_74189;G4B.M_74190	1	0	0	1	0	No	Sense	0		0	0	0	0	0
chr1	169394870	169460669	CCDC181	-	57821	ENSG00000117477	NM_001300969;NM_021179;NM_001300968	coiled-coil domain containing 181	Yes	Sense	3	G4B.M_32889;G4B.M_32891;G4B.M_32893	1	0	0	1	0	No	Sense	0		0	0	0	0	0
chr1	223393415	223395465	CCDC185	+	164127	ENSG00000178395	NM_152610	coiled-coil domain containing 185	Yes	Sense	1	G4B.M_40915	0	0	0	0	0	No	Sense	0		0	0	0	0	0
chr3	113964137	114056594	CCDC191	-	57577	ENSG00000163617	NM_001353767;NM_001353766;NM_020817	coiled-coil domain containing 191	Yes	Sense	4	G4B.M_319968;G4B.M_319969;G4B.M_319970;G4B.M_319972	0	0	0	4	0	No	Sense	0		0	0	0	0	0
chr14	66411704	66498677	CCDC196	+	440184	ENSG00000196553	NM_001351576	coiled-coil domain containing 196	Yes	Sense	2	G4B.M_130711;G4B.M_130714	0	0	0	0	0	No	Sense	0		0	0	0	0	0
chr14	57469300	57493867	CCDC198	-	55195	ENSG00000100557	NM_018168;NM_001283059;NM_001283057;NM_001283058;NM_001283060;NM_001283056	coiled-coil domain containing 198	Yes	Sense	2	G4B.M_129599;G4B.M_129602	0	0	0	2	0	No	Sense	0		0	0	0	0	0
chr1	43991359	43996528	CCDC24	+	149473	ENSG00000159214	NM_152499;NM_001349127;NM_001349128;NM_001349129	coiled-coil domain containing 24	Yes	Sense	4	G4B.M_17304;G4B.M_17305;G4B.M_17307;G4B.M_17308	0	1	1	2	0	No	Sense	0		0	0	0	0	0
chr8	27733316	27772653	CCDC25	-	55246	ENSG00000147419	NM_018246;NM_001304530;NM_001304532	coiled-coil domain containing 25	Yes	Sense	3	G4B.M_422428;G4B.M_422429;G4B.M_422431	1	0	0	2	0	No	Sense	0		0	0	0	0	0
chr1	32200595	32205453	CCDC28B	+	79140	ENSG00000160050	NM_024296;NM_001301011	coiled-coil domain containing 28B	Yes	Sense	3	G4B.M_13514;G4B.M_13518;G4B.M_13519	0	0	0	1	1	No	Sense	0		0	0	0	0	0
chr1	42463221	42657190	CCDC30	+	728621	ENSG00000186409	NM_001355227;NM_001080850;NM_001355226;NM_001355224	coiled-coil domain containing 30	Yes	Sense	3	G4B.M_16730;G4B.M_16734;G4B.M_16736	0	0	0	2	0	No	Sense	0		0	0	0	0	0
chr15	40528683	40565057	CCDC32	-	90416	ENSG00000128891	NM_001382440;NM_001382441;NM_001382438;NM_001289132;NM_001382437;NM_001382435;NM_052849;NM_001382434;NM_001080791;NM_001382436;NM_001080792;NM_001382442;NM_001382439	coiled-coil domain containing 32	Yes	Sense	7	G4B.M_144215;G4B.M_144217;G4B.M_144218;G4B.M_144220;G4B.M_144221;G4B.M_144222;G4B.M_144223	2	1	0	1	0	No	Sense	0		0	0	0	0	0
chr17	44673069	44689779	CCDC43	-	124808	ENSG00000180329	NM_144609;NM_001099225	coiled-coil domain containing 43	Yes	Sense	1	G4B.M_190185	0	0	0	1	0	No	Sense	0		0	0	0	0	0
chr3	48432164	48440456	CCDC51	-	79714	ENSG00000164051	NM_001256967;NM_001256966;NM_001256969;NM_001256968;NM_024661;NM_001256964;NM_001256965	coiled-coil domain containing 51	Yes	Sense	6	G4B.M_313346;G4B.M_313347;G4B.M_313348;G4B.M_313349;G4B.M_313350;G4B.M_313351	0	0	0	0	0	No	Sense	0		0	0	0	0	0
chr12	122774526	122827528	CCDC62	+	84660	ENSG00000130783	NM_201435	coiled-coil domain containing 62	Yes	Sense	3	G4B.M_112507;G4B.M_112508;G4B.M_112509	0	0	0	3	0	No	Sense	0		0	0	0	0	0
chr12	110846769	110907535	CCDC63	+	160762	ENSG00000173093	NM_001286243;NM_152591;NM_001286244	coiled-coil domain containing 63	Yes	Sense	9	G4B.M_109528;G4B.M_109529;G4B.M_109530;G4B.M_109531;G4B.M_109533;G4B.M_109536;G4B.M_109539;G4B.M_109541;G4B.M_109545	2	0	0	5	0	No	Sense	0		0	0	0	0	0
chr13	51861969	51866232	CCDC70	+	83446	ENSG00000123171	NM_001346075;NM_031290	coiled-coil domain containing 70	Yes	Sense	1	G4B.M_120273	0	0	0	0	0	No	Sense	0		0	0	0	0	0
chr7	106654360	106661158	CCDC71L	-	168455	ENSG00000253276	NM_175884	coiled-coil domain containing 71 like	Yes	Sense	3	G4B.M_409315;G4B.M_409318;G4B.M_409319	0	1	0	0	1	No	Sense	0		0	0	0	0	0
chr11	32602721	32794662	CCDC73	-	493860	ENSG00000186714	NM_001008391	coiled-coil domain containing 73	Yes	Sense	5	G4B.M_74880;G4B.M_74881;G4B.M_74883;G4B.M_74885;G4B.M_74886	0	0	0	2	0	No	Sense	0		0	0	0	0	0
chr3	112596797	112649530	CCDC80	-	151887	ENSG00000091986	NM_199512;NM_199511	coiled-coil domain containing 80	Yes	Sense	3	G4B.M_319810;G4B.M_319814;G4B.M_319815	0	0	1	0	1	No	Sense	0		0	0	0	0	0
chr11	86374736	86423109	CCDC81	+	60494	ENSG00000149201	NM_021827;NM_001156474	coiled-coil domain containing 81	Yes	Sense	5	G4B.M_86572;G4B.M_86573;G4B.M_86575;G4B.M_86577;G4B.M_86580	0	1	0	4	0	No	Sense	0		0	0	0	0	0
chr11	96349241	96389956	CCDC82	-	79780	ENSG00000149231	NM_024725;NM_001318736;NM_001363594;NM_001318737	coiled-coil domain containing 82	Yes	Sense	1	G4B.M_87460	0	1	0	0	0	No	Sense	0		0	0	0	0	0
chr11	85855101	85920021	CCDC83	+	220047	ENSG00000150676	NM_173556;NM_001286159	coiled-coil domain containing 83	Yes	Sense	4	G4B.M_86529;G4B.M_86530;G4B.M_86532;G4B.M_86533	0	0	0	4	0	No	Sense	0		0	0	0	0	0
chr11	65890673	65891635	CCDC85B	+	11007	ENSG00000175602	NM_006848	coiled-coil domain containing 85B	Yes	Sense	2	G4B.M_81038;G4B.M_81039	2	0	0	0	0	No	Sense	0		0	0	0	0	0
chr2	55287842	55419895	CCDC88A	-	55704	ENSG00000115355	NM_001135597;NM_001365480;NM_018084;NM_001254943	coiled-coil domain containing 88A	Yes	Sense	7	G4B.M_243955;G4B.M_243957;G4B.M_243958;G4B.M_243960;G4B.M_243961;G4B.M_243962;G4B.M_243963	2	2	0	3	0	No	Sense	0		0	0	0	0	0
chr4	7040849	7043001	CCDC96	-	257236	ENSG00000173013	NM_153376	coiled-coil domain containing 96	Yes	Sense	3	G4B.M_334142;G4B.M_334143;G4B.M_334144	0	0	0	0	0	No	Sense	0		0	0	0	0	0
chr19	38908980	38912186	CCER2	-	643669	ENSG00000262484	NM_001243212	coiled-coil glutamate rich protein 2	Yes	Sense	1	G4B.M_226243	0	0	0	1	0	No	Sense	0		0	0	0	0	0
chr4	26481396	26490484	CCKAR	-	886	ENSG00000163394	NM_000730	cholecystokinin A receptor	Yes	Sense	5	G4B.M_337169;G4B.M_337170;G4B.M_337172;G4B.M_337173;G4B.M_337174	3	0	0	1	0	No	Sense	0		0	0	0	0	0
chr17	35983288	35987004	CCL14	-	6358	ENSG00000276409	NM_032963;NM_032962	C-C motif chemokine ligand 14	Yes	Sense	1	G4B.M_186621	0	0	0	1	0	No	Sense	0		0	0	0	0	0
chr17	35976493	35981497	CCL16	-	6360	ENSG00000275152	NM_004590	C-C motif chemokine ligand 16	Yes	Sense	2	G4B.M_186617;G4B.M_186618	0	0	0	2	0	No	Sense	0		0	0	0	0	0
chr16	57404767	57416063	CCL17	+	6361	ENSG00000102970	NM_002987	C-C motif chemokine ligand 17	Yes	Sense	6	G4B.M_168948;G4B.M_168949;G4B.M_168950;G4B.M_168951;G4B.M_168956;G4B.M_168958	2	0	0	1	0	No	Sense	0		0	0	0	0	0
chr9	34709005	34710136	CCL21	-	6366	ENSG00000137077	NM_002989	C-C motif chemokine ligand 21	Yes	Sense	1	G4B.M_440460	0	0	1	0	0	No	Sense	0		0	0	0	0	0
chr7	75769533	75789896	CCL26	-	10344	ENSG00000006606	NM_001371936;NM_001371938;NM_006072	C-C motif chemokine ligand 26	Yes	Sense	6	G4B.M_405252;G4B.M_405253;G4B.M_405254;G4B.M_405255;G4B.M_405256;G4B.M_405258	1	0	0	0	0	No	Sense	0		0	0	0	0	0
chr9	34661880	34664048	CCL27	-	10850	ENSG00000213927	NM_006664	C-C motif chemokine ligand 27	Yes	Sense	2	G4B.M_440431;G4B.M_440434	1	0	0	0	0	No	Sense	0		0	0	0	0	0
chr5	43376645	43412391	CCL28	-	56477	ENSG00000151882	NM_001301874;NM_001301873;NM_148672;NM_001301875	C-C motif chemokine ligand 28	Yes	Sense	3	G4B.M_354050;G4B.M_354051;G4B.M_354053	0	0	0	3	0	No	Sense	0		0	0	0	0	0
chr17	35871491	35880793	CCL5	-	6352	ENSG00000271503	NM_002985;NM_001278736	C-C motif chemokine ligand 5	Yes	Sense	2	G4B.M_186587;G4B.M_186588	0	0	0	2	0	No	Sense	0		0	0	0	0	0
chr1	85580761	85584589	CCN1	+	3491	ENSG00000142871	NM_001554	cellular communication network factor 1	Yes	Sense	2	G4B.M_22801;G4B.M_22802	2	0	0	0	0	No	Sense	0		0	0	0	0	0
chr8	119416446	119424434	CCN3	+	4856	ENSG00000136999	NM_002514	cellular communication network factor 3	Yes	Sense	1	G4B.M_430808	1	0	0	0	0	No	Sense	0		0	0	0	0	0
chr20	44714844	44728509	CCN5	+	8839	ENSG00000064205	NM_001323370;NM_001323369;NM_003881	cellular communication network factor 5	Yes	Sense	6	G4B.M_278808;G4B.M_278809;G4B.M_278810;G4B.M_278813;G4B.M_278814;G4B.M_278815	0	0	0	6	0	No	Sense	0		0	0	0	0	0
chr6	112054075	112069686	CCN6	+	8838	ENSG00000112761	NM_198239;NM_003880	cellular communication network factor 6	Yes	Sense	2	G4B.M_386085;G4B.M_386086	2	0	0	0	0	No	Sense	0		0	0	0	0	0
chr13	36431520	36442870	CCNA1	+	8900	ENSG00000133101	NM_001111046;NM_001111047;NM_003914;NM_001111045	cyclin A1	Yes	Sense	1	G4B.M_118527	1	0	0	0	0	No	Sense	0		0	0	0	0	0
chr4	121816444	121823883	CCNA2	-	890	ENSG00000145386	NM_001237	cyclin A2	Yes	Sense	1	G4B.M_343537	0	0	0	0	1	No	Sense	0		0	0	0	0	0
chr5	69167135	69178245	CCNB1	+	891	ENSG00000134057	NM_031966;NM_001354845;NM_001354844	cyclin B1	Yes	Sense	1	G4B.M_355974	0	0	0	1	0	No	Sense	0		0	0	0	0	0
chrX	50202713	50351914	CCNB3	+	85417	ENSG00000147082	NM_033031;NM_033670	cyclin B3	Yes	Sense	5	G4B.M_465170;G4B.M_465171;G4B.M_465172;G4B.M_465175;G4B.M_465176	0	0	0	2	0	No	Sense	0		0	0	0	0	0
chr6	99542387	99568825	CCNC	-	892	ENSG00000112237	NM_005190;NM_001363537;NM_001013399	cyclin C	Yes	Sense	1	G4B.M_384761	0	0	0	1	0	No	Sense	0		0	0	0	0	0
chr19	29811991	29824312	CCNE1	+	898	ENSG00000105173	NM_001238;NM_001322259;NM_001322261;NM_001322262	cyclin E1	Yes	Sense	2	G4B.M_223246;G4B.M_223249	1	0	0	0	0	No	Sense	0		0	0	0	0	0
chr5	163437569	163446151	CCNG1	+	900	ENSG00000113328	NM_001364022;NM_001364023;NM_001364018;NM_001364021;NM_001364015;NM_004060;NM_001364020;NM_001364019;NM_199246	cyclin G1	Yes	Sense	1	G4B.M_366479	1	0	0	0	0	No	Sense	0		0	0	0	0	0
chr5	87318416	87412930	CCNH	-	902	ENSG00000134480	NM_001364076;NM_001364075;NM_001239;NM_001199189	cyclin H	Yes	Sense	4	G4B.M_357781;G4B.M_357783;G4B.M_357785;G4B.M_357786	0	0	0	1	0	No	Sense	0		0	0	0	0	0
chr10	96043394	96060870	CCNJ	+	54619	ENSG00000107443	NM_001134376;NM_019084;NM_001134375	cyclin J	Yes	Sense	3	G4B.M_58834;G4B.M_58835;G4B.M_58836	0	0	0	0	1	No	Sense	0		0	0	0	0	0
chr3	157146508	157160760	CCNL1	-	57018	ENSG00000163660	NM_001308185;NM_020307	cyclin L1	Yes	Sense	2	G4B.M_326392;G4B.M_326393	0	0	0	2	0	No	Sense	0		0	0	0	0	0
chr1	1385711	1399335	CCNL2	-	81669	ENSG00000221978	NM_030937;NM_001320155;NM_001350500;NM_001320153;NM_001350498;NM_001350499;NM_001350497;NM_001039577	cyclin L2	Yes	Sense	2	G4B.M_874;G4B.M_875	0	0	0	2	0	No	Sense	0		0	0	0	0	0
chr12	48688458	48716998	CCNT1	-	904	ENSG00000129315	NM_001240;NM_001277842	cyclin T1	Yes	Sense	4	G4B.M_101055;G4B.M_101056;G4B.M_101057;G4B.M_101058	0	0	0	3	1	No	Sense	0		0	0	0	0	0
chr2	134918235	134959342	CCNT2	+	905	ENSG00000082258	NM_001320748;NM_001241;NM_058241;NM_001320749	cyclin T2	Yes	Sense	3	G4B.M_256469;G4B.M_256470;G4B.M_256474	0	1	0	1	1	No	Sense	0		0	0	0	0	0
chr15	55340032	55408510	CCPG1	-	9236	ENSG00000260916	NM_001204450;NM_020739;NM_004748;NM_001204451	cell cycle progression 1	Yes	Sense	4	G4B.M_146165;G4B.M_146166;G4B.M_146167;G4B.M_146169	1	1	0	0	0	No	Sense	0		0	0	0	0	0
chr3	46201711	46208313	CCR1	-	1230	ENSG00000163823	NM_001295	C-C motif chemokine receptor 1	Yes	Sense	2	G4B.M_312766;G4B.M_312767	0	0	0	0	0	No	Sense	0		0	0	0	0	0
chr6	167111807	167139696	CCR6	+	1235	ENSG00000112486	NM_004367;NM_031409	C-C motif chemokine receptor 6	Yes	Sense	3	G4B.M_391891;G4B.M_391892;G4B.M_391898	0	0	0	0	0	No	Sense	0		0	0	0	0	0
chr17	40553769	40565472	CCR7	-	1236	ENSG00000126353	NM_001838;NM_001301717;NM_001301716;NM_001301718;NM_001301714	C-C motif chemokine receptor 7	Yes	Sense	10	G4B.M_188583;G4B.M_188586;G4B.M_188588;G4B.M_188589;G4B.M_188592;G4B.M_188594;G4B.M_188595;G4B.M_188596;G4B.M_188597;G4B.M_188598	1	0	0	8	1	No	Sense	0		0	0	0	0	0
chr12	69585426	69601570	CCT2	+	10576	ENSG00000166226	NM_006431;NM_001198842	chaperonin containing TCP1 subunit 2	Yes	Sense	1	G4B.M_105470	0	0	0	1	0	No	Sense	0		0	0	0	0	0
chr5	10249929	10266389	CCT5	+	22948	ENSG00000150753	NM_012073;NM_001306153;NM_001306154;NM_001306156;NM_001306155	chaperonin containing TCP1 subunit 5	Yes	Sense	2	G4B.M_351479;G4B.M_351480	0	0	0	2	0	No	Sense	0		0	0	0	0	0
chr21	29055805	29073797	CCT8	-	10694	ENSG00000156261	NM_006585;NM_001282908;NM_001282907;NM_001282909	chaperonin containing TCP1 subunit 8	Yes	Sense	1	G4B.M_287292	0	1	0	0	0	No	Sense	0		0	0	0	0	0
chr1	117001750	117036552	CD101	+	9398	ENSG00000134256	NM_004258;NM_001256106;NM_001256109;NM_001256111	CD101 molecule	Yes	Sense	2	G4B.M_26472;G4B.M_26473	0	0	0	1	0	No	Sense	0		0	0	0	0	0
chr5	140631728	140633701	CD14	-	929	ENSG00000170458	NM_001174105;NM_001040021;NM_001174104;NM_000591	CD14 molecule	Yes	Sense	1	G4B.M_363008	0	1	0	0	0	No	Sense	0		0	0	0	0	0
chr1	145719471	145739288	CD160	+	11126	ENSG00000117281	NM_007053	CD160 molecule	Yes	Sense	1	G4B.M_27451	0	0	0	0	0	No	Sense	0		0	0	0	0	0
chr12	7470811	7503893	CD163	-	9332	ENSG00000177575	NM_001370146;NM_004244;NM_001370145;NM_203416	CD163 molecule	Yes	Sense	1	G4B.M_97398	1	0	0	0	0	No	Sense	0		0	0	0	0	0
chr5	67179613	67196799	CD180	-	4064	ENSG00000134061	NM_005582	CD180 molecule	Yes	Sense	2	G4B.M_355695;G4B.M_355696	0	0	0	2	0	No	Sense	0		0	0	0	0	0
chr1	158353696	158357553	CD1E	+	913	ENSG00000158488	NM_001185114;NM_001185112;NM_001185107;NM_001042586;NM_030893;NM_001042585;NM_001042587;NM_001185113;NM_001185108;NM_001185115;NM_001185110;NM_001042583;NM_001042584	CD1e molecule	Yes	Sense	1	G4B.M_30896	0	0	0	1	0	No	Sense	0		0	0	0	0	0
chr3	112921205	112975103	CD200R1	-	131450	ENSG00000163606	NM_170780;NM_138806;NM_138939;NM_138940	CD200 receptor 1	Yes	Sense	5	G4B.M_319840;G4B.M_319841;G4B.M_319842;G4B.M_319843;G4B.M_319844	0	1	0	4	0	No	Sense	0		0	0	0	0	0
chr3	112815709	112846856	CD200R1L	-	344807	ENSG00000206531	NM_001008784;NM_001199215;NM_001370552	CD200 receptor 1 like	Yes	Sense	3	G4B.M_319834;G4B.M_319835;G4B.M_319836	0	0	0	3	0	No	Sense	0		0	0	0	0	0
chr2	70830211	70835816	CD207	-	50489	ENSG00000116031	NM_015717	CD207 molecule	Yes	Sense	2	G4B.M_245855;G4B.M_245858	0	0	0	1	1	No	Sense	0		0	0	0	0	0
chr6	106969831	106975627	CD24	-	100133941	ENSG00000272398	NM_013230;NM_001291739;NM_001291737;NM_001291738;NM_001359084	CD24 molecule	Yes	Sense	2	G4B.M_385323;G4B.M_385324	0	0	0	2	0	No	Sense	0		0	0	0	0	0
chr9	5450503	5470566	CD274	+	29126	ENSG00000120217	NM_014143;NM_001267706	CD274 molecule	Yes	Sense	5	G4B.M_437964;G4B.M_437965;G4B.M_437966;G4B.M_437967;G4B.M_437968	1	0	0	3	0	No	Sense	0		0	0	0	0	0
chr2	203706475	203738912	CD28	+	940	ENSG00000178562	NM_006139;NM_001243077;NM_001243078	CD28 molecule	Yes	Sense	2	G4B.M_262048;G4B.M_262049	0	0	0	2	0	No	Sense	0		0	0	0	0	0
chr17	74521174	74531475	CD300LB	-	124599	ENSG00000178789	NM_174892	CD300 molecule like family member b	Yes	Sense	3	G4B.M_197248;G4B.M_197249;G4B.M_197250	0	0	0	3	0	No	Sense	0		0	0	0	0	0
chr17	74579365	74592283	CD300LD	-	100131439	ENSG00000204345	NM_001115152	CD300 molecule like family member d	Yes	Sense	3	G4B.M_197275;G4B.M_197276;G4B.M_197277	2	0	0	1	0	No	Sense	0		0	0	0	0	0
chr11	118339075	118342705	CD3D	-	915	ENSG00000167286	NM_000732;NM_001040651	CD3d molecule	Yes	Sense	3	G4B.M_90386;G4B.M_90389;G4B.M_90390	1	0	0	2	0	No	Sense	0		0	0	0	0	0
chr11	118344344	118355161	CD3G	+	917	ENSG00000160654	NM_000073	CD3g molecule	Yes	Sense	1	G4B.M_90391	0	0	0	0	0	No	Sense	0		0	0	0	0	0
chr1	207752054	207795513	CD46	+	4179	ENSG00000117335	NM_172351;NM_172355;NM_172359;NM_172350;NM_153826;NM_172358;NM_172353;NM_002389;NM_172352;NM_172357;NM_172361;NM_172356	CD46 molecule	Yes	Sense	4	G4B.M_38676;G4B.M_38677;G4B.M_38678;G4B.M_38681	0	0	0	3	0	No	Sense	0		0	0	0	0	0
chr1	26317958	26320523	CD52	+	1043	ENSG00000169442	NM_001803	CD52 molecule	Yes	Sense	1	G4B.M_11393	0	0	0	1	0	No	Sense	0		0	0	0	0	0
chr1	110871188	110899922	CD53	+	963	ENSG00000143119	NM_001040033;NM_000560;NM_001320638	CD53 molecule	Yes	Sense	2	G4B.M_25334;G4B.M_25335	0	0	0	2	0	No	Sense	0		0	0	0	0	0
chr1	157830911	157898256	CD5L	-	922	ENSG00000073754	NM_001347698;NM_005894	CD5 molecule like	Yes	Sense	5	G4B.M_30756;G4B.M_30758;G4B.M_30759;G4B.M_30761;G4B.M_30763	0	0	1	1	0	No	Sense	0		0	0	0	0	0
chr17	82314868	82317608	CD7	-	924	ENSG00000173762	NM_006137	CD7 molecule	Yes	Sense	2	G4B.M_201788;G4B.M_201794	1	0	0	0	1	No	Sense	0		0	0	0	0	0
chr17	63928740	63932336	CD79B	-	974	ENSG00000007312	NM_000626;NM_001039933;NM_021602;NM_001329050	CD79b molecule	Yes	Sense	3	G4B.M_194886;G4B.M_194887;G4B.M_194888	1	0	0	2	0	No	Sense	0		0	0	0	0	0
chr6	14117256	14136918	CD83	+	9308	ENSG00000112149	NM_004233;NM_001040280;NM_001251901	CD83 molecule	Yes	Sense	3	G4B.M_373478;G4B.M_373479;G4B.M_373480	0	0	0	3	0	No	Sense	0		0	0	0	0	0
chr1	160541095	160579516	CD84	-	8832	ENSG00000066294	NM_003874;NM_001330742;NM_001184879;NM_001184881;NM_001184882	CD84 molecule	Yes	Sense	1	G4B.M_31364	0	0	0	1	0	No	Sense	0		0	0	0	0	0
chr2	86784610	86808396	CD8A	-	925	ENSG00000153563	NM_171827;NM_001768;NM_001145873;NM_001382698	CD8a molecule	Yes	Sense	4	G4B.M_248281;G4B.M_248282;G4B.M_248284;G4B.M_248288	1	0	0	2	1	No	Sense	0		0	0	0	0	0
chr1	20589086	20618903	CDA	+	978	ENSG00000158825	NM_001785	cytidine deaminase	Yes	Sense	4	G4B.M_9325;G4B.M_9326;G4B.M_9328;G4B.M_9330	0	0	0	4	0	No	Sense	0		0	0	0	0	0
chr13	49247925	49293485	CDADC1	+	81602	ENSG00000102543	NM_030911;NM_001193478	cytidine and dCMP deaminase domain containing 1	Yes	Sense	1	G4B.M_119897	0	0	0	0	1	No	Sense	0		0	0	0	0	0
chr5	138187650	138213343	CDC23	-	8697	ENSG00000094880	NM_004661	cell division cycle 23	Yes	Sense	1	G4B.M_362221	0	0	0	1	0	No	Sense	0		0	0	0	0	0
chr3	48157146	48188417	CDC25A	-	993	ENSG00000164045	NM_201567;NM_001789	cell division cycle 25A	Yes	Sense	4	G4B.M_313271;G4B.M_313273;G4B.M_313275;G4B.M_313276	0	2	0	1	1	No	Sense	0		0	0	0	0	0
chr17	47117703	47189422	CDC27	-	996	ENSG00000004897	NM_001353049;NM_001293091;NM_001353035;NM_001256;NM_001353050;NM_001114091;NM_001353051;NM_001353047;NM_001293089	cell division cycle 27	Yes	Sense	3	G4B.M_191109;G4B.M_191110;G4B.M_191112	0	0	0	3	0	No	Sense	0		0	0	0	0	0
chr11	65314866	65322417	CDC42EP2	+	10435	ENSG00000149798	NM_006779	CDC42 effector protein 2	Yes	Sense	2	G4B.M_80653;G4B.M_80654	0	0	0	0	0	No	Sense	0		0	0	0	0	0
chr1	151050971	151070325	CDC42SE1	-	56882	ENSG00000197622	NM_001038707;NM_020239	CDC42 small effector 1	Yes	Sense	5	G4B.M_28317;G4B.M_28321;G4B.M_28322;G4B.M_28325;G4B.M_28327	1	0	0	4	0	No	Sense	0		0	0	0	0	0
chr6	44387706	44450425	CDC5L	+	988	ENSG00000096401	NM_001253	cell division cycle 5 like	Yes	Sense	6	G4B.M_380951;G4B.M_380952;G4B.M_380953;G4B.M_380954;G4B.M_380955;G4B.M_380956	0	0	0	6	0	No	Sense	0		0	0	0	0	0
chr17	40287879	40304657	CDC6	+	990	ENSG00000094804	NM_001254	cell division cycle 6	Yes	Sense	1	G4B.M_188388	0	0	1	1	0	No	Sense	0		0	0	0	0	0
chr1	91500851	91525764	CDC7	+	8317	ENSG00000097046	NM_003503;NM_001134419;NM_001134420	cell division cycle 7	Yes	Sense	1	G4B.M_23337	0	0	0	1	0	No	Sense	0		0	0	0	0	0
chr11	65066300	65084164	CDCA5	-	113130	ENSG00000146670	NM_080668	cell division cycle associated 5	Yes	Sense	8	G4B.M_80515;G4B.M_80518;G4B.M_80519;G4B.M_80520;G4B.M_80521;G4B.M_80522;G4B.M_80525;G4B.M_80529	1	0	0	1	0	No	Sense	0		0	0	0	0	0
chr2	173354820	173368997	CDCA7	+	83879	ENSG00000144354	NM_145810;NM_031942	cell division cycle associated 7	Yes	Sense	2	G4B.M_259585;G4B.M_259586	0	0	0	2	0	No	Sense	0		0	0	0	0	0
chr7	21900899	21945903	CDCA7L	-	55536	ENSG00000164649	NM_001127370;NM_018719;NM_001127371	cell division cycle associated 7 like	Yes	Sense	3	G4B.M_397222;G4B.M_397225;G4B.M_397227	0	0	0	1	0	No	Sense	0		0	0	0	0	0
chr16	61647242	62037035	CDH8	-	1006	ENSG00000150394	NM_001796	cadherin 8	Yes	Sense	12	G4B.M_169718;G4B.M_169719;G4B.M_169720;G4B.M_169721;G4B.M_169722;G4B.M_169723;G4B.M_169725;G4B.M_169729;G4B.M_169731;G4B.M_169735;G4B.M_169736;G4B.M_169737	0	0	0	11	0	No	Sense	0		0	0	0	0	0
chr3	49790732	49799873	CDHR4	-	389118	ENSG00000187492	NM_001007540	cadherin related family member 4	Yes	Sense	8	G4B.M_313808;G4B.M_313809;G4B.M_313812;G4B.M_313813;G4B.M_313814;G4B.M_313815;G4B.M_313816;G4B.M_313817	0	0	0	8	0	No	Sense	0		0	0	0	0	0
chr15	36579626	36810248	CDIN1	+	84529	ENSG00000186073	NM_001321759;NM_001130010;NM_001321758;NM_001290233;NM_001321761;NM_001321760;NM_001321757;NM_032499;NM_001290232;NM_001321756	CDAN1 interacting nuclease 1	Yes	Sense	5	G4B.M_143619;G4B.M_143620;G4B.M_143621;G4B.M_143625;G4B.M_143628	0	0	0	5	0	No	Sense	0		0	0	0	0	0
chr2	201790461	201895550	CDK15	+	65061	ENSG00000138395	NM_139158;NM_001366386;NM_001261435;NM_001261436	cyclin dependent kinase 15	Yes	Sense	9	G4B.M_261860;G4B.M_261861;G4B.M_261862;G4B.M_261863;G4B.M_261864;G4B.M_261866;G4B.M_261867;G4B.M_261870;G4B.M_261872	1	0	0	4	0	No	Sense	0		0	0	0	0	0
chr17	32486993	32491253	CDK5R1	+	8851	ENSG00000176749	NM_003885	cyclin dependent kinase 5 regulatory subunit 1	Yes	Sense	4	G4B.M_185669;G4B.M_185670;G4B.M_185672;G4B.M_185673	2	0	0	0	1	No	Sense	0		0	0	0	0	0
chr2	218959666	218962155	CDK5R2	+	8941	ENSG00000171450	NM_003936	cyclin dependent kinase 5 regulatory subunit 2	Yes	Sense	2	G4B.M_264056;G4B.M_264057	1	0	0	0	0	No	Sense	0		0	0	0	0	0
chr20	33358839	33401561	CDK5RAP1	-	51654	ENSG00000101391	NM_001278169;NM_016082;NM_001278167;NM_016408;NM_001365728;NM_001278168	CDK5 regulatory subunit associated protein 1	Yes	Sense	4	G4B.M_275920;G4B.M_275921;G4B.M_275922;G4B.M_275923	0	0	2	2	0	No	Sense	0		0	0	0	0	0
chr4	75576496	75630716	CDKL2	-	8999	ENSG00000138769	NM_003948;NM_001330724	cyclin dependent kinase like 2	Yes	Sense	2	G4B.M_340201;G4B.M_340204	0	0	0	1	0	No	Sense	0		0	0	0	0	0
chr2	39175646	39229588	CDKL4	-	344387	ENSG00000205111	NM_001009565;NM_001346911	cyclin dependent kinase like 4	Yes	Sense	1	G4B.M_241768	0	0	0	1	0	No	Sense	0		0	0	0	0	0
chr4	183444635	183449064	CDKN2AIP	+	55602	ENSG00000168564	NM_017632;NM_001317343	CDKN2A interacting protein	Yes	Sense	1	G4B.M_347872	1	1	0	0	0	No	Sense	0		0	0	0	0	0
chr5	134402065	134411881	CDKN2AIPNL	-	91368	ENSG00000237190	NM_080656	CDKN2A interacting protein N-terminal like	Yes	Sense	1	G4B.M_361425	0	0	0	1	0	No	Sense	0		0	0	0	0	0
chr9	22002903	22009305	CDKN2B	-	1030	ENSG00000147883	NM_004936;NM_078487	cyclin dependent kinase inhibitor 2B	Yes	Sense	1	G4B.M_439312	0	0	0	1	0	No	Sense	0		0	0	0	0	0
chr14	54396849	54420218	CDKN3	+	1033	ENSG00000100526	NM_001130851;NM_001330173;NM_005192	cyclin dependent kinase inhibitor 3	Yes	Sense	2	G4B.M_129194;G4B.M_129195	0	0	0	1	0	No	Sense	0		0	0	0	0	0
chr5	115804733	115816659	CDO1	-	1036	ENSG00000129596	NM_001323567;NM_001323566;NM_001801;NM_001323565	cysteine dioxygenase type 1	Yes	Sense	1	G4B.M_359585	0	0	0	1	0	No	Sense	0		0	0	0	0	0
chrX	140783578	140784366	CDR1	-	1038	ENSG00000288642	NM_004065	cerebellar degeneration related protein 1	Yes	Sense	1	G4B.M_473229	1	0	0	0	0	No	Sense	0		0	0	0	0	0
chr17	15565483	15619704	CDRT1	-	374286	ENSG00000241322	NM_001282540;NM_006382	CMT1A duplicated region transcript 1	Yes	Sense	4	G4B.M_181934;G4B.M_181937;G4B.M_181939;G4B.M_181940	0	0	0	3	0	No	Sense	0		0	0	0	0	0
chr17	14235673	14236862	CDRT15	-	146822	ENSG00000223510	NM_001007530;NM_001348781	CMT1A duplicated region transcript 15	Yes	Sense	1	G4B.M_181728	0	0	0	1	0	No	Sense	0		0	0	0	0	0
chr17	20579724	20580911	CDRT15L2	+	256223	ENSG00000214819	NM_001190790	CMT1A duplicated region transcript 15 like 2	Yes	Sense	1	G4B.M_183694	0	0	0	0	0	No	Sense	0		0	0	0	0	0
chr6	31115087	31120446	CDSN	-	1041	ENSG00000204539	NM_001264	corneodesmosin	Yes	Sense	3	G4B.M_375759;G4B.M_375761;G4B.M_375762	2	0	0	1	0	No	Sense	0		0	0	0	0	0
chr19	51478622	51490952	CEACAM18	+	729767	ENSG00000213822	NM_001278392	CEA cell adhesion molecule 18	Yes	Sense	6	G4B.M_232229;G4B.M_232230;G4B.M_232231;G4B.M_232233;G4B.M_232235;G4B.M_232236	0	0	0	4	2	No	Sense	0		0	0	0	0	0
chr19	41796587	41811554	CEACAM3	+	1084	ENSG00000170956	NM_001815;NM_001277163	CEA cell adhesion molecule 3	Yes	Sense	3	G4B.M_227395;G4B.M_227396;G4B.M_227402	0	0	0	3	0	No	Sense	0		0	0	0	0	0
chr19	41708585	41730433	CEACAM5	+	1048	ENSG00000105388	NM_001308398;NM_004363;NM_001291484	CEA cell adhesion molecule 5	Yes	Sense	3	G4B.M_227373;G4B.M_227375;G4B.M_227378	1	0	0	2	0	No	Sense	0		0	0	0	0	0
chr19	41750977	41772211	CEACAM6	+	4680	ENSG00000086548	NM_002483	CEA cell adhesion molecule 6	Yes	Sense	3	G4B.M_227384;G4B.M_227387;G4B.M_227390	1	0	0	2	0	No	Sense	0		0	0	0	0	0
chr19	33373685	33382686	CEBPG	+	1054	ENSG00000153879	NM_001806;NM_001252296	CCAAT enhancer binding protein gamma	Yes	Sense	2	G4B.M_224285;G4B.M_224286	0	0	0	0	0	No	Sense	0		0	0	0	0	0
chr2	37201612	37231596	CEBPZ	-	10153	ENSG00000115816	NM_005760	CCAAT enhancer binding protein zeta	Yes	Sense	2	G4B.M_241524;G4B.M_241525	0	0	0	2	0	No	Sense	0		0	0	0	0	0
chr2	37196488	37216193	CEBPZOS	+	100505876	ENSG00000218739	NM_001322373;NM_001322374;NM_001322376;NM_001322375	CEBPZ opposite strand	Yes	Sense	1	G4B.M_241523	1	0	0	0	0	No	Sense	0		0	0	0	0	0
chr1	15456728	15472091	CELA2A	+	63036	ENSG00000142615	NM_033440	chymotrypsin like elastase 2A	Yes	Sense	3	G4B.M_7075;G4B.M_7077;G4B.M_7078	0	0	0	3	0	No	Sense	0		0	0	0	0	0
chr1	15465909	15491395	CELA2B	+	51032	ENSG00000215704	NM_015849	chymotrypsin like elastase 2B	Yes	Sense	5	G4B.M_7081;G4B.M_7082;G4B.M_7083;G4B.M_7084;G4B.M_7086	0	0	0	4	0	No	Sense	0		0	0	0	0	0
chr16	2530035	2531417	CEMP1	-	752014	ENSG00000205923	NM_001048212	cementum protein 1	Yes	Sense	2	G4B.M_158821;G4B.M_158822	2	0	0	0	0	No	Sense	0		0	0	0	0	0
chr2	26764289	26801067	CENPA	+	1058	ENSG00000115163	NM_001809;NM_001042426	centromere protein A	Yes	Sense	7	G4B.M_239889;G4B.M_239892;G4B.M_239895;G4B.M_239896;G4B.M_239897;G4B.M_239898;G4B.M_239900	1	0	0	3	0	No	Sense	0		0	0	0	0	0
chr4	67468762	67545503	CENPC	-	1060	ENSG00000145241	NM_001362481;NM_001812	centromere protein C	Yes	Sense	1	G4B.M_339705	1	0	0	0	0	No	Sense	0		0	0	0	0	0
chr4	103105349	103198445	CENPE	-	1062	ENSG00000138778	NM_001286734;NM_001813	centromere protein E	Yes	Sense	1	G4B.M_342307	0	0	0	1	0	No	Sense	0		0	0	0	0	0
chr13	24882279	24922889	CENPJ	-	55835	ENSG00000151849	NM_018451	centromere protein J	Yes	Sense	7	G4B.M_116918;G4B.M_116919;G4B.M_116920;G4B.M_116921;G4B.M_116924;G4B.M_116925;G4B.M_116926	0	0	0	5	0	No	Sense	0		0	0	0	0	0
chr5	65517766	65563168	CENPK	-	64105	ENSG00000123219	NM_001349367;NM_001267038;NM_022145;NM_001349369;NM_001349368	centromere protein K	Yes	Sense	2	G4B.M_355523;G4B.M_355525	0	0	0	1	0	No	Sense	0		0	0	0	0	0
chr9	92325953	92620529	CENPP	+	401541	ENSG00000188312	NM_001286969;NM_001012267;NM_001286971	centromere protein P	Yes	Sense	13	G4B.M_445868;G4B.M_445869;G4B.M_445870;G4B.M_445872;G4B.M_445874;G4B.M_445876;G4B.M_445877;G4B.M_445881;G4B.M_445882;G4B.M_445883;G4B.M_445885;G4B.M_445887;G4B.M_445888	0	0	0	10	3	No	Sense	0		0	0	0	0	0
chr6	49463370	49493107	CENPQ	+	55166	ENSG00000031691	NM_018132	centromere protein Q	Yes	Sense	3	G4B.M_381445;G4B.M_381448;G4B.M_381449	1	0	0	2	0	No	Sense	0		0	0	0	0	0
chr1	10430433	10442808	CENPS	+	378708	ENSG00000175279	NM_199294	centromere protein S	Yes	Sense	2	G4B.M_5301;G4B.M_5302	0	0	0	2	0	No	Sense	0		0	0	0	0	0
chr1	10430102	10452153	CENPS-CORT	+	100526739	ENSG00000251503	NM_198544;NM_199006;NM_001270517;NM_001243768	CENPS-CORT readthrough	Yes	Sense	5	G4B.M_5301;G4B.M_5302;G4B.M_5303;G4B.M_5304;G4B.M_5305	0	0	0	2	0	No	Sense	0		0	0	0	0	0
chr4	184694085	184734130	CENPU	-	79682	ENSG00000151725	NM_024629	centromere protein U	Yes	Sense	2	G4B.M_348091;G4B.M_348092	0	0	0	2	0	No	Sense	0		0	0	0	0	0
chr6	126340115	126348875	CENPW	+	387103	ENSG00000203760	NM_001286525;NM_001286524;NM_001012507	centromere protein W	Yes	Sense	1	G4B.M_387006	1	0	0	0	0	No	Sense	0		0	0	0	0	0
chr11	101915010	102001062	CEP126	+	57562	ENSG00000110318	NM_001363543;NM_020802	centrosomal protein 126	Yes	Sense	1	G4B.M_87723	0	0	0	1	0	No	Sense	0		0	0	0	0	0
chr1	243124428	243255348	CEP170	-	9859;645455	ENSG00000143702	NM_014812;NM_001042404;NM_001042405	centrosomal protein 170	Yes	Sense	6	G4B.M_44421;G4B.M_44422;G4B.M_44423;G4B.M_44425;G4B.M_44426;G4B.M_44428	1	0	0	3	0	No	Sense	0		0	0	0	0	0
chr3	196706277	196712250	CEP19	-	84984	ENSG00000174007	NM_001379470;NM_001379469;NM_032898;NM_001379468	centrosomal protein 19	Yes	Sense	1	G4B.M_330735	1	0	0	0	0	No	Sense	0		0	0	0	0	0
chr16	15865719	15888625	CEP20	-	123811	ENSG00000133393	NM_144600;NM_001304497;NM_001304502;NM_001304500;NM_001304498;NM_001304499	centrosomal protein 20	Yes	Sense	3	G4B.M_162046;G4B.M_162047;G4B.M_162048	1	0	0	2	0	No	Sense	0		0	0	0	0	0
chr12	88049016	88142099	CEP290	-	80184	ENSG00000198707	NM_025114	centrosomal protein 290	Yes	Sense	7	G4B.M_106478;G4B.M_106479;G4B.M_106480;G4B.M_106481;G4B.M_106482;G4B.M_106483;G4B.M_106484	1	0	0	5	0	No	Sense	0		0	0	0	0	0
chr11	93661682	93730358	CEP295	+	85459	ENSG00000166004	NM_033395	centrosomal protein 295	Yes	Sense	1	G4B.M_87121	0	0	0	1	0	No	Sense	0		0	0	0	0	0
chr1	179954773	180114875	CEP350	+	9857	ENSG00000135837	NM_014810	centrosomal protein 350	Yes	Sense	3	G4B.M_34142;G4B.M_34145;G4B.M_34146	0	0	0	3	0	No	Sense	0		0	0	0	0	0
chr7	130393771	130442433	CEP41	-	95681	ENSG00000106477	NM_018718;NM_001257158;NM_001257159;NM_001257160	centrosomal protein 41	Yes	Sense	5	G4B.M_411460;G4B.M_411461;G4B.M_411464;G4B.M_411465;G4B.M_411466	0	1	0	4	0	No	Sense	0		0	0	0	0	0
chr4	174283730	174333380	CEP44	+	80817	ENSG00000164118	NM_001040157;NM_001145314	centrosomal protein 44	Yes	Sense	3	G4B.M_347230;G4B.M_347231;G4B.M_347232	0	0	0	0	0	No	Sense	0		0	0	0	0	0
chr10	93496612	93529092	CEP55	+	55165	ENSG00000138180	NM_018131;NM_001127182	centrosomal protein 55	Yes	Sense	3	G4B.M_58522;G4B.M_58523;G4B.M_58524	1	2	0	0	0	No	Sense	0		0	0	0	0	0
chr11	95789965	95832693	CEP57	+	9702	ENSG00000166037	NM_001363604;NM_001243777;NM_014679;NM_001243776	centrosomal protein 57	Yes	Sense	1	G4B.M_87403	1	0	0	0	0	No	Sense	0		0	0	0	0	0
chr6	109095110	109174418	CEP57L1	+	285753	ENSG00000183137	NM_001350666;NM_001083535;NM_001350655;NM_001350658;NM_001350653;NM_001350657;NM_001350652;NM_001350659;NM_001350654;NM_001271852;NM_001271853;NM_001350656;NM_001350662;NM_001350660;NM_001350664;NM_001350661;NM_001350663;NM_001350665;NM_173830	centrosomal protein 57 like 1	Yes	Sense	4	G4B.M_385656;G4B.M_385659;G4B.M_385660;G4B.M_385661	1	0	0	0	1	No	Sense	0		0	0	0	0	0
chr3	138494344	138594538	CEP70	-	80321	ENSG00000114107	NM_001288965;NM_024491;NM_001320598;NM_001320599;NM_001288967;NM_001288964;NM_001288966;NM_001320600	centrosomal protein 70	Yes	Sense	5	G4B.M_324513;G4B.M_324514;G4B.M_324515;G4B.M_324516;G4B.M_324517	0	0	0	5	0	No	Sense	0		0	0	0	0	0
chr18	12661833	12702777	CEP76	-	79959	ENSG00000101624	NM_024899;NM_001271989	centrosomal protein 76	Yes	Sense	2	G4B.M_204003;G4B.M_204005	1	0	0	0	0	No	Sense	0		0	0	0	0	0
chr9	78236062	78279690	CEP78	+	84131	ENSG00000148019	NM_001349840;NM_001330693;NM_001349838;NM_001349839;NM_001330691;NM_032171;NM_001098802;NM_001330694	centrosomal protein 78	Yes	Sense	4	G4B.M_443854;G4B.M_443855;G4B.M_443856;G4B.M_443857	0	2	0	2	0	No	Sense	0		0	0	0	0	0
chr12	94306449	94459988	CEP83	-	51134	ENSG00000173588	NM_001346458;NM_016122;NM_001368039;NM_001368037;NM_001346457;NM_001346459;NM_001042399;NM_001368040;NM_001368038;NM_001368041;NM_001346462;NM_001346461;NM_001346460	centrosomal protein 83	Yes	Sense	9	G4B.M_107063;G4B.M_107064;G4B.M_107065;G4B.M_107066;G4B.M_107068;G4B.M_107070;G4B.M_107071;G4B.M_107072;G4B.M_107073	1	0	0	8	0	No	Sense	0		0	0	0	0	0
chr1	26234200	26278808	CEP85	+	64793	ENSG00000130695	NM_001281517;NM_001319944;NM_022778	centrosomal protein 85	Yes	Sense	2	G4B.M_11353;G4B.M_11355	1	0	0	1	0	No	Sense	0		0	0	0	0	0
chr6	118460772	118710075	CEP85L	-	387119	ENSG00000111860	NM_001042475;NM_206921;NM_001178035	centrosomal protein 85 like	Yes	Sense	13	G4B.M_386499;G4B.M_386500;G4B.M_386501;G4B.M_386502;G4B.M_386503;G4B.M_386504;G4B.M_386506;G4B.M_386507;G4B.M_386508;G4B.M_386509;G4B.M_386510;G4B.M_386515;G4B.M_386516	0	0	0	11	0	No	Sense	0		0	0	0	0	0
chr17	64506865	64542461	CEP95	+	90799	ENSG00000258890	NM_138363;NM_001316990	centrosomal protein 95	Yes	Sense	2	G4B.M_195055;G4B.M_195056	0	0	0	2	0	No	Sense	0		0	0	0	0	0
chr1	111139627	111185104	CEPT1	+	10390	ENSG00000134255	NM_001007794;NM_001330743;NM_006090	choline/ethanolamine phosphotransferase 1	Yes	Sense	5	G4B.M_25347;G4B.M_25348;G4B.M_25350;G4B.M_25351;G4B.M_25352	0	0	0	3	0	No	Sense	0		0	0	0	0	0
chr1	150960583	150975003	CERS2	-	29956	ENSG00000143418	NM_022075;NM_181746	ceramide synthase 2	Yes	Sense	9	G4B.M_28284;G4B.M_28285;G4B.M_28287;G4B.M_28289;G4B.M_28290;G4B.M_28291;G4B.M_28292;G4B.M_28293;G4B.M_28294	0	0	0	1	0	No	Sense	0		0	0	0	0	0
chr18	580380	582114	CETN1	+	1068	ENSG00000177143	NM_004066	centrin 1	Yes	Sense	1	G4B.M_202424	1	0	0	0	0	No	Sense	0		0	0	0	0	0
chr5	90392257	90409766	CETN3	-	1070	ENSG00000153140	NM_004365;NM_001297765;NM_001297768	centrin 3	Yes	Sense	1	G4B.M_357970	0	0	0	1	0	No	Sense	0		0	0	0	0	0
chr1	161364733	161367876	CFAP126	-	257177	ENSG00000188931	NM_001013625	cilia and flagella associated protein 126	Yes	Sense	1	G4B.M_31586	0	0	0	1	0	No	Sense	0		0	0	0	0	0
chr6	87407972	87464465	CFAP206	+	154313	ENSG00000272514	NM_001031743	cilia and flagella associated protein 206	Yes	Sense	3	G4B.M_383855;G4B.M_383856;G4B.M_383857	0	0	0	1	0	No	Sense	0		0	0	0	0	0
chr21	32592079	32612603	CFAP298	-	56683	ENSG00000159079	NM_001350334;NM_021254;NM_001350337;NM_001350336;NM_001350335	cilia and flagella associated protein 298	Yes	Sense	3	G4B.M_287742;G4B.M_287744;G4B.M_287745	0	0	0	2	0	No	Sense	0		0	0	0	0	0
chr11	102047437	102084554	CFAP300	+	85016	ENSG00000137691	NM_032930;NM_001363505;NM_001195005	cilia and flagella associated protein 300	Yes	Sense	6	G4B.M_87727;G4B.M_87729;G4B.M_87730;G4B.M_87731;G4B.M_87733;G4B.M_87734	1	0	0	5	0	No	Sense	0		0	0	0	0	0
chr2	55519604	55545079	CFAP36	+	112942	ENSG00000163001	NM_001282761;NM_080667	cilia and flagella associated protein 36	Yes	Sense	2	G4B.M_243972;G4B.M_243973	0	1	0	1	0	No	Sense	0		0	0	0	0	0
chr18	50227193	50266495	CFAP53	-	220136	ENSG00000172361	NM_145020	cilia and flagella associated protein 53	Yes	Sense	1	G4B.M_208447	0	0	0	1	0	No	Sense	0		0	0	0	0	0
chr3	119703022	119767102	CFAP91	+	89876	ENSG00000183833	NM_001320316;NM_033364;NM_001320317;NM_001320318	cilia and flagella associated protein 91	Yes	Sense	5	G4B.M_320464;G4B.M_320465;G4B.M_320467;G4B.M_320468;G4B.M_320469	0	0	0	3	1	No	Sense	0		0	0	0	0	0
chr1	196652043	196747504	CFH	+	3075	ENSG00000000971	NM_000186;NM_001014975	complement factor H	Yes	Sense	2	G4B.M_35567;G4B.M_35568	0	0	0	2	0	No	Sense	0		0	0	0	0	0
chr1	196888014	196918713	CFHR4	+	10877	ENSG00000134365	NM_001201551;NM_001201550;NM_006684	complement factor H related 4	Yes	Sense	2	G4B.M_35570;G4B.M_35571	0	0	0	2	0	No	Sense	0		0	0	0	0	0
chr1	196977556	197009678	CFHR5	+	81494	ENSG00000134389	NM_030787	complement factor H related 5	Yes	Sense	1	G4B.M_35572	0	0	0	0	1	No	Sense	0		0	0	0	0	0
chr4	109740694	109801999	CFI	-	3426	ENSG00000205403	NM_001375281;NM_001375279;NM_001375284;NM_000204;NM_001375278;NM_001318057;NM_001375282;NM_001375280;NM_001375283;NM_001331035	complement factor I	Yes	Sense	1	G4B.M_342761	0	0	0	1	0	No	Sense	0		0	0	0	0	0
chr11	65823022	65862026	CFL1	-	1072	ENSG00000172757	NM_005507	cofilin 1	Yes	Sense	16	G4B.M_80976;G4B.M_80977;G4B.M_80978;G4B.M_80979;G4B.M_80981;G4B.M_80985;G4B.M_80987;G4B.M_80988;G4B.M_80990;G4B.M_80991;G4B.M_80993;G4B.M_80994;G4B.M_80995;G4B.M_80997;G4B.M_80999;G4B.M_81002	2	0	0	4	0	No	Sense	0		0	0	0	0	0
chr14	34709113	34714823	CFL2	-	1073	ENSG00000165410	NM_138638;NM_001243645;NM_021914	cofilin 2	Yes	Sense	1	G4B.M_127826	1	0	0	0	0	No	Sense	0		0	0	0	0	0
chr6	73413515	73452297	CGAS	-	115004	ENSG00000164430	NM_138441	cyclic GMP-AMP synthase	Yes	Sense	2	G4B.M_382911;G4B.M_382914	0	0	0	1	0	No	Sense	0		0	0	0	0	0
chr19	49031890	49033238	CGB2	+	114336	ENSG00000104818	NM_001319065;NM_033378	chorionic gonadotropin subunit beta 2	Yes	Sense	3	G4B.M_230598;G4B.M_230600;G4B.M_230601	1	0	0	2	0	No	Sense	0		0	0	0	0	0
chr3	88051944	88149885	CGGBP1	-	8545	ENSG00000163320	NM_003663;NM_001008390;NM_001195308	CGG triplet repeat binding protein 1	Yes	Sense	4	G4B.M_318609;G4B.M_318610;G4B.M_318613;G4B.M_318617	0	0	0	0	0	No	Sense	0		0	0	0	0	0
chr1	151510510	151538692	CGN	+	57530	ENSG00000143375	NM_020770	cingulin	Yes	Sense	5	G4B.M_28437;G4B.M_28438;G4B.M_28440;G4B.M_28442;G4B.M_28443	0	1	1	3	0	No	Sense	0		0	0	0	0	0
chr14	54509812	54539292	CGRRF1	+	10668	ENSG00000100532	NM_006568	cell growth regulator with ring finger domain 1	Yes	Sense	1	G4B.M_129205	0	0	0	1	0	No	Sense	0		0	0	0	0	0
chr10	89205629	89207317	CH25H	-	9023	ENSG00000138135	NM_003956	cholesterol 25-hydroxylase	Yes	Sense	2	G4B.M_58053;G4B.M_58054	1	0	0	0	0	No	Sense	0		0	0	0	0	0
chr15	40952962	40956512	CHAC1	+	79094	ENSG00000128965	NM_001142776;NM_024111	ChaC glutathione specific gamma-glutamylcyclotransferase 1	Yes	Sense	2	G4B.M_144341;G4B.M_144342	0	0	0	1	1	No	Sense	0		0	0	0	0	0
chr13	114314482	114337626	CHAMP1	+	283489	ENSG00000198824	NM_032436;NM_001164144;NM_001164145	chromosome alignment maintaining phosphoprotein 1	Yes	Sense	1	G4B.M_125769	0	0	0	0	0	No	Sense	0		0	0	0	0	0
chr10	73782047	73783652	CHCHD1	+	118487	ENSG00000172586	NM_203298	coiled-coil-helix-coiled-coil-helix domain containing 1	Yes	Sense	1	G4B.M_55131	0	0	0	0	0	No	Sense	0		0	0	0	0	0
chr5	98853985	98929007	CHD1	-	1105	ENSG00000153922	NM_001376194;NM_001270;NM_001364113	chromodomain helicase DNA binding protein 1	Yes	Sense	6	G4B.M_358543;G4B.M_358544;G4B.M_358545;G4B.M_358546;G4B.M_358547;G4B.M_358548	0	1	0	3	0	No	Sense	0		0	0	0	0	0
chr15	92900189	93027996	CHD2	+	1106	ENSG00000173575	NM_001042572;NM_001271	chromodomain helicase DNA binding protein 2	Yes	Sense	8	G4B.M_155100;G4B.M_155102;G4B.M_155103;G4B.M_155104;G4B.M_155105;G4B.M_155106;G4B.M_155108;G4B.M_155109	0	0	0	6	2	No	Sense	0		0	0	0	0	0
chr14	21385194	21456126	CHD8	-	57680	ENSG00000100888	NM_020920;NM_001170629	chromodomain helicase DNA binding protein 8	Yes	Sense	9	G4B.M_126186;G4B.M_126187;G4B.M_126188;G4B.M_126189;G4B.M_126190;G4B.M_126191;G4B.M_126192;G4B.M_126198;G4B.M_126201	0	0	0	6	1	No	Sense	0		0	0	0	0	0
chr11	125625163	125676255	CHEK1	+	1111	ENSG00000149554	NM_001114121;NM_001114122;NM_001244846;NM_001330427;NM_001330428;NM_001274	checkpoint kinase 1	Yes	Sense	2	G4B.M_92568;G4B.M_92571	0	0	0	1	0	No	Sense	0		0	0	0	0	0
chr22	28687743	28742422	CHEK2	-	11200	ENSG00000183765	NM_001349956;NM_001257387;NM_007194;NM_145862;NM_001005735	checkpoint kinase 2	Yes	Sense	7	G4B.M_296527;G4B.M_296529;G4B.M_296530;G4B.M_296531;G4B.M_296532;G4B.M_296534;G4B.M_296535	0	0	0	5	0	No	Sense	0		0	0	0	0	0
chr1	111290851	111320566	CHIA	+	27159	ENSG00000134216	NM_001258002;NM_201653;NM_001258004;NM_001258005;NM_001258001;NM_001258003;NM_021797;NM_001040623	chitinase acidic	Yes	Sense	2	G4B.M_25380;G4B.M_25382	0	0	0	0	0	No	Sense	0		0	0	0	0	0
chrX	73563200	73687102	CHIC1	+	53344	ENSG00000204116	NM_001300884;NM_001039840	cysteine rich hydrophobic domain 1	Yes	Sense	3	G4B.M_467873;G4B.M_467874;G4B.M_467875	0	0	0	3	0	No	Sense	0		0	0	0	0	0
chr4	54009789	54064605	CHIC2	-	26511	ENSG00000109220	NM_012110	cysteine rich hydrophobic domain 2	Yes	Sense	3	G4B.M_338967;G4B.M_338968;G4B.M_338969	0	0	0	3	0	No	Sense	0		0	0	0	0	0
chr3	196763	409417	CHL1	+	10752	ENSG00000134121	NM_006614;NM_001253387;NM_001253388	cell adhesion molecule L1 like	Yes	Sense	10	G4B.M_306074;G4B.M_306077;G4B.M_306078;G4B.M_306081;G4B.M_306082;G4B.M_306086;G4B.M_306087;G4B.M_306090;G4B.M_306091;G4B.M_306092	0	0	0	7	0	No	Sense	0		0	0	0	0	0
chr19	58551566	58555105	CHMP2A	-	27243	ENSG00000130724	NM_014453;NM_198426	charged multivesicular body protein 2A	Yes	Sense	4	G4B.M_234456;G4B.M_234457;G4B.M_234458;G4B.M_234459	2	1	0	1	0	No	Sense	0		0	0	0	0	0
chr3	87227271	87255556	CHMP2B	+	25978	ENSG00000083937	NM_001244644;NM_014043	charged multivesicular body protein 2B	Yes	Sense	1	G4B.M_318562	1	0	0	0	0	No	Sense	0		0	0	0	0	0
chr2	86503430	86563479	CHMP3	-	51652	ENSG00000115561	NM_016079;NM_001193517;NM_001005753	charged multivesicular body protein 3	Yes	Sense	5	G4B.M_248256;G4B.M_248257;G4B.M_248258;G4B.M_248259;G4B.M_248262	1	0	0	4	0	No	Sense	0		0	0	0	0	0
chr8	81732448	81759515	CHMP4C	+	92421	ENSG00000164695	NM_152284	charged multivesicular body protein 4C	Yes	Sense	1	G4B.M_427793	0	0	0	1	0	No	Sense	0		0	0	0	0	0
chr9	33264879	33282070	CHMP5	+	51510	ENSG00000086065	NM_016410;NM_001195536	charged multivesicular body protein 5	Yes	Sense	1	G4B.M_440012	1	0	0	0	0	No	Sense	0		0	0	0	0	0
chr2	219538948	219543809	CHPF	-	79586	ENSG00000123989	NM_001195731;NM_024536	chondroitin polymerizing factor	Yes	Sense	1	G4B.M_264466	0	0	0	1	0	No	Sense	0		0	0	0	0	0
chr7	151232489	151238827	CHPF2	+	54480	ENSG00000033100	NM_001284295;NM_019015	chondroitin polymerizing factor 2	Yes	Sense	1	G4B.M_414967	0	0	0	0	0	No	Sense	0		0	0	0	0	0
chr12	101696947	101744140	CHPT1	+	56994	ENSG00000111666	NM_020244	choline phosphotransferase 1	Yes	Sense	3	G4B.M_107768;G4B.M_107770;G4B.M_107771	0	0	0	3	0	No	Sense	0		0	0	0	0	0
chr8	140511311	140517154	CHRAC1	+	54108	ENSG00000104472	NM_017444	chromatin accessibility complex subunit 1	Yes	Sense	1	G4B.M_434012	0	1	0	0	0	No	Sense	0		0	0	0	0	0
chr15	33968497	34067458	CHRM5	+	1133	ENSG00000184984	NM_012125;NM_001320917	cholinergic receptor muscarinic 5	Yes	Sense	4	G4B.M_143313;G4B.M_143315;G4B.M_143320;G4B.M_143324	0	0	0	0	1	No	Sense	0		0	0	0	0	0
chr4	40335333	40355217	CHRNA9	+	55584	ENSG00000174343	NM_017581	cholinergic receptor nicotinic alpha 9 subunit	Yes	Sense	1	G4B.M_338006	0	0	0	1	0	No	Sense	0		0	0	0	0	0
chr15	40470984	40473158	CHST14	+	113189	ENSG00000169105	NM_130468	carbohydrate sulfotransferase 14	Yes	Sense	1	G4B.M_144200	0	0	0	0	0	No	Sense	0		0	0	0	0	0
chr3	143119771	143124014	CHST2	+	9435	ENSG00000175040	NM_004267	carbohydrate sulfotransferase 2	Yes	Sense	4	G4B.M_325221;G4B.M_325223;G4B.M_325225;G4B.M_325226	1	0	0	0	1	No	Sense	0		0	0	0	0	0
chr16	71525233	71538748	CHST4	+	10164	ENSG00000140835	NM_005769;NM_001166395	carbohydrate sulfotransferase 4	Yes	Sense	2	G4B.M_171763;G4B.M_171765	0	0	0	1	0	No	Sense	0		0	0	0	0	0
chr16	75528530	75536108	CHST5	-	23563	ENSG00000135702	NM_024533	carbohydrate sulfotransferase 5	Yes	Sense	4	G4B.M_172441;G4B.M_172442;G4B.M_172443;G4B.M_172444	1	0	0	1	0	No	Sense	0		0	0	0	0	0
chrX	46573765	46598496	CHST7	+	56548	ENSG00000147119	NM_019886	carbohydrate sulfotransferase 7	Yes	Sense	1	G4B.M_464259	1	0	0	0	0	No	Sense	0		0	0	0	0	0
chr1	153633982	153646306	CHTOP	+	26097	ENSG00000160679	NM_001206612;NM_001244664;NM_015607;NM_001317077	chromatin target of PRMT1	Yes	Sense	3	G4B.M_28984;G4B.M_28985;G4B.M_28987	1	0	0	1	0	No	Sense	0		0	0	0	0	0
chr16	66932065	66934423	CIAO2B	-	51647	ENSG00000166595	NM_016062	cytosolic iron-sulfur assembly component 2B	Yes	Sense	1	G4B.M_170403	0	0	0	1	0	No	Sense	0		0	0	0	0	0
chr1	150282543	150287093	CIART	+	148523	ENSG00000159208	NM_001300838;NM_001300841;NM_001300839;NM_001300840;NM_144697	circadian associated repressor of transcription	Yes	Sense	1	G4B.M_28167	1	0	0	0	0	No	Sense	0		0	0	0	0	0
chr10	58269162	58289586	CISD1	+	55847	ENSG00000122873	NM_018464	CDGSH iron sulfur domain 1	Yes	Sense	4	G4B.M_52740;G4B.M_52742;G4B.M_52744;G4B.M_52745	1	0	0	3	0	No	Sense	0		0	0	0	0	0
chr4	102868974	102892807	CISD2	+	493856	ENSG00000145354	NM_001008388	CDGSH iron sulfur domain 2	Yes	Sense	4	G4B.M_342292;G4B.M_342293;G4B.M_342295;G4B.M_342296	1	1	0	2	0	No	Sense	0		0	0	0	0	0
chr13	52455429	52476628	CKAP2	+	26586	ENSG00000136108	NM_001286687;NM_001098525;NM_018204;NM_001286686	cytoskeleton associated protein 2	Yes	Sense	2	G4B.M_120354;G4B.M_120355	0	0	0	2	0	No	Sense	0		0	0	0	0	0
chr2	112736349	112764664	CKAP2L	-	150468	ENSG00000169607	NM_001304361;NM_152515	cytoskeleton associated protein 2 like	Yes	Sense	1	G4B.M_252426	0	0	0	1	0	No	Sense	0		0	0	0	0	0
chr5	81233320	81266398	CKMT2	+	1160	ENSG00000131730	NM_001099735;NM_001825;NM_001099736	creatine kinase, mitochondrial 2	Yes	Sense	3	G4B.M_357385;G4B.M_357388;G4B.M_357389	0	0	0	1	0	No	Sense	0		0	0	0	0	0
chr19	39731255	39738029	CLC	-	1178	ENSG00000105205	NM_001828	Charcot-Leyden crystal galectin	Yes	Sense	1	G4B.M_226596	0	0	0	1	0	No	Sense	0		0	0	0	0	0
chr1	86468368	86500259	CLCA1	+	1179	ENSG00000016490	NM_001285	chloride channel accessory 1	Yes	Sense	5	G4B.M_22873;G4B.M_22875;G4B.M_22877;G4B.M_22878;G4B.M_22880	0	0	0	5	0	No	Sense	0		0	0	0	0	0
chr1	86424171	86456553	CLCA2	+	9635	ENSG00000137975	NM_006536	chloride channel accessory 2	Yes	Sense	1	G4B.M_22867	0	0	0	1	0	No	Sense	0		0	0	0	0	0
chr1	86547078	86580754	CLCA4	+	22802	ENSG00000016602	NM_012128	chloride channel accessory 4	Yes	Sense	5	G4B.M_22889;G4B.M_22890;G4B.M_22891;G4B.M_22892;G4B.M_22893	0	0	0	5	0	No	Sense	0		0	0	0	0	0
chr4	169612633	169723673	CLCN3	+	1182	ENSG00000109572	NM_001829;NM_173872;NM_001243372;NM_001243374	chloride voltage-gated channel 3	Yes	Sense	7	G4B.M_346895;G4B.M_346896;G4B.M_346897;G4B.M_346901;G4B.M_346902;G4B.M_346903;G4B.M_346904	1	1	0	4	0	No	Sense	0		0	0	0	0	0
chr3	190305707	190322446	CLDN1	-	9076	ENSG00000163347	NM_021101	claudin 1	Yes	Sense	2	G4B.M_329654;G4B.M_329655	2	0	0	0	0	No	Sense	0		0	0	0	0	0
chr7	101232092	101238820	CLDN15	-	24146	ENSG00000106404	NM_014343;NM_001185080	claudin 15	Yes	Sense	8	G4B.M_408257;G4B.M_408258;G4B.M_408260;G4B.M_408261;G4B.M_408263;G4B.M_408267;G4B.M_408269;G4B.M_408270	3	0	0	5	0	No	Sense	0		0	0	0	0	0
chr3	190322541	190412138	CLDN16	+	10686	ENSG00000113946	NM_001378492;NM_001378493;NM_006580	claudin 16	Yes	Sense	3	G4B.M_329653;G4B.M_329656;G4B.M_329657	1	0	0	0	0	No	Sense	0		0	0	0	0	0
chr3	137998735	138033655	CLDN18	+	51208	ENSG00000066405	NM_001002026;NM_016369	claudin 18	Yes	Sense	1	G4B.M_324414	0	0	0	1	0	No	Sense	0		0	0	0	0	0
chr1	42733093	42740254	CLDN19	-	149461	ENSG00000164007	NM_148960;NM_001185117;NM_001123395	claudin 19	Yes	Sense	9	G4B.M_16751;G4B.M_16753;G4B.M_16757;G4B.M_16758;G4B.M_16759;G4B.M_16762;G4B.M_16763;G4B.M_16764;G4B.M_16765	4	0	0	3	2	No	Sense	0		0	0	0	0	0
chr16	3014712	3020071	CLDN6	-	9074	ENSG00000184697	NM_021195	claudin 6	Yes	Sense	4	G4B.M_159161;G4B.M_159164;G4B.M_159169;G4B.M_159170	2	0	0	2	0	No	Sense	0		0	0	0	0	0
chr19	50723364	50725718	CLEC11A	+	6320	ENSG00000105472	NM_002975	C-type lectin domain containing 11A	Yes	Sense	3	G4B.M_231761;G4B.M_231764;G4B.M_231768	1	0	0	1	0	No	Sense	0		0	0	0	0	0
chr12	9951316	9995694	CLEC12A	+	160364	ENSG00000172322	NM_001207010;NM_138337;NM_001300730;NM_201623	C-type lectin domain family 12 member A	Yes	Sense	2	G4B.M_97729;G4B.M_97730	0	0	0	0	0	No	Sense	0		0	0	0	0	0
chr12	10069554	10111627	CLEC1A	-	51267	ENSG00000150048	NM_016511;NM_001297748;NM_001297751;NM_001297750;NM_001297749	C-type lectin domain family 1 member A	Yes	Sense	3	G4B.M_97739;G4B.M_97740;G4B.M_97741	0	0	0	2	0	No	Sense	0		0	0	0	0	0
chr12	9985642	10013424	CLEC1B	-	51266	ENSG00000165682	NM_016509;NM_001099431	C-type lectin domain family 1 member B	Yes	Sense	2	G4B.M_97731;G4B.M_97732	0	0	0	2	0	No	Sense	0		0	0	0	0	0
chr12	9898673	9932370	CLEC2A	-	387836	ENSG00000188393	NM_207375;NM_001130711	C-type lectin domain family 2 member A	Yes	Sense	1	G4B.M_97723	0	0	0	1	0	No	Sense	0		0	0	0	0	0
chr12	9852369	9869386	CLEC2B	-	9976	ENSG00000110852	NM_005127	C-type lectin domain family 2 member B	Yes	Sense	1	G4B.M_97718	0	0	0	0	0	No	Sense	0		0	0	0	0	0
chr12	9664969	9699553	CLEC2D	+	29121	ENSG00000069493	NM_001004419;NM_013269;NM_001197319;NM_001197318;NM_001197317	C-type lectin domain family 2 member D	Yes	Sense	1	G4B.M_97709	0	0	0	1	0	No	Sense	0		0	0	0	0	0
chr16	78022515	78066761	CLEC3A	+	10143	ENSG00000166509	NM_005752	C-type lectin domain family 3 member A	Yes	Sense	1	G4B.M_172669	0	0	0	0	0	No	Sense	0		0	0	0	0	0
chr12	8123617	8138607	CLEC4A	+	50856	ENSG00000111729	NM_016184;NM_194448;NM_194450;NM_194447	C-type lectin domain family 4 member A	Yes	Sense	2	G4B.M_97469;G4B.M_97470	1	0	0	1	0	No	Sense	0		0	0	0	0	0
chr7	141927357	141947007	CLEC5A	-	23601	ENSG00000258227	NM_013252;NM_001301167	C-type lectin domain containing 5A	Yes	Sense	4	G4B.M_413255;G4B.M_413256;G4B.M_413257;G4B.M_413258	0	0	0	3	1	No	Sense	0		0	0	0	0	0
chr12	10030678	10066031	CLEC9A	+	283420	ENSG00000197992	NM_207345	C-type lectin domain containing 9A	Yes	Sense	4	G4B.M_97735;G4B.M_97736;G4B.M_97737;G4B.M_97738	0	0	0	0	0	No	Sense	0		0	0	0	0	0
chr12	9715860	9733299	CLECL1	-	160365	ENSG00000184293	NM_001267701;NM_172004;NM_001253750	C-type lectin like 1	Yes	Sense	2	G4B.M_97712;G4B.M_97713	1	0	0	1	0	No	Sense	0		0	0	0	0	0
chr4	140388453	140427661	CLGN	-	1047	ENSG00000153132	NM_004362;NM_001130675	calmegin	Yes	Sense	2	G4B.M_344661;G4B.M_344662	1	0	0	0	0	No	Sense	0		0	0	0	0	0
chrX	155276211	155334657	CLIC2	-	1193	ENSG00000155962	NM_001289	chloride intracellular channel 2	Yes	Sense	5	G4B.M_475746;G4B.M_475747;G4B.M_475748;G4B.M_475749;G4B.M_475750	0	0	0	5	0	No	Sense	0		0	0	0	0	0
chr13	76990660	77019143	CLN5	+	1203	ENSG00000102805	NM_001366624;NM_006493	CLN5 intracellular trafficking protein	Yes	Sense	1	G4B.M_121610	0	1	0	0	0	No	Sense	0		0	0	0	0	0
chr11	77514936	77637794	CLNS1A	-	1207	ENSG00000074201	NM_001293;NM_001311200;NM_001311201;NM_001311202;NM_001311199	chloride nucleotide-sensitive channel 1A	Yes	Sense	9	G4B.M_85715;G4B.M_85716;G4B.M_85718;G4B.M_85719;G4B.M_85720;G4B.M_85723;G4B.M_85724;G4B.M_85726;G4B.M_85727	1	1	0	0	0	No	Sense	0		0	0	0	0	0
chr11	57648188	57661865	CLP1	+	10978	ENSG00000172409	NM_006831;NM_001142597	cleavage factor polyribonucleotide kinase subunit 1	Yes	Sense	8	G4B.M_77935;G4B.M_77936;G4B.M_77937;G4B.M_77938;G4B.M_77939;G4B.M_77940;G4B.M_77941;G4B.M_77944	2	0	0	1	0	No	Sense	0		0	0	0	0	0
chr19	6361531	6370242	CLPP	+	8192	ENSG00000125656	NM_006012	caseinolytic mitochondrial matrix peptidase proteolytic subunit	Yes	Sense	1	G4B.M_216631	0	0	0	1	0	No	Sense	0		0	0	0	0	0
chr4	17515165	17527104	CLRN2	+	645104	ENSG00000249581	NM_001079827	clarin 2	Yes	Sense	1	G4B.M_336289	0	0	0	1	0	No	Sense	0		0	0	0	0	0
chr10	127877841	127892941	CLRN3	-	119467	ENSG00000180745	NM_152311	clarin 3	Yes	Sense	3	G4B.M_65661;G4B.M_65662;G4B.M_65663	0	0	0	3	0	No	Sense	0		0	0	0	0	0
chr1	35720218	35769978	CLSPN	-	63967	ENSG00000092853	NM_001330490;NM_022111;NM_001190481	claspin	Yes	Sense	5	G4B.M_14584;G4B.M_14585;G4B.M_14587;G4B.M_14590;G4B.M_14591	1	0	0	1	0	No	Sense	0		0	0	0	0	0
chr9	36190856	36304781	CLTA	+	1211	ENSG00000122705	NM_001311206;NM_001184762;NM_001833;NM_001184761;NM_001311203;NM_001184760;NM_007096;NM_001311204;NM_001311205;NM_001076677	clathrin light chain A	Yes	Sense	5	G4B.M_440862;G4B.M_440865;G4B.M_440869;G4B.M_440874;G4B.M_440876	0	1	0	1	0	No	Sense	0		0	0	0	0	0
chrX	15627318	15675012	CLTRN	-	57393	ENSG00000147003	NM_020665	collectrin, amino acid transport regulator	Yes	Sense	5	G4B.M_461028;G4B.M_461029;G4B.M_461030;G4B.M_461032;G4B.M_461035	0	0	0	5	0	No	Sense	0		0	0	0	0	0
chr8	27596917	27614700	CLU	-	1191	ENSG00000120885	NM_001831	clusterin	Yes	Sense	9	G4B.M_422376;G4B.M_422378;G4B.M_422379;G4B.M_422381;G4B.M_422382;G4B.M_422383;G4B.M_422384;G4B.M_422386;G4B.M_422387	2	0	0	2	0	No	Sense	0		0	0	0	0	0
chr16	3500976	3539048	CLUAP1	+	23059	ENSG00000103351	NM_015041;NM_001330454;NM_024793	clusterin associated protein 1	Yes	Sense	3	G4B.M_159338;G4B.M_159339;G4B.M_159341	0	0	0	3	0	No	Sense	0		0	0	0	0	0
chr5	10275875	10307902	CMBL	-	134147	ENSG00000164237	NM_138809	carboxymethylenebutenolidase homolog	Yes	Sense	6	G4B.M_351483;G4B.M_351484;G4B.M_351485;G4B.M_351488;G4B.M_351489;G4B.M_351491	1	0	0	2	1	No	Sense	0		0	0	0	0	0
chr3	28241584	28325142	CMC1	+	152100	ENSG00000187118	NM_001331187;NM_001331185;NM_001331189;NM_001331186;NM_182523;NM_001331190	C-X9-C motif containing 1	Yes	Sense	5	G4B.M_310056;G4B.M_310057;G4B.M_310058;G4B.M_310059;G4B.M_310061	2	1	0	2	0	No	Sense	0		0	0	0	0	0
chr16	66579448	66588275	CMTM2	+	146225	ENSG00000140932	NM_001199317;NM_144673	CKLF like MARVEL transmembrane domain containing 2	Yes	Sense	4	G4B.M_170295;G4B.M_170296;G4B.M_170297;G4B.M_170298	2	0	0	2	0	No	Sense	0		0	0	0	0	0
chr16	66614750	66696743	CMTM4	-	146223	ENSG00000183723	NM_178818;NM_181521	CKLF like MARVEL transmembrane domain containing 4	Yes	Sense	6	G4B.M_170313;G4B.M_170314;G4B.M_170316;G4B.M_170318;G4B.M_170322;G4B.M_170324	0	1	0	3	2	No	Sense	0		0	0	0	0	0
chr3	129167827	129183922	CNBP	-	7555	ENSG00000169714	NM_001127196;NM_003418;NM_001127193;NM_001127195;NM_001127194;NM_001127192	CCHC-type zinc finger nucleic acid binding protein	Yes	Sense	4	G4B.M_322923;G4B.M_322924;G4B.M_322925;G4B.M_322926	0	1	0	0	0	No	Sense	0		0	0	0	0	0
chr18	74534500	74587212	CNDP1	+	84735	ENSG00000150656	NM_032649	carnosine dipeptidase 1	Yes	Sense	9	G4B.M_210680;G4B.M_210681;G4B.M_210682;G4B.M_210683;G4B.M_210685;G4B.M_210686;G4B.M_210692;G4B.M_210694;G4B.M_210697	1	0	0	8	0	No	Sense	0		0	0	0	0	0
chr16	50024410	50037088	CNEP1R1	+	255919	ENSG00000205423	NM_153261;NM_001281789	CTD nuclear envelope phosphatase 1 regulatory subunit 1	Yes	Sense	2	G4B.M_167333;G4B.M_167334	0	1	0	1	0	No	Sense	0		0	0	0	0	0
chr4	47935977	48016681	CNGA1	-	1259	ENSG00000198515	NM_001142564;NM_001379270;NM_000087	cyclic nucleotide gated channel subunit alpha 1	Yes	Sense	6	G4B.M_338546;G4B.M_338547;G4B.M_338548;G4B.M_338549;G4B.M_338550;G4B.M_338553	0	0	0	5	0	No	Sense	0		0	0	0	0	0
chrX	151738451	151745304	CNGA2	+	1260	ENSG00000183862	NM_005140	cyclic nucleotide gated channel subunit alpha 2	Yes	Sense	3	G4B.M_474302;G4B.M_474303;G4B.M_474305	0	0	0	3	0	No	Sense	0		0	0	0	0	0
chr11	6234765	6244479	CNGA4	+	1262	ENSG00000132259	NM_001037329	cyclic nucleotide gated channel subunit alpha 4	Yes	Sense	3	G4B.M_71286;G4B.M_71287;G4B.M_71291	0	0	0	1	0	No	Sense	0		0	0	0	0	0
chr8	86553977	86743675	CNGB3	-	54714	ENSG00000170289	NM_019098	cyclic nucleotide gated channel subunit beta 3	Yes	Sense	7	G4B.M_428080;G4B.M_428081;G4B.M_428082;G4B.M_428084;G4B.M_428085;G4B.M_428092;G4B.M_428093	0	0	0	6	0	No	Sense	0		0	0	0	0	0
chrX	21372801	21654695	CNKSR2	+	22866	ENSG00000149970	NM_001168648;NM_001168647;NM_001168649;NM_001330773;NM_001330772;NM_001330770;NM_014927;NM_001330771	connector enhancer of kinase suppressor of Ras 2	Yes	Sense	3	G4B.M_461852;G4B.M_461854;G4B.M_461857	0	0	0	2	0	No	Sense	0		0	0	0	0	0
chr13	52703264	52739820	CNMD	-	11061	ENSG00000136110	NM_001011705;NM_007015	chondromodulin	Yes	Sense	3	G4B.M_120367;G4B.M_120368;G4B.M_120371	1	0	0	2	0	No	Sense	0		0	0	0	0	0
chr19	11538767	11550323	CNN1	+	1264	ENSG00000130176	NM_001308341;NM_001308342;NM_001299	calponin 1	Yes	Sense	12	G4B.M_218717;G4B.M_218718;G4B.M_218719;G4B.M_218720;G4B.M_218721;G4B.M_218722;G4B.M_218723;G4B.M_218726;G4B.M_218727;G4B.M_218728;G4B.M_218729;G4B.M_218731	2	0	0	9	0	No	Sense	0		0	0	0	0	0
chr10	99329356	99394330	CNNM1	+	26507	ENSG00000119946	NM_001345887;NM_001345889;NM_020348;NM_001345888	cyclin and CBS domain divalent metal cation transport mediator 1	Yes	Sense	2	G4B.M_59639;G4B.M_59642	0	0	0	2	0	No	Sense	0		0	0	0	0	0
chr12	70243002	70354993	CNOT2	+	4848	ENSG00000111596	NM_001199302;NM_014515;NM_001199303	CCR4-NOT transcription complex subunit 2	Yes	Sense	3	G4B.M_105536;G4B.M_105541;G4B.M_105542	0	0	0	1	0	No	Sense	0		0	0	0	0	0
chr4	77713387	77819615	CNOT6L	-	246175	ENSG00000138767	NM_001387835;NM_144571;NM_001387842;NM_001387838;NM_001387837;NM_001365007;NM_001387839;NM_001387840;NM_001387836;NM_001365006;NM_001286790;NM_001387841;NM_001387843	CCR4-NOT transcription complex subunit 6 like	Yes	Sense	8	G4B.M_340476;G4B.M_340478;G4B.M_340479;G4B.M_340480;G4B.M_340481;G4B.M_340482;G4B.M_340483;G4B.M_340484	2	0	0	4	1	No	Sense	0		0	0	0	0	0
chr8	17224966	17246878	CNOT7	-	29883	ENSG00000198791	NM_013354;NM_001322093;NM_001322095;NM_001322096;NM_001322090;NM_001322091;NM_001322097;NM_001322092;NM_001322094;NM_054026;NM_001322098;NM_001322099;NM_001322087;NM_001322088;NM_001322100;NM_001322089	CCR4-NOT transcription complex subunit 7	Yes	Sense	3	G4B.M_420155;G4B.M_420156;G4B.M_420157	1	0	0	1	0	No	Sense	0		0	0	0	0	0
chr12	56309842	56316119	CNPY2	-	10330	ENSG00000257727	NM_014255	canopy FGF signaling regulator 2	Yes	Sense	4	G4B.M_103816;G4B.M_103817;G4B.M_103818;G4B.M_103819	0	1	0	0	0	No	Sense	0		0	0	0	0	0
chr6	42929192	42939294	CNPY3	+	10695	ENSG00000137161	NM_001318848;NM_001318842;NM_001318845;NM_006586	canopy FGF signaling regulator 3	Yes	Sense	4	G4B.M_380093;G4B.M_380094;G4B.M_380096;G4B.M_380097	0	0	0	3	0	No	Sense	0		0	0	0	0	0
chr7	100119634	100125508	CNPY4	+	245812	ENSG00000166997	NM_152755	canopy FGF signaling regulator 4	Yes	Sense	2	G4B.M_407583;G4B.M_407585	0	0	0	1	1	No	Sense	0		0	0	0	0	0
chr3	1092658	1404217	CNTN6	+	27255	ENSG00000134115	NM_001349351;NM_001349354;NM_001349361;NM_014461;NM_001349362;NM_001349352;NM_001349358;NM_001349350;NM_001349355;NM_001349353;NM_001289080;NM_001349356;NM_001349360;NM_001349357;NM_001289081;NM_001349359	contactin 6	Yes	Sense	10	G4B.M_306122;G4B.M_306124;G4B.M_306125;G4B.M_306127;G4B.M_306129;G4B.M_306130;G4B.M_306133;G4B.M_306134;G4B.M_306135;G4B.M_306137	0	0	0	9	0	No	Sense	0		0	0	0	0	0
chr16	76277278	76560757	CNTNAP4	+	85445	ENSG00000152910	NM_033401;NM_001322188;NM_001322179;NM_001322178;NM_001322181;NM_001322190;NM_138994;NM_001322189;NM_001322187;NM_001322180;NM_001322191	contactin associated protein family member 4	Yes	Sense	20	G4B.M_172493;G4B.M_172494;G4B.M_172495;G4B.M_172496;G4B.M_172497;G4B.M_172499;G4B.M_172500;G4B.M_172501;G4B.M_172502;G4B.M_172503;G4B.M_172504;G4B.M_172505;G4B.M_172506;G4B.M_172507;G4B.M_172508;G4B.M_172511;G4B.M_172512;G4B.M_172514;G4B.M_172515;G4B.M_172516	0	0	0	20	0	No	Sense	0		0	0	0	0	0
chr17	42795147	42798704	COA3	-	28958	ENSG00000183978	NM_001040431	cytochrome c oxidase assembly factor 3	Yes	Sense	4	G4B.M_189391;G4B.M_189392;G4B.M_189393;G4B.M_189394	0	0	0	0	0	No	Sense	0		0	0	0	0	0
chr1	234373456	234385080	COA6	+	388753	ENSG00000168275	NM_001206641;NM_001012985;NM_001301733	cytochrome c oxidase assembly factor 6	Yes	Sense	1	G4B.M_43419	0	0	0	1	0	No	Sense	0		0	0	0	0	0
chr17	42561467	42566277	COASY	+	80347	ENSG00000068120	NM_001042529;NM_025233;NM_001042532	Coenzyme A synthase	Yes	Sense	1	G4B.M_189285	0	0	0	1	0	No	Sense	0		0	0	0	0	0
chr1	230642481	230693982	COG2	+	22796	ENSG00000135775	NM_007357;NM_001145036	component of oligomeric golgi complex 2	Yes	Sense	3	G4B.M_42808;G4B.M_42809;G4B.M_42810	2	0	0	0	0	No	Sense	0		0	0	0	0	0
chr13	39655627	39791665	COG6	+	57511	ENSG00000133103	NM_001145079;NM_020751	component of oligomeric golgi complex 6	Yes	Sense	3	G4B.M_118763;G4B.M_118765;G4B.M_118767	0	0	0	3	0	No	Sense	0		0	0	0	0	0
chr1	102876467	103108872	COL11A1	-	1301	ENSG00000060718	NM_001854;NM_080630;NM_001190709;NM_080629	collagen type XI alpha 1 chain	Yes	Sense	5	G4B.M_24320;G4B.M_24322;G4B.M_24324;G4B.M_24325;G4B.M_24327	0	0	0	4	0	No	Sense	0		0	0	0	0	0
chr1	85729233	86156943	COL24A1	-	255631	ENSG00000171502	NM_152890;NM_001349955	collagen type XXIV alpha 1 chain	Yes	Sense	16	G4B.M_22819;G4B.M_22820;G4B.M_22821;G4B.M_22823;G4B.M_22827;G4B.M_22828;G4B.M_22829;G4B.M_22830;G4B.M_22831;G4B.M_22832;G4B.M_22834;G4B.M_22835;G4B.M_22836;G4B.M_22839;G4B.M_22842;G4B.M_22846	1	0	0	15	0	No	Sense	0		0	0	0	0	0
chr7	7356203	7535873	COL28A1	-	340267	ENSG00000215018	NM_001037763	collagen type XXVIII alpha 1 chain	Yes	Sense	7	G4B.M_396378;G4B.M_396380;G4B.M_396383;G4B.M_396384;G4B.M_396386;G4B.M_396387;G4B.M_396388	0	0	0	6	1	No	Sense	0		0	0	0	0	0
chr2	188974373	189012746	COL3A1	+	1281	ENSG00000168542	NM_000090	collagen type III alpha 1 chain	Yes	Sense	1	G4B.M_260810	0	0	0	1	0	No	Sense	0		0	0	0	0	0
chr8	118995452	119108455	COLEC10	+	10584	ENSG00000184374	NM_001324095;NM_006438	collectin subfamily member 10	Yes	Sense	4	G4B.M_430779;G4B.M_430780;G4B.M_430781;G4B.M_430783	0	0	0	2	0	No	Sense	0		0	0	0	0	0
chr5	116085016	116412762	COMMD10	+	51397	ENSG00000145781	NM_016144;NM_001308080	COMM domain containing 10	Yes	Sense	18	G4B.M_359611;G4B.M_359612;G4B.M_359613;G4B.M_359614;G4B.M_359615;G4B.M_359617;G4B.M_359619;G4B.M_359622;G4B.M_359623;G4B.M_359624;G4B.M_359625;G4B.M_359626;G4B.M_359627;G4B.M_359629;G4B.M_359630;G4B.M_359634;G4B.M_359636;G4B.M_359639	0	0	0	6	0	No	Sense	0		0	0	0	0	0
chr10	22316386	22320306	COMMD3	+	23412	ENSG00000148444	NM_012071	COMM domain containing 3	Yes	Sense	1	G4B.M_48438	1	0	0	0	0	No	Sense	0		0	0	0	0	0
chr15	75336020	75343224	COMMD4	+	54939	ENSG00000140365	NM_001321844;NM_017828;NM_001284378;NM_001321847;NM_001321845;NM_001284377;NM_001321846;NM_001321848;NM_001284379	COMM domain containing 4	Yes	Sense	2	G4B.M_150819;G4B.M_150820	0	0	0	2	0	No	Sense	0		0	0	0	0	0
chr8	144841042	144853736	COMMD5	-	28991	ENSG00000170619	NM_001081004;NM_001287237;NM_014066;NM_001081003	COMM domain containing 5	Yes	Sense	5	G4B.M_437244;G4B.M_437247;G4B.M_437248;G4B.M_437249;G4B.M_437250	0	0	0	0	0	No	Sense	0		0	0	0	0	0
chr4	47450787	47463702	COMMD8	-	54951	ENSG00000169019	NM_001329668;NM_017845	COMM domain containing 8	Yes	Sense	1	G4B.M_338515	0	0	0	1	0	No	Sense	0		0	0	0	0	0
chr11	36269284	36289449	COMMD9	-	29099	ENSG00000110442	NM_014186;NM_001307937;NM_001101653;NM_001307932	COMM domain containing 9	Yes	Sense	3	G4B.M_75463;G4B.M_75464;G4B.M_75466	1	0	0	0	0	No	Sense	0		0	0	0	0	0
chr1	160288594	160343273	COPA	-	1314	ENSG00000122218	NM_004371;NM_001098398	COPI coat complex subunit alpha	Yes	Sense	4	G4B.M_31292;G4B.M_31293;G4B.M_31294;G4B.M_31295	1	0	0	3	0	No	Sense	0		0	0	0	0	0
chr11	14443440	14500027	COPB1	-	1315	ENSG00000129083	NM_016451;NM_001144062;NM_001144061	COPI coat complex subunit beta 1	Yes	Sense	7	G4B.M_72892;G4B.M_72893;G4B.M_72894;G4B.M_72895;G4B.M_72896;G4B.M_72897;G4B.M_72898	0	1	0	0	0	No	Sense	0		0	0	0	0	0
chr15	49106068	49155661	COPS2	-	9318	ENSG00000166200	NM_004236;NM_001143887	COP9 signalosome subunit 2	Yes	Sense	2	G4B.M_145529;G4B.M_145531	0	0	0	2	0	No	Sense	0		0	0	0	0	0
chr8	67043079	67083783	COPS5	-	10987	ENSG00000121022	NM_006837	COP9 signalosome subunit 5	Yes	Sense	3	G4B.M_426648;G4B.M_426649;G4B.M_426654	0	0	0	0	0	No	Sense	0		0	0	0	0	0
chr7	100088969	100092187	COPS6	+	10980	ENSG00000168090	NM_006833	COP9 signalosome subunit 6	Yes	Sense	3	G4B.M_407555;G4B.M_407557;G4B.M_407558	1	0	0	2	0	No	Sense	0		0	0	0	0	0
chr12	6724014	6731875	COPS7A	+	50813	ENSG00000111652	NM_001164094;NM_016319;NM_001164095;NM_001164093	COP9 signalosome subunit 7A	Yes	Sense	4	G4B.M_97094;G4B.M_97095;G4B.M_97096;G4B.M_97097	1	2	0	1	0	No	Sense	0		0	0	0	0	0
chr2	240126563	240136807	COPS9	-	150678	ENSG00000172428	NM_138336;NM_001163424	COP9 signalosome subunit 9	Yes	Sense	4	G4B.M_268892;G4B.M_268894;G4B.M_268895;G4B.M_268898	2	0	1	1	0	No	Sense	0		0	0	0	0	0
chr17	48026167	48038030	COPZ2	-	51226	ENSG00000005243	NM_016429	COPI coat complex subunit zeta 2	Yes	Sense	5	G4B.M_191441;G4B.M_191442;G4B.M_191443;G4B.M_191444;G4B.M_191445	0	0	1	3	0	No	Sense	0		0	0	0	0	0
chr12	56266890	56270966	COQ10A	+	93058	ENSG00000135469	NM_144576;NM_001099337	coenzyme Q10A	Yes	Sense	3	G4B.M_103808;G4B.M_103809;G4B.M_103811	0	0	0	2	0	No	Sense	0		0	0	0	0	0
chr2	197453423	197475308	COQ10B	+	80219	ENSG00000115520	NM_025147;NM_001320820;NM_001320818;NM_001320819	coenzyme Q10B	Yes	Sense	3	G4B.M_261387;G4B.M_261388;G4B.M_261389	0	0	0	3	0	No	Sense	0		0	0	0	0	0
chr4	83261536	83284914	COQ2	-	27235	ENSG00000173085	NM_001358921;NM_015697	coenzyme Q2, polyprenyltransferase	Yes	Sense	1	G4B.M_340985	0	0	0	0	0	No	Sense	0		0	0	0	0	0
chr6	99369401	99394195	COQ3	-	51805	ENSG00000132423	NM_017421	coenzyme Q3, methyltransferase	Yes	Sense	4	G4B.M_384747;G4B.M_384748;G4B.M_384749;G4B.M_384750	0	0	0	4	0	No	Sense	0		0	0	0	0	0
chr9	128322544	128334072	COQ4	+	51117	ENSG00000167113	NM_016035;NM_001305942	coenzyme Q4	Yes	Sense	2	G4B.M_452952;G4B.M_452953	0	0	0	2	0	No	Sense	0		0	0	0	0	0
chr14	73949926	73963670	COQ6	+	51004	ENSG00000119723	NM_182480;NM_182476	coenzyme Q6, monooxygenase	Yes	Sense	1	G4B.M_132121	0	0	0	0	0	No	Sense	0		0	0	0	0	0
chr16	57447425	57461270	COQ9	+	57017	ENSG00000088682	NM_020312	coenzyme Q9	Yes	Sense	2	G4B.M_168963;G4B.M_168964	0	0	0	2	0	No	Sense	0		0	0	0	0	0
chr11	67435510	67443821	CORO1B	-	57175	ENSG00000172725	NM_020441;NM_001018070	coronin 1B	Yes	Sense	12	G4B.M_81821;G4B.M_81822;G4B.M_81823;G4B.M_81824;G4B.M_81826;G4B.M_81828;G4B.M_81829;G4B.M_81832;G4B.M_81833;G4B.M_81835;G4B.M_81838;G4B.M_81839	2	0	0	2	7	No	Sense	0		0	0	0	0	0
chr1	10450031	10451998	CORT	+	1325	ENSG00000241563	NM_001302	cortistatin	Yes	Sense	1	G4B.M_5305	1	0	0	0	0	No	Sense	0		0	0	0	0	0
chr17	14069490	14231736	COX10	+	1352	ENSG00000006695	NM_001303	cytochrome c oxidase assembly factor heme A:farnesyltransferase COX10	Yes	Sense	8	G4B.M_181705;G4B.M_181708;G4B.M_181709;G4B.M_181710;G4B.M_181711;G4B.M_181712;G4B.M_181714;G4B.M_181726	0	1	1	5	0	No	Sense	0		0	0	0	0	0
chr17	54951902	54968703	COX11	-	1353	ENSG00000166260	NM_004375;NM_001321518	cytochrome c oxidase copper chaperone COX11	Yes	Sense	1	G4B.M_193138	0	0	0	0	0	No	Sense	0		0	0	0	0	0
chr12	50112082	50120457	COX14	+	84987	ENSG00000178449	NM_032901;NM_001257133;NM_001257134	cytochrome c oxidase assembly factor COX14	Yes	Sense	1	G4B.M_101681	1	0	0	0	0	No	Sense	0		0	0	0	0	0
chr10	99710868	99732127	COX15	-	1355	ENSG00000014919	NM_004376;NM_001320974;NM_001320976;NM_001372026;NM_001372028;NM_001320975;NM_001372027;NM_001372024;NM_078470;NM_001372025	cytochrome c oxidase assembly homolog COX15	Yes	Sense	3	G4B.M_59716;G4B.M_59718;G4B.M_59719	0	0	0	3	0	No	Sense	0		0	0	0	0	0
chr14	70325081	70416984	COX16	-	51241	ENSG00000133983	NM_001204090;NM_016468	cytochrome c oxidase assembly factor COX16	Yes	Sense	8	G4B.M_131499;G4B.M_131500;G4B.M_131501;G4B.M_131502;G4B.M_131503;G4B.M_131504;G4B.M_131505;G4B.M_131510	0	0	0	8	0	No	Sense	0		0	0	0	0	0
chr3	119654513	119677454	COX17	-	10063	ENSG00000138495	NM_005694;NM_001382002;NM_001382003	cytochrome c oxidase copper chaperone COX17	Yes	Sense	6	G4B.M_320453;G4B.M_320454;G4B.M_320455;G4B.M_320456;G4B.M_320457;G4B.M_320458	1	0	0	0	0	No	Sense	0		0	0	0	0	0
chr1	244835616	244845057	COX20	+	116228	ENSG00000203667	NM_001312871;NM_001312874;NM_001312873;NM_198076;NM_001312872	cytochrome c oxidase assembly factor COX20	Yes	Sense	4	G4B.M_44632;G4B.M_44633;G4B.M_44634;G4B.M_44635	1	1	0	2	0	No	Sense	0		0	0	0	0	0
chr8	99873200	99893707	COX6C	-	1345	ENSG00000164919	NM_004374	cytochrome c oxidase subunit 6C	Yes	Sense	2	G4B.M_429297;G4B.M_429298	0	0	0	0	0	No	Sense	0		0	0	0	0	0
chr5	86617928	86620962	COX7C	+	1350	ENSG00000127184	NM_001867	cytochrome c oxidase subunit 7C	Yes	Sense	1	G4B.M_357746	1	0	0	0	0	No	Sense	0		0	0	0	0	0
chr3	149162410	149221829	CP	-	1356	ENSG00000047457	NM_000096	ceruloplasmin	Yes	Sense	4	G4B.M_325662;G4B.M_325665;G4B.M_325666;G4B.M_325667	0	0	0	2	1	No	Sense	0		0	0	0	0	0
chr7	130380339	130388114	CPA1	+	1357	ENSG00000091704	NM_001868	carboxypeptidase A1	Yes	Sense	3	G4B.M_411449;G4B.M_411451;G4B.M_411453	1	0	0	2	0	No	Sense	0		0	0	0	0	0
chr3	148791102	148860187	CPB1	+	1360	ENSG00000153002	NM_001871	carboxypeptidase B1	Yes	Sense	1	G4B.M_325627	0	0	0	1	0	No	Sense	0		0	0	0	0	0
chr13	46053186	46105033	CPB2	-	1361	ENSG00000080618	NM_001872;NM_001278541	carboxypeptidase B2	Yes	Sense	1	G4B.M_119601	0	0	0	0	0	No	Sense	0		0	0	0	0	0
chr17	30378927	30469989	CPD	+	1362	ENSG00000108582	NM_001304;NM_001199775	carboxypeptidase D	Yes	Sense	2	G4B.M_185191;G4B.M_185194	1	0	0	1	0	No	Sense	0		0	0	0	0	0
chr4	15002481	15070153	CPEB2	+	132864	ENSG00000137449	NM_182485;NM_182646;NM_001177382;NM_001177383;NM_001177384;NM_001177381	cytoplasmic polyadenylation element binding protein 2	Yes	Sense	6	G4B.M_335967;G4B.M_335968;G4B.M_335969;G4B.M_335970;G4B.M_335972;G4B.M_335973	0	0	0	6	0	No	Sense	0		0	0	0	0	0
chr7	120988697	121297442	CPED1	+	79974	ENSG00000106034	NM_024913;NM_001105533	cadherin like and PC-esterase domain containing 1	Yes	Sense	7	G4B.M_410277;G4B.M_410279;G4B.M_410280;G4B.M_410282;G4B.M_410287;G4B.M_410289;G4B.M_410290	0	0	0	6	1	No	Sense	0		0	0	0	0	0
chr5	37106228	37249376	CPLANE1	-	65250	ENSG00000197603	NM_023073;NM_001384732	ciliogenesis and planar polarity effector 1	Yes	Sense	5	G4B.M_353472;G4B.M_353473;G4B.M_353474;G4B.M_353475;G4B.M_353476	0	0	0	4	0	No	Sense	0		0	0	0	0	0
chr18	59275156	59318649	CPLX4	-	339302	ENSG00000166569	NM_181654	complexin 4	Yes	Sense	3	G4B.M_209525;G4B.M_209527;G4B.M_209531	0	0	0	1	0	No	Sense	0		0	0	0	0	0
chr10	100042193	100081869	CPN1	-	1369	ENSG00000120054	NM_001308	carboxypeptidase N subunit 1	Yes	Sense	1	G4B.M_59762	0	0	0	1	0	No	Sense	0		0	0	0	0	0
chr3	194339768	194351328	CPN2	-	1370	ENSG00000178772	NM_001291988;NM_001080513	carboxypeptidase N subunit 2	Yes	Sense	4	G4B.M_330051;G4B.M_330052;G4B.M_330054;G4B.M_330055	0	0	0	0	0	No	Sense	0		0	0	0	0	0
chr20	35626031	35664956	CPNE1	-	8904	ENSG00000214078	NM_003915;NM_001198863;NM_152926;NM_152925;NM_152928;NM_152927	copine 1	Yes	Sense	4	G4B.M_276455;G4B.M_276458;G4B.M_276459;G4B.M_276460	0	0	0	0	0	No	Sense	0		0	0	0	0	0
chr8	86514435	86561498	CPNE3	+	8895	ENSG00000085719	NM_003909	copine 3	Yes	Sense	3	G4B.M_428077;G4B.M_428078;G4B.M_428079	0	0	0	2	0	No	Sense	0		0	0	0	0	0
chr12	38646822	38907430	CPNE8	-	144402	ENSG00000139117	NM_153634	copine 8	Yes	Sense	8	G4B.M_100024;G4B.M_100025;G4B.M_100026;G4B.M_100027;G4B.M_100029;G4B.M_100033;G4B.M_100034;G4B.M_100035	0	0	0	5	0	No	Sense	0		0	0	0	0	0
chr2	206939518	206969474	CPO	+	130749	ENSG00000144410	NM_173077	carboxypeptidase O	Yes	Sense	2	G4B.M_262432;G4B.M_262433	0	0	0	2	0	No	Sense	0		0	0	0	0	0
chr3	98579446	98593648	CPOX	-	1371	ENSG00000080819	NM_000097	coproporphyrinogen oxidase	Yes	Sense	1	G4B.M_318930	0	0	0	1	0	No	Sense	0		0	0	0	0	0
chr16	12659799	12803887	CPPED1	-	55313	ENSG00000103381	NM_018340;NM_001099455	calcineurin like phosphoesterase domain containing 1	Yes	Sense	10	G4B.M_161490;G4B.M_161491;G4B.M_161494;G4B.M_161495;G4B.M_161498;G4B.M_161501;G4B.M_161504;G4B.M_161505;G4B.M_161506;G4B.M_161507	0	0	0	10	0	No	Sense	0		0	0	0	0	0
chr14	92121969	92172145	CPSF2	+	53981	ENSG00000165934	NM_001322272;NM_017437;NM_001322270;NM_001322271	cleavage and polyadenylation specific factor 2	Yes	Sense	2	G4B.M_134874;G4B.M_134876	0	1	0	1	0	No	Sense	0		0	0	0	0	0
chr2	9423651	9473101	CPSF3	+	51692	ENSG00000119203	NM_001321836;NM_016207;NM_001321834;NM_001321833;NM_001321835	cleavage and polyadenylation specific factor 3	Yes	Sense	2	G4B.M_236646;G4B.M_236648	0	1	0	1	0	No	Sense	0		0	0	0	0	0
chr22	50568861	50578465	CPT1B	-	1375	ENSG00000205560	NM_001145135;NM_152245;NM_001145137;NM_152246;NM_004377;NM_001145134	carnitine palmitoyltransferase 1B	Yes	Sense	9	G4B.M_305907;G4B.M_305909;G4B.M_305910;G4B.M_305911;G4B.M_305914;G4B.M_305915;G4B.M_305916;G4B.M_305918;G4B.M_305919	3	0	1	4	0	No	Sense	0		0	0	0	0	0
chr1	53196792	53214197	CPT2	+	1376	ENSG00000157184	NM_000098;NM_001330589	carnitine palmitoyltransferase 2	Yes	Sense	4	G4B.M_19175;G4B.M_19176;G4B.M_19181;G4B.M_19182	2	0	2	1	0	No	Sense	0		0	0	0	0	0
chr20	2794074	2800627	CPXM1	-	56265	ENSG00000088882	NM_001184699;NM_019609	carboxypeptidase X, M14 family member 1	Yes	Sense	1	G4B.M_270991	0	0	0	1	0	No	Sense	0		0	0	0	0	0
chr1	207496147	207641765	CR1	+	1378	ENSG00000203710	NM_001381851;NM_000573;NM_000651	complement C3b/C4b receptor 1 (Knops blood group)	Yes	Sense	5	G4B.M_38662;G4B.M_38663;G4B.M_38664;G4B.M_38665;G4B.M_38666	0	0	0	5	0	No	Sense	0		0	0	0	0	0
chr1	207645113	207738416	CR1L	+	1379	ENSG00000197721	NM_175710	complement C3b/C4b receptor 1 like	Yes	Sense	5	G4B.M_38668;G4B.M_38669;G4B.M_38672;G4B.M_38673;G4B.M_38674	0	0	0	4	0	No	Sense	0		0	0	0	0	0
chr1	207454230	207489895	CR2	+	1380	ENSG00000117322	NM_001877;NM_001006658	complement C3d receptor 2	Yes	Sense	2	G4B.M_38656;G4B.M_38658	0	0	0	2	0	No	Sense	0		0	0	0	0	0
chr15	78340353	78348225	CRABP1	+	1381	ENSG00000166426	NM_004378	cellular retinoic acid binding protein 1	Yes	Sense	1	G4B.M_151824	0	0	0	1	0	No	Sense	0		0	0	0	0	0
chr1	197268204	197478455	CRB1	+	23418	ENSG00000134376	NM_001257965;NM_001257966;NM_201253;NM_001193640	crumbs cell polarity complex component 1	Yes	Sense	1	G4B.M_35586	0	0	0	0	0	No	Sense	0		0	0	0	0	0
chr7	66114604	66154568	CRCP	+	27297	ENSG00000241258	NM_014478;NM_001142414;NM_001040648;NM_001040647	CGRP receptor component	Yes	Sense	3	G4B.M_403255;G4B.M_403256;G4B.M_403257	0	0	0	3	0	No	Sense	0		0	0	0	0	0
chr1	152514482	152516008	CRCT1	+	54544	ENSG00000169509	NM_019060	cysteine rich C-terminal 1	Yes	Sense	1	G4B.M_28679	1	0	0	0	0	No	Sense	0		0	0	0	0	0
chr2	207529737	207605988	CREB1	+	1385	ENSG00000118260	NM_134442;NM_001371426;NM_004379;NM_001371427;NM_001320793;NM_001371428	cAMP responsive element binding protein 1	Yes	Sense	2	G4B.M_262525;G4B.M_262526	2	0	0	0	0	No	Sense	0		0	0	0	0	0
chr9	35732598	35736999	CREB3	+	10488	ENSG00000107175	NM_006368	cAMP responsive element binding protein 3	Yes	Sense	1	G4B.M_440708	0	0	0	1	0	No	Sense	0		0	0	0	0	0
chr19	4153631	4173054	CREB3L3	+	84699	ENSG00000060566	NM_032607;NM_001271995;NM_001271996;NM_001271997	cAMP responsive element binding protein 3 like 3	Yes	Sense	5	G4B.M_215446;G4B.M_215447;G4B.M_215449;G4B.M_215450;G4B.M_215453	2	0	1	2	0	No	Sense	0		0	0	0	0	0
chr11	85657742	85682908	CREBZF	-	58487	ENSG00000137504	NM_001039618	CREB/ATF bZIP transcription factor	Yes	Sense	2	G4B.M_86501;G4B.M_86503	1	0	0	0	0	No	Sense	0		0	0	0	0	0
chr1	167529117	167553805	CREG1	-	8804	ENSG00000143162	NM_003851	cellular repressor of E1A stimulated genes 1	Yes	Sense	3	G4B.M_32604;G4B.M_32605;G4B.M_32609	1	0	0	2	0	No	Sense	0		0	0	0	0	0
chr5	76953045	76981158	CRHBP	+	1393	ENSG00000145708	NM_001882	corticotropin releasing hormone binding protein	Yes	Sense	3	G4B.M_356847;G4B.M_356849;G4B.M_356850	0	0	0	3	0	No	Sense	0		0	0	0	0	0
chr2	46616416	46630176	CRIPT	+	9419	ENSG00000119878	NM_014171	CXXC repeat containing interactor of PDZ3 domain	Yes	Sense	1	G4B.M_243039	1	0	0	0	0	No	Sense	0		0	0	0	0	0
chr6	49692358	49713590	CRISP2	-	7180	ENSG00000124490	NM_001142417;NM_001142408;NM_003296;NM_001142407;NM_001142435;NM_001261822	cysteine rich secretory protein 2	Yes	Sense	2	G4B.M_381466;G4B.M_381467	1	0	0	0	0	No	Sense	0		0	0	0	0	0
chr6	49727376	49744437	CRISP3	-	10321	ENSG00000096006	NM_006061;NM_001368123;NM_001190986	cysteine rich secretory protein 3	Yes	Sense	1	G4B.M_381468	0	0	0	1	0	No	Sense	0		0	0	0	0	0
chr8	74984505	75034558	CRISPLD1	+	83690	ENSG00000121005	NM_031461;NM_001286778;NM_001286777	cysteine rich secretory protein LCCL domain containing 1	Yes	Sense	3	G4B.M_427351;G4B.M_427352;G4B.M_427355	2	0	0	1	0	No	Sense	0		0	0	0	0	0
chrX	1187549	1212723	CRLF2	-	64109	ENSG00000205755	NM_022148;NM_001012288	cytokine receptor like factor 2	Yes	Sense	8	G4B.M_459305;G4B.M_459306;G4B.M_459307;G4B.M_459308;G4B.M_459309;G4B.M_459310;G4B.M_459311;G4B.M_459312	1	0	0	7	0	No	Sense	0		0	0	0	0	0
chr17	30769388	30824692	CRLF3	-	51379	ENSG00000176390	NM_015986	cytokine receptor like factor 3	Yes	Sense	2	G4B.M_185321;G4B.M_185322	1	0	0	1	0	No	Sense	0		0	0	0	0	0
chr20	6006093	6040053	CRLS1	+	54675	ENSG00000088766	NM_001323562;NM_001323563;NM_019095;NM_001323564;NM_001323561;NM_001127458	cardiolipin synthase 1	Yes	Sense	2	G4B.M_271810;G4B.M_271811	0	0	0	2	0	No	Sense	0		0	0	0	0	0
chr20	20034368	20056046	CRNKL1	-	51340	ENSG00000101343	NM_001278627;NM_001278626;NM_001278628;NM_001278625;NM_016652	crooked neck pre-mRNA splicing factor 1	Yes	Sense	2	G4B.M_273555;G4B.M_273557	0	0	0	2	0	No	Sense	0		0	0	0	0	0
chr7	87345664	87399794	CROT	+	54677	ENSG00000005469	NM_021151;NM_001143935;NM_001243745	carnitine O-octanoyltransferase	Yes	Sense	1	G4B.M_406199	0	0	0	1	0	No	Sense	0		0	0	0	0	0
chr11	122838500	122872643	CRTAM	+	56253	ENSG00000109943	NM_019604;NM_001304782	cytotoxic and regulatory T cell molecule	Yes	Sense	3	G4B.M_91926;G4B.M_91927;G4B.M_91929	0	0	1	3	0	No	Sense	0		0	0	0	0	0
chr3	33114014	33147773	CRTAP	+	10491	ENSG00000170275	NM_006371	cartilage associated protein	Yes	Sense	5	G4B.M_310512;G4B.M_310513;G4B.M_310514;G4B.M_310515;G4B.M_310516	0	0	0	2	3	No	Sense	0		0	0	0	0	0
chr19	47819779	47843330	CRX	+	1406	ENSG00000105392	NM_000554	cone-rod homeobox	Yes	Sense	3	G4B.M_230067;G4B.M_230069;G4B.M_230074	0	0	0	0	1	No	Sense	0		0	0	0	0	0
chr12	106991364	107093549	CRY1	-	1407	ENSG00000008405	NM_004075	cryptochrome circadian regulator 1	Yes	Sense	3	G4B.M_108561;G4B.M_108563;G4B.M_108565	0	0	0	3	0	No	Sense	0		0	0	0	0	0
chr22	25212564	25231870	CRYBB2	+	1415	ENSG00000244752	NM_000496	crystallin beta B2	Yes	Sense	2	G4B.M_295641;G4B.M_295648	0	0	0	1	0	No	Sense	0		0	0	0	0	0
chr22	25199858	25207359	CRYBB3	+	1417	ENSG00000100053	NM_004076	crystallin beta B3	Yes	Sense	3	G4B.M_295631;G4B.M_295632;G4B.M_295636	1	0	0	2	0	No	Sense	0		0	0	0	0	0
chr3	97822011	97944984	CRYBG3	+	131544	ENSG00000080200	NM_153605	crystallin beta-gamma domain containing 3	Yes	Sense	3	G4B.M_318887;G4B.M_318888;G4B.M_318890	0	0	0	3	0	No	Sense	0		0	0	0	0	0
chr2	208160740	208163589	CRYGA	-	1418	ENSG00000168582	NM_014617	crystallin gamma A	Yes	Sense	1	G4B.M_262612	1	0	0	0	0	No	Sense	0		0	0	0	0	0
chr2	208142573	208146158	CRYGB	-	1419	ENSG00000182187	NM_005210	crystallin gamma B	Yes	Sense	1	G4B.M_262610	0	0	0	1	0	No	Sense	0		0	0	0	0	0
chr21	33589341	33643926	CRYZL1	-	9946	ENSG00000205758	NM_145858	crystallin zeta like 1	Yes	Sense	1	G4B.M_287935	0	0	0	1	0	No	Sense	0		0	0	0	0	0
chr12	56271699	56300391	CS	-	1431	ENSG00000062485	NM_004077	citrate synthase	Yes	Sense	2	G4B.M_103814;G4B.M_103815	0	0	0	1	0	No	Sense	0		0	0	0	0	0
chrX	152753921	152760222	CSAG3	+	389903	ENSG00000268916	NM_001129826;NM_001129828	CSAG family member 3	Yes	Sense	1	G4B.M_474502	1	0	0	0	0	No	Sense	0		0	0	0	0	0
chr1	114716913	114758676	CSDE1	-	7812	ENSG00000009307	NM_007158;NM_001242891;NM_001007553;NM_001242893;NM_001130523;NM_001242892	cold shock domain containing E1	Yes	Sense	4	G4B.M_26016;G4B.M_26017;G4B.M_26018;G4B.M_26019	0	0	0	0	0	No	Sense	0		0	0	0	0	0
chr20	49046246	49096960	CSE1L	+	1434	ENSG00000124207	NM_001256135;NM_001362762;NM_001316	chromosome segregation 1 like	Yes	Sense	3	G4B.M_280173;G4B.M_280175;G4B.M_280176	1	0	0	0	0	No	Sense	0		0	0	0	0	0
chr5	132073789	132076170	CSF2	+	1437	ENSG00000164400	NM_000758	colony stimulating factor 2	Yes	Sense	2	G4B.M_360799;G4B.M_360801	1	0	0	1	0	No	Sense	0		0	0	0	0	0
chrX	1268800	1310381	CSF2RA	+	1438	ENSG00000198223	NM_001379159;NM_001379162;NM_001379165;NM_001379161;NM_006140;NM_172245;NM_001379160;NM_001379166;NM_001379158;NM_001379156;NM_001379163;NM_001379164;NM_001161529;NM_001161531;NM_001379155;NM_172249;NM_172246;NM_001379167;NM_001379169;NM_172247;NM_001379168;NM_001161532;NM_001379154;NM_001161530;NM_001379153	colony stimulating factor 2 receptor subunit alpha	Yes	Sense	7	G4B.M_459318;G4B.M_459323;G4B.M_459324;G4B.M_459325;G4B.M_459326;G4B.M_459330;G4B.M_459331	0	0	1	7	0	No	Sense	0		0	0	0	0	0
chr17	63909597	63918838	CSHL1	-	1444	ENSG00000204414	NM_001321069;NM_001321068;NM_022580;NM_001321067;NM_001318;NM_022581;NM_022579	chorionic somatomammotropin hormone like 1	Yes	Sense	5	G4B.M_194871;G4B.M_194872;G4B.M_194873;G4B.M_194874;G4B.M_194875	2	0	0	0	0	No	Sense	0		0	0	0	0	0
chr11	11351942	11353250	CSNK2A3	-	283106	ENSG00000254598	NM_001256686	casein kinase 2 alpha 3	Yes	Sense	1	G4B.M_72305	1	0	0	0	0	No	Sense	0		0	0	0	0	0
chr6	31665227	31670343	CSNK2B	+	1460	ENSG00000204435	NM_001320;NM_001282385	casein kinase 2 beta	Yes	Sense	5	G4B.M_376005;G4B.M_376007;G4B.M_376008;G4B.M_376009;G4B.M_376011	1	0	0	3	0	No	Sense	0		0	0	0	0	0
chr3	88338416	88467594	CSNKA2IP	+	111064647	ENSG00000283434	NM_001368167;NM_001368168;NM_001368166;NM_001368165	casein kinase 2 subunit alpha' interacting protein	Yes	Sense	2	G4B.M_318627;G4B.M_318628	0	0	0	0	0	No	Sense	0		0	0	0	0	0
chr12	51061205	51083664	CSRNP2	-	81566	ENSG00000110925	NM_030809	cysteine and serine rich nuclear protein 2	Yes	Sense	5	G4B.M_101768;G4B.M_101769;G4B.M_101773;G4B.M_101774;G4B.M_101775	0	1	0	0	2	No	Sense	0		0	0	0	0	0
chr12	76858709	76879023	CSRP2	-	1466	ENSG00000175183	NM_001300965;NM_001321	cysteine and glycine rich protein 2	Yes	Sense	3	G4B.M_105956;G4B.M_105960;G4B.M_105962	1	0	0	1	0	No	Sense	0		0	0	0	0	0
chr20	23747562	23751268	CST1	-	1469	ENSG00000170373	NM_001898	cystatin SN	Yes	Sense	4	G4B.M_274291;G4B.M_274292;G4B.M_274293;G4B.M_274294	0	0	0	2	0	No	Sense	0		0	0	0	0	0
chr20	23450403	23452876	CST11	-	140880	ENSG00000125831	NM_130794;NM_080830	cystatin 11	Yes	Sense	2	G4B.M_274223;G4B.M_274224	1	0	0	1	0	No	Sense	0		0	0	0	0	0
chr20	23823769	23826729	CST2	-	1470	ENSG00000170369	NM_001322	cystatin SA	Yes	Sense	2	G4B.M_274311;G4B.M_274312	0	0	0	2	0	No	Sense	0		0	0	0	0	0
chr20	23626706	23638473	CST3	-	1471	ENSG00000101439	NM_001288614;NM_000099	cystatin C	Yes	Sense	8	G4B.M_274255;G4B.M_274257;G4B.M_274258;G4B.M_274259;G4B.M_274260;G4B.M_274261;G4B.M_274262;G4B.M_274263	4	0	0	1	0	No	Sense	0		0	0	0	0	0
chr20	23685640	23689038	CST4	-	1472	ENSG00000101441	NM_001899	cystatin S	Yes	Sense	3	G4B.M_274276;G4B.M_274277;G4B.M_274278	2	0	0	1	0	No	Sense	0		0	0	0	0	0
chr20	23875934	23879748	CST5	-	1473	ENSG00000170367	NM_001900	cystatin D	Yes	Sense	3	G4B.M_274327;G4B.M_274329;G4B.M_274330	2	0	0	1	0	No	Sense	0		0	0	0	0	0
chr11	66012008	66013505	CST6	+	1474	ENSG00000175315	NM_001323	cystatin E/M	Yes	Sense	2	G4B.M_81145;G4B.M_81147	0	0	0	2	0	No	Sense	0		0	0	0	0	0
chr20	23602410	23605917	CST9	-	128822	ENSG00000173335	NM_001008693	cystatin 9	Yes	Sense	1	G4B.M_274250	0	0	0	0	1	No	Sense	0		0	0	0	0	0
chr3	122325248	122341969	CSTA	+	1475	ENSG00000121552	NM_005213	cystatin A	Yes	Sense	1	G4B.M_320720	0	0	0	1	0	No	Sense	0		0	0	0	0	0
chr10	51695486	51699595	CSTF2T	-	23283	ENSG00000177613	NM_015235	cleavage stimulation factor subunit 2 tau variant	Yes	Sense	1	G4B.M_52477	0	0	0	0	1	No	Sense	0		0	0	0	0	0
chr11	33077188	33162371	CSTF3	-	1479	ENSG00000176102	NM_001326;NM_001033505;NM_001033506	cleavage stimulation factor subunit 3	Yes	Sense	3	G4B.M_74909;G4B.M_74910;G4B.M_74911	0	0	0	1	0	No	Sense	0		0	0	0	0	0
chr20	23439685	23444930	CSTL1	+	128817	ENSG00000125823	NM_138283	cystatin like 1	Yes	Sense	1	G4B.M_274220	0	1	0	0	0	No	Sense	0		0	0	0	0	0
chrX	135881063	135893444	CT45A10	-	102723631	ENSG00000269586	NM_001385220;NM_001291528;NM_001291527;NM_001291529;NM_001385219;NM_001291530	cancer/testis antigen family 45 member A10	Yes	Sense	1	G4B.M_472719	0	0	0	0	0	No	Sense	0		0	0	0	0	0
chr16	67562467	67639177	CTCF	+	10664	ENSG00000102974	NM_006565;NM_001191022;NM_001363916	CCCTC-binding factor	Yes	Sense	2	G4B.M_170754;G4B.M_170760	1	0	0	1	0	No	Sense	0		0	0	0	0	0
chr15	44427622	44529038	CTDSPL2	+	51496	ENSG00000137770	NM_016396	CTD small phosphatase like 2	Yes	Sense	2	G4B.M_145008;G4B.M_145010	1	0	0	0	1	No	Sense	0		0	0	0	0	0
chr16	30896614	30903547	CTF1	+	1489	ENSG00000150281	NM_001330;NM_001142544	cardiotrophin 1	Yes	Sense	2	G4B.M_165429;G4B.M_165431	0	0	0	2	0	No	Sense	0		0	0	0	0	0
chr1	70411218	70439851	CTH	+	1491	ENSG00000116761	NM_001190463;NM_001902;NM_153742	cystathionine gamma-lyase	Yes	Sense	2	G4B.M_21777;G4B.M_21778	1	0	0	1	0	No	Sense	0		0	0	0	0	0
chr8	103371538	103382989	CTHRC1	+	115908	ENSG00000164932	NM_138455;NM_001256099	collagen triple helix repeat containing 1	Yes	Sense	2	G4B.M_429878;G4B.M_429879	1	0	0	1	0	No	Sense	0		0	0	0	0	0
chr2	203867771	203873965	CTLA4	+	1493	ENSG00000163599	NM_005214;NM_001037631	cytotoxic T-lymphocyte associated protein 4	Yes	Sense	2	G4B.M_262067;G4B.M_262068	0	0	0	2	0	No	Sense	0		0	0	0	0	0
chrX	16587999	16712936	CTPS2	-	56474	ENSG00000047230	NM_175859;NM_019857;NM_001144002	CTP synthase 2	Yes	Sense	10	G4B.M_461132;G4B.M_461133;G4B.M_461135;G4B.M_461137;G4B.M_461138;G4B.M_461140;G4B.M_461141;G4B.M_461143;G4B.M_461144;G4B.M_461147	0	1	0	9	0	No	Sense	0		0	0	0	0	0
chr11	88265069	88359684	CTSC	-	1075	ENSG00000109861	NM_001814;NM_148170;NM_001114173	cathepsin C	Yes	Sense	4	G4B.M_86746;G4B.M_86747;G4B.M_86750;G4B.M_86752	0	0	0	0	0	No	Sense	0		0	0	0	0	0
chr1	206008535	206023909	CTSE	-	1510	ENSG00000196188	NM_001317331;NM_148964;NM_001910	cathepsin E	Yes	Sense	4	G4B.M_38300;G4B.M_38302;G4B.M_38303;G4B.M_38304	1	0	0	3	0	No	Sense	0		0	0	0	0	0
chr14	24573518	24576250	CTSG	-	1511	ENSG00000100448	NM_001911	cathepsin G	Yes	Sense	1	G4B.M_127137	0	0	1	0	0	No	Sense	0		0	0	0	0	0
chr4	155921580	155953912	CTSO	-	1519	ENSG00000256043	NM_001334	cathepsin O	Yes	Sense	4	G4B.M_346145;G4B.M_346146;G4B.M_346148;G4B.M_346149	0	0	0	3	1	No	Sense	0		0	0	0	0	0
chr11	65879809	65883741	CTSW	+	1521	ENSG00000172543	NM_001335	cathepsin W	Yes	Sense	7	G4B.M_81022;G4B.M_81023;G4B.M_81025;G4B.M_81027;G4B.M_81028;G4B.M_81029;G4B.M_81030	2	0	0	5	0	No	Sense	0		0	0	0	0	0
chr19	51097606	51108409	CTU1	-	90353	ENSG00000142544	NM_145232	cytosolic thiouridylase subunit 1	Yes	Sense	5	G4B.M_232030;G4B.M_232032;G4B.M_232033;G4B.M_232035;G4B.M_232039	1	0	0	1	3	No	Sense	0		0	0	0	0	0
chr5	127649044	127658630	CTXN3	+	613212	ENSG00000205279	NM_001048252;NM_001127385	cortexin 3	Yes	Sense	4	G4B.M_360496;G4B.M_360497;G4B.M_360498;G4B.M_360499	0	0	0	1	0	No	Sense	0		0	0	0	0	0
chr15	80195481	80252213	CTXND1	-	100996492	ENSG00000259417	NM_001352888	cortexin domain containing 1	Yes	Sense	6	G4B.M_152325;G4B.M_152328;G4B.M_152329;G4B.M_152330;G4B.M_152331;G4B.M_152332	0	0	0	0	1	No	Sense	0		0	0	0	0	0
chr10	102423245	102432584	CUEDC2	-	79004	ENSG00000107874	NM_024040	CUE domain containing 2	Yes	Sense	8	G4B.M_60699;G4B.M_60701;G4B.M_60702;G4B.M_60703;G4B.M_60704;G4B.M_60705;G4B.M_60706;G4B.M_60707	0	0	1	1	0	No	Sense	0		0	0	0	0	0
chr6	43182184	43224587	CUL9	+	23113	ENSG00000112659	NM_015089	cullin 9	Yes	Sense	13	G4B.M_380223;G4B.M_380226;G4B.M_380228;G4B.M_380229;G4B.M_380230;G4B.M_380231;G4B.M_380232;G4B.M_380234;G4B.M_380236;G4B.M_380238;G4B.M_380240;G4B.M_380241;G4B.M_380242	1	0	2	11	0	No	Sense	0		0	0	0	0	0
chr11	94962620	94973586	CWC15	-	51503	ENSG00000150316	NM_016403;NM_001363372;NM_001363371	CWC15 spliceosome associated protein homolog	Yes	Sense	2	G4B.M_87302;G4B.M_87303	2	0	0	0	0	No	Sense	0		0	0	0	0	0
chr5	64768930	65018750	CWC27	+	10283	ENSG00000153015	NM_001297644;NM_005869;NM_001364478;NM_001318000;NM_001297645	CWC27 spliceosome associated cyclophilin	Yes	Sense	1	G4B.M_355475	0	0	0	0	0	No	Sense	0		0	0	0	0	0
chr10	100232298	100267680	CWF19L1	-	55280	ENSG00000095485	NM_001303406;NM_001303407;NM_001303404;NM_018294;NM_001303405	CWF19 like cell cycle control factor 1	Yes	Sense	2	G4B.M_59784;G4B.M_59785	0	0	0	2	0	No	Sense	0		0	0	0	0	0
chr4	48986275	49062081	CWH43	+	80157	ENSG00000109182	NM_025087;NM_001286791	cell wall biogenesis 43 C-terminal homolog	Yes	Sense	4	G4B.M_338655;G4B.M_338656;G4B.M_338657;G4B.M_338658	1	1	0	3	0	No	Sense	0		0	0	0	0	0
chr4	76033682	76041415	CXCL11	-	6373	ENSG00000169248	NM_001302123;NM_005409	C-X-C motif chemokine ligand 11	Yes	Sense	1	G4B.M_340244	0	0	0	0	0	No	Sense	0		0	0	0	0	0
chr5	135570679	135579279	CXCL14	-	9547	ENSG00000145824	NM_004887	C-X-C motif chemokine ligand 14	Yes	Sense	3	G4B.M_361767;G4B.M_361769;G4B.M_361770	0	1	0	2	0	No	Sense	0		0	0	0	0	0
chr19	42428278	42442946	CXCL17	-	284340	ENSG00000189377	NM_198477	C-X-C motif chemokine ligand 17	Yes	Sense	1	G4B.M_227968	0	0	0	1	0	No	Sense	0		0	0	0	0	0
chr4	73836640	73849064	CXCL6	+	6372	ENSG00000124875	NM_002993	C-X-C motif chemokine ligand 6	Yes	Sense	1	G4B.M_340054	0	0	0	0	0	No	Sense	0		0	0	0	0	0
chr2	218125289	218137251	CXCR2	+	3579	ENSG00000180871	NM_001168298;NM_001557	C-X-C motif chemokine receptor 2	Yes	Sense	1	G4B.M_263766	0	0	0	1	0	No	Sense	0		0	0	0	0	0
chr2	136114349	136118149	CXCR4	-	7852	ENSG00000121966	NM_001348060;NM_001008540;NM_003467;NM_001348059;NM_001348056	C-X-C motif chemokine receptor 4	Yes	Sense	1	G4B.M_256583	0	0	0	0	0	No	Sense	0		0	0	0	0	0
chrX	71714371	71718285	CXorf49	-	100130361	ENSG00000215115	NM_001145140	chromosome X open reading frame 49	Yes	Sense	4	G4B.M_467553;G4B.M_467554;G4B.M_467557;G4B.M_467558	1	0	0	3	0	No	Sense	0		0	0	0	0	0
chrX	71763349	71767204	CXorf49B	+	100132994	ENSG00000215113	NM_001145139	chromosome X open reading frame 49B	Yes	Sense	4	G4B.M_467571;G4B.M_467572;G4B.M_467575;G4B.M_467576	1	0	0	3	0	No	Sense	0		0	0	0	0	0
chr4	104468308	104494901	CXXC4	-	80319	ENSG00000168772	NM_025212	CXXC finger protein 4	Yes	Sense	3	G4B.M_342366;G4B.M_342368;G4B.M_342369	1	0	1	1	0	No	Sense	0		0	0	0	0	0
chr16	69424619	69466264	CYB5B	+	80777	ENSG00000103018	NM_030579	cytochrome b5 type B	Yes	Sense	3	G4B.M_171274;G4B.M_171275;G4B.M_171276	1	0	0	2	0	No	Sense	0		0	0	0	0	0
chr17	7857746	7862282	CYB5D1	+	124637	ENSG00000182224	NM_001330110;NM_144607	cytochrome b5 domain containing 1	Yes	Sense	2	G4B.M_180350;G4B.M_180352	1	0	0	1	0	No	Sense	0		0	0	0	0	0
chrX	37780059	37813461	CYBB	+	1536	ENSG00000165168	NM_000397	cytochrome b-245 beta chain	Yes	Sense	1	G4B.M_462932	0	0	0	0	1	No	Sense	0		0	0	0	0	0
chr17	82442586	82450829	CYBC1	-	79415	ENSG00000178927	NM_001033046;NM_001100407;NM_001193654;NM_001193657;NM_001193653;NM_001100408;NM_001193655	cytochrome b-245 chaperone 1	Yes	Sense	6	G4B.M_201884;G4B.M_201885;G4B.M_201886;G4B.M_201887;G4B.M_201888;G4B.M_201889	0	1	0	5	0	No	Sense	0		0	0	0	0	0
chr2	171522247	171558129	CYBRD1	+	79901	ENSG00000071967	NM_001256909;NM_024843;NM_001127383	cytochrome b reductase 1	Yes	Sense	8	G4B.M_259314;G4B.M_259315;G4B.M_259316;G4B.M_259317;G4B.M_259318;G4B.M_259319;G4B.M_259320;G4B.M_259322	1	0	0	6	0	No	Sense	0		0	0	0	0	0
chr10	102830531	102837472	CYP17A1	-	1586	ENSG00000148795	NM_000102	cytochrome P450 family 17 subfamily A member 1	Yes	Sense	3	G4B.M_60856;G4B.M_60857;G4B.M_60859	0	0	0	3	0	No	Sense	0		0	0	0	0	0
chr15	74748845	74756607	CYP1A2	+	1544	ENSG00000140505	NM_000761	cytochrome P450 family 1 subfamily A member 2	Yes	Sense	1	G4B.M_150509	0	0	0	1	0	No	Sense	0		0	0	0	0	0
chr6	32038327	32041644	CYP21A2	+	1589	ENSG00000231852	NM_001368143;NM_001368144;NM_001128590;NM_000500	cytochrome P450 family 21 subfamily A member 2	Yes	Sense	1	G4B.M_376248	0	0	0	1	0	No	Sense	0		0	0	0	0	0
chr20	54153446	54173986	CYP24A1	-	1591	ENSG00000019186	NM_000782;NM_001128915	cytochrome P450 family 24 subfamily A member 1	Yes	Sense	5	G4B.M_281398;G4B.M_281399;G4B.M_281400;G4B.M_281401;G4B.M_281405	1	0	1	4	0	No	Sense	0		0	0	0	0	0
chr10	93060798	93069540	CYP26C1	+	340665	ENSG00000187553	NM_183374	cytochrome P450 family 26 subfamily C member 1	Yes	Sense	8	G4B.M_58412;G4B.M_58414;G4B.M_58415;G4B.M_58417;G4B.M_58418;G4B.M_58419;G4B.M_58420;G4B.M_58421	1	2	2	2	1	No	Sense	0		0	0	0	0	0
chr2	218781749	218815293	CYP27A1	+	1593	ENSG00000135929	NM_000784	cytochrome P450 family 27 subfamily A member 1	Yes	Sense	4	G4B.M_263952;G4B.M_263953;G4B.M_263954;G4B.M_263957	1	0	0	2	0	No	Sense	0		0	0	0	0	0
chr19	40875439	40882752	CYP2A7	-	1549	ENSG00000198077	NM_000764;NM_030589	cytochrome P450 family 2 subfamily A member 7	Yes	Sense	2	G4B.M_227083;G4B.M_227086	0	0	1	1	1	No	Sense	0		0	0	0	0	0
chr10	94938658	94990091	CYP2C9	+	1559	ENSG00000138109	NM_000771	cytochrome P450 family 2 subfamily C member 9	Yes	Sense	2	G4B.M_58667;G4B.M_58668	0	0	0	2	0	No	Sense	0		0	0	0	0	0
chr19	41114432	41128381	CYP2F1	+	1572	ENSG00000197446	NM_000774	cytochrome P450 family 2 subfamily F member 1	Yes	Sense	2	G4B.M_227147;G4B.M_227151	0	0	0	1	0	No	Sense	0		0	0	0	0	0
chr1	59893308	59926773	CYP2J2	-	1573	ENSG00000134716	NM_000775	cytochrome P450 family 2 subfamily J member 2	Yes	Sense	3	G4B.M_20655;G4B.M_20656;G4B.M_20657	0	0	0	3	0	No	Sense	0		0	0	0	0	0
chr7	99828013	99866102	CYP3A43	+	64816	ENSG00000021461	NM_057095;NM_001278921;NM_022820;NM_057096	cytochrome P450 family 3 subfamily A member 43	Yes	Sense	1	G4B.M_407503	0	0	0	1	0	No	Sense	0		0	0	0	0	0
chr7	99648194	99679998	CYP3A5	-	1577	ENSG00000106258	NM_000777;NM_001291830;NM_001291829;NM_001190484	cytochrome P450 family 3 subfamily A member 5	Yes	Sense	5	G4B.M_407487;G4B.M_407488;G4B.M_407489;G4B.M_407490;G4B.M_407491	2	0	0	0	0	No	Sense	0		0	0	0	0	0
chr7	99705036	99735196	CYP3A7	-	1551	ENSG00000160870	NM_000765	cytochrome P450 family 3 subfamily A member 7	Yes	Sense	4	G4B.M_407495;G4B.M_407496;G4B.M_407497;G4B.M_407498	0	0	0	4	0	No	Sense	0		0	0	0	0	0
chr7	99684957	99735102	CYP3A7-CYP3A51P	-	100861540	ENSG00000282301	NM_001256497	CYP3A7-CYP3A51P readthrough	Yes	Sense	4	G4B.M_407495;G4B.M_407496;G4B.M_407497;G4B.M_407498	0	0	0	4	0	No	Sense	0		0	0	0	0	0
chr1	47137435	47149735	CYP4A22	+	284541	ENSG00000162365	NM_001010969;NM_001308102	cytochrome P450 family 4 subfamily A member 22	Yes	Sense	2	G4B.M_18109;G4B.M_18110	0	0	0	2	0	No	Sense	0		0	0	0	0	0
chr4	186191567	186213463	CYP4V2	+	285440	ENSG00000145476	NM_207352	cytochrome P450 family 4 subfamily V member 2	Yes	Sense	4	G4B.M_348340;G4B.M_348341;G4B.M_348342;G4B.M_348343	0	0	0	4	0	No	Sense	0		0	0	0	0	0
chr1	47023669	47050751	CYP4X1	+	260293	ENSG00000186377	NM_001320289;NM_001320290;NM_178033	cytochrome P450 family 4 subfamily X member 1	Yes	Sense	3	G4B.M_18094;G4B.M_18096;G4B.M_18098	1	0	0	1	1	No	Sense	0		0	0	0	0	0
chr1	47067231	47118318	CYP4Z1	+	199974	ENSG00000186160	NM_178134	cytochrome P450 family 4 subfamily Z member 1	Yes	Sense	3	G4B.M_18100;G4B.M_18101;G4B.M_18102	0	0	0	3	0	No	Sense	0		0	0	0	0	0
chr8	64587763	64798737	CYP7B1	-	9420	ENSG00000172817	NM_001324112;NM_004820	cytochrome P450 family 7 subfamily B member 1	Yes	Sense	7	G4B.M_426420;G4B.M_426426;G4B.M_426427;G4B.M_426430;G4B.M_426431;G4B.M_426432;G4B.M_426433	1	0	0	5	0	No	Sense	0		0	0	0	0	0
chr3	42856005	42875898	CYP8B1	-	1582	ENSG00000180432	NM_004391	cytochrome P450 family 8 subfamily B member 1	Yes	Sense	1	G4B.M_312060	0	0	0	0	0	No	Sense	0		0	0	0	0	0
chrX	78271468	78327691	CYSLTR1	-	10800	ENSG00000173198	NM_006639;NM_001282187;NM_001282188;NM_001282186	cysteinyl leukotriene receptor 1	Yes	Sense	1	G4B.M_468239	0	0	0	1	0	No	Sense	0		0	0	0	0	0
chr13	48653711	48711226	CYSLTR2	+	57105	ENSG00000152207	NM_001308471;NM_001308465;NM_001308476;NM_001308468;NM_001308467;NM_020377;NM_001387012;NM_001387014;NM_001308469;NM_001387013;NM_001308470	cysteinyl leukotriene receptor 2	Yes	Sense	5	G4B.M_119842;G4B.M_119843;G4B.M_119844;G4B.M_119845;G4B.M_119846	1	0	0	1	0	No	Sense	0		0	0	0	0	0
chr2	157414619	157488961	CYTIP	-	9595	ENSG00000115165	NM_004288	cytohesin 1 interacting protein	Yes	Sense	2	G4B.M_258128;G4B.M_258130	0	0	0	0	0	No	Sense	0		0	0	0	0	0
chr5	39371675	39462300	DAB2	-	1601;112267931	ENSG00000153071	NM_001343;NM_001244871	DAB adaptor protein 2	Yes	Sense	6	G4B.M_353746;G4B.M_353747;G4B.M_353748;G4B.M_353749;G4B.M_353751;G4B.M_353755	0	0	0	2	0	No	Sense	0		0	0	0	0	0
chr6	168292830	168319777	DACT2	-	168002	ENSG00000164488	NM_001286351;NM_214462;NM_001286350	dishevelled binding antagonist of beta catenin 2	Yes	Sense	2	G4B.M_392298;G4B.M_392300	0	0	0	0	0	No	Sense	0		0	0	0	0	0
chr19	12965159	12974760	DAND5	+	199699	ENSG00000179284	NM_152654	DAN domain BMP antagonist family member 5	Yes	Sense	4	G4B.M_219042;G4B.M_219043;G4B.M_219044;G4B.M_219045	0	0	0	0	0	No	Sense	0		0	0	0	0	0
chr1	155687960	155739010	DAP3	+	7818	ENSG00000132676	NM_001199850;NM_001199851;NM_001199849;NM_004632;NM_033657	death associated protein 3	Yes	Sense	3	G4B.M_29785;G4B.M_29787;G4B.M_29790	0	0	0	1	0	No	Sense	0		0	0	0	0	0
chr2	135905881	135986100	DARS1	-	1615	ENSG00000115866	NM_001293312;NM_001349	aspartyl-tRNA synthetase 1	Yes	Sense	3	G4B.M_256548;G4B.M_256549;G4B.M_256552	0	1	0	2	0	No	Sense	0		0	0	0	0	0
chr1	173824653	173858808	DARS2	+	55157	ENSG00000117593	NM_001365212;NM_018122;NM_001365213	aspartyl-tRNA synthetase 2, mitochondrial	Yes	Sense	1	G4B.M_33308	0	0	0	1	0	No	Sense	0		0	0	0	0	0
chr2	227871054	227924344	DAW1	+	164781	ENSG00000123977	NM_001330004;NM_178821	dynein assembly factor with WD repeats 1	Yes	Sense	1	G4B.M_265462	0	0	0	1	0	No	Sense	0		0	0	0	0	0
chrY	23129355	23199010	DAZ1	-	1617	ENSG00000188120	NM_004081;NM_001388496	deleted in azoospermia 1	Yes	Sense	5	G4B.M_477896;G4B.M_477898;G4B.M_477900;G4B.M_477902;G4B.M_477904	0	0	0	5	0	No	Sense	0		0	0	0	0	0
chrY	23219434	23291356	DAZ2	+	57055	ENSG00000205944	NM_001388494;NM_001388493;NM_001388495;NM_001005785;NM_001005786;NM_020363	deleted in azoospermia 2	Yes	Sense	3	G4B.M_477907;G4B.M_477909;G4B.M_477911	0	0	0	3	0	No	Sense	0		0	0	0	0	0
chrY	24763069	24813492	DAZ3	-	57054	ENSG00000187191	NM_020364	deleted in azoospermia 3	Yes	Sense	3	G4B.M_478049;G4B.M_478051;G4B.M_478053	0	0	0	3	0	No	Sense	0		0	0	0	0	0
chrY	24833843	24907040	DAZ4	+	57135	ENSG00000205916	NM_020420;NM_001388484;NM_001005375	deleted in azoospermia 4	Yes	Sense	4	G4B.M_478056;G4B.M_478058;G4B.M_478060;G4B.M_478062	0	0	0	4	0	No	Sense	0		0	0	0	0	0
chr12	51238724	51271362	DAZAP2	+	9802	ENSG00000183283	NM_014764;NM_001136266;NM_001136268;NM_001136269;NM_001136267;NM_001136264	DAZ associated protein 2	Yes	Sense	3	G4B.M_101807;G4B.M_101811;G4B.M_101813	0	0	0	0	0	No	Sense	0		0	0	0	0	0
chr3	16586792	16670306	DAZL	-	1618	ENSG00000092345	NM_001190811;NM_001351	deleted in azoospermia like	Yes	Sense	5	G4B.M_309103;G4B.M_309104;G4B.M_309106;G4B.M_309107;G4B.M_309109	0	0	0	1	0	No	Sense	0		0	0	0	0	0
chr20	45406057	45410610	DBNDD2	+	55861	ENSG00000244274	NM_001197140;NM_001048221;NM_001048222;NM_018478;NM_001048224;NM_001048226;NM_001048223;NM_001197139;NM_001048225	dysbindin domain containing 2	Yes	Sense	6	G4B.M_278978;G4B.M_278980;G4B.M_278983;G4B.M_278985;G4B.M_278986;G4B.M_278987	1	0	0	0	1	No	Sense	0		0	0	0	0	0
chr3	138160988	138174921	DBR1	-	51163	ENSG00000138231	NM_016216	debranching RNA lariats 1	Yes	Sense	1	G4B.M_324439	0	1	0	0	0	No	Sense	0		0	0	0	0	0
chr1	100186919	100249834	DBT	-	1629	ENSG00000137992	NM_001918	dihydrolipoamide branched chain transacylase E2	Yes	Sense	9	G4B.M_24148;G4B.M_24149;G4B.M_24152;G4B.M_24153;G4B.M_24154;G4B.M_24155;G4B.M_24156;G4B.M_24157;G4B.M_24159	1	0	0	7	1	No	Sense	0		0	0	0	0	0
chr9	37800554	37867666	DCAF10	+	79269	ENSG00000122741	NM_001286810;NM_024345	DDB1 and CUL4 associated factor 10	Yes	Sense	1	G4B.M_441192	0	0	0	1	0	No	Sense	0		0	0	0	0	0
chrX	126549383	126552814	DCAF12L1	-	139170	ENSG00000198889	NM_178470	DDB1 and CUL4 associated factor 12 like 1	Yes	Sense	1	G4B.M_471692	0	0	0	0	0	No	Sense	0		0	0	0	0	0
chr8	103414714	103443453	DCAF13	+	25879	ENSG00000164934	NM_015420	DDB1 and CUL4 associated factor 13	Yes	Sense	1	G4B.M_429884	0	0	0	0	0	No	Sense	0		0	0	0	0	0
chr14	72926377	72959703	DCAF4	+	26094	ENSG00000119599	NM_001352448;NM_001352449;NM_015604;NM_001163509;NM_181340;NM_001352447;NM_181341;NM_001163508	DDB1 and CUL4 associated factor 4	Yes	Sense	5	G4B.M_131936;G4B.M_131937;G4B.M_131940;G4B.M_131941;G4B.M_131942	0	0	0	1	1	No	Sense	0		0	0	0	0	0
chr4	41981756	41986465	DCAF4L1	+	285429	ENSG00000182308	NM_001029955	DDB1 and CUL4 associated factor 4 like 1	Yes	Sense	1	G4B.M_338224	0	0	0	0	1	No	Sense	0		0	0	0	0	0
chr8	87870747	87874015	DCAF4L2	-	138009	ENSG00000176566	NM_152418	DDB1 and CUL4 associated factor 4 like 2	Yes	Sense	1	G4B.M_428142	0	0	0	0	1	No	Sense	0		0	0	0	0	0
chr1	167935783	168075843	DCAF6	+	55827	ENSG00000143164	NM_001349774;NM_001349775;NM_018442;NM_001349777;NM_001349776;NM_001349778;NM_001349779;NM_001017977;NM_001349780;NM_001198956;NM_001349773;NM_001198957	DDB1 and CUL4 associated factor 6	Yes	Sense	3	G4B.M_32682;G4B.M_32684;G4B.M_32686	1	1	0	1	0	No	Sense	0		0	0	0	0	0
chr1	160215715	160262549	DCAF8	-	50717	ENSG00000132716	NM_015726	DDB1 and CUL4 associated factor 8	Yes	Sense	4	G4B.M_31277;G4B.M_31278;G4B.M_31281;G4B.M_31282	0	0	1	2	1	No	Sense	0		0	0	0	0	0
chrX	27977992	27981449	DCAF8L1	-	139425	ENSG00000226372	NM_001017930	DDB1 and CUL4 associated factor 8 like 1	Yes	Sense	1	G4B.M_462395	0	0	0	0	0	No	Sense	0		0	0	0	0	0
chrX	27590382	27748821	DCAF8L2	+	347442	ENSG00000189186	NM_001353448;NM_001353449;NM_001353450	DDB1 and CUL4 associated factor 8 like 2	Yes	Sense	5	G4B.M_462370;G4B.M_462371;G4B.M_462372;G4B.M_462373;G4B.M_462375	0	0	1	4	0	No	Sense	0		0	0	0	0	0
chr4	70992538	71030914	DCK	+	1633	ENSG00000156136	NM_000788	deoxycytidine kinase	Yes	Sense	1	G4B.M_339874	0	0	0	0	0	No	Sense	0		0	0	0	0	0
chr1	113905213	113914086	DCLRE1B	+	64858	ENSG00000118655	NM_022836;NM_001319946;NM_001363690;NM_001363691	DNA cross-link repair 1B	Yes	Sense	2	G4B.M_25873;G4B.M_25875	0	0	0	1	1	No	Sense	0		0	0	0	0	0
chr10	14897359	14954432	DCLRE1C	-	64421	ENSG00000152457	NM_022487;NM_001289076;NM_001350966;NM_001289078;NM_001033858;NM_001289079;NM_001289077;NM_001350965;NM_001033855;NM_001350967;NM_001033857	DNA cross-link repair 1C	Yes	Sense	1	G4B.M_47796	0	0	0	1	0	No	Sense	0		0	0	0	0	0
chr12	91140484	91183217	DCN	-	1634	ENSG00000011465	NM_001920;NM_133503;NM_133505;NM_133504;NM_133506;NM_133507	decorin	Yes	Sense	2	G4B.M_106684;G4B.M_106685	1	0	0	1	0	No	Sense	0		0	0	0	0	0
chr12	1946053	2004535	DCP1B	-	196513	ENSG00000151065	NM_152640;NM_001319292	decapping mRNA 1B	Yes	Sense	6	G4B.M_95415;G4B.M_95416;G4B.M_95417;G4B.M_95418;G4B.M_95419;G4B.M_95420	1	1	0	4	0	No	Sense	0		0	0	0	0	0
chr5	112976702	113022195	DCP2	+	167227	ENSG00000172795	NM_001242377;NM_152624	decapping mRNA 2	Yes	Sense	1	G4B.M_359344	0	0	0	1	0	No	Sense	0		0	0	0	0	0
chr8	104339087	104356689	DCSTAMP	+	81501	ENSG00000164935	NM_001257317;NM_030788	dendrocyte expressed seven transmembrane protein	Yes	Sense	1	G4B.M_429933	0	0	0	0	0	No	Sense	0		0	0	0	0	0
chr13	94436811	94479682	DCT	-	1638	ENSG00000080166	NM_001322182;NM_001322185;NM_001322184;NM_001322186;NM_001922;NM_001129889	dopachrome tautomerase	Yes	Sense	2	G4B.M_122446;G4B.M_122447	0	0	0	2	0	No	Sense	0		0	0	0	0	0
chr12	57529633	57547224	DCTN2	-	10540	ENSG00000175203	NM_001261413;NM_001348068;NM_001348067;NM_001261412;NM_001348066;NM_001348065;NM_006400	dynactin subunit 2	Yes	Sense	6	G4B.M_104289;G4B.M_104291;G4B.M_104292;G4B.M_104294;G4B.M_104297;G4B.M_104298	2	0	1	2	0	No	Sense	0		0	0	0	0	0
chr16	23641466	23677472	DCTN5	+	84516	ENSG00000166847	NM_032486;NM_001199743;NM_001199011	dynactin subunit 5	Yes	Sense	5	G4B.M_163454;G4B.M_163457;G4B.M_163458;G4B.M_163459;G4B.M_163461	1	0	0	3	1	No	Sense	0		0	0	0	0	0
chr8	30156319	30183639	DCTN6	+	10671	ENSG00000104671	NM_006571	dynactin subunit 6	Yes	Sense	1	G4B.M_422858	1	0	0	0	0	No	Sense	0		0	0	0	0	0
chr16	30423615	30430030	DCTPP1	-	79077	ENSG00000179958	NM_024096	dCTP pyrophosphatase 1	Yes	Sense	3	G4B.M_165263;G4B.M_165264;G4B.M_165265	0	0	0	3	0	No	Sense	0		0	0	0	0	0
chr16	20854925	20900358	DCUN1D3	-	123879	ENSG00000188215	NM_173475	defective in cullin neddylation 1 domain containing 3	Yes	Sense	11	G4B.M_163004;G4B.M_163005;G4B.M_163007;G4B.M_163008;G4B.M_163009;G4B.M_163010;G4B.M_163011;G4B.M_163012;G4B.M_163013;G4B.M_163014;G4B.M_163015	2	1	0	4	1	No	Sense	0		0	0	0	0	0
chr17	82035136	82037709	DCXR	-	51181	ENSG00000169738	NM_016286;NM_001195218	dicarbonyl and L-xylulose reductase	Yes	Sense	2	G4B.M_201594;G4B.M_201595	0	0	0	2	0	No	Sense	0		0	0	0	0	0
chr11	47214465	47239217	DDB2	+	1643	ENSG00000134574	NM_000107;NM_001300734	damage specific DNA binding protein 2	Yes	Sense	2	G4B.M_77234;G4B.M_77235	0	1	0	1	0	No	Sense	0		0	0	0	0	0
chr7	50458436	50565405	DDC	-	1644	ENSG00000132437	NM_000790;NM_001242888;NM_001082971;NM_001242890;NM_001242889;NM_001242887;NM_001242886	dopa decarboxylase	Yes	Sense	14	G4B.M_401722;G4B.M_401723;G4B.M_401725;G4B.M_401727;G4B.M_401728;G4B.M_401729;G4B.M_401730;G4B.M_401731;G4B.M_401732;G4B.M_401734;G4B.M_401737;G4B.M_401738;G4B.M_401739;G4B.M_401741	0	0	0	10	0	No	Sense	0		0	0	0	0	0
chr11	104036640	104039196	DDI1	+	414301	ENSG00000170967	NM_001001711	DNA damage inducible 1 homolog 1	Yes	Sense	1	G4B.M_87878	1	0	0	0	0	No	Sense	0		0	0	0	0	0
chr11	82899975	82958277	DDIAS	+	220042	ENSG00000165490	NM_145018;NM_001363481	DNA damage induced apoptosis suppressor	Yes	Sense	3	G4B.M_86289;G4B.M_86290;G4B.M_86294	0	0	0	0	0	No	Sense	0		0	0	0	0	0
chr1	162631373	162787405	DDR2	+	4921	ENSG00000162733	NM_001354983;NM_001354982;NM_006182;NM_001014796	discoidin domain receptor tyrosine kinase 2	Yes	Sense	14	G4B.M_31916;G4B.M_31918;G4B.M_31919;G4B.M_31922;G4B.M_31923;G4B.M_31924;G4B.M_31927;G4B.M_31931;G4B.M_31934;G4B.M_31935;G4B.M_31936;G4B.M_31937;G4B.M_31938;G4B.M_31940	0	0	1	10	1	No	Sense	0		0	0	0	0	0
chr20	3190350	3204685	DDRGK1	-	65992	ENSG00000198171	NM_023935	DDRGK domain containing 1	Yes	Sense	3	G4B.M_271106;G4B.M_271107;G4B.M_271112	0	0	0	3	0	No	Sense	0		0	0	0	0	0
chr22	23966888	23972556	DDTL	+	100037417	ENSG00000099974	NM_001084393	D-dopachrome tautomerase like	Yes	Sense	3	G4B.M_295144;G4B.M_295145;G4B.M_295147	0	0	0	3	0	No	Sense	0		0	0	0	0	0
chr2	117814691	117832377	DDX18	+	8886	ENSG00000088205	NM_006773	DEAD-box helicase 18	Yes	Sense	1	G4B.M_252946	0	0	0	1	0	No	Sense	0		0	0	0	0	0
chr16	70346861	70373383	DDX19A	+	55308	ENSG00000168872	NM_018332;NM_001320522;NM_001320527;NM_001320525;NM_001320526	DEAD-box helicase 19A	Yes	Sense	3	G4B.M_171415;G4B.M_171417;G4B.M_171418	0	0	0	3	0	No	Sense	0		0	0	0	0	0
chr1	111754832	111775602	DDX20	+	11218	ENSG00000064703	NM_007204	DEAD-box helicase 20	Yes	Sense	2	G4B.M_25469;G4B.M_25470	0	0	0	1	0	No	Sense	0		0	0	0	0	0
chr10	68956170	68985068	DDX21	+	9188	ENSG00000165732	NM_004728;NM_001256910	DExD-box helicase 21	Yes	Sense	1	G4B.M_53527	0	0	0	1	0	No	Sense	0		0	0	0	0	0
chr9	132592997	132670401	DDX31	-	64794	ENSG00000125485	NM_001322340;NM_022779;NM_001322341;NM_001322342;NM_001322343;NM_138620;NM_001322344	DEAD-box helicase 31	Yes	Sense	18	G4B.M_454889;G4B.M_454891;G4B.M_454892;G4B.M_454893;G4B.M_454894;G4B.M_454896;G4B.M_454897;G4B.M_454899;G4B.M_454900;G4B.M_454901;G4B.M_454902;G4B.M_454903;G4B.M_454904;G4B.M_454905;G4B.M_454906;G4B.M_454907;G4B.M_454908;G4B.M_454910	1	0	0	17	0	No	Sense	0		0	0	0	0	0
chr5	177511577	177516961	DDX41	-	51428	ENSG00000183258	NM_016222;NM_001321830;NM_001321732	DEAD-box helicase 41	Yes	Sense	2	G4B.M_369514;G4B.M_369516	0	0	1	2	0	No	Sense	0		0	0	0	0	0
chr17	63773603	63819317	DDX42	+	11325	ENSG00000198231	NM_007372;NM_203499	DEAD-box helicase 42	Yes	Sense	3	G4B.M_194839;G4B.M_194841;G4B.M_194842	0	0	0	3	0	No	Sense	0		0	0	0	0	0
chr5	134758771	134855133	DDX46	+	9879	ENSG00000145833	NM_001300860;NM_014829	DEAD-box helicase 46	Yes	Sense	4	G4B.M_361527;G4B.M_361529;G4B.M_361530;G4B.M_361531	0	1	0	0	0	No	Sense	0		0	0	0	0	0
chr12	12813316	12829981	DDX47	+	51202	ENSG00000213782	NM_201224;NM_016355	DEAD-box helicase 47	Yes	Sense	2	G4B.M_98041;G4B.M_98042	0	0	0	2	0	No	Sense	0		0	0	0	0	0
chr19	18919705	18929189	DDX49	+	54555	ENSG00000105671	NM_019070	DEAD-box helicase 49	Yes	Sense	6	G4B.M_221980;G4B.M_221981;G4B.M_221982;G4B.M_221984;G4B.M_221986;G4B.M_221988	1	0	0	4	0	No	Sense	0		0	0	0	0	0
chr10	68901286	68946847	DDX50	+	79009	ENSG00000107625	NM_024045	DExD-box helicase 50	Yes	Sense	1	G4B.M_53526	0	0	0	1	0	No	Sense	0		0	0	0	0	0
chr12	123602077	123620943	DDX55	+	57696	ENSG00000111364	NM_020936	DEAD-box helicase 55	Yes	Sense	3	G4B.M_112747;G4B.M_112749;G4B.M_112750	1	0	0	2	0	No	Sense	0		0	0	0	0	0
chr9	32455302	32526208	DDX58	-	23586	ENSG00000107201	NM_001385913;NM_001385907;NM_001385909;NM_014314;NM_001385912;NM_001385914;NM_001385910	DExD/H-box helicase 58	Yes	Sense	3	G4B.M_439885;G4B.M_439886;G4B.M_439888	0	0	0	2	0	No	Sense	0		0	0	0	0	0
chr1	200623896	200669907	DDX59	-	83479	ENSG00000118197	NM_001349802;NM_001320181;NM_001349804;NM_001349803;NM_001349801;NM_001031725;NM_001349799;NM_001349800;NM_001320182	DEAD-box helicase 59	Yes	Sense	4	G4B.M_35865;G4B.M_35866;G4B.M_35869;G4B.M_35871	1	1	0	2	0	No	Sense	0		0	0	0	0	0
chr8	90001405	90053633	DECR1	+	1666	ENSG00000104325	NM_001359;NM_001330575	2,4-dienoyl-CoA reductase 1	Yes	Sense	8	G4B.M_428232;G4B.M_428233;G4B.M_428234;G4B.M_428235;G4B.M_428237;G4B.M_428238;G4B.M_428240;G4B.M_428241	0	0	0	8	0	No	Sense	0		0	0	0	0	0
chr1	161120974	161132688	DEDD	-	9191	ENSG00000158796	NM_032998;NM_001039712;NM_001039711;NM_001330765	death effector domain containing	Yes	Sense	4	G4B.M_31488;G4B.M_31489;G4B.M_31490;G4B.M_31491	0	0	0	1	0	No	Sense	0		0	0	0	0	0
chr8	6935820	6938306	DEFA4	-	1669	ENSG00000164821	NM_001925	defensin alpha 4	Yes	Sense	1	G4B.M_418652	0	0	0	0	0	No	Sense	0		0	0	0	0	0
chr8	7495911	7509311	DEFB107B	+	245910;503614	ENSG00000198129	NM_001040705	defensin beta 107B	Yes	Sense	1	G4B.M_418757	0	0	0	1	0	No	Sense	0		0	0	0	0	0
chr20	31303212	31308585	DEFB116	-	245930	ENSG00000215545	NM_001037731	defensin beta 116	Yes	Sense	1	G4B.M_275163	0	0	0	1	0	No	Sense	0		0	0	0	0	0
chr20	31377164	31390590	DEFB119	-	245932	ENSG00000180483	NM_153289;NM_001271209;NM_153323	defensin beta 119	Yes	Sense	5	G4B.M_275168;G4B.M_275169;G4B.M_275170;G4B.M_275171;G4B.M_275172	0	0	0	5	0	No	Sense	0		0	0	0	0	0
chr20	31404845	31412838	DEFB121	-	245934	ENSG00000204548	NM_001011878	defensin beta 121	Yes	Sense	1	G4B.M_275173	0	0	0	1	0	No	Sense	0		0	0	0	0	0
chr20	31440632	31450257	DEFB123	+	245936	ENSG00000180424	NM_153324	defensin beta 123	Yes	Sense	5	G4B.M_275176;G4B.M_275177;G4B.M_275178;G4B.M_275179;G4B.M_275180	1	0	0	4	0	No	Sense	0		0	0	0	0	0
chr20	31465471	31476757	DEFB124	-	245937	ENSG00000180383	NM_001037500	defensin beta 124	Yes	Sense	3	G4B.M_275182;G4B.M_275186;G4B.M_275188	0	0	0	2	0	No	Sense	0		0	0	0	0	0
chr20	187853	189711	DEFB128	-	245939	ENSG00000185982	NM_001037732	defensin beta 128	Yes	Sense	1	G4B.M_270123	1	0	0	0	0	No	Sense	0		0	0	0	0	0
chr8	12310962	12318316	DEFB130A	-	245940	ENSG00000232948	NM_001037804	defensin beta 130A	Yes	Sense	1	G4B.M_419825	1	0	0	0	0	No	Sense	0		0	0	0	0	0
chr8	12064389	12071747	DEFB130B	-	100133267	ENSG00000233050	NM_001195257	defensin beta 130B	Yes	Sense	1	G4B.M_419802	1	0	0	0	0	No	Sense	0		0	0	0	0	0
chr6	18223860	18264548	DEK	-	7913	ENSG00000124795	NM_003472;NM_001134709	DEK proto-oncogene	Yes	Sense	6	G4B.M_374113;G4B.M_374114;G4B.M_374115;G4B.M_374116;G4B.M_374118;G4B.M_374121	1	0	0	4	0	No	Sense	0		0	0	0	0	0
chr5	141923855	141942047	DELE1	+	9812	ENSG00000081791	NM_014773;NM_001142603	DAP3 binding cell death enhancer 1	Yes	Sense	7	G4B.M_363375;G4B.M_363376;G4B.M_363377;G4B.M_363378;G4B.M_363380;G4B.M_363381;G4B.M_363383	0	0	0	6	1	No	Sense	0		0	0	0	0	0
chr1	114582848	114670422	DENND2C	-	163259	ENSG00000175984	NM_198459;NM_001256404	DENN domain containing 2C	Yes	Sense	3	G4B.M_26006;G4B.M_26007;G4B.M_26009	0	0	0	1	0	No	Sense	0		0	0	0	0	0
chr1	68474152	68497221	DEPDC1	-	55635	ENSG00000024526	NM_001114120;NM_017779	DEP domain containing 1	Yes	Sense	1	G4B.M_21677	0	0	0	1	0	No	Sense	0		0	0	0	0	0
chr5	60596912	60700190	DEPDC1B	-	55789	ENSG00000035499	NM_018369;NM_001145208	DEP domain containing 1B	Yes	Sense	8	G4B.M_355107;G4B.M_355108;G4B.M_355110;G4B.M_355111;G4B.M_355112;G4B.M_355113;G4B.M_355114;G4B.M_355115	0	0	0	8	0	No	Sense	0		0	0	0	0	0
chr12	100203669	100267079	DEPDC4	-	120863	ENSG00000166153	NM_152317;NM_001387206;NM_001387213;NM_001387205;NM_001387207;NM_001387201;NM_001387211;NM_001387209;NM_001364818;NM_001319311;NM_001387208;NM_001387212;NM_001319310	DEP domain containing 4	Yes	Sense	1	G4B.M_107638	1	1	0	0	0	No	Sense	0		0	0	0	0	0
chr10	44970981	44978809	DEPP1	-	11067	ENSG00000165507	NM_007021	DEPP1 autophagy regulator	Yes	Sense	7	G4B.M_51043;G4B.M_51044;G4B.M_51045;G4B.M_51046;G4B.M_51047;G4B.M_51050;G4B.M_51051	2	0	0	0	0	No	Sense	0		0	0	0	0	0
chr8	119873717	120050918	DEPTOR	+	64798	ENSG00000155792	NM_001283012;NM_022783	DEP domain containing MTOR interacting protein	Yes	Sense	6	G4B.M_430856;G4B.M_430857;G4B.M_430858;G4B.M_430862;G4B.M_430863;G4B.M_430867	0	0	0	6	0	No	Sense	0		0	0	0	0	0
chr12	15911302	16037381	DERA	+	51071	ENSG00000023697	NM_015954;NM_001300779	deoxyribose-phosphate aldolase	Yes	Sense	7	G4B.M_98422;G4B.M_98427;G4B.M_98429;G4B.M_98430;G4B.M_98431;G4B.M_98432;G4B.M_98433	0	0	0	6	0	No	Sense	0		0	0	0	0	0
chr22	23834503	23839128	DERL3	-	91319	ENSG00000099958	NM_001002862;NM_001135751;NM_001363072;NM_198440	derlin 3	Yes	Sense	4	G4B.M_295065;G4B.M_295067;G4B.M_295068;G4B.M_295069	0	0	0	3	0	No	Sense	0		0	0	0	0	0
chr22	41598028	41621043	DESI1	-	27351	ENSG00000100418	NM_015704	desumoylating isopeptidase 1	Yes	Sense	1	G4B.M_301107	0	0	0	0	1	No	Sense	0		0	0	0	0	0
chr1	244653103	244709033	DESI2	+	51029	ENSG00000121644	NM_016076;NM_001297746	desumoylating isopeptidase 2	Yes	Sense	2	G4B.M_44608;G4B.M_44610	0	0	0	2	0	No	Sense	0		0	0	0	0	0
chr15	88494440	88546681	DET1	-	55070	ENSG00000140543	NM_001321594;NM_017996;NM_001144074;NM_001321596	DET1 partner of COP1 E3 ubiquitin ligase	Yes	Sense	6	G4B.M_153985;G4B.M_153987;G4B.M_153990;G4B.M_153991;G4B.M_153992;G4B.M_153993	0	0	0	3	0	No	Sense	0		0	0	0	0	0
chr2	73926826	73958961	DGUOK	+	1716	ENSG00000114956	NM_080918;NM_001318859;NM_001318861;NM_001318862;NM_080916;NM_001318860;NM_001318863	deoxyguanosine kinase	Yes	Sense	3	G4B.M_246775;G4B.M_246776;G4B.M_246777	1	0	0	2	0	No	Sense	0		0	0	0	0	0
chr1	26432282	26471306	DHDDS	+	79947	ENSG00000117682	NM_001243564;NM_001319959;NM_205861;NM_001243565;NM_024887	dehydrodolichyl diphosphate synthase subunit	Yes	Sense	6	G4B.M_11442;G4B.M_11443;G4B.M_11444;G4B.M_11445;G4B.M_11446;G4B.M_11447	1	0	0	4	0	No	Sense	0		0	0	0	0	0
chr3	94047836	94063389	DHFR2	-	200895	ENSG00000178700	NM_176815;NM_001195643	dihydrofolate reductase 2	Yes	Sense	1	G4B.M_318752	0	0	0	0	0	No	Sense	0		0	0	0	0	0
chr19	12675717	12681880	DHPS	-	1725	ENSG00000095059	NM_001369693;NM_001930;NM_001369692;NM_013406;NM_001206974;NM_001369691	deoxyhypusine synthase	Yes	Sense	2	G4B.M_218866;G4B.M_218867	0	0	0	2	0	No	Sense	0		0	0	0	0	0
chr14	24290598	24299780	DHRS1	-	115817	ENSG00000157379	NM_001136050;NM_138452	dehydrogenase/reductase 1	Yes	Sense	2	G4B.M_127024;G4B.M_127027	0	0	0	2	0	No	Sense	0		0	0	0	0	0
chr14	23630115	23645639	DHRS2	+	10202	ENSG00000100867	NM_005794;NM_182908	dehydrogenase/reductase 2	Yes	Sense	2	G4B.M_126783;G4B.M_126785	0	0	1	1	0	No	Sense	0		0	0	0	0	0
chr14	60144119	60169856	DHRS7	-	51635	ENSG00000100612	NM_001322281;NM_001322280;NM_001322282;NM_016029	dehydrogenase/reductase 7	Yes	Sense	4	G4B.M_129852;G4B.M_129853;G4B.M_129854;G4B.M_129856	0	0	0	3	0	No	Sense	0		0	0	0	0	0
chr2	169064789	169096167	DHRS9	+	10170	ENSG00000073737	NM_199204;NM_001289763;NM_001376924;NM_001142270;NM_001142271	dehydrogenase/reductase 9	Yes	Sense	2	G4B.M_259057;G4B.M_259058	0	0	0	2	0	No	Sense	0		0	0	0	0	0
chr10	12068954	12123221	DHTKD1	+	55526	ENSG00000181192	NM_018706	dehydrogenase E1 and transketolase domain containing 1	Yes	Sense	4	G4B.M_47292;G4B.M_47293;G4B.M_47294;G4B.M_47296	1	0	0	3	0	No	Sense	0		0	0	0	0	0
chr5	55256055	55307694	DHX29	-	54505	ENSG00000067248	NM_001345964;NM_019030;NM_001345965	DExH-box helicase 29	Yes	Sense	1	G4B.M_354620	0	0	0	1	0	No	Sense	0		0	0	0	0	0
chr3	154272546	154324487	DHX36	-	170506	ENSG00000174953	NM_020865;NM_001114397	DEAH-box helicase 36	Yes	Sense	3	G4B.M_326131;G4B.M_326132;G4B.M_326133	0	0	1	2	0	No	Sense	0		0	0	0	0	0
chr16	72093613	72112912	DHX38	+	9785	ENSG00000140829	NM_014003	DEAH-box helicase 38	Yes	Sense	4	G4B.M_171828;G4B.M_171829;G4B.M_171830;G4B.M_171831	0	0	0	4	0	No	Sense	0		0	0	0	0	0
chr17	59565558	59608345	DHX40	+	79665	ENSG00000108406	NM_024612;NM_001166301	DEAH-box helicase 40	Yes	Sense	3	G4B.M_194160;G4B.M_194161;G4B.M_194162	0	0	0	3	0	No	Sense	0		0	0	0	0	0
chr1	182839347	182887982	DHX9	+	1660	ENSG00000135829	NM_001357	DExH-box helicase 9	Yes	Sense	2	G4B.M_34756;G4B.M_34758	0	0	0	0	0	No	Sense	0		0	0	0	0	0
chr12	122207663	122227456	DIABLO	-	56616	ENSG00000184047	NM_001278303;NM_001278302;NM_138930;NM_001278304;NM_001371333;NM_019887;NM_001278342	diablo IAP-binding mitochondrial protein	Yes	Sense	3	G4B.M_112454;G4B.M_112456;G4B.M_112457	1	0	0	0	0	No	Sense	0		0	0	0	0	0
chr5	141515016	141619055	DIAPH1	-	1729	ENSG00000131504	NM_005219;NM_001314007;NM_001079812	diaphanous related formin 1	Yes	Sense	7	G4B.M_363159;G4B.M_363160;G4B.M_363161;G4B.M_363162;G4B.M_363166;G4B.M_363167;G4B.M_363169	0	1	0	6	0	No	Sense	0		0	0	0	0	0
chr5	62347284	62403943	DIMT1	-	27292	ENSG00000086189	NM_014473;NM_001348077;NM_001348076	DIMT1 rRNA methyltransferase and ribosome maturation factor	Yes	Sense	1	G4B.M_355305	0	0	0	1	0	No	Sense	0		0	0	0	0	0
chr1	53891239	53911086	DIO1	+	1733	ENSG00000211452	NM_000792;NM_001039716;NM_001324316;NM_213593;NM_001039715	iodothyronine deiodinase 1	Yes	Sense	3	G4B.M_19467;G4B.M_19470;G4B.M_19471	0	0	0	3	0	No	Sense	0		0	0	0	0	0
chr1	68045886	68051631	DIRAS3	-	9077	ENSG00000162595	NM_004675	DIRAS family GTPase 3	Yes	Sense	1	G4B.M_21621	1	0	0	0	0	No	Sense	0		0	0	0	0	0
chr13	72752169	72782096	DIS3	-	22894	ENSG00000083520	NM_014953;NM_001128226;NM_001322348;NM_001322349	DIS3 homolog, exosome endoribonuclease and 3'-5' exoribonuclease	Yes	Sense	1	G4B.M_121252	0	0	0	1	0	No	Sense	0		0	0	0	0	0
chr15	66293217	66333898	DIS3L	+	115752	ENSG00000166938	NM_133375;NM_001323937;NM_001323936;NM_001323939;NM_001323940;NM_001323938;NM_001323945;NM_001323941;NM_001323944;NM_001323943;NM_001323946;NM_001323948;NM_001143688	DIS3 like exosome 3'-5' exoribonuclease	Yes	Sense	2	G4B.M_147997;G4B.M_147999	0	0	0	2	0	No	Sense	0		0	0	0	0	0
chr10	52314281	52318042	DKK1	+	22943	ENSG00000107984	NM_012242	dickkopf WNT signaling pathway inhibitor 1	Yes	Sense	2	G4B.M_52516;G4B.M_52517	2	0	0	0	0	No	Sense	0		0	0	0	0	0
chr8	42374063	42377229	DKK4	-	27121	ENSG00000104371	NM_014420	dickkopf WNT signaling pathway inhibitor 4	Yes	Sense	1	G4B.M_424407	0	0	0	1	0	No	Sense	0		0	0	0	0	0
chr7	107891162	107931730	DLD	+	1738	ENSG00000091140	NM_001289751;NM_001289750;NM_001289752;NM_000108	dihydrolipoamide dehydrogenase	Yes	Sense	4	G4B.M_409442;G4B.M_409443;G4B.M_409444;G4B.M_409445	0	0	0	3	0	No	Sense	0		0	0	0	0	0
chr14	74881891	74903743	DLST	+	1743	ENSG00000119689	NM_001933	dihydrolipoamide S-succinyltransferase	Yes	Sense	3	G4B.M_132392;G4B.M_132394;G4B.M_132395	0	0	1	2	1	No	Sense	0		0	0	0	0	0
chr7	97005553	97011040	DLX6	+	1750	ENSG00000006377	NM_005222	distal-less homeobox 6	Yes	Sense	1	G4B.M_406952	0	1	0	0	0	No	Sense	0		0	0	0	0	0
chr19	41431318	41440717	DMAC2	-	55101	ENSG00000105341	NM_001167870;NM_018035;NM_001167871;NM_001320841;NM_001167868;NM_001320838;NM_001167869;NM_001320840;NM_001167867;NM_001320839;NM_001320844	distal membrane arm assembly complex 2	Yes	Sense	3	G4B.M_227307;G4B.M_227309;G4B.M_227311	0	0	0	3	0	No	Sense	0		0	0	0	0	0
chr1	44213455	44220681	DMAP1	+	55929	ENSG00000178028	NM_001034024;NM_001034023;NM_019100	DNA methyltransferase 1 associated protein 1	Yes	Sense	3	G4B.M_17384;G4B.M_17385;G4B.M_17386	0	0	0	3	0	No	Sense	0		0	0	0	0	0
chr4	87650280	87664361	DMP1	+	1758	ENSG00000152592	NM_004407;NM_001079911	dentin matrix acidic phosphoprotein 1	Yes	Sense	2	G4B.M_341331;G4B.M_341332	0	0	0	1	0	No	Sense	0		0	0	0	0	0
chr9	976655	991732	DMRT3	+	58524	ENSG00000064218	NM_021240	doublesex and mab-3 related transcription factor 3	Yes	Sense	4	G4B.M_437457;G4B.M_437458;G4B.M_437459;G4B.M_437460	2	0	0	2	0	No	Sense	0		0	0	0	0	0
chr1	53459399	53467488	DMRTB1	+	63948	ENSG00000143006	NM_033067	DMRT like family B with proline rich C-terminal 1	Yes	Sense	1	G4B.M_19282	0	0	0	1	0	No	Sense	0		0	0	0	0	0
chr19	41844743	41852333	DMRTC2	+	63946	ENSG00000142025	NM_001040283	DMRT like family C2	Yes	Sense	6	G4B.M_227408;G4B.M_227409;G4B.M_227410;G4B.M_227411;G4B.M_227412;G4B.M_227414	0	0	1	4	0	No	Sense	0		0	0	0	0	0
chr10	68414064	68472121	DNA2	-	1763	ENSG00000138346	NM_001080449	DNA replication helicase/nuclease 2	Yes	Sense	2	G4B.M_53494;G4B.M_53496	0	0	0	2	0	No	Sense	0		0	0	0	0	0
chr14	49625174	49635244	DNAAF2	-	55172	ENSG00000165506	NM_018139;NM_001083908;NM_001378453	dynein axonemal assembly factor 2	Yes	Sense	1	G4B.M_128640	0	0	0	0	0	No	Sense	0		0	0	0	0	0
chr15	55410525	55508234	DNAAF4	-	161582	ENSG00000256061	NM_001033560;NM_001033559;NM_130810	dynein axonemal assembly factor 4	Yes	Sense	6	G4B.M_146170;G4B.M_146172;G4B.M_146176;G4B.M_146177;G4B.M_146178;G4B.M_146179	0	0	0	4	0	No	Sense	0		0	0	0	0	0
chrX	107206611	107244247	DNAAF6	+	139212	ENSG00000080572	NM_173494;NM_001169154	dynein axonemal assembly factor 6	Yes	Sense	2	G4B.M_469946;G4B.M_469947	1	0	0	1	0	No	Sense	0		0	0	0	0	0
chr11	73951026	73970366	DNAJB13	+	374407	ENSG00000187726	NM_153614;NM_001377263	DnaJ heat shock protein family (Hsp40) member B13	Yes	Sense	9	G4B.M_84560;G4B.M_84561;G4B.M_84562;G4B.M_84563;G4B.M_84564;G4B.M_84567;G4B.M_84569;G4B.M_84572;G4B.M_84574	2	0	1	0	0	No	Sense	0		0	0	0	0	0
chr1	77979175	78017964	DNAJB4	+	11080	ENSG00000162616	NM_001317101;NM_001317102;NM_001317099;NM_007034;NM_001317103	DnaJ heat shock protein family (Hsp40) member B4	Yes	Sense	1	G4B.M_22246	0	0	0	0	0	No	Sense	0		0	0	0	0	0
chr13	43023203	43114213	DNAJC15	+	29103	ENSG00000120675	NM_013238	DnaJ heat shock protein family (Hsp40) member C15	Yes	Sense	4	G4B.M_119141;G4B.M_119142;G4B.M_119143;G4B.M_119144	0	0	0	4	0	No	Sense	0		0	0	0	0	0
chr5	139408588	139444491	DNAJC18	-	202052	ENSG00000170464	NM_152686	DnaJ heat shock protein family (Hsp40) member C18	Yes	Sense	3	G4B.M_362531;G4B.M_362532;G4B.M_362533	0	1	0	1	0	No	Sense	0		0	0	0	0	0
chr7	103312289	103344830	DNAJC2	-	27000	ENSG00000105821	NM_001362667;NM_014377;NM_001362668;NM_001129887	DnaJ heat shock protein family (Hsp40) member C2	Yes	Sense	2	G4B.M_408926;G4B.M_408927	1	1	0	1	0	No	Sense	0		0	0	0	0	0
chr5	34929559	34958964	DNAJC21	+	134218	ENSG00000168724	NM_001012339;NM_194283;NM_001348420	DnaJ heat shock protein family (Hsp40) member C21	Yes	Sense	1	G4B.M_353267	0	0	0	1	0	No	Sense	0		0	0	0	0	0
chr11	31369840	31432835	DNAJC24	+	120526	ENSG00000170946	NM_181706	DnaJ heat shock protein family (Hsp40) member C24	Yes	Sense	1	G4B.M_74697	0	0	0	1	0	No	Sense	0		0	0	0	0	0
chr2	24943636	24972094	DNAJC27	-	51277	ENSG00000115137	NM_001198559;NM_016544	DnaJ heat shock protein family (Hsp40) member C27	Yes	Sense	2	G4B.M_239302;G4B.M_239303	0	0	0	2	0	No	Sense	0		0	0	0	0	0
chr21	33485530	33491716	DNAJC28	-	54943	ENSG00000177692	NM_001320746;NM_001040192;NM_017833	DnaJ heat shock protein family (Hsp40) member C28	Yes	Sense	4	G4B.M_287921;G4B.M_287922;G4B.M_287923;G4B.M_287925	1	2	0	0	0	No	Sense	0		0	0	0	0	0
chr2	27275433	27281499	DNAJC5G	+	285126	ENSG00000163793	NM_173650;NM_001303127;NM_001303128	DnaJ heat shock protein family (Hsp40) member C5 gamma	Yes	Sense	2	G4B.M_240121;G4B.M_240122	2	0	0	0	0	No	Sense	0		0	0	0	0	0
chr10	73183362	73247255	DNAJC9	-	23234	ENSG00000213551	NM_015190	DnaJ heat shock protein family (Hsp40) member C9	Yes	Sense	1	G4B.M_55048	0	0	0	0	1	No	Sense	0		0	0	0	0	0
chr22	38778508	38794198	DNAL4	-	10126	ENSG00000100246	NM_005740	dynein axonemal light chain 4	Yes	Sense	2	G4B.M_300016;G4B.M_300017	2	0	0	0	0	No	Sense	0		0	0	0	0	0
chr1	84398484	84415018	DNASE2B	+	58511	ENSG00000137976	NM_021233;NM_058248	deoxyribonuclease 2 beta	Yes	Sense	1	G4B.M_22650	0	0	0	1	0	No	Sense	0		0	0	0	0	0
chr5	140670794	140673576	DND1	-	373863	ENSG00000256453	NM_194249	DND microRNA-mediated repression inhibitor 1	Yes	Sense	4	G4B.M_363019;G4B.M_363021;G4B.M_363022;G4B.M_363023	1	0	1	1	0	No	Sense	0		0	0	0	0	0
chr10	96304409	96338564	DNTT	+	1791	ENSG00000107447	NM_004088;NM_001017520	DNA nucleotidylexotransferase	Yes	Sense	3	G4B.M_58869;G4B.M_58870;G4B.M_58872	0	0	0	3	0	No	Sense	0		0	0	0	0	0
chr20	45791954	45811427	DNTTIP1	+	116092	ENSG00000101457	NM_052951	deoxynucleotidyltransferase terminal interacting protein 1	Yes	Sense	1	G4B.M_279060	0	0	0	1	0	No	Sense	0		0	0	0	0	0
chr1	93866284	93879918	DNTTIP2	-	30836	ENSG00000067334	NM_014597	deoxynucleotidyltransferase terminal interacting protein 2	Yes	Sense	1	G4B.M_23602	0	0	0	1	0	No	Sense	0		0	0	0	0	0
chr8	25184689	25418082	DOCK5	+	80005	ENSG00000147459	NM_001322810;NM_024940	dedicator of cytokinesis 5	Yes	Sense	11	G4B.M_421907;G4B.M_421908;G4B.M_421909;G4B.M_421914;G4B.M_421919;G4B.M_421920;G4B.M_421921;G4B.M_421923;G4B.M_421924;G4B.M_421930;G4B.M_421931	2	0	0	8	1	No	Sense	0		0	0	0	0	0
chr21	33559542	33588706	DONSON	-	29980	ENSG00000159147	NM_017613	DNA replication fork stabilization factor DONSON	Yes	Sense	2	G4B.M_287930;G4B.M_287933	0	0	0	1	0	No	Sense	0		0	0	0	0	0
chr16	67987394	68000586	DPEP2	-	64174	ENSG00000167261	NM_022355;NM_001369657;NM_001324159	dipeptidase 2	Yes	Sense	6	G4B.M_170937;G4B.M_170939;G4B.M_170940;G4B.M_170941;G4B.M_170942;G4B.M_170944	1	1	0	1	0	No	Sense	0		0	0	0	0	0
chr16	67975663	67980549	DPEP3	-	64180	ENSG00000141096	NM_001129758;NM_001370198	dipeptidase 3	Yes	Sense	1	G4B.M_170935	1	0	0	0	0	No	Sense	0		0	0	0	0	0
chr11	65333852	65354262	DPF2	+	5977	ENSG00000133884	NM_006268;NM_001330308	double PHD fingers 2	Yes	Sense	5	G4B.M_80660;G4B.M_80661;G4B.M_80662;G4B.M_80664;G4B.M_80666	0	0	0	4	1	No	Sense	0		0	0	0	0	0
chr3	16257061	16264969	DPH3	-	285381	ENSG00000154813	NM_206831;NM_001047434	diphthamide biosynthesis 3	Yes	Sense	1	G4B.M_309035	0	0	0	1	0	No	Sense	0		0	0	0	0	0
chr1	100989623	101026088	DPH5	-	51611	ENSG00000117543	NM_015958;NM_001077394;NM_001077395	diphthamide biosynthesis 5	Yes	Sense	1	G4B.M_24222	0	0	0	1	0	No	Sense	0		0	0	0	0	0
chr15	35217345	35546193	DPH6	-	89978	ENSG00000134146	NM_080650;NM_001141972	diphthamine biosynthesis 6	Yes	Sense	10	G4B.M_143522;G4B.M_143523;G4B.M_143524;G4B.M_143525;G4B.M_143526;G4B.M_143530;G4B.M_143531;G4B.M_143533;G4B.M_143534;G4B.M_143536	0	0	0	1	0	No	Sense	0		0	0	0	0	0
chr20	50934867	50959140	DPM1	-	8813	ENSG00000000419	NM_001317035;NM_001317036;NM_003859;NM_001317034	dolichyl-phosphate mannosyltransferase subunit 1, catalytic	Yes	Sense	5	G4B.M_280817;G4B.M_280818;G4B.M_280819;G4B.M_280820;G4B.M_280822	1	0	0	4	0	No	Sense	0		0	0	0	0	0
chr12	7711433	7717559	DPPA3	+	359787	ENSG00000187569	NM_199286	developmental pluripotency associated 3	Yes	Sense	1	G4B.M_97407	1	0	0	0	0	No	Sense	0		0	0	0	0	0
chr3	109326141	109337572	DPPA4	-	55211	ENSG00000121570	NM_001348929;NM_018189;NM_001348928	developmental pluripotency associated 4	Yes	Sense	1	G4B.M_319596	0	0	0	1	0	No	Sense	0		0	0	0	0	0
chr1	168695468	168729206	DPT	-	1805	ENSG00000143196	NM_001937	dermatopontin	Yes	Sense	4	G4B.M_32809;G4B.M_32810;G4B.M_32812;G4B.M_32814	1	0	0	3	0	No	Sense	0		0	0	0	0	0
chr12	63558913	63668939	DPY19L2	-	283417	ENSG00000177990	NM_173812	dpy-19 like 2	Yes	Sense	3	G4B.M_104856;G4B.M_104857;G4B.M_104858	0	0	0	2	0	No	Sense	0		0	0	0	0	0
chr8	94719703	94793836	DPY19L4	+	286148	ENSG00000156162	NM_181787	dpy-19 like 4	Yes	Sense	2	G4B.M_428661;G4B.M_428663	0	0	0	1	0	No	Sense	0		0	0	0	0	0
chr1	93345907	93369493	DR1	+	1810	ENSG00000117505	NM_001938	down-regulator of transcription 1	Yes	Sense	1	G4B.M_23508	1	0	0	0	0	No	Sense	0		0	0	0	0	0
chr1	111117163	111140203	DRAM2	-	128338	ENSG00000156171	NM_001349890;NM_001349886;NM_001349884;NM_001349891;NM_001349892;NM_001349882;NM_001349893;NM_001349888;NM_001349881;NM_001349885;NM_001349889;NM_001349887;NM_178454	DNA damage regulated autophagy modulator 2	Yes	Sense	3	G4B.M_25344;G4B.M_25345;G4B.M_25346	0	1	0	1	0	No	Sense	0		0	0	0	0	0
chr5	175440036	175444182	DRD1	-	1812	ENSG00000184845	NM_000794	dopamine receptor D1	Yes	Sense	1	G4B.M_368714	0	0	0	0	0	No	Sense	0		0	0	0	0	0
chr3	114127580	114199407	DRD3	-	1814	ENSG00000151577	NM_000796;NM_001282563;NM_001290809;NM_033663	dopamine receptor D3	Yes	Sense	2	G4B.M_319983;G4B.M_319984	0	0	0	2	0	No	Sense	0		0	0	0	0	0
chr11	637269	640706	DRD4	+	1815	ENSG00000069696	NM_000797	dopamine receptor D4	Yes	Sense	1	G4B.M_68648	1	0	0	0	0	No	Sense	0		0	0	0	0	0
chr4	9781634	9784009	DRD5	+	1816	ENSG00000169676	NM_000798	dopamine receptor D5	Yes	Sense	2	G4B.M_335466;G4B.M_335467	2	0	0	0	0	No	Sense	0		0	0	0	0	0
chr22	23608452	23632321	DRICH1	-	51233	ENSG00000189269	NM_016449	aspartate rich 1	Yes	Sense	7	G4B.M_294967;G4B.M_294968;G4B.M_294970;G4B.M_294971;G4B.M_294972;G4B.M_294973;G4B.M_294974	0	0	0	7	0	No	Sense	0		0	0	0	0	0
chr18	31129236	31162856	DSC1	-	1823	ENSG00000134765	NM_004948;NM_024421	desmocollin 1	Yes	Sense	2	G4B.M_205469;G4B.M_205470	1	0	0	1	0	No	Sense	0		0	0	0	0	0
chr8	119833976	119855894	DSCC1	-	79075	ENSG00000136982	NM_024094	DNA replication and sister chromatid cohesion 1	Yes	Sense	1	G4B.M_430851	1	0	0	0	0	No	Sense	0		0	0	0	0	0
chr18	31447741	31478702	DSG3	+	1830	ENSG00000134757	NM_001944	desmoglein 3	Yes	Sense	2	G4B.M_205488;G4B.M_205489	0	0	0	2	0	No	Sense	0		0	0	0	0	0
chr6	7541617	7586714	DSP	+	1832	ENSG00000096696	NM_001319034;NM_001008844;NM_004415	desmoplakin	Yes	Sense	5	G4B.M_372629;G4B.M_372632;G4B.M_372633;G4B.M_372634;G4B.M_372635	1	0	0	4	0	No	Sense	0		0	0	0	0	0
chr15	49621037	49656232	DTWD1	+	56986	ENSG00000104047	NM_001144955;NM_020234	DTW domain containing 1	Yes	Sense	2	G4B.M_145567;G4B.M_145568	0	0	0	0	0	No	Sense	0		0	0	0	0	0
chr7	107563484	107578523	DUS4L	+	11062	ENSG00000105865	NM_181581;NM_001270419	dihydrouridine synthase 4 like	Yes	Sense	1	G4B.M_409393	0	0	0	0	0	No	Sense	0		0	0	0	0	0
chr2	73762184	73780157	DUSP11	-	8446	ENSG00000144048	NM_003584	dual specificity phosphatase 11	Yes	Sense	1	G4B.M_246752	0	0	0	1	0	No	Sense	0		0	0	0	0	0
chr2	183078559	183100008	DUSP19	+	142679	ENSG00000162999	NM_001142314;NM_080876;NM_001321519	dual specificity phosphatase 19	Yes	Sense	1	G4B.M_260556	0	0	0	1	0	No	Sense	0		0	0	0	0	0
chr8	33591330	33600023	DUSP26	-	78986	ENSG00000133878	NM_001305115;NM_024025;NM_001305116	dual specificity phosphatase 26	Yes	Sense	4	G4B.M_423124;G4B.M_423125;G4B.M_423128;G4B.M_423129	0	2	0	0	2	No	Sense	0		0	0	0	0	0
chr10	110497907	110511533	DUSP5	+	1847	ENSG00000138166	NM_004419	dual specificity phosphatase 5	Yes	Sense	3	G4B.M_61964;G4B.M_61966;G4B.M_61967	0	0	0	3	0	No	Sense	0		0	0	0	0	0
chr6	31969810	31972290	DXO	-	1797	ENSG00000204348	NM_001371206;NM_001371205;NM_005510	decapping exoribonuclease	Yes	Sense	2	G4B.M_376196;G4B.M_376198	1	0	0	1	0	No	Sense	0		0	0	0	0	0
chr10	80336105	80356755	DYDC1	-	143241	ENSG00000170788	NM_001370156;NM_138812;NM_001370157;NM_001370155;NM_001269053	DPY30 domain containing 1	Yes	Sense	2	G4B.M_56864;G4B.M_56865	0	0	0	2	0	No	Sense	0		0	0	0	0	0
chr3	32525974	32570858	DYNC1LI1	-	51143	ENSG00000144635	NM_016141;NM_001329135	dynein cytoplasmic 1 light intermediate chain 1	Yes	Sense	2	G4B.M_310428;G4B.M_310429	0	0	0	2	0	No	Sense	0		0	0	0	0	0
chr2	43774039	43810010	DYNC2LI1	+	51626	ENSG00000138036	NM_001348912;NM_016008;NM_015522;NM_001348913;NM_001193464	dynein cytoplasmic 2 light intermediate chain 1	Yes	Sense	2	G4B.M_242458;G4B.M_242459	0	0	0	2	0	No	Sense	0		0	0	0	0	0
chr17	58083419	58095542	DYNLL2	+	140735	ENSG00000264364	NM_080677	dynein light chain LC8-type 2	Yes	Sense	7	G4B.M_193868;G4B.M_193870;G4B.M_193871;G4B.M_193872;G4B.M_193873;G4B.M_193874;G4B.M_193875	0	1	0	1	2	No	Sense	0		0	0	0	0	0
chr6	169740109	169751587	DYNLT2	-	6991	ENSG00000184786	NM_174910	dynein light chain Tctex-type 2	Yes	Sense	1	G4B.M_392652	0	1	0	0	0	No	Sense	0		0	0	0	0	0
chr3	196291219	196318299	DYNLT2B	-	255758	ENSG00000213123	NM_001351628;NM_152773	dynein light chain Tctex-type 2B	Yes	Sense	2	G4B.M_330680;G4B.M_330681	1	0	0	1	0	No	Sense	0		0	0	0	0	0
chrX	37836757	37847571	DYNLT3	-	6990	ENSG00000165169	NM_006520	dynein light chain Tctex-type 3	Yes	Sense	1	G4B.M_462933	0	0	0	1	0	No	Sense	0		0	0	0	0	0
chr12	4562204	4615302	DYRK4	+	8798	ENSG00000010219	NM_001371301;NM_003845	dual specificity tyrosine phosphorylation regulated kinase 4	Yes	Sense	4	G4B.M_96383;G4B.M_96385;G4B.M_96388;G4B.M_96389	0	0	0	0	0	No	Sense	0		0	0	0	0	0
chr2	206651621	206721570	DYTN	-	391475	ENSG00000232125	NM_001093730	dystrotelin	Yes	Sense	1	G4B.M_262405	0	0	0	1	0	No	Sense	0		0	0	0	0	0
chr20	18383367	18467281	DZANK1	-	55184	ENSG00000089091	NM_018152;NM_001367619;NM_001367618;NM_001351683;NM_001367617;NM_001367613;NM_001099407;NM_001367612;NM_001351684;NM_001367614;NM_001367611	double zinc ribbon and ankyrin repeat domains 1	Yes	Sense	7	G4B.M_273238;G4B.M_273245;G4B.M_273246;G4B.M_273247;G4B.M_273248;G4B.M_273250;G4B.M_273251	0	1	0	3	0	No	Sense	0		0	0	0	0	0
chr8	85177154	85217158	E2F5	+	1875	ENSG00000133740	NM_001083588;NM_001951;NM_001083589	E2F transcription factor 5	Yes	Sense	4	G4B.M_427911;G4B.M_427913;G4B.M_427914;G4B.M_427915	0	1	0	3	0	No	Sense	0		0	0	0	0	0
chr2	11444375	11466177	E2F6	-	1876	ENSG00000169016	NM_198256;NM_001278275;NM_001278276;NM_001278277;NM_001278278;NM_212540	E2F transcription factor 6	Yes	Sense	3	G4B.M_237305;G4B.M_237308;G4B.M_237309	1	1	0	1	0	No	Sense	0		0	0	0	0	0
chr3	15427598	15450635	EAF1	+	85403	ENSG00000144597	NM_033083	ELL associated factor 1	Yes	Sense	2	G4B.M_308918;G4B.M_308919	0	0	0	0	0	No	Sense	0		0	0	0	0	0
chr14	34515938	34539711	EAPP	-	55837	ENSG00000129518	NM_001318916;NM_018453	E2F associated phosphoprotein	Yes	Sense	1	G4B.M_127808	1	0	0	0	0	No	Sense	0		0	0	0	0	0
chr8	109539711	109565996	EBAG9	+	9166	ENSG00000147654	NM_198120;NM_001278938;NM_004215	estrogen receptor binding site associated antigen 9	Yes	Sense	3	G4B.M_430267;G4B.M_430268;G4B.M_430270	2	0	1	0	0	No	Sense	0		0	0	0	0	0
chr3	73061659	73063337	EBLN2	+	55096	ENSG00000255423	NM_018029	endogenous Bornavirus like nucleoprotein 2	Yes	Sense	1	G4B.M_317800	1	1	0	0	0	No	Sense	0		0	0	0	0	0
chr13	49660674	49691486	EBPL	-	84650	ENSG00000123179	NM_001278636;NM_032565	EBP like	Yes	Sense	4	G4B.M_119949;G4B.M_119951;G4B.M_119952;G4B.M_119953	0	0	0	4	0	No	Sense	0		0	0	0	0	0
chr10	73130155	73169055	ECD	-	11319	ENSG00000122882	NM_007265;NM_001135753;NM_001135752	ecdysoneless cell cycle regulator	Yes	Sense	1	G4B.M_55047	0	0	0	0	0	No	Sense	0		0	0	0	0	0
chr6	127288712	127343609	ECHDC1	-	55862	ENSG00000093144	NM_001139510;NM_001002030;NM_001105545;NM_001105544;NM_018479	ethylmalonyl-CoA decarboxylase 1	Yes	Sense	1	G4B.M_387059	0	0	0	1	0	No	Sense	0		0	0	0	0	0
chr10	133362485	133373354	ECHS1	-	1892	ENSG00000127884	NM_004092	enoyl-CoA hydratase, short chain 1	Yes	Sense	1	G4B.M_68074	0	0	0	1	0	No	Sense	0		0	0	0	0	0
chr1	150508062	150513789	ECM1	+	1893	ENSG00000143369	NM_001202858;NM_022664;NM_004425	extracellular matrix protein 1	Yes	Sense	7	G4B.M_28203;G4B.M_28204;G4B.M_28205;G4B.M_28206;G4B.M_28208;G4B.M_28210;G4B.M_28216	2	0	0	5	0	No	Sense	0		0	0	0	0	0
chr9	92493554	92536655	ECM2	-	1842	ENSG00000106823	NM_001197296;NM_001197295;NM_001393	extracellular matrix protein 2	Yes	Sense	1	G4B.M_445878	0	0	1	0	0	No	Sense	0		0	0	0	0	0
chr2	106063246	106078155	ECRG4	+	84417	ENSG00000119147	NM_032411	ECRG4 augurin precursor	Yes	Sense	2	G4B.M_251234;G4B.M_251235	0	0	0	2	0	No	Sense	0		0	0	0	0	0
chr5	139448560	139462743	ECSCR	-	641700	ENSG00000249751	NM_001293739;NM_001077693	endothelial cell surface expressed chemotaxis and apoptosis regulator	Yes	Sense	5	G4B.M_362536;G4B.M_362537;G4B.M_362539;G4B.M_362542;G4B.M_362545	1	0	0	4	0	No	Sense	0		0	0	0	0	0
chr19	11505929	11529172	ECSIT	-	51295	ENSG00000130159	NM_016581;NM_001142464;NM_001142465;NM_001243204	ECSIT signaling integrator	Yes	Sense	5	G4B.M_218709;G4B.M_218710;G4B.M_218711;G4B.M_218713;G4B.M_218714	0	0	0	5	0	No	Sense	0		0	0	0	0	0
chr1	41478775	41484683	EDN2	-	1907	ENSG00000127129	NM_001302269;NM_001956	endothelin 2	Yes	Sense	1	G4B.M_16419	0	0	0	1	0	No	Sense	0		0	0	0	0	0
chr4	147480917	147544954	EDNRA	+	1909	ENSG00000151617	NM_001957;NM_001166055	endothelin receptor type A	Yes	Sense	4	G4B.M_345223;G4B.M_345225;G4B.M_345228;G4B.M_345229	0	1	0	3	0	No	Sense	0		0	0	0	0	0
chr13	77895481	77975529	EDNRB	-	1910	ENSG00000136160	NM_001201397;NM_000115;NM_001122659;NM_003991	endothelin receptor type B	Yes	Sense	3	G4B.M_121689;G4B.M_121694;G4B.M_121695	2	0	0	1	0	No	Sense	0		0	0	0	0	0
chr6	73489308	73525587	EEF1A1	-	1915	ENSG00000156508	NM_001402	eukaryotic translation elongation factor 1 alpha 1	Yes	Sense	1	G4B.M_382919	0	0	0	0	0	No	Sense	0		0	0	0	0	0
chr11	62559596	62574086	EEF1G	-	1937	ENSG00000254772	NM_001404	eukaryotic translation elongation factor 1 gamma	Yes	Sense	7	G4B.M_79220;G4B.M_79221;G4B.M_79222;G4B.M_79223;G4B.M_79224;G4B.M_79225;G4B.M_79226	2	0	0	5	0	No	Sense	0		0	0	0	0	0
chr19	3976056	3985463	EEF2	-	1938	ENSG00000167658	NM_001961	eukaryotic translation elongation factor 2	Yes	Sense	3	G4B.M_215334;G4B.M_215335;G4B.M_215336	0	0	0	3	0	No	Sense	0		0	0	0	0	0
chr8	48710789	48735311	EFCAB1	-	79645	ENSG00000034239	NM_024593;NM_001363973;NM_001363974;NM_001142857	EF-hand calcium binding domain 1	Yes	Sense	7	G4B.M_424921;G4B.M_424922;G4B.M_424923;G4B.M_424924;G4B.M_424925;G4B.M_424926;G4B.M_424927	0	0	0	7	0	No	Sense	0		0	0	0	0	0
chr7	105565120	105600875	EFCAB10	-	100130771	ENSG00000185055	NM_001355531;NM_001355526;NM_001355530;NM_001355527;NM_001355529	EF-hand calcium binding domain 10	Yes	Sense	1	G4B.M_409123	1	0	0	0	0	No	Sense	0		0	0	0	0	0
chr17	47323290	47441312	EFCAB13	+	124989	ENSG00000178852	NM_152347;NM_001195192	EF-hand calcium binding domain 13	Yes	Sense	8	G4B.M_191155;G4B.M_191156;G4B.M_191157;G4B.M_191158;G4B.M_191160;G4B.M_191161;G4B.M_191162;G4B.M_191163	0	1	0	4	0	No	Sense	0		0	0	0	0	0
chr1	46674659	46719146	EFCAB14	-	9813	ENSG00000159658	NM_014774	EF-hand calcium binding domain 14	Yes	Sense	3	G4B.M_18031;G4B.M_18032;G4B.M_18033	0	0	0	2	0	No	Sense	0		0	0	0	0	0
chr17	62343941	62416480	EFCAB3	+	146779	ENSG00000172421	NM_001144933;NM_173503	EF-hand calcium binding domain 3	Yes	Sense	4	G4B.M_194502;G4B.M_194503;G4B.M_194505;G4B.M_194506	0	0	1	2	0	No	Sense	0		0	0	0	0	0
chr1	63523372	63572693	EFCAB7	+	84455	ENSG00000203965	NM_032437	EF-hand calcium binding domain 7	Yes	Sense	1	G4B.M_21047	0	0	0	1	0	No	Sense	0		0	0	0	0	0
chr5	172194172	172203454	EFCAB9	+	285588	ENSG00000214360	NM_001171183	EF-hand calcium binding domain 9	Yes	Sense	1	G4B.M_367812	0	0	0	1	0	No	Sense	0		0	0	0	0	0
chr1	15409888	15430339	EFHD2	+	79180	ENSG00000142634	NM_024329	EF-hand domain family member D2	Yes	Sense	11	G4B.M_7034;G4B.M_7039;G4B.M_7040;G4B.M_7042;G4B.M_7044;G4B.M_7047;G4B.M_7053;G4B.M_7054;G4B.M_7055;G4B.M_7057;G4B.M_7058	1	0	0	9	1	No	Sense	0		0	0	0	0	0
chr15	82130233	82262734	EFL1	-	79631	ENSG00000140598	NM_024580;NM_001322845;NM_001040610;NM_001322844	elongation factor like GTPase 1	Yes	Sense	4	G4B.M_152757;G4B.M_152759;G4B.M_152760;G4B.M_152761	1	0	0	2	0	No	Sense	0		0	0	0	0	0
chr1	155127876	155134899	EFNA1	+	1942	ENSG00000169242	NM_182685;NM_004428	ephrin A1	Yes	Sense	5	G4B.M_29575;G4B.M_29578;G4B.M_29580;G4B.M_29583;G4B.M_29585	2	0	0	3	0	No	Sense	0		0	0	0	0	0
chr8	131904093	132013642	EFR3A	+	23167	ENSG00000132294	NM_001323558;NM_015137;NM_001323555;NM_001323554;NM_001323553;NM_001323557;NM_001323556	EFR3 homolog A	Yes	Sense	6	G4B.M_432382;G4B.M_432384;G4B.M_432385;G4B.M_432387;G4B.M_432388;G4B.M_432389	0	0	0	6	0	No	Sense	0		0	0	0	0	0
chr2	31234152	31269451	EHD3	+	30845	ENSG00000013016	NM_014600	EH domain containing 3	Yes	Sense	13	G4B.M_241030;G4B.M_241031;G4B.M_241034;G4B.M_241036;G4B.M_241037;G4B.M_241041;G4B.M_241042;G4B.M_241045;G4B.M_241046;G4B.M_241049;G4B.M_241050;G4B.M_241051;G4B.M_241054	1	0	0	10	1	No	Sense	0		0	0	0	0	0
chr15	48878134	48880173	EID1	+	23741	ENSG00000255302	NM_014335	EP300 interacting inhibitor of differentiation 1	Yes	Sense	1	G4B.M_145500	1	0	0	0	0	No	Sense	0		0	0	0	0	0
chr19	39530987	39532852	EID2B	-	126272	ENSG00000176401	NM_152361	EP300 interacting inhibitor of differentiation 2B	Yes	Sense	1	G4B.M_226588	0	0	0	0	0	No	Sense	0		0	0	0	0	0
chrX	20124525	20141838	EIF1AX	-	1964	ENSG00000173674	NM_001412	eukaryotic translation initiation factor 1A X-linked	Yes	Sense	1	G4B.M_461734	0	0	0	1	0	No	Sense	0		0	0	0	0	0
chr3	150546678	150586016	EIF2A	+	83939	ENSG00000144895	NM_001319043;NM_032025;NM_001319044;NM_001319045;NM_001319046	eukaryotic translation initiation factor 2A	Yes	Sense	1	G4B.M_325836	0	0	0	1	0	No	Sense	0		0	0	0	0	0
chr14	75002921	75012366	EIF2B2	+	8892	ENSG00000119718	NM_014239	eukaryotic translation initiation factor 2B subunit beta	Yes	Sense	1	G4B.M_132453	1	0	0	0	0	No	Sense	0		0	0	0	0	0
chr2	27364352	27370457	EIF2B4	-	8890	ENSG00000115211	NM_001034116;NM_015636;NM_001318967;NM_172195;NM_001318968;NM_001318969;NM_001318966;NM_001318965	eukaryotic translation initiation factor 2B subunit delta	Yes	Sense	4	G4B.M_240144;G4B.M_240145;G4B.M_240149;G4B.M_240150	2	0	0	2	0	No	Sense	0		0	0	0	0	0
chr3	184135038	184146127	EIF2B5	+	8893	ENSG00000145191	NM_003907	eukaryotic translation initiation factor 2B subunit epsilon	Yes	Sense	3	G4B.M_328547;G4B.M_328548;G4B.M_328550	0	0	0	1	0	No	Sense	0		0	0	0	0	0
chr20	34088309	34112243	EIF2S2	-	8894	ENSG00000125977	NM_001316363;NM_001316364;NM_003908	eukaryotic translation initiation factor 2 subunit beta	Yes	Sense	2	G4B.M_276112;G4B.M_276114	1	0	0	1	0	No	Sense	0		0	0	0	0	0
chrX	24054946	24078810	EIF2S3	+	1968	ENSG00000130741	NM_001415	eukaryotic translation initiation factor 2 subunit gamma	Yes	Sense	1	G4B.M_462081	1	0	0	0	0	No	Sense	0		0	0	0	0	0
chr16	28379579	28403841	EIF3CL	-	728689	ENSG00000205609	NM_001099661;NM_001317856;NM_001317857	eukaryotic translation initiation factor 3 subunit C like	Yes	Sense	4	G4B.M_164428;G4B.M_164429;G4B.M_164430;G4B.M_164431	0	0	0	4	0	No	Sense	0		0	0	0	0	0
chr8	108162787	108443496	EIF3E	-	3646	ENSG00000104408	NM_001568	eukaryotic translation initiation factor 3 subunit E	Yes	Sense	5	G4B.M_430185;G4B.M_430186;G4B.M_430187;G4B.M_430188;G4B.M_430192	0	0	0	1	0	No	Sense	0		0	0	0	0	0
chr11	7970251	8001862	EIF3F	+	8665	ENSG00000175390	NM_003754	eukaryotic translation initiation factor 3 subunit F	Yes	Sense	3	G4B.M_71608;G4B.M_71609;G4B.M_71612	1	0	1	1	0	No	Sense	0		0	0	0	0	0
chr19	10115014	10119918	EIF3G	-	8666	ENSG00000130811	NM_003755	eukaryotic translation initiation factor 3 subunit G	Yes	Sense	2	G4B.M_218049;G4B.M_218054	0	0	0	2	0	No	Sense	0		0	0	0	0	0
chr11	32583798	32606264	EIF3M	+	10480	ENSG00000149100	NM_006360;NM_001307929	eukaryotic translation initiation factor 3 subunit M	Yes	Sense	1	G4B.M_74879	0	0	0	1	0	No	Sense	0		0	0	0	0	0
chr17	7572824	7579006	EIF4A1	+	1973	ENSG00000161960	NM_001416;NM_001204510	eukaryotic translation initiation factor 4A1	Yes	Sense	6	G4B.M_180157;G4B.M_180158;G4B.M_180159;G4B.M_180160;G4B.M_180161;G4B.M_180162	0	0	0	6	0	No	Sense	0		0	0	0	0	0
chr3	186783205	186789897	EIF4A2	+	1974	ENSG00000156976	NM_001967	eukaryotic translation initiation factor 4A2	Yes	Sense	3	G4B.M_329212;G4B.M_329213;G4B.M_329214	0	0	0	2	0	No	Sense	0		0	0	0	0	0
chr2	232550674	232583644	EIF4E2	+	9470	ENSG00000135930	NM_004846;NM_001282958;NM_001330203;NM_001276336;NM_001330201;NM_001276337;NM_001330202	eukaryotic translation initiation factor 4E family member 2	Yes	Sense	4	G4B.M_266386;G4B.M_266387;G4B.M_266391;G4B.M_266392	1	0	0	3	0	No	Sense	0		0	0	0	0	0
chr8	38030534	38060365	EIF4EBP1	+	1978	ENSG00000187840	NM_004095	eukaryotic translation initiation factor 4E binding protein 1	Yes	Sense	12	G4B.M_423669;G4B.M_423670;G4B.M_423671;G4B.M_423672;G4B.M_423673;G4B.M_423674;G4B.M_423675;G4B.M_423676;G4B.M_423678;G4B.M_423680;G4B.M_423683;G4B.M_423684	3	1	0	8	1	No	Sense	0		0	0	0	0	0
chr5	140547662	140549576	EIF4EBP3	+	8637	ENSG00000243056	NM_003732	eukaryotic translation initiation factor 4E binding protein 3	Yes	Sense	1	G4B.M_362989	1	0	0	0	0	No	Sense	0		0	0	0	0	0
chr11	10797050	10808940	EIF4G2	-	1982	ENSG00000110321	NM_001172705;NM_001418;NM_001042559	eukaryotic translation initiation factor 4 gamma 2	Yes	Sense	4	G4B.M_72185;G4B.M_72186;G4B.M_72187;G4B.M_72188	1	0	1	0	0	No	Sense	0		0	0	0	0	0
chr7	74174231	74197122	EIF4H	+	7458	ENSG00000106682	NM_022170;NM_031992	eukaryotic translation initiation factor 4H	Yes	Sense	6	G4B.M_404733;G4B.M_404734;G4B.M_404735;G4B.M_404737;G4B.M_404738;G4B.M_404739	2	0	0	1	2	No	Sense	0		0	0	0	0	0
chr17	7306999	7312463	EIF5A	+	1984	ENSG00000132507	NM_001143760;NM_001370420;NM_001970;NM_001143761;NM_001370421;NM_001143762	eukaryotic translation initiation factor 5A	Yes	Sense	6	G4B.M_179947;G4B.M_179948;G4B.M_179949;G4B.M_179950;G4B.M_179951;G4B.M_179955	1	2	0	0	1	No	Sense	0		0	0	0	0	0
chr17	12991612	13018065	ELAC2	-	60528	ENSG00000006744	NM_173717;NM_018127;NM_001165962	elaC ribonuclease Z 2	Yes	Sense	3	G4B.M_181593;G4B.M_181596;G4B.M_181597	0	0	0	3	0	No	Sense	0		0	0	0	0	0
chr1	109113679	109206781	ELAPOR1	+	57535	ENSG00000116299	NM_020775;NM_001284352;NM_001267048;NM_001284353	endosome-lysosome associated apoptosis and autophagy regulator 1	Yes	Sense	17	G4B.M_24649;G4B.M_24650;G4B.M_24653;G4B.M_24655;G4B.M_24657;G4B.M_24658;G4B.M_24659;G4B.M_24660;G4B.M_24661;G4B.M_24662;G4B.M_24663;G4B.M_24664;G4B.M_24666;G4B.M_24667;G4B.M_24668;G4B.M_24670;G4B.M_24672	0	0	0	16	1	No	Sense	0		0	0	0	0	0
chr7	86876906	87059654	ELAPOR2	-	222223	ENSG00000164659	NM_001142749;NM_001291991;NM_001291990;NM_152748	endosome-lysosome associated apoptosis and autophagy regulator family member 2	Yes	Sense	4	G4B.M_406172;G4B.M_406173;G4B.M_406174;G4B.M_406175	0	0	0	4	0	No	Sense	0		0	0	0	0	0
chr11	34478791	34525193	ELF5	-	2001	ENSG00000135374	NM_001422;NM_198381;NM_001243080;NM_001243081	E74 like ETS transcription factor 5	Yes	Sense	4	G4B.M_75158;G4B.M_75159;G4B.M_75161;G4B.M_75165	0	0	0	4	0	No	Sense	0		0	0	0	0	0
chrX	47635521	47650604	ELK1	-	2002	ENSG00000126767	NM_005229;NM_001114123;NM_001257168	ETS transcription factor ELK1	Yes	Sense	3	G4B.M_464464;G4B.M_464466;G4B.M_464467	0	0	0	2	1	No	Sense	0		0	0	0	0	0
chr6	79914814	79947553	ELOVL4	-	6785	ENSG00000118402	NM_022726	ELOVL fatty acid elongase 4	Yes	Sense	2	G4B.M_383322;G4B.M_383323	0	0	0	2	0	No	Sense	0		0	0	0	0	0
chr8	28089673	28191156	ELP3	+	55140	ENSG00000134014	NM_001284222;NM_018091;NM_001284220;NM_001284226;NM_001284224;NM_001284225	elongator acetyltransferase complex subunit 3	Yes	Sense	2	G4B.M_422522;G4B.M_422530	0	0	0	1	0	No	Sense	0		0	0	0	0	0
chr19	47994632	48025154	ELSPBP1	+	64100	ENSG00000169393	NM_022142	epididymal sperm binding protein 1	Yes	Sense	4	G4B.M_230100;G4B.M_230101;G4B.M_230102;G4B.M_230104	0	0	0	3	0	No	Sense	0		0	0	0	0	0
chr5	50396192	50443248	EMB	-	133418	ENSG00000170571	NM_198449	embigin	Yes	Sense	3	G4B.M_354167;G4B.M_354171;G4B.M_354172	0	0	0	3	0	No	Sense	0		0	0	0	0	0
chr8	108443601	108489196	EMC2	+	9694	ENSG00000104412	NM_001329495;NM_001329493;NM_014673	ER membrane protein complex subunit 2	Yes	Sense	4	G4B.M_430193;G4B.M_430195;G4B.M_430196;G4B.M_430198	0	0	0	4	0	No	Sense	0		0	0	0	0	0
chr17	3668812	3669668	EMC6	+	83460	ENSG00000127774	NM_031298;NM_001014764	ER membrane protein complex subunit 6	Yes	Sense	1	G4B.M_178552	1	0	0	0	0	No	Sense	0		0	0	0	0	0
chr16	85771758	85799608	EMC8	-	10328	ENSG00000131148	NM_006067;NM_001142288	ER membrane protein complex subunit 8	Yes	Sense	8	G4B.M_174665;G4B.M_174666;G4B.M_174667;G4B.M_174668;G4B.M_174670;G4B.M_174671;G4B.M_174672;G4B.M_174673	2	0	0	6	0	No	Sense	0		0	0	0	0	0
chrX	154379273	154381574	EMD	+	2010	ENSG00000102119	NM_000117	emerin	Yes	Sense	1	G4B.M_475476	0	0	0	1	0	No	Sense	0		0	0	0	0	0
chr12	6970913	6997428	EMG1	+	10436	ENSG00000126749	NM_006331;NM_001320049	EMG1 N1-specific pseudouridine methyltransferase	Yes	Sense	5	G4B.M_97281;G4B.M_97282;G4B.M_97285;G4B.M_97287;G4B.M_97288	2	0	0	0	1	No	Sense	0		0	0	0	0	0
chr2	42169353	42332548	EML4	+	27436	ENSG00000143924	NM_019063;NM_001145076	EMAP like 4	Yes	Sense	4	G4B.M_242076;G4B.M_242082;G4B.M_242084;G4B.M_242085	0	0	0	4	0	No	Sense	0		0	0	0	0	0
chr10	117542445	117549546	EMX2	+	2018	ENSG00000170370	NM_004098;NM_001165924	empty spiracles homeobox 2	Yes	Sense	4	G4B.M_63173;G4B.M_63178;G4B.M_63181;G4B.M_63182	1	0	0	3	0	No	Sense	0		0	0	0	0	0
chr2	118842171	118847648	EN1	-	2019	ENSG00000163064	NM_001426	engrailed homeobox 1	Yes	Sense	4	G4B.M_253142;G4B.M_253143;G4B.M_253145;G4B.M_253147	1	1	0	2	0	No	Sense	0		0	0	0	0	0
chr11	95089846	95132645	ENDOD1	+	23052	ENSG00000149218	NM_015036	endonuclease domain containing 1	Yes	Sense	4	G4B.M_87316;G4B.M_87317;G4B.M_87321;G4B.M_87322	0	0	0	4	0	No	Sense	0		0	0	0	0	0
chr9	128818500	128822676	ENDOG	+	2021	ENSG00000167136	NM_004435	endonuclease G	Yes	Sense	4	G4B.M_453130;G4B.M_453131;G4B.M_453132;G4B.M_453133	0	0	0	2	0	No	Sense	0		0	0	0	0	0
chr9	127815013	127854658	ENG	-	2022	ENSG00000106991	NM_001278138;NM_001114753;NM_000118	endoglin	Yes	Sense	19	G4B.M_452621;G4B.M_452622;G4B.M_452625;G4B.M_452627;G4B.M_452630;G4B.M_452631;G4B.M_452633;G4B.M_452634;G4B.M_452635;G4B.M_452636;G4B.M_452637;G4B.M_452638;G4B.M_452639;G4B.M_452640;G4B.M_452642;G4B.M_452644;G4B.M_452645;G4B.M_452646;G4B.M_452647	0	0	0	19	0	No	Sense	0		0	0	0	0	0
chr10	24981979	25062279	ENKUR	-	219670	ENSG00000151023	NM_145010;NM_001270383	enkurin, TRPC channel interacting protein	Yes	Sense	4	G4B.M_48747;G4B.M_48749;G4B.M_48750;G4B.M_48751	1	0	0	1	0	No	Sense	0		0	0	0	0	0
chr10	116849499	116911788	ENO4	+	387712	ENSG00000188316	NM_001242699	enolase 4	Yes	Sense	3	G4B.M_63033;G4B.M_63036;G4B.M_63037	0	0	0	1	0	No	Sense	0		0	0	0	0	0
chr18	670318	712662	ENOSF1	-	55556	ENSG00000132199	NM_017512;NM_001354067;NM_001354066;NM_001354068;NM_202758;NM_001318760;NM_001354065	enolase superfamily member 1	Yes	Sense	3	G4B.M_202436;G4B.M_202438;G4B.M_202439	0	0	0	3	0	No	Sense	0		0	0	0	0	0
chr6	131808016	131895155	ENPP1	+	5167	ENSG00000197594	NM_006208	ectonucleotide pyrophosphatase/phosphodiesterase 1	Yes	Sense	4	G4B.M_387389;G4B.M_387390;G4B.M_387391;G4B.M_387393	1	0	0	1	0	No	Sense	0		0	0	0	0	0
chr6	131628442	131747418	ENPP3	+	5169	ENSG00000154269	NM_005021	ectonucleotide pyrophosphatase/phosphodiesterase 3	Yes	Sense	1	G4B.M_387380	0	0	0	1	0	No	Sense	0		0	0	0	0	0
chr3	40387184	40428744	ENTPD3	+	956	ENSG00000168032	NM_001291960;NM_001248;NM_001291961	ectonucleoside triphosphate diphosphohydrolase 3	Yes	Sense	4	G4B.M_311587;G4B.M_311591;G4B.M_311593;G4B.M_311594	0	0	0	4	0	No	Sense	0		0	0	0	0	0
chr9	136401922	136410614	ENTR1	-	10807	ENSG00000165689	NM_001039707;NM_006643;NM_001039708	endosome associated trafficking regulator 1	Yes	Sense	3	G4B.M_457573;G4B.M_457575;G4B.M_457577	1	0	0	2	0	No	Sense	0		0	0	0	0	0
chr3	68975217	69013684	EOGT	-	285203	ENSG00000163378	NM_001278689;NM_173654	EGF domain specific O-linked N-acetylglucosamine transferase	Yes	Sense	5	G4B.M_317249;G4B.M_317250;G4B.M_317252;G4B.M_317253;G4B.M_317254	0	0	0	5	0	No	Sense	0		0	0	0	0	0
chr2	47345158	47387601	EPCAM	+	4072	ENSG00000119888	NM_002354	epithelial cell adhesion molecule	Yes	Sense	2	G4B.M_243284;G4B.M_243285	0	0	0	2	0	No	Sense	0		0	0	0	0	0
chr7	37683843	37951936	EPDR1	+	54749	ENSG00000086289	NM_017549;NM_001242946;NM_001242948	ependymin related 1	Yes	Sense	10	G4B.M_399657;G4B.M_399660;G4B.M_399662;G4B.M_399668;G4B.M_399670;G4B.M_399673;G4B.M_399674;G4B.M_399676;G4B.M_399679;G4B.M_399680	0	0	0	7	0	No	Sense	0		0	0	0	0	0
chr6	93240020	93419687	EPHA7	-	2045	ENSG00000135333	NM_001288629;NM_004440;NM_001376470;NM_001376466;NM_001376465;NM_001376468;NM_001376467;NM_001376471;NM_001288630	EPH receptor A7	Yes	Sense	7	G4B.M_384366;G4B.M_384368;G4B.M_384371;G4B.M_384372;G4B.M_384374;G4B.M_384376;G4B.M_384377	0	0	0	7	0	No	Sense	0		0	0	0	0	0
chr3	36985043	36993131	EPM2AIP1	-	9852	ENSG00000178567	NM_014805	EPM2A interacting protein 1	Yes	Sense	1	G4B.M_310848	0	0	0	0	0	No	Sense	0		0	0	0	0	0
chr19	11377207	11384342	EPOR	-	2057	ENSG00000187266	NM_000121	erythropoietin receptor	Yes	Sense	5	G4B.M_218622;G4B.M_218623;G4B.M_218624;G4B.M_218625;G4B.M_218626	1	1	0	3	0	No	Sense	0		0	0	0	0	0
chr20	45540626	45547752	EPPIN	-	57119	ENSG00000101448	NM_020398;NM_001302861	epididymal peptidase inhibitor	Yes	Sense	1	G4B.M_279028	0	0	0	1	0	No	Sense	0		0	0	0	0	0
chr20	45534196	45547662	EPPIN-WFDC6	-	100526773	ENSG00000249139	NM_001198986	EPPIN-WFDC6 readthrough	Yes	Sense	3	G4B.M_279024;G4B.M_279025;G4B.M_279028	0	0	0	2	0	No	Sense	0		0	0	0	0	0
chr1	219968600	220046530	EPRS1	-	2058	ENSG00000136628	NM_004446	glutamyl-prolyl-tRNA synthetase 1	Yes	Sense	4	G4B.M_40443;G4B.M_40444;G4B.M_40445;G4B.M_40448	0	0	1	3	0	No	Sense	0		0	0	0	0	0
chr1	51354263	51519266	EPS15	-	2060	ENSG00000085832	NM_001981	epidermal growth factor receptor pathway substrate 15	Yes	Sense	4	G4B.M_18888;G4B.M_18889;G4B.M_18890;G4B.M_18898	0	0	0	4	0	No	Sense	0		0	0	0	0	0
chrX	48826513	48830138	ERAS	+	3266	ENSG00000187682	NM_181532	ES cell expressed Ras	Yes	Sense	3	G4B.M_464735;G4B.M_464738;G4B.M_464739	0	1	0	0	1	No	Sense	0		0	0	0	0	0
chr5	60866454	60945073	ERCC8	-	1161	ENSG00000049167	NM_000082;NM_001290285;NM_001007233;NM_001007234	ERCC excision repair 8, CSA ubiquitin ligase complex subunit	Yes	Sense	2	G4B.M_355135;G4B.M_355137	1	0	0	1	0	No	Sense	0		0	0	0	0	0
chr14	75649791	75660876	ERG28	-	11161	ENSG00000133935	NM_007176	ergosterol biosynthesis 28 homolog	Yes	Sense	3	G4B.M_132598;G4B.M_132600;G4B.M_132601	2	0	0	0	1	No	Sense	0		0	0	0	0	0
chr12	29337352	29381189	ERGIC2	-	51290	ENSG00000087502	NM_016570	ERGIC and golgi 2	Yes	Sense	1	G4B.M_99388	0	0	0	0	0	No	Sense	0		0	0	0	0	0
chr8	9002147	9116746	ERI1	+	90459	ENSG00000104626	NM_001354638;NM_001354636;NM_153332;NM_001354635	exoribonuclease 1	Yes	Sense	13	G4B.M_419023;G4B.M_419029;G4B.M_419030;G4B.M_419031;G4B.M_419032;G4B.M_419033;G4B.M_419034;G4B.M_419035;G4B.M_419036;G4B.M_419039;G4B.M_419040;G4B.M_419041;G4B.M_419043	1	0	0	0	0	No	Sense	0		0	0	0	0	0
chr2	170783786	170798971	ERICH2	+	285141	ENSG00000204334	NM_001289947	glutamate rich 2	Yes	Sense	1	G4B.M_259232	0	0	0	1	0	No	Sense	0		0	0	0	0	0
chr19	41443156	41444765	ERICH4	+	100170765	ENSG00000204978	NM_001130514	glutamate rich 4	Yes	Sense	5	G4B.M_227315;G4B.M_227316;G4B.M_227317;G4B.M_227318;G4B.M_227319	4	0	0	1	0	No	Sense	0		0	0	0	0	0
chr3	150659885	150703971	ERICH6	-	131831	ENSG00000163645	NM_152394;NM_001308234	glutamate rich 6	Yes	Sense	4	G4B.M_325845;G4B.M_325846;G4B.M_325847;G4B.M_325850	1	0	0	3	0	No	Sense	0		0	0	0	0	0
chr10	100150094	100186033	ERLIN1	-	10613	ENSG00000107566	NM_001347857;NM_001347856;NM_001347858;NM_001100626;NM_001347860;NM_001347861;NM_001347859;NM_006459	ER lipid raft associated 1	Yes	Sense	2	G4B.M_59777;G4B.M_59778	0	1	0	1	0	No	Sense	0		0	0	0	0	0
chr8	37736601	37758422	ERLIN2	+	11160	ENSG00000147475	NM_001003791;NM_001362878;NM_007175;NM_001362880;NM_001003790	ER lipid raft associated 2	Yes	Sense	3	G4B.M_423562;G4B.M_423563;G4B.M_423564	0	0	0	1	1	No	Sense	0		0	0	0	0	0
chr1	42817122	42844991	ERMAP	+	114625	ENSG00000164010	NM_001017922;NM_018538	erythroblast membrane associated protein (Scianna blood group)	Yes	Sense	1	G4B.M_16794	0	0	0	1	0	No	Sense	0		0	0	0	0	0
chr14	52639915	52695900	ERO1A	-	30001	ENSG00000197930	NM_001382474;NM_001382471;NM_001382475;NM_001382469;NM_001382476;NM_001382468;NM_001382465;NM_001382473;NM_001382467;NM_001382470;NM_001382466;NM_014584;NM_001382464;NM_001382472	endoplasmic reticulum oxidoreductase 1 alpha	Yes	Sense	1	G4B.M_129010	0	0	0	1	0	No	Sense	0		0	0	0	0	0
chr12	14914039	14938537	ERP27	-	121506	ENSG00000139055	NM_152321;NM_001300784	endoplasmic reticulum protein 27	Yes	Sense	2	G4B.M_98359;G4B.M_98361	0	0	0	2	0	No	Sense	0		0	0	0	0	0
chr12	112013348	112023449	ERP29	+	10961	ENSG00000089248	NM_001034025;NM_006817	endoplasmic reticulum protein 29	Yes	Sense	2	G4B.M_109853;G4B.M_109854	1	0	0	0	0	No	Sense	0		0	0	0	0	0
chr1	8004404	8026309	ERRFI1	-	54206	ENSG00000116285	NM_018948	ERBB receptor feedback inhibitor 1	Yes	Sense	5	G4B.M_4655;G4B.M_4657;G4B.M_4658;G4B.M_4659;G4B.M_4660	1	0	0	0	1	No	Sense	0		0	0	0	0	0
chr7	64990356	65006743	ERV3-1	-	2086	ENSG00000213462	NM_001007253	endogenous retrovirus group 3 member 1, envelope	Yes	Sense	3	G4B.M_403120;G4B.M_403121;G4B.M_403122	1	0	0	0	0	No	Sense	0		0	0	0	0	0
chr4	52722618	52751586	ERVMER34-1	-	100288413	ENSG00000226887	NM_001242690;NM_024534	endogenous retrovirus group MER34 member 1, envelope	Yes	Sense	1	G4B.M_338800	0	0	0	1	0	No	Sense	0		0	0	0	0	0
chr18	21529284	21600884	ESCO1	-	114799	ENSG00000141446	NM_052911	establishment of sister chromatid cohesion N-acetyltransferase 1	Yes	Sense	1	G4B.M_204527	0	0	0	0	0	No	Sense	0		0	0	0	0	0
chr8	27771949	27812640	ESCO2	+	157570	ENSG00000171320	NM_001017420	establishment of sister chromatid cohesion N-acetyltransferase 2	Yes	Sense	2	G4B.M_422430;G4B.M_422432	0	0	0	0	0	No	Sense	0		0	0	0	0	0
chr13	46771256	46797420	ESD	-	2098	ENSG00000139684	NM_001984	esterase D	Yes	Sense	2	G4B.M_119684;G4B.M_119685	0	0	0	0	0	No	Sense	0		0	0	0	0	0
chr20	13714322	13784919	ESF1	-	51575	ENSG00000089048	NM_016649;NM_001276380	ESF1 nucleolar pre-rRNA processing protein homolog	Yes	Sense	2	G4B.M_272603;G4B.M_272604	0	0	0	2	0	No	Sense	0		0	0	0	0	0
chr8	94641074	94707466	ESRP1	+	54845	ENSG00000104413	NM_001122826;NM_017697;NM_001034915;NM_001122825;NM_001122827	epithelial splicing regulatory protein 1	Yes	Sense	8	G4B.M_428648;G4B.M_428650;G4B.M_428651;G4B.M_428652;G4B.M_428653;G4B.M_428656;G4B.M_428657;G4B.M_428660	5	0	0	1	0	No	Sense	0		0	0	0	0	0
chrX	104250038	104254933	ESX1	-	80712	ENSG00000123576	NM_153448	ESX homeobox 1	Yes	Sense	4	G4B.M_469709;G4B.M_469710;G4B.M_469711;G4B.M_469712	1	0	0	3	0	No	Sense	0		0	0	0	0	0
chr2	67397322	67412089	ETAA1	+	54465	ENSG00000143971	NM_019002	ETAA1 activator of ATR kinase	Yes	Sense	2	G4B.M_245302;G4B.M_245303	0	0	0	1	1	No	Sense	0		0	0	0	0	0
chr15	76215353	76311472	ETFA	-	2108	ENSG00000140374	NM_000126;NM_001127716	electron transfer flavoprotein subunit alpha	Yes	Sense	8	G4B.M_151106;G4B.M_151107;G4B.M_151108;G4B.M_151109;G4B.M_151110;G4B.M_151111;G4B.M_151113;G4B.M_151114	2	0	0	6	0	No	Sense	0		0	0	0	0	0
chr4	158671968	158710742	ETFDH	+	2110	ENSG00000171503	NM_004453;NM_001281738;NM_001281737	electron transfer flavoprotein dehydrogenase	Yes	Sense	3	G4B.M_346286;G4B.M_346287;G4B.M_346288	2	0	0	1	0	No	Sense	0		0	0	0	0	0
chr12	25195216	25209645	ETFRF1	+	144363	ENSG00000205707	NM_001001660	electron transfer flavoprotein regulatory factor 1	Yes	Sense	1	G4B.M_99004	0	0	0	0	0	No	Sense	0		0	0	0	0	0
chr12	22625075	22690665	ETNK1	+	55500	ENSG00000139163	NM_001039481;NM_018638	ethanolamine kinase 1	Yes	Sense	3	G4B.M_98818;G4B.M_98820;G4B.M_98821	1	0	0	2	0	No	Sense	0		0	0	0	0	0
chr4	108742048	108763054	ETNPPL	-	64850	ENSG00000164089	NM_031279;NM_001146590;NM_001331033;NM_001146627;NM_001331032;NM_001331031	ethanolamine-phosphate phospho-lyase	Yes	Sense	3	G4B.M_342668;G4B.M_342669;G4B.M_342670	2	0	0	1	0	No	Sense	0		0	0	0	0	0
chr17	31316410	31321749	EVI2A	-	2123	ENSG00000126860	NM_001003927;NM_014210	ecotropic viral integration site 2A	Yes	Sense	1	G4B.M_185374	0	0	0	0	0	No	Sense	0		0	0	0	0	0
chr7	27242700	27250493	EVX1	+	2128	ENSG00000106038	NM_001989;NM_001304520;NM_001304519	even-skipped homeobox 1	Yes	Sense	5	G4B.M_398010;G4B.M_398011;G4B.M_398013;G4B.M_398016;G4B.M_398018	3	0	0	0	1	No	Sense	0		0	0	0	0	0
chr2	176077472	176083913	EVX2	-	344191	ENSG00000174279	NM_001080458	even-skipped homeobox 2	Yes	Sense	4	G4B.M_259910;G4B.M_259911;G4B.M_259912;G4B.M_259914	0	0	0	3	1	No	Sense	0		0	0	0	0	0
chr22	29268009	29300525	EWSR1	+	2130	ENSG00000182944	NM_005243;NM_001163285;NM_013986;NM_001163287;NM_001163286	EWS RNA binding protein 1	Yes	Sense	2	G4B.M_296665;G4B.M_296666	0	0	0	2	0	No	Sense	0		0	0	0	0	0
chr15	41182725	41230757	EXD1	-	161829	ENSG00000178997	NM_152596;NM_001385036;NM_001286441	exonuclease 3'-5' domain containing 1	Yes	Sense	4	G4B.M_144364;G4B.M_144365;G4B.M_144366;G4B.M_144367	2	0	0	2	0	No	Sense	0		0	0	0	0	0
chr1	241847967	241895148	EXO1	+	9156	ENSG00000174371	NM_130398;NM_001319224;NM_006027;NM_003686	exonuclease 1	Yes	Sense	3	G4B.M_44267;G4B.M_44269;G4B.M_44270	0	0	0	2	0	No	Sense	0		0	0	0	0	0
chr4	55853648	55905086	EXOC1	+	55763	ENSG00000090989	NM_001024924;NM_018261;NM_178237	exocyst complex component 1	Yes	Sense	2	G4B.M_339218;G4B.M_339219	0	0	0	1	0	No	Sense	0		0	0	0	0	0
chr4	55819790	55837489	EXOC1L	+	644145	ENSG00000250821	NM_001351574;NM_001351575	exocyst complex component 1 like	Yes	Sense	2	G4B.M_339215;G4B.M_339216	1	1	0	0	0	No	Sense	0		0	0	0	0	0
chr5	443175	471937	EXOC3	+	11336	ENSG00000180104	NM_007277	exocyst complex component 3	Yes	Sense	5	G4B.M_349048;G4B.M_349051;G4B.M_349053;G4B.M_349054;G4B.M_349055	1	0	0	1	0	No	Sense	0		0	0	0	0	0
chr10	92826831	93059493	EXOC6	+	54536	ENSG00000138190	NM_001013848;NM_001319194;NM_019053;NM_001319195;NM_001319200	exocyst complex component 6	Yes	Sense	5	G4B.M_58403;G4B.M_58404;G4B.M_58405;G4B.M_58407;G4B.M_58410	0	0	0	4	0	No	Sense	0		0	0	0	0	0
chr10	97435909	97446017	EXOSC1	-	51013	ENSG00000171311	NM_016046;NM_001318362;NM_001318366;NM_001318365;NM_001318363;NM_001318364	exosome component 1	Yes	Sense	1	G4B.M_59189	1	0	0	0	0	No	Sense	0		0	0	0	0	0
chr1	11066618	11099869	EXOSC10	-	5394	ENSG00000171824	NM_002685;NM_001001998	exosome component 10	Yes	Sense	3	G4B.M_5676;G4B.M_5677;G4B.M_5678	0	0	0	3	0	No	Sense	0		0	0	0	0	0
chr8	144078648	144080648	EXOSC4	+	54512	ENSG00000178896	NM_019037	exosome component 4	Yes	Sense	2	G4B.M_436661;G4B.M_436663	1	0	0	0	0	No	Sense	0		0	0	0	0	0
chr1	100872372	100895179	EXTL2	-	2135	ENSG00000162694	NM_001439;NM_001261440;NM_001033025;NM_001261441;NM_001261442	exostosin like glycosyltransferase 2	Yes	Sense	2	G4B.M_24212;G4B.M_24214	1	0	0	1	0	No	Sense	0		0	0	0	0	0
chr1	27970344	28088637	EYA3	-	2140	ENSG00000158161	NM_001990;NM_001282560;NM_001282561;NM_001282562	EYA transcriptional coactivator and phosphatase 3	Yes	Sense	4	G4B.M_12016;G4B.M_12019;G4B.M_12020;G4B.M_12021	0	0	0	4	0	No	Sense	0		0	0	0	0	0
chr4	186266189	186289681	F11	+	2160	ENSG00000088926	NM_000128;NM_001354804	coagulation factor XI	Yes	Sense	2	G4B.M_348352;G4B.M_348354	0	0	0	1	0	No	Sense	0		0	0	0	0	0
chr1	197038741	197067260	F13B	-	2165	ENSG00000143278	NM_001994	coagulation factor XIII B chain	Yes	Sense	2	G4B.M_35574;G4B.M_35575	1	0	0	1	0	No	Sense	0		0	0	0	0	0
chr5	76818933	76835315	F2RL1	+	2150	ENSG00000164251	NM_005242	F2R like trypsin receptor 1	Yes	Sense	1	G4B.M_356822	0	0	0	1	0	No	Sense	0		0	0	0	0	0
chr5	76615482	76623413	F2RL2	-	2151	ENSG00000164220	NM_004101;NM_001256566	coagulation factor II thrombin receptor like 2	Yes	Sense	1	G4B.M_356800	0	0	0	1	0	No	Sense	0		0	0	0	0	0
chrX	154886355	154888061	F8A1	+	8263	ENSG00000288722	NM_012151	coagulation factor VIII associated 1	Yes	Sense	2	G4B.M_475705;G4B.M_475706	2	0	0	0	0	No	Sense	0		0	0	0	0	0
chrX	155382095	155383801	F8A2	+	474383	ENSG00000288709	NM_001007523	coagulation factor VIII associated 2	Yes	Sense	2	G4B.M_475756;G4B.M_475757	2	0	0	0	0	No	Sense	0		0	0	0	0	0
chrX	155456914	155458620	F8A3	-	474384	ENSG00000277150	NM_001007524	coagulation factor VIII associated 3	Yes	Sense	2	G4B.M_475761;G4B.M_475762	2	0	0	0	0	No	Sense	0		0	0	0	0	0
chrX	139530739	139563459	F9	+	2158	ENSG00000101981	NM_000133;NM_001313913	coagulation factor IX	Yes	Sense	1	G4B.M_473107	0	0	0	1	0	No	Sense	0		0	0	0	0	0
chrX	57286706	57489193	FAAH2	+	158584	ENSG00000165591	NM_001353840;NM_001353841;NM_174912	fatty acid amide hydrolase 2	Yes	Sense	3	G4B.M_466146;G4B.M_466147;G4B.M_466148	0	0	0	3	0	No	Sense	0		0	0	0	0	0
chr19	32972209	32978229	FAAP24	+	91442	ENSG00000131944	NM_152266;NM_001300978	FA core complex associated protein 24	Yes	Sense	2	G4B.M_224120;G4B.M_224121	2	0	0	0	0	No	Sense	0		0	0	0	0	0
chr2	88122982	88128062	FABP1	-	2168	ENSG00000163586	NM_001443	fatty acid binding protein 1	Yes	Sense	1	G4B.M_248496	0	0	0	1	0	No	Sense	0		0	0	0	0	0
chr1	31365253	31376850	FABP3	-	2170	ENSG00000121769	NM_004102;NM_001320996	fatty acid binding protein 3	Yes	Sense	5	G4B.M_13140;G4B.M_13142;G4B.M_13143;G4B.M_13144;G4B.M_13145	0	0	0	2	0	No	Sense	0		0	0	0	0	0
chr8	81280536	81284777	FABP5	+	2171	ENSG00000164687	NM_001444	fatty acid binding protein 5	Yes	Sense	2	G4B.M_427765;G4B.M_427767	1	0	1	0	0	No	Sense	0		0	0	0	0	0
chr6	122779716	122784074	FABP7	+	2173	ENSG00000164434	NM_001446;NM_001319041;NM_001319039	fatty acid binding protein 7	Yes	Sense	2	G4B.M_386747;G4B.M_386750	1	1	0	0	0	No	Sense	0		0	0	0	0	0
chr8	81458253	81461579	FABP9	-	646480	ENSG00000205186	NM_001080526	fatty acid binding protein 9	Yes	Sense	1	G4B.M_427777	0	0	0	1	0	No	Sense	0		0	0	0	0	0
chr11	70203296	70207390	FADD	+	8772	ENSG00000168040	NM_003824	Fas associated via death domain	Yes	Sense	3	G4B.M_83130;G4B.M_83131;G4B.M_83133	0	1	0	2	0	No	Sense	0		0	0	0	0	0
chr5	176447628	176510074	FAF2	+	23197	ENSG00000113194	NM_014613	Fas associated factor family member 2	Yes	Sense	5	G4B.M_369000;G4B.M_369001;G4B.M_369002;G4B.M_369003;G4B.M_369006	2	0	0	1	0	No	Sense	0		0	0	0	0	0
chr2	95402708	95416616	FAHD2A	+	51011	ENSG00000115042	NM_016044	fumarylacetoacetate hydrolase domain containing 2A	Yes	Sense	5	G4B.M_249174;G4B.M_249175;G4B.M_249176;G4B.M_249177;G4B.M_249178	0	0	2	1	2	No	Sense	0		0	0	0	0	0
chr2	97083583	97094882	FAHD2B	-	151313	ENSG00000144199	NM_001320848;NM_199336	fumarylacetoacetate hydrolase domain containing 2B	Yes	Sense	3	G4B.M_249725;G4B.M_249727;G4B.M_249728	0	0	2	2	0	No	Sense	0		0	0	0	0	0
chr3	138608606	138633376	FAIM	+	55179	ENSG00000158234	NM_001033030;NM_001033031;NM_001033032;NM_018147	Fas apoptotic inhibitory molecule	Yes	Sense	1	G4B.M_324521	0	0	0	0	0	No	Sense	0		0	0	0	0	0
chr1	108560089	108644900	FAM102B	+	284611	ENSG00000162636	NM_001010883	family with sequence similarity 102 member B	Yes	Sense	5	G4B.M_24580;G4B.M_24581;G4B.M_24583;G4B.M_24584;G4B.M_24585	0	0	0	4	0	No	Sense	0		0	0	0	0	0
chr17	73207353	73236753	FAM104A	-	84923	ENSG00000133193	NM_032837;NM_001098832;NM_001289410;NM_001289412;NM_001289411	family with sequence similarity 104 member A	Yes	Sense	1	G4B.M_196496	0	0	0	1	0	No	Sense	0		0	0	0	0	0
chrX	55143102	55161310	FAM104B	-	90736	ENSG00000182518	NM_001166699;NM_138362;NM_001166701;NM_001166700;NM_001166704;NM_001166702;NM_001166703	family with sequence similarity 104 member B	Yes	Sense	2	G4B.M_465968;G4B.M_465970	1	0	0	1	0	No	Sense	0		0	0	0	0	0
chr11	59142748	59155039	FAM111A	+	63901	ENSG00000166801	NM_001374862;NM_001374860;NM_001374858;NM_001374864;NM_001374804;NM_001374863;NM_001374861;NM_001374854;NM_001374853;NM_001374866;NM_001374865;NM_001374849;NM_001312909;NM_001374848;NM_001374851;NM_001374859;NM_001374856;NM_001374852;NM_001374857;NM_001374850;NM_001374855;NM_001312910;NM_001142520;NM_001142521;NM_001142519;NM_001374869;NM_001374870;NM_001312911;NM_022074;NM_198847;NM_001374868;NM…	FAM111 trypsin like peptidase A	Yes	Sense	4	G4B.M_78097;G4B.M_78098;G4B.M_78099;G4B.M_78100	0	0	2	1	0	No	Sense	0		0	0	0	0	0
chr11	59107185	59127412	FAM111B	+	374393	ENSG00000189057	NM_001142704;NM_001142703;NM_198947	FAM111 trypsin like peptidase B	Yes	Sense	2	G4B.M_78089;G4B.M_78090	0	0	0	2	0	No	Sense	0		0	0	0	0	0
chrX	54068324	54183281	FAM120C	-	54954	ENSG00000184083	NM_017848;NM_001300788;NM_198456	family with sequence similarity 120C	Yes	Sense	3	G4B.M_465787;G4B.M_465788;G4B.M_465789	0	0	0	1	2	No	Sense	0		0	0	0	0	0
chr2	200973718	201071671	FAM126B	-	285172	ENSG00000155744	NM_001321618;NM_173822;NM_001321629;NM_001321621;NM_001321619;NM_001321622;NM_001321624;NM_001321623;NM_001321627;NM_001321625;NM_001321628;NM_001321626	family with sequence similarity 126 member B	Yes	Sense	6	G4B.M_261759;G4B.M_261760;G4B.M_261762;G4B.M_261763;G4B.M_261764;G4B.M_261765	0	0	0	3	2	No	Sense	0		0	0	0	0	0
chrX	93674013	93712274	FAM133A	+	286499	ENSG00000179083	NM_173698;NM_001171111;NM_001171110;NM_001171109	family with sequence similarity 133 member A	Yes	Sense	1	G4B.M_468818	0	0	0	0	1	No	Sense	0		0	0	0	0	0
chr7	92560758	92590393	FAM133B	-	257415	ENSG00000234545	NM_001040057;NM_152789;NM_001288584	family with sequence similarity 133 member B	Yes	Sense	2	G4B.M_406569;G4B.M_406572	1	0	0	1	0	No	Sense	0		0	0	0	0	0
chr6	70412941	70561174	FAM135A	+	57579	ENSG00000082269	NM_001351607;NM_001330999;NM_001162529;NM_001331004;NM_001351602;NM_001330996;NM_001331005;NM_001351599;NM_001351600;NM_001331006;NM_001330995;NM_001351609;NM_001351608;NM_020819;NM_001330998;NM_001105531;NM_001331003;NM_001331002;NM_001330997;NM_001331000;NM_001331001	family with sequence similarity 135 member A	Yes	Sense	5	G4B.M_382669;G4B.M_382670;G4B.M_382672;G4B.M_382673;G4B.M_382674	0	0	0	3	0	No	Sense	0		0	0	0	0	0
chr5	137937960	138051961	FAM13B	-	51306	ENSG00000031003	NM_001385866;NM_001385874;NM_001385996;NM_001385977;NM_001385998;NM_001385992;NM_016603;NM_001385994;NM_001385921;NM_001385869;NM_001385873;NM_001385872;NM_001385995;NM_001385979;NM_001101801;NM_001385999;NM_001385976;NM_001385870;NM_001385867;NM_001385868;NM_001385978;NM_001385997;NM_001385991;NM_001101800;NM_001385980	family with sequence similarity 13 member B	Yes	Sense	6	G4B.M_362187;G4B.M_362188;G4B.M_362189;G4B.M_362190;G4B.M_362191;G4B.M_362192	0	0	0	4	1	No	Sense	0		0	0	0	0	0
chr5	80487969	80542563	FAM151B	+	167555	ENSG00000152380	NM_205548	family with sequence similarity 151 member B	Yes	Sense	3	G4B.M_357300;G4B.M_357301;G4B.M_357302	0	0	0	3	0	No	Sense	0		0	0	0	0	0
chr6	116752197	116765719	FAM162B	-	221303	ENSG00000183807	NM_001085480	family with sequence similarity 162 member B	Yes	Sense	3	G4B.M_386358;G4B.M_386360;G4B.M_386361	0	0	0	3	0	No	Sense	0		0	0	0	0	0
chr2	26562585	26579532	FAM166C	+	339778	ENSG00000173557	NM_001105519;NM_001322426	family with sequence similarity 166 member C	Yes	Sense	10	G4B.M_239785;G4B.M_239787;G4B.M_239790;G4B.M_239791;G4B.M_239792;G4B.M_239793;G4B.M_239794;G4B.M_239795;G4B.M_239796;G4B.M_239801	1	0	0	4	0	No	Sense	0		0	0	0	0	0
chr1	32247222	32248856	FAM167B	+	84734	ENSG00000183615	NM_032648	family with sequence similarity 167 member B	Yes	Sense	4	G4B.M_13542;G4B.M_13543;G4B.M_13545;G4B.M_13546	1	0	0	2	1	No	Sense	0		0	0	0	0	0
chr10	49131154	49134021	FAM170B	-	170370	ENSG00000172538	NM_001164484	family with sequence similarity 170 member B	Yes	Sense	2	G4B.M_52046;G4B.M_52048	0	0	0	1	1	No	Sense	0		0	0	0	0	0
chr5	100535374	100586741	FAM174A	+	345757	ENSG00000174132	NM_198507	family with sequence similarity 174 member A	Yes	Sense	3	G4B.M_358609;G4B.M_358611;G4B.M_358612	0	0	0	2	0	No	Sense	0		0	0	0	0	0
chr14	35044907	35113130	FAM177A1	+	283635	ENSG00000151327	NM_001079519;NM_001289022;NM_173607	family with sequence similarity 177 member A1	Yes	Sense	3	G4B.M_127845;G4B.M_127846;G4B.M_127847	0	0	0	3	0	No	Sense	0		0	0	0	0	0
chr1	222737207	222750805	FAM177B	+	400823	ENSG00000197520	NM_207468;NM_001324080	family with sequence similarity 177 member B	Yes	Sense	1	G4B.M_40796	0	0	0	0	0	No	Sense	0		0	0	0	0	0
chr7	135728348	135748813	FAM180A	-	389558	ENSG00000189320	NM_205855;NM_001369697	family with sequence similarity 180 member A	Yes	Sense	4	G4B.M_412351;G4B.M_412353;G4B.M_412355;G4B.M_412356	0	0	1	3	0	No	Sense	0		0	0	0	0	0
chr11	47586678	47589194	FAM180B	+	399888	ENSG00000196666	NM_001367968;NM_001367966;NM_001367967;NM_001164379	family with sequence similarity 180 member B	Yes	Sense	3	G4B.M_77360;G4B.M_77363;G4B.M_77366	0	0	0	1	1	No	Sense	0		0	0	0	0	0
chr14	93918894	93929608	FAM181A	+	90050	ENSG00000140067	NM_001207071;NM_138344;NM_001207073;NM_001207074;NM_001207072	family with sequence similarity 181 member A	Yes	Sense	9	G4B.M_135510;G4B.M_135511;G4B.M_135514;G4B.M_135515;G4B.M_135516;G4B.M_135517;G4B.M_135518;G4B.M_135519;G4B.M_135520	2	0	0	6	0	No	Sense	0		0	0	0	0	0
chr1	43145153	43156396	FAM183A	+	440585	ENSG00000186973	NM_001101376	family with sequence similarity 183 member A	Yes	Sense	3	G4B.M_16890;G4B.M_16891;G4B.M_16894	0	0	0	2	0	No	Sense	0		0	0	0	0	0
chr12	50326230	50396622	FAM186A	-	121006	ENSG00000185958	NM_001145475	family with sequence similarity 186 member A	Yes	Sense	1	G4B.M_101705	0	0	0	1	0	No	Sense	0		0	0	0	0	0
chr19	35224800	35228729	FAM187B	-	148109	ENSG00000177558	NM_152481	family with sequence similarity 187 member B	Yes	Sense	2	G4B.M_224920;G4B.M_224922	1	0	0	1	0	No	Sense	0		0	0	0	0	0
chrX	104166453	104195902	FAM199X	+	139231	ENSG00000123575	NM_207318	family with sequence similarity 199, X-linked	Yes	Sense	3	G4B.M_469701;G4B.M_469702;G4B.M_469704	0	0	0	2	1	No	Sense	0		0	0	0	0	0
chr7	99546300	99558536	FAM200A	-	221786	ENSG00000221909	NM_145111	family with sequence similarity 200 member A	Yes	Sense	2	G4B.M_407459;G4B.M_407461	0	1	0	0	0	No	Sense	0		0	0	0	0	0
chr9	34889066	34895764	FAM205C	-	100129969	ENSG00000187791	NM_001309427;NM_001375894;NM_001309426	family with sequence similarity 205 member C	Yes	Sense	1	G4B.M_440494	0	0	0	1	0	No	Sense	0		0	0	0	0	0
chr20	56517187	56526152	FAM209A	+	200232	ENSG00000124103	NM_001012971	family with sequence similarity 209 member A	Yes	Sense	1	G4B.M_281603	0	0	0	0	0	No	Sense	0		0	0	0	0	0
chr20	56533246	56536520	FAM209B	+	388799	ENSG00000213714	NM_001013646	family with sequence similarity 209 member B	Yes	Sense	1	G4B.M_281606	1	0	0	0	0	No	Sense	0		0	0	0	0	0
chr17	68535113	68601367	FAM20A	-	54757	ENSG00000108950	NM_017565;NM_001243746	FAM20A golgi associated secretory pathway pseudokinase	Yes	Sense	8	G4B.M_195841;G4B.M_195842;G4B.M_195845;G4B.M_195847;G4B.M_195848;G4B.M_195849;G4B.M_195856;G4B.M_195857	2	0	0	6	0	No	Sense	0		0	0	0	0	0
chr12	110468415	110490385	FAM216A	+	29902	ENSG00000204856	NM_013300	family with sequence similarity 216 member A	Yes	Sense	3	G4B.M_109465;G4B.M_109467;G4B.M_109468	1	0	0	2	0	No	Sense	0		0	0	0	0	0
chr6	4049434	4087344	FAM217A	-	222826	ENSG00000145975	NM_173563	family with sequence similarity 217 member A	Yes	Sense	1	G4B.M_371947	0	0	0	0	0	No	Sense	0		0	0	0	0	0
chr22	38578118	38656629	FAM227A	-	646851	ENSG00000184949	NM_001384271;NM_001013647;NM_001291030;NM_001384270	family with sequence similarity 227 member A	Yes	Sense	7	G4B.M_299925;G4B.M_299927;G4B.M_299929;G4B.M_299930;G4B.M_299935;G4B.M_299937;G4B.M_299939	0	0	0	7	0	No	Sense	0		0	0	0	0	0
chr1	32361270	32364278	FAM229A	-	100128071	ENSG00000225828	NM_001167676	family with sequence similarity 229 member A	Yes	Sense	1	G4B.M_13604	0	0	0	0	1	No	Sense	0		0	0	0	0	0
chr6	112087591	112102790	FAM229B	+	619208	ENSG00000203778	NM_001033564	family with sequence similarity 229 member B	Yes	Sense	1	G4B.M_386087	1	0	0	0	0	No	Sense	0		0	0	0	0	0
chr2	206642487	206649365	FAM237A	+	200726	ENSG00000235118	NM_001102659	family with sequence similarity 237 member A	Yes	Sense	1	G4B.M_262404	1	0	0	0	0	No	Sense	0		0	0	0	0	0
chr9	38694263	38720428	FAM240B	-	110806297	ENSG00000283329	NM_001386811	family with sequence similarity 240 member B	Yes	Sense	4	G4B.M_441438;G4B.M_441439;G4B.M_441440;G4B.M_441441	0	1	0	0	0	No	Sense	0		0	0	0	0	0
chr2	241893988	241902551	FAM240C	-	285095	ENSG00000216921	NM_001382368;NM_001382370;NM_001382369	family with sequence similarity 240 member C	Yes	Sense	5	G4B.M_270045;G4B.M_270046;G4B.M_270050;G4B.M_270051;G4B.M_270052	0	0	0	2	0	No	Sense	0		0	0	0	0	0
chr4	112145454	112195256	FAM241A	+	132720	ENSG00000174749	NM_152400	family with sequence similarity 241 member A	Yes	Sense	1	G4B.M_342971	0	0	0	1	0	No	Sense	0		0	0	0	0	0
chr10	69630247	69633596	FAM241B	+	219738	ENSG00000171224	NM_145306	family with sequence similarity 241 member B	Yes	Sense	1	G4B.M_53695	0	0	0	0	1	No	Sense	0		0	0	0	0	0
chr10	122849078	122879641	FAM24B	-	196792	ENSG00000213185	NM_152644;NM_001204364	family with sequence similarity 24 member B	Yes	Sense	5	G4B.M_64345;G4B.M_64346;G4B.M_64347;G4B.M_64348;G4B.M_64349	0	0	0	3	0	No	Sense	0		0	0	0	0	0
chr19	16185380	16192046	FAM32A	+	26017	ENSG00000105058	NM_014077	family with sequence similarity 32 member A	Yes	Sense	4	G4B.M_220460;G4B.M_220461;G4B.M_220462;G4B.M_220463	0	0	0	4	0	No	Sense	0		0	0	0	0	0
chr7	121348878	121396364	FAM3C	-	10447	ENSG00000196937	NM_001040020;NM_014888	FAM3 metabolism regulating signaling molecule C	Yes	Sense	5	G4B.M_410302;G4B.M_410304;G4B.M_410305;G4B.M_410306;G4B.M_410308	1	1	0	1	0	No	Sense	0		0	0	0	0	0
chrX	34129752	34132314	FAM47A	-	158724	ENSG00000185448	NM_203408	family with sequence similarity 47 member A	Yes	Sense	1	G4B.M_462740	0	0	0	0	0	No	Sense	0		0	0	0	0	0
chrX	154444141	154450654	FAM50A	+	9130	ENSG00000071859	NM_004699	family with sequence similarity 50 member A	Yes	Sense	8	G4B.M_475528;G4B.M_475530;G4B.M_475531;G4B.M_475532;G4B.M_475533;G4B.M_475534;G4B.M_475538;G4B.M_475540	5	0	0	3	0	No	Sense	0		0	0	0	0	0
chr6	3849373	3851320	FAM50B	+	26240	ENSG00000145945	NM_012135	family with sequence similarity 50 member B	Yes	Sense	1	G4B.M_371921	1	0	0	0	0	No	Sense	0		0	0	0	0	0
chr5	138331935	138349729	FAM53C	+	51307;100128966	ENSG00000120709	NM_001135647;NM_016605;NM_001350194;NM_001350195	family with sequence similarity 53 member C	Yes	Sense	5	G4B.M_362250;G4B.M_362251;G4B.M_362253;G4B.M_362254;G4B.M_362255	0	0	1	0	3	No	Sense	0		0	0	0	0	0
chr1	212624474	212626775	FAM71A	+	149647	ENSG00000162771	NM_153606	family with sequence similarity 71 member A	Yes	Sense	1	G4B.M_39669	0	0	0	0	0	No	Sense	0		0	0	0	0	0
chr14	67189393	67228550	FAM71D	+	161142	ENSG00000172717	NM_173526	family with sequence similarity 71 member D	Yes	Sense	1	G4B.M_130753	0	0	0	1	0	No	Sense	0		0	0	0	0	0
chr7	128709061	128731743	FAM71F1	+	84691	ENSG00000135248	NM_001282789;NM_032599;NM_001282788	family with sequence similarity 71 member F1	Yes	Sense	3	G4B.M_411033;G4B.M_411035;G4B.M_411038	0	0	0	2	0	No	Sense	0		0	0	0	0	0
chr11	95768953	95790409	FAM76B	-	143684	ENSG00000077458	NM_144664;NM_001330357	family with sequence similarity 76 member B	Yes	Sense	4	G4B.M_87400;G4B.M_87401;G4B.M_87402;G4B.M_87404	1	2	0	1	0	No	Sense	0		0	0	0	0	0
chr1	166057426	166167001	FAM78B	-	149297	ENSG00000188859	NM_001017961	family with sequence similarity 78 member B	Yes	Sense	15	G4B.M_32335;G4B.M_32336;G4B.M_32339;G4B.M_32343;G4B.M_32345;G4B.M_32347;G4B.M_32348;G4B.M_32349;G4B.M_32357;G4B.M_32359;G4B.M_32361;G4B.M_32362;G4B.M_32363;G4B.M_32365;G4B.M_32368	0	1	0	14	0	No	Sense	0		0	0	0	0	0
chr5	95391366	95450454	FAM81B	+	153643	ENSG00000153347	NM_152548	family with sequence similarity 81 member B	Yes	Sense	3	G4B.M_358300;G4B.M_358301;G4B.M_358302	0	0	0	3	0	No	Sense	0		0	0	0	0	0
chr8	123768439	123815452	FAM91A1	+	157769	ENSG00000176853	NM_001317918;NM_001317917;NM_144963	family with sequence similarity 91 member A1	Yes	Sense	5	G4B.M_431299;G4B.M_431300;G4B.M_431301;G4B.M_431303;G4B.M_431304	0	1	1	4	0	No	Sense	0		0	0	0	0	0
chr2	33583660	33599382	FAM98A	-	25940	ENSG00000119812	NM_001304538;NM_015475	family with sequence similarity 98 member A	Yes	Sense	3	G4B.M_241263;G4B.M_241264;G4B.M_241266	1	0	0	1	1	No	Sense	0		0	0	0	0	0
chr15	38454127	38487710	FAM98B	+	283742	ENSG00000171262	NM_173611	family with sequence similarity 98 member B	Yes	Sense	2	G4B.M_143771;G4B.M_143772	0	0	0	2	0	No	Sense	0		0	0	0	0	0
chr16	89737549	89816657	FANCA	-	2175	ENSG00000187741	NM_000135;NM_001286167;NM_001018112;NM_001351830	FA complementation group A	Yes	Sense	8	G4B.M_176910;G4B.M_176914;G4B.M_176915;G4B.M_176916;G4B.M_176920;G4B.M_176922;G4B.M_176924;G4B.M_176926	0	0	0	8	0	No	Sense	0		0	0	0	0	0
chrX	14835961	14873069	FANCB	-	2187	ENSG00000181544	NM_152633;NM_001324162;NM_001018113	FA complementation group B	Yes	Sense	2	G4B.M_460964;G4B.M_460967	1	0	0	0	0	No	Sense	0		0	0	0	0	0
chr3	10026370	10101932	FANCD2	+	2177	ENSG00000144554	NM_033084;NM_001374254;NM_001374253;NM_001018115;NM_001319984;NM_001374255	FA complementation group D2	Yes	Sense	4	G4B.M_307155;G4B.M_307156;G4B.M_307157;G4B.M_307159	1	0	0	3	0	No	Sense	0		0	0	0	0	0
chr2	58159243	58241372	FANCL	-	55120	ENSG00000115392	NM_018062;NM_001374615;NM_001114636	FA complementation group L	Yes	Sense	2	G4B.M_244139;G4B.M_244140	1	0	0	1	0	No	Sense	0		0	0	0	0	0
chr14	45135930	45200890	FANCM	+	57697	ENSG00000187790	NM_001308134;NM_020937;NM_001308133	FA complementation group M	Yes	Sense	1	G4B.M_128450	0	0	0	0	1	No	Sense	0		0	0	0	0	0
chr2	162170684	162245151	FAP	-	2191	ENSG00000078098	NM_004460;NM_001291807	fibroblast activation protein alpha	Yes	Sense	3	G4B.M_258598;G4B.M_258599;G4B.M_258601	0	0	0	3	0	No	Sense	0		0	0	0	0	0
chr11	13668668	13732346	FAR1	+	84188	ENSG00000197601	NM_032228	fatty acyl-CoA reductase 1	Yes	Sense	4	G4B.M_72765;G4B.M_72766;G4B.M_72768;G4B.M_72770	0	0	0	0	0	No	Sense	0		0	0	0	0	0
chr2	169528508	169573875	FASTKD1	-	79675	ENSG00000138399	NM_001322048;NM_024622;NM_001322046;NM_001322049;NM_001281476	FAST kinase domains 1	Yes	Sense	1	G4B.M_259114	0	0	0	0	1	No	Sense	0		0	0	0	0	0
chr2	206765357	206796189	FASTKD2	+	22868	ENSG00000118246	NM_001136194;NM_001136193;NM_014929	FAST kinase domains 2	Yes	Sense	2	G4B.M_262413;G4B.M_262414	0	0	0	2	0	No	Sense	0		0	0	0	0	0
chrX	151716035	151723194	FATE1	+	89885	ENSG00000147378	NM_033085	fetal and adult testis expressed 1	Yes	Sense	3	G4B.M_474291;G4B.M_474292;G4B.M_474293	1	0	0	2	0	No	Sense	0		0	0	0	0	0
chr11	65120630	65122177	FAU	-	2197	ENSG00000149806	NM_001997	FAU ubiquitin like and ribosomal protein S30 fusion	Yes	Sense	2	G4B.M_80547;G4B.M_80549	0	0	0	0	1	No	Sense	0		0	0	0	0	0
chr5	154818492	154859252	FAXDC2	-	10826	ENSG00000170271	NM_032385	fatty acid hydroxylase domain containing 2	Yes	Sense	2	G4B.M_365496;G4B.M_365498	0	0	0	2	0	No	Sense	0		0	0	0	0	0
chr5	128257909	128659185	FBN2	-	2201	ENSG00000138829	NM_001999	fibrillin 2	Yes	Sense	17	G4B.M_360550;G4B.M_360551;G4B.M_360552;G4B.M_360553;G4B.M_360558;G4B.M_360559;G4B.M_360560;G4B.M_360562;G4B.M_360563;G4B.M_360567;G4B.M_360568;G4B.M_360569;G4B.M_360571;G4B.M_360572;G4B.M_360573;G4B.M_360576;G4B.M_360580	0	0	1	16	0	No	Sense	0		0	0	0	0	0
chr15	63597353	63602428	FBXL22	+	283807	ENSG00000197361	NM_203373;NM_001367807;NM_001367809;NM_001367808	F-box and leucine rich repeat protein 22	Yes	Sense	6	G4B.M_147298;G4B.M_147299;G4B.M_147300;G4B.M_147301;G4B.M_147303;G4B.M_147306	1	0	0	1	3	No	Sense	0		0	0	0	0	0
chr6	98868535	98948006	FBXL4	-	26235	ENSG00000112234	NM_012160;NM_001278716	F-box and leucine rich repeat protein 4	Yes	Sense	1	G4B.M_384689	0	0	0	0	0	No	Sense	0		0	0	0	0	0
chr8	144355431	144359376	FBXL6	-	26233	ENSG00000182325	NM_012162;NM_024555	F-box and leucine rich repeat protein 6	Yes	Sense	5	G4B.M_436909;G4B.M_436911;G4B.M_436913;G4B.M_436914;G4B.M_436917	1	0	0	2	0	No	Sense	0		0	0	0	0	0
chr16	67159932	67164570	FBXL8	+	55336	ENSG00000135722	NM_018378	F-box and leucine rich repeat protein 8	Yes	Sense	2	G4B.M_170483;G4B.M_170489	1	0	0	0	0	No	Sense	0		0	0	0	0	0
chr12	117141991	117190471	FBXO21	-	23014	ENSG00000135108	NM_015002;NM_033624	F-box protein 21	Yes	Sense	6	G4B.M_111187;G4B.M_111188;G4B.M_111189;G4B.M_111190;G4B.M_111191;G4B.M_111192	1	0	1	4	0	No	Sense	0		0	0	0	0	0
chr1	224114111	224162047	FBXO28	+	23219	ENSG00000143756	NM_015176;NM_001136115	F-box protein 28	Yes	Sense	1	G4B.M_41073	0	0	0	1	0	No	Sense	0		0	0	0	0	0
chr6	145793502	145814795	FBXO30	-	84085	ENSG00000118496	NM_001348092;NM_032145	F-box protein 30	Yes	Sense	1	G4B.M_388675	0	0	0	0	0	No	Sense	0		0	0	0	0	0
chr14	55271344	55370053	FBXO34	+	55030	ENSG00000178974	NM_017943;NM_152231	F-box protein 34	Yes	Sense	5	G4B.M_129326;G4B.M_129329;G4B.M_129332;G4B.M_129334;G4B.M_129338	0	1	0	1	0	No	Sense	0		0	0	0	0	0
chr2	229922302	230013119	FBXO36	+	130888	ENSG00000153832	NM_174899	F-box protein 36	Yes	Sense	4	G4B.M_265643;G4B.M_265646;G4B.M_265647;G4B.M_265652	0	0	0	4	0	No	Sense	0		0	0	0	0	0
chr17	6776215	6797101	FBXO39	+	162517	ENSG00000177294	NM_153230	F-box protein 39	Yes	Sense	3	G4B.M_179709;G4B.M_179710;G4B.M_179711	2	0	0	0	0	No	Sense	0		0	0	0	0	0
chr1	16246840	16352480	FBXO42	-	54455	ENSG00000037637	NM_018994	F-box protein 42	Yes	Sense	6	G4B.M_7432;G4B.M_7434;G4B.M_7437;G4B.M_7438;G4B.M_7439;G4B.M_7441	2	0	0	2	0	No	Sense	0		0	0	0	0	0
chr1	11654375	11663327	FBXO44	+	93611	ENSG00000132879	NM_183412;NM_001330355;NM_001304791;NM_033182;NM_001304790;NM_183413;NM_001014765	F-box protein 44	Yes	Sense	3	G4B.M_5941;G4B.M_5943;G4B.M_5946	0	0	0	0	1	No	Sense	0		0	0	0	0	0
chr3	196568611	196589059	FBXO45	+	200933	ENSG00000174013	NM_001105573	F-box protein 45	Yes	Sense	2	G4B.M_330702;G4B.M_330703	0	1	1	0	0	No	Sense	0		0	0	0	0	0
chr17	38936432	38967403	FBXO47	-	494188	ENSG00000204952	NM_001008777	F-box protein 47	Yes	Sense	1	G4B.M_187775	0	0	0	1	0	No	Sense	0		0	0	0	0	0
chr4	174236658	174283667	FBXO8	-	26269	ENSG00000164117	NM_012180	F-box protein 8	Yes	Sense	4	G4B.M_347225;G4B.M_347226;G4B.M_347228;G4B.M_347229	1	0	0	1	0	No	Sense	0		0	0	0	0	0
chr17	18744026	18779349	FBXW10	+	10517	ENSG00000171931	NM_001267585;NM_001267586	F-box and WD repeat domain containing 10	Yes	Sense	1	G4B.M_183123	0	0	0	1	0	No	Sense	0		0	0	0	0	0
chr3	48372219	48401259	FBXW12	+	285231	ENSG00000164049	NM_207102;NM_001159927;NM_001159929	F-box and WD repeat domain containing 12	Yes	Sense	1	G4B.M_313315	0	0	0	0	0	No	Sense	0		0	0	0	0	0
chr12	116910950	117031148	FBXW8	+	26259	ENSG00000174989	NM_153348;NM_012174	F-box and WD repeat domain containing 8	Yes	Sense	13	G4B.M_111110;G4B.M_111111;G4B.M_111113;G4B.M_111114;G4B.M_111115;G4B.M_111116;G4B.M_111117;G4B.M_111120;G4B.M_111121;G4B.M_111122;G4B.M_111123;G4B.M_111124;G4B.M_111126	0	0	1	12	0	No	Sense	0		0	0	0	0	0
chr19	54874235	54891420	FCAR	+	2204	ENSG00000186431	NM_133273;NM_002000;NM_133269;NM_133271;NM_133277;NM_133272;NM_133274;NM_133278	Fc fragment of IgA receptor	Yes	Sense	2	G4B.M_233147;G4B.M_233148	0	0	0	2	0	No	Sense	0		0	0	0	0	0
chr1	159289714	159308224	FCER1A	+	2205	ENSG00000179639	NM_002001;NM_001387280;NM_001387282;NM_001387281	Fc fragment of IgE receptor Ia	Yes	Sense	2	G4B.M_30986;G4B.M_30987	0	0	0	1	0	No	Sense	0		0	0	0	0	0
chr1	161505430	161524013	FCGR2A	+	2212	ENSG00000143226	NM_021642;NM_001375297;NM_001136219;NM_001375296	Fc fragment of IgG receptor IIa	Yes	Sense	6	G4B.M_31673;G4B.M_31675;G4B.M_31676;G4B.M_31677;G4B.M_31678;G4B.M_31679	0	0	0	6	0	No	Sense	0		0	0	0	0	0
chr1	161541759	161550737	FCGR3A	-	2214	ENSG00000203747	NM_001329120;NM_001329122;NM_000569;NM_001127595;NM_001127593;NM_001386450;NM_001127596;NM_001127592	Fc fragment of IgG receptor IIIa	Yes	Sense	5	G4B.M_31689;G4B.M_31691;G4B.M_31692;G4B.M_31695;G4B.M_31696	2	1	0	0	1	No	Sense	0		0	0	0	0	0
chr1	161623196	161631963	FCGR3B	-	2215	ENSG00000162747	NM_001244753;NM_000570;NM_001271036;NM_001271037;NM_001271035	Fc fragment of IgG receptor IIIb	Yes	Sense	2	G4B.M_31719;G4B.M_31725	1	0	0	0	1	No	Sense	0		0	0	0	0	0
chr5	72956041	73090522	FCHO2	+	115548	ENSG00000157107	NM_138782;NM_001146032	FCH and mu domain containing endocytic adaptor 2	Yes	Sense	4	G4B.M_356325;G4B.M_356326;G4B.M_356327;G4B.M_356328	0	0	0	4	0	No	Sense	0		0	0	0	0	0
chr1	157573747	157598085	FCRL4	-	83417	ENSG00000163518	NM_031282	Fc receptor like 4	Yes	Sense	2	G4B.M_30737;G4B.M_30739	0	0	0	2	0	No	Sense	0		0	0	0	0	0
chr19	10310045	10316015	FDX2	-	112812	ENSG00000267673	NM_001031734	ferredoxin 2	Yes	Sense	1	G4B.M_218136	1	0	0	0	0	No	Sense	0		0	0	0	0	0
chr11	111874056	111881243	FDXACB1	-	91893	ENSG00000255561	NM_138378	ferredoxin-fold anticodon binding domain containing 1	Yes	Sense	1	G4B.M_88528	0	0	0	1	0	No	Sense	0		0	0	0	0	0
chr19	4791734	4801273	FEM1A	+	55527	ENSG00000141965	NM_018708	fem-1 homolog A	Yes	Sense	1	G4B.M_215858	0	0	0	0	1	No	Sense	0		0	0	0	0	0
chr15	68277745	68295862	FEM1B	+	10116	ENSG00000169018	NM_015322	fem-1 homolog B	Yes	Sense	3	G4B.M_148493;G4B.M_148495;G4B.M_148497	1	1	0	0	1	No	Sense	0		0	0	0	0	0
chr14	52857268	52952435	FERMT2	-	10979	ENSG00000073712	NM_006832;NM_001135000;NM_001134999	fermitin family member 2	Yes	Sense	5	G4B.M_129030;G4B.M_129034;G4B.M_129038;G4B.M_129040;G4B.M_129041	0	0	0	3	0	No	Sense	0		0	0	0	0	0
chr7	122301303	122310691	FEZF1	-	389549	ENSG00000128610	NM_001024613;NM_001160264	FEZ family zinc finger 1	Yes	Sense	3	G4B.M_410376;G4B.M_410377;G4B.M_410379	0	1	0	0	0	No	Sense	0		0	0	0	0	0
chr19	35443907	35451767	FFAR2	+	2867	ENSG00000126262	NM_005306;NM_001370087	free fatty acid receptor 2	Yes	Sense	2	G4B.M_225035;G4B.M_225036	0	0	0	0	0	No	Sense	0		0	0	0	0	0
chr5	44300247	44389706	FGF10	-	2255	ENSG00000070193	NM_004465	fibroblast growth factor 10	Yes	Sense	4	G4B.M_354107;G4B.M_354109;G4B.M_354111;G4B.M_354112	0	1	0	2	1	No	Sense	0		0	0	0	0	0
chr3	192139390	192767764	FGF12	-	2257	ENSG00000114279	NM_004113;NM_001377294;NM_001377293;NM_021032;NM_001377292	fibroblast growth factor 12	Yes	Sense	22	G4B.M_329744;G4B.M_329745;G4B.M_329747;G4B.M_329751;G4B.M_329752;G4B.M_329753;G4B.M_329755;G4B.M_329757;G4B.M_329762;G4B.M_329763;G4B.M_329764;G4B.M_329765;G4B.M_329767;G4B.M_329768;G4B.M_329769;G4B.M_329774;G4B.M_329776;G4B.M_329777;G4B.M_329778;G4B.M_329779;G4B.M_329781;G4B.M_329782	0	0	0	22	0	No	Sense	0		0	0	0	0	0
chrX	77447389	77457278	FGF16	+	8823	ENSG00000196468	NM_003868	fibroblast growth factor 16	Yes	Sense	3	G4B.M_468184;G4B.M_468187;G4B.M_468189	0	1	0	2	0	No	Sense	0		0	0	0	0	0
chr4	122826708	122898236	FGF2	+	2247	ENSG00000138685	NM_002006;NM_001361665	fibroblast growth factor 2	Yes	Sense	8	G4B.M_343611;G4B.M_343612;G4B.M_343613;G4B.M_343614;G4B.M_343615;G4B.M_343616;G4B.M_343617;G4B.M_343621	0	2	0	6	0	No	Sense	0		0	0	0	0	0
chr8	16992181	17002345	FGF20	-	26281	ENSG00000078579	NM_019851	fibroblast growth factor 20	Yes	Sense	1	G4B.M_420130	0	0	0	1	0	No	Sense	0		0	0	0	0	0
chr12	4368227	4379712	FGF23	-	8074	ENSG00000118972	NM_020638	fibroblast growth factor 23	Yes	Sense	1	G4B.M_96349	0	0	0	0	1	No	Sense	0		0	0	0	0	0
chr4	80266639	80336680	FGF5	+	2250	ENSG00000138675	NM_004464;NM_033143	fibroblast growth factor 5	Yes	Sense	7	G4B.M_340697;G4B.M_340698;G4B.M_340699;G4B.M_340700;G4B.M_340702;G4B.M_340703;G4B.M_340704	0	0	0	3	0	No	Sense	0		0	0	0	0	0
chr15	49423237	49488775	FGF7	+	2252	ENSG00000140285	NM_002009	fibroblast growth factor 7	Yes	Sense	3	G4B.M_145555;G4B.M_145556;G4B.M_145557	0	0	0	3	0	No	Sense	0		0	0	0	0	0
chr4	15935577	15938740	FGFBP1	-	9982	ENSG00000137440	NM_005130	fibroblast growth factor binding protein 1	Yes	Sense	1	G4B.M_336072	0	0	1	0	0	No	Sense	0		0	0	0	0	0
chr4	15960245	15969309	FGFBP2	-	83888	ENSG00000137441	NM_031950	fibroblast growth factor binding protein 2	Yes	Sense	2	G4B.M_336076;G4B.M_336077	0	0	0	0	0	No	Sense	0		0	0	0	0	0
chr10	91906584	91909486	FGFBP3	-	143282	ENSG00000174721	NM_152429	fibroblast growth factor binding protein 3	Yes	Sense	1	G4B.M_58322	0	0	0	0	0	No	Sense	0		0	0	0	0	0
chr11	26994112	26997087	FIBIN	+	387758	ENSG00000176971	NM_203371	fin bud initiation factor homolog	Yes	Sense	1	G4B.M_74353	0	0	0	0	1	No	Sense	0		0	0	0	0	0
chr11	65883740	65888531	FIBP	-	9158	ENSG00000172500	NM_004214;NM_198897	FGF1 intracellular binding protein	Yes	Sense	3	G4B.M_81034;G4B.M_81036;G4B.M_81037	2	0	0	1	0	No	Sense	0		0	0	0	0	0
chr2	70777310	70790643	FIGLA	-	344018	ENSG00000183733	NM_001004311	folliculogenesis specific bHLH transcription factor	Yes	Sense	2	G4B.M_245839;G4B.M_245840	0	0	0	2	0	No	Sense	0		0	0	0	0	0
chr7	50444128	50542535	FIGNL1	-	63979	ENSG00000132436	NM_001346561;NM_022116;NM_001042762;NM_001346564;NM_001346560;NM_001346559;NM_001346563;NM_001287492;NM_001346558;NM_001346565;NM_001287495;NM_001287494;NM_001287496;NM_001287493;NM_001346562	fidgetin like 1	Yes	Sense	12	G4B.M_401721;G4B.M_401722;G4B.M_401723;G4B.M_401725;G4B.M_401727;G4B.M_401728;G4B.M_401729;G4B.M_401730;G4B.M_401731;G4B.M_401732;G4B.M_401734;G4B.M_401737	1	0	0	9	0	No	Sense	0		0	0	0	0	0
chr3	99828811	100114513	FILIP1L	-	11259	ENSG00000168386	NM_001387852;NM_001387850;NM_182909;NM_001282793;NM_001282794;NM_001042459;NM_014890;NM_001370247	filamin A interacting protein 1 like	Yes	Sense	9	G4B.M_319007;G4B.M_319008;G4B.M_319014;G4B.M_319015;G4B.M_319016;G4B.M_319022;G4B.M_319024;G4B.M_319026;G4B.M_319027	0	0	0	5	0	No	Sense	0		0	0	0	0	0
chr4	53377641	53460862	FIP1L1	+	81608	ENSG00000145216	NM_001376744;NM_001376745;NM_001376766;NM_030917;NM_001376759;NM_001376765;NM_001376746;NM_001376761;NM_001376748;NM_001376749;NM_001376752;NM_001376747;NM_001376753;NM_001376754;NM_001376756;NM_001376751;NM_001376785;NM_001376772;NM_001376755;NM_001376750;NM_001376776;NM_001134937;NM_001376769;NM_001376758;NM_001376760;NM_001376762;NM_001376764;NM_001376784;NM_001376771;NM_001376786;NM_001376774…	factor interacting with PAPOLA and CPSF1	Yes	Sense	2	G4B.M_338899;G4B.M_338901	0	1	0	1	0	No	Sense	0		0	0	0	0	0
chr7	101239458	101252316	FIS1	-	51024	ENSG00000214253	NM_016068	fission, mitochondrial 1	Yes	Sense	4	G4B.M_408267;G4B.M_408269;G4B.M_408270;G4B.M_408273	0	0	0	2	1	No	Sense	0		0	0	0	0	0
chr14	24130659	24132849	FITM1	+	161247	ENSG00000139914	NM_203402	fat storage inducing transmembrane protein 1	Yes	Sense	4	G4B.M_126903;G4B.M_126904;G4B.M_126905;G4B.M_126906	0	2	0	1	0	No	Sense	0		0	0	0	0	0
chr20	44302840	44311202	FITM2	-	128486	ENSG00000197296	NM_001080472	fat storage inducing transmembrane protein 2	Yes	Sense	1	G4B.M_278674	0	0	0	1	0	No	Sense	0		0	0	0	0	0
chr19	55591376	55601970	FIZ1	-	84922	ENSG00000179943	NM_032836	FLT3 interacting zinc finger 1	Yes	Sense	9	G4B.M_233662;G4B.M_233663;G4B.M_233664;G4B.M_233665;G4B.M_233666;G4B.M_233667;G4B.M_233670;G4B.M_233672;G4B.M_233673	3	5	0	1	0	No	Sense	0		0	0	0	0	0
chr11	35618460	35620865	FJX1	+	24147	ENSG00000179431	NM_014344	four-jointed box kinase 1	Yes	Sense	1	G4B.M_75334	0	0	0	0	1	No	Sense	0		0	0	0	0	0
chr9	113161006	113221318	FKBP15	-	23307	ENSG00000119321	NM_015258	FKBP prolyl isomerase family member 15	Yes	Sense	7	G4B.M_449034;G4B.M_449035;G4B.M_449036;G4B.M_449039;G4B.M_449040;G4B.M_449041;G4B.M_449042	0	0	1	4	3	No	Sense	0		0	0	0	0	0
chr14	45115599	45135319	FKBP3	-	2287	ENSG00000100442	NM_002013	FKBP prolyl isomerase 3	Yes	Sense	2	G4B.M_128446;G4B.M_128447	0	0	0	1	0	No	Sense	0		0	0	0	0	0
chr2	178463664	178478600	FKBP7	-	51661	ENSG00000079150	NM_181342;NM_001135212	FKBP prolyl isomerase 7	Yes	Sense	2	G4B.M_260245;G4B.M_260246	1	0	0	1	0	No	Sense	0		0	0	0	0	0
chr9	105558122	105653820	FKTN	+	2218	ENSG00000106692	NM_001351502;NM_001351497;NM_001351499;NM_001351496;NM_001351500;NM_001079802;NM_006731;NM_001351501;NM_001351498;NM_001198963	fukutin	Yes	Sense	3	G4B.M_448072;G4B.M_448073;G4B.M_448076	0	0	0	1	0	No	Sense	0		0	0	0	0	0
chr1	152302165	152325239	FLG	-	2312	ENSG00000143631	NM_002016	filaggrin	Yes	Sense	1	G4B.M_28653	0	0	0	0	0	No	Sense	0		0	0	0	0	0
chr14	85530144	85654428	FLRT2	+	23768	ENSG00000185070	NM_001346144;NM_013231;NM_001346146;NM_001346145;NM_001346143	fibronectin leucine rich transmembrane protein 2	Yes	Sense	9	G4B.M_133964;G4B.M_133966;G4B.M_133967;G4B.M_133968;G4B.M_133973;G4B.M_133974;G4B.M_133975;G4B.M_133978;G4B.M_133979	1	0	0	0	0	No	Sense	0		0	0	0	0	0
chr19	49474207	49486231	FLT3LG	+	2323	ENSG00000090554	NM_001204502;NM_001459;NM_001278638;NM_001278637;NM_001204503	fms related receptor tyrosine kinase 3 ligand	Yes	Sense	8	G4B.M_230853;G4B.M_230854;G4B.M_230855;G4B.M_230856;G4B.M_230857;G4B.M_230858;G4B.M_230859;G4B.M_230861	0	0	0	1	0	No	Sense	0		0	0	0	0	0
chr14	75578620	75663214	FLVCR2	+	55640	ENSG00000119686	NM_017791;NM_001195283	FLVCR heme transporter 2	Yes	Sense	18	G4B.M_132579;G4B.M_132580;G4B.M_132581;G4B.M_132582;G4B.M_132583;G4B.M_132584;G4B.M_132585;G4B.M_132587;G4B.M_132588;G4B.M_132590;G4B.M_132591;G4B.M_132592;G4B.M_132593;G4B.M_132594;G4B.M_132595;G4B.M_132596;G4B.M_132597;G4B.M_132599	1	0	0	14	2	No	Sense	0		0	0	0	0	0
chr1	171248471	171285978	FMO1	+	2326	ENSG00000010932	NM_001282693;NM_002021;NM_001282692;NM_001282694	flavin containing dimethylaniline monoxygenase 1	Yes	Sense	3	G4B.M_33059;G4B.M_33060;G4B.M_33061	0	0	0	3	0	No	Sense	0		0	0	0	0	0
chr1	171090901	171117819	FMO3	+	2328	ENSG00000007933	NM_001002294;NM_001319174;NM_001319173;NM_006894	flavin containing dimethylaniline monoxygenase 3	Yes	Sense	1	G4B.M_33048	0	0	0	1	0	No	Sense	0		0	0	0	0	0
chr1	171314183	171342084	FMO4	+	2329	ENSG00000076258	NM_002022	flavin containing dimethylaniline monoxygenase 4	Yes	Sense	3	G4B.M_33068;G4B.M_33069;G4B.M_33072	0	0	0	3	0	No	Sense	0		0	0	0	0	0
chr1	203340628	203351758	FMOD	-	2331	ENSG00000122176	NM_002023	fibromodulin	Yes	Sense	4	G4B.M_37115;G4B.M_37116;G4B.M_37117;G4B.M_37118	0	0	0	3	0	No	Sense	0		0	0	0	0	0
chr1	93448118	93554661	FNBP1L	+	54874	ENSG00000137942	NM_001024948;NM_001164473;NM_017737	formin binding protein 1 like	Yes	Sense	7	G4B.M_23516;G4B.M_23517;G4B.M_23518;G4B.M_23519;G4B.M_23520;G4B.M_23522;G4B.M_23523	0	0	0	6	1	No	Sense	0		0	0	0	0	0
chr11	47716494	47767443	FNBP4	-	23360	ENSG00000109920	NM_015308;NM_001318339	formin binding protein 4	Yes	Sense	4	G4B.M_77392;G4B.M_77393;G4B.M_77394;G4B.M_77395	1	0	1	2	0	No	Sense	0		0	0	0	0	0
chr1	108712908	108742749	FNDC7	+	163479	ENSG00000143107	NM_001144937	fibronectin type III domain containing 7	Yes	Sense	6	G4B.M_24599;G4B.M_24601;G4B.M_24602;G4B.M_24603;G4B.M_24604;G4B.M_24607	0	0	0	6	0	No	Sense	0		0	0	0	0	0
chr4	158769026	158908050	FNIP2	+	57600	ENSG00000052795	NM_020840;NM_001346043;NM_001366843;NM_001323916	folliculin interacting protein 2	Yes	Sense	11	G4B.M_346294;G4B.M_346295;G4B.M_346296;G4B.M_346298;G4B.M_346300;G4B.M_346301;G4B.M_346302;G4B.M_346304;G4B.M_346305;G4B.M_346306;G4B.M_346307	0	0	1	10	0	No	Sense	0		0	0	0	0	0
chr8	43034194	43085788	FNTA	+	2339	ENSG00000168522	NM_002027	farnesyltransferase, CAAX box, alpha	Yes	Sense	4	G4B.M_424495;G4B.M_424497;G4B.M_424499;G4B.M_424500	1	0	0	2	0	No	Sense	0		0	0	0	0	0
chr11	49145092	49208638	FOLH1	-	2346	ENSG00000086205	NM_001193473;NM_004476;NM_001351236;NM_001014986;NM_001193471;NM_001193472	folate hydrolase 1	Yes	Sense	3	G4B.M_77505;G4B.M_77506;G4B.M_77507	0	0	0	2	0	No	Sense	0		0	0	0	0	0
chr16	86510527	86515422	FOXF1	+	2294	ENSG00000103241	NM_001451	forkhead box F1	Yes	Sense	1	G4B.M_174967	0	0	0	1	0	No	Sense	0		0	0	0	0	0
chr6	1389576	1395603	FOXF2	+	2295	ENSG00000137273	NM_001452	forkhead box F2	Yes	Sense	4	G4B.M_371263;G4B.M_371264;G4B.M_371266;G4B.M_371267	2	0	0	2	0	No	Sense	0		0	0	0	0	0
chr8	144473412	144475849	FOXH1	-	8928	ENSG00000160973	NM_003923	forkhead box H1	Yes	Sense	2	G4B.M_437044;G4B.M_437046	1	0	0	1	0	No	Sense	0		0	0	0	0	0
chr2	88446787	88452693	FOXI3	-	344167	ENSG00000214336	NM_001135649	forkhead box I3	Yes	Sense	3	G4B.M_248563;G4B.M_248564;G4B.M_248565	0	0	0	2	0	No	Sense	0		0	0	0	0	0
chr17	76136333	76141245	FOXJ1	-	2302	ENSG00000129654	NM_001454	forkhead box J1	Yes	Sense	9	G4B.M_198128;G4B.M_198131;G4B.M_198135;G4B.M_198136;G4B.M_198139;G4B.M_198140;G4B.M_198141;G4B.M_198142;G4B.M_198144	3	1	0	2	1	No	Sense	0		0	0	0	0	0
chr16	86576368	86583478	FOXL1	+	2300	ENSG00000176678	NM_005250	forkhead box L1	Yes	Sense	3	G4B.M_174992;G4B.M_174995;G4B.M_174997	1	0	0	0	1	No	Sense	0		0	0	0	0	0
chr12	2857680	2877174	FOXM1	-	2305	ENSG00000111206	NM_202002;NM_001243089;NM_202003;NM_021953;NM_001243088	forkhead box M1	Yes	Sense	1	G4B.M_95782	0	0	0	0	0	No	Sense	0		0	0	0	0	0
chr17	18667629	18682314	FOXO3B	-	2310	ENSG00000240445	NM_001368135;NM_001368134	forkhead box O3B	Yes	Sense	5	G4B.M_183108;G4B.M_183109;G4B.M_183110;G4B.M_183111;G4B.M_183112	0	0	0	2	0	No	Sense	0		0	0	0	0	0
chr6	1312098	1314758	FOXQ1	+	94234	ENSG00000164379	NM_033260	forkhead box Q1	Yes	Sense	2	G4B.M_371235;G4B.M_371236	1	0	0	0	0	No	Sense	0		0	0	0	0	0
chr22	36487190	36507043	FOXRED2	-	80020	ENSG00000100350	NM_001363042;NM_001102371;NM_001363041;NM_024955	FAD dependent oxidoreductase domain containing 2	Yes	Sense	2	G4B.M_298602;G4B.M_298604	0	0	0	2	0	No	Sense	0		0	0	0	0	0
chr1	74198238	74234086	FPGT	+	8790	ENSG00000254685	NM_003838;NM_001199329;NM_001199328	fucose-1-phosphate guanylyltransferase	Yes	Sense	2	G4B.M_21953;G4B.M_21954	1	0	0	0	0	No	Sense	0		0	0	0	0	0
chr19	51745172	51804110	FPR1	-	2357	ENSG00000171051	NM_001193306;NM_002029	formyl peptide receptor 1	Yes	Sense	7	G4B.M_232351;G4B.M_232352;G4B.M_232355;G4B.M_232356;G4B.M_232357;G4B.M_232358;G4B.M_232360	0	0	0	0	0	No	Sense	0		0	0	0	0	0
chr19	51752026	51770531	FPR2	+	2358	ENSG00000171049	NM_001005738;NM_001462	formyl peptide receptor 2	Yes	Sense	2	G4B.M_232353;G4B.M_232354	0	1	0	0	0	No	Sense	0		0	0	0	0	0
chr19	51795157	51826190	FPR3	+	2359	ENSG00000187474	NM_002030	formyl peptide receptor 3	Yes	Sense	4	G4B.M_232359;G4B.M_232361;G4B.M_232362;G4B.M_232363	0	0	0	0	0	No	Sense	0		0	0	0	0	0
chr10	93667883	93702592	FRA10AC1	-	118924	ENSG00000148690	NM_001347714;NM_145246;NM_001347715;NM_001347713;NM_001347712	FRA10A associated CGG repeat 1	Yes	Sense	1	G4B.M_58554	1	0	0	0	0	No	Sense	0		0	0	0	0	0
chr10	97332497	97334729	FRAT2	-	23401	ENSG00000181274	NM_012083	FRAT regulator of WNT signaling pathway 2	Yes	Sense	1	G4B.M_59163	1	0	0	0	0	No	Sense	0		0	0	0	0	0
chr4	143577302	143700675	FREM3	-	166752	ENSG00000183090	NM_001168235	FRAS1 related extracellular matrix 3	Yes	Sense	2	G4B.M_344881;G4B.M_344882	0	0	1	1	0	No	Sense	0		0	0	0	0	0
chr6	115931149	116060891	FRK	-	2444	ENSG00000111816	NM_002031	fyn related Src family tyrosine kinase	Yes	Sense	5	G4B.M_386298;G4B.M_386299;G4B.M_386300;G4B.M_386301;G4B.M_386302	0	0	0	4	1	No	Sense	0		0	0	0	0	0
chr1	99703970	99766635	FRRS1	-	391059	ENSG00000156869	NM_001361041;NM_001013660	ferric chelate reductase 1	Yes	Sense	5	G4B.M_24110;G4B.M_24111;G4B.M_24112;G4B.M_24113;G4B.M_24114	0	0	0	2	2	No	Sense	0		0	0	0	0	0
chr8	94378377	94436952	FSBP	-	100861412	ENSG00000265817	NM_001256141	fibrinogen silencer binding protein	Yes	Sense	4	G4B.M_428631;G4B.M_428632;G4B.M_428633;G4B.M_428634	0	0	0	3	0	No	Sense	0		0	0	0	0	0
chr15	82755362	82806070	FSD2	-	123722	ENSG00000186628	NM_001007122;NM_001281806;NM_001281805	fibronectin type III and SPRY domain containing 2	Yes	Sense	5	G4B.M_152947;G4B.M_152949;G4B.M_152952;G4B.M_152954;G4B.M_152955	0	0	0	2	0	No	Sense	0		0	0	0	0	0
chr2	185738804	185833290	FSIP2	+	401024	ENSG00000188738	NM_173651	fibrous sheath interacting protein 2	Yes	Sense	1	G4B.M_260639	1	0	0	0	0	No	Sense	0		0	0	0	0	0
chr3	120392293	120450993	FSTL1	-	11167	ENSG00000163430	NM_007085	follistatin like 1	Yes	Sense	9	G4B.M_320535;G4B.M_320536;G4B.M_320537;G4B.M_320542;G4B.M_320543;G4B.M_320544;G4B.M_320545;G4B.M_320546;G4B.M_320547	5	0	0	3	1	No	Sense	0		0	0	0	0	0
chr16	53701692	54158512	FTO	+	79068	ENSG00000140718	NM_001363905;NM_001363891;NM_001363898;NM_001363899;NM_001363894;NM_001363988;NM_001363896;NM_001363903;NM_001363900;NM_001363901;NM_001363897;NM_001080432	FTO alpha-ketoglutarate dependent dioxygenase	Yes	Sense	25	G4B.M_168011;G4B.M_168013;G4B.M_168017;G4B.M_168018;G4B.M_168024;G4B.M_168025;G4B.M_168026;G4B.M_168029;G4B.M_168030;G4B.M_168038;G4B.M_168039;G4B.M_168040;G4B.M_168041;G4B.M_168042;G4B.M_168043;G4B.M_168045;G4B.M_168046;G4B.M_168047;G4B.M_168048;G4B.M_168050;G4B.M_168053;G4B.M_168054;G4B.M_168056;G4B.M_168057;G4B.M_168058	0	0	0	18	3	No	Sense	0		0	0	0	0	0
chr17	63819433	63830012	FTSJ3	-	117246	ENSG00000108592	NM_017647	FtsJ RNA 2'-O-methyltransferase 3	Yes	Sense	2	G4B.M_194845;G4B.M_194846	0	0	0	2	0	No	Sense	0		0	0	0	0	0
chr1	77944055	77979110	FUBP1	-	8880	ENSG00000162613	NM_001376056;NM_001376057;NM_003902;NM_001376055;NM_001303433	far upstream element binding protein 1	Yes	Sense	1	G4B.M_22245	0	0	0	1	0	No	Sense	0		0	0	0	0	0
chr1	23845077	23868290	FUCA1	-	2517	ENSG00000179163	NM_000147	alpha-L-fucosidase 1	Yes	Sense	2	G4B.M_10554;G4B.M_10555	0	0	0	2	0	No	Sense	0		0	0	0	0	0
chr6	143494812	143511720	FUCA2	-	2519	ENSG00000001036	NM_032020	alpha-L-fucosidase 2	Yes	Sense	1	G4B.M_388454	1	0	0	0	0	No	Sense	0		0	0	0	0	0
chrX	155025980	155060304	FUNDC2	+	65991	ENSG00000165775	NM_023934	FUN14 domain containing 2	Yes	Sense	1	G4B.M_475725	0	0	0	1	0	No	Sense	0		0	0	0	0	0
chr10	73772276	73780251	FUT11	+	170384	ENSG00000196968	NM_173540;NM_001284194	fucosyltransferase 11	Yes	Sense	3	G4B.M_55128;G4B.M_55129;G4B.M_55130	2	0	0	0	0	No	Sense	0		0	0	0	0	0
chr19	5842888	5851474	FUT3	-	2525	ENSG00000171124	NM_000149;NM_001382745;NM_001097641;NM_001382749;NM_001382750;NM_001097640;NM_001382748;NM_001374740;NM_001097639;NM_001382744;NM_001382747;NM_001382746	fucosyltransferase 3 (Lewis blood group)	Yes	Sense	4	G4B.M_216429;G4B.M_216430;G4B.M_216431;G4B.M_216433	1	0	0	0	0	No	Sense	0		0	0	0	0	0
chr19	5830408	5839722	FUT6	-	2528	ENSG00000156413	NM_000150;NM_001381956;NM_001369504;NM_001369505;NM_001369502;NM_001040701;NM_001381955;NM_001381957;NM_001381959;NM_001381958	fucosyltransferase 6	Yes	Sense	1	G4B.M_216426	0	1	0	0	0	No	Sense	0		0	0	0	0	0
chr9	137030174	137032088	FUT7	-	2529	ENSG00000180549	NM_004479	fucosyltransferase 7	Yes	Sense	9	G4B.M_458156;G4B.M_458157;G4B.M_458158;G4B.M_458160;G4B.M_458161;G4B.M_458162;G4B.M_458163;G4B.M_458164;G4B.M_458165	3	0	0	3	3	No	Sense	0		0	0	0	0	0
chr3	180868141	180982753	FXR1	+	8087	ENSG00000114416	NM_005087;NM_001013439;NM_001363882;NM_001013438	FMR1 autosomal homolog 1	Yes	Sense	3	G4B.M_328139;G4B.M_328144;G4B.M_328145	0	0	0	2	0	No	Sense	0		0	0	0	0	0
chr3	197737179	197787596	FYTTD1	+	84248	ENSG00000122068	NM_001011537;NM_032288	forty-two-three domain containing 1	Yes	Sense	5	G4B.M_330925;G4B.M_330926;G4B.M_330928;G4B.M_330929;G4B.M_330930	1	0	0	3	0	No	Sense	0		0	0	0	0	0
chr7	91264433	91271326	FZD1	+	8321	ENSG00000157240	NM_003505	frizzled class receptor 1	Yes	Sense	1	G4B.M_406454	0	1	0	0	0	No	Sense	0		0	0	0	0	0
chr8	103298433	103332866	FZD6	+	8323	ENSG00000164930	NM_001164615;NM_001317796;NM_001164616;NM_003506	frizzled class receptor 6	Yes	Sense	1	G4B.M_429874	0	0	0	1	0	No	Sense	0		0	0	0	0	0
chr10	35638247	35642296	FZD8	-	8325	ENSG00000177283	NM_031866	frizzled class receptor 8	Yes	Sense	10	G4B.M_50008;G4B.M_50009;G4B.M_50010;G4B.M_50011;G4B.M_50012;G4B.M_50014;G4B.M_50015;G4B.M_50016;G4B.M_50017;G4B.M_50018	6	0	0	0	2	No	Sense	0		0	0	0	0	0
chr7	73433778	73436120	FZD9	+	8326	ENSG00000188763	NM_003508	frizzled class receptor 9	Yes	Sense	1	G4B.M_404376	0	0	0	0	1	No	Sense	0		0	0	0	0	0
chr1	209675412	209676390	G0S2	+	50486	ENSG00000123689	NM_015714	G0/G1 switch 2	Yes	Sense	1	G4B.M_39158	0	0	0	0	0	No	Sense	0		0	0	0	0	0
chr14	30559158	30620064	G2E3	+	55632	ENSG00000092140	NM_001308097;NM_017769	G2/M-phase specific E3 ubiquitin protein ligase	Yes	Sense	3	G4B.M_127458;G4B.M_127460;G4B.M_127461	0	0	0	1	1	No	Sense	0		0	0	0	0	0
chr5	151771045	151812911	G3BP1	+	10146	ENSG00000145907	NM_005754;NM_198395	G3BP stress granule assembly factor 1	Yes	Sense	3	G4B.M_365078;G4B.M_365079;G4B.M_365080	0	0	0	0	2	No	Sense	0		0	0	0	0	0
chr4	75641849	75724589	G3BP2	-	9908	ENSG00000138757	NM_012297;NM_203505;NM_203504	G3BP stress granule assembly factor 2	Yes	Sense	6	G4B.M_340206;G4B.M_340207;G4B.M_340208;G4B.M_340210;G4B.M_340211;G4B.M_340216	1	0	0	5	0	No	Sense	0		0	0	0	0	0
chr17	42900797	42914438	G6PC1	+	2538	ENSG00000131482	NM_001270397;NM_000151	glucose-6-phosphatase catalytic subunit 1	Yes	Sense	1	G4B.M_189433	0	0	0	1	0	No	Sense	0		0	0	0	0	0
chr22	16961936	17008222	GAB4	-	128954	ENSG00000215568	NM_001366857;NM_001037814	GRB2 associated binding protein family member 4	Yes	Sense	9	G4B.M_292342;G4B.M_292343;G4B.M_292345;G4B.M_292347;G4B.M_292348;G4B.M_292349;G4B.M_292350;G4B.M_292353;G4B.M_292356	1	0	0	8	0	No	Sense	0		0	0	0	0	0
chr1	151070578	151125542	GABPB2	+	126626	ENSG00000143458	NM_001323908;NM_001323910;NM_144618;NM_001323906;NM_001323913;NM_001323912;NM_001323907;NM_001323909;NM_001323911	GA binding protein transcription factor subunit beta 2	Yes	Sense	2	G4B.M_28326;G4B.M_28328	0	0	0	0	0	No	Sense	0		0	0	0	0	0
chr4	46918900	46993581	GABRA4	-	2557	ENSG00000109158	NM_001204267;NM_001204266;NM_000809	gamma-aminobutyric acid type A receptor subunit alpha4	Yes	Sense	6	G4B.M_338486;G4B.M_338487;G4B.M_338488;G4B.M_338489;G4B.M_338490;G4B.M_338492	0	0	0	4	2	No	Sense	0		0	0	0	0	0
chr4	46993723	47426447	GABRB1	+	2560	ENSG00000163288	NM_000812	gamma-aminobutyric acid type A receptor subunit beta1	Yes	Sense	11	G4B.M_338493;G4B.M_338495;G4B.M_338497;G4B.M_338498;G4B.M_338504;G4B.M_338505;G4B.M_338506;G4B.M_338508;G4B.M_338509;G4B.M_338510;G4B.M_338512	1	0	0	10	0	No	Sense	0		0	0	0	0	0
chr4	46035769	46124054	GABRG1	-	2565	ENSG00000163285	NM_173536	gamma-aminobutyric acid type A receptor subunit gamma1	Yes	Sense	3	G4B.M_338444;G4B.M_338445;G4B.M_338446	1	0	0	2	0	No	Sense	0		0	0	0	0	0
chr6	89177504	89231278	GABRR1	-	2569	ENSG00000146276	NM_002042;NM_001267582;NM_001256703;NM_001256704	gamma-aminobutyric acid type A receptor subunit rho1	Yes	Sense	3	G4B.M_384030;G4B.M_384031;G4B.M_384032	0	0	0	0	0	No	Sense	0		0	0	0	0	0
chr19	12953119	12957223	GADD45GIP1	-	90480	ENSG00000179271	NM_052850	GADD45G interacting protein 1	Yes	Sense	1	G4B.M_219040	0	0	0	0	1	No	Sense	0		0	0	0	0	0
chr7	100159244	100168617	GAL3ST4	-	79690	ENSG00000197093	NM_024637	galactose-3-O-sulfotransferase 4	Yes	Sense	4	G4B.M_407608;G4B.M_407609;G4B.M_407610;G4B.M_407612	3	0	0	0	0	No	Sense	0		0	0	0	0	0
chr18	35581117	35711834	GALNT1	+	2589	ENSG00000141429	NM_001384441;NM_001384439;NM_001384440;NM_001384438;NM_001384442;NM_001384444;NM_001384443;NM_001384445;NM_001384446;NM_020474	polypeptide N-acetylgalactosaminyltransferase 1	Yes	Sense	7	G4B.M_205904;G4B.M_205905;G4B.M_205906;G4B.M_205907;G4B.M_205908;G4B.M_205909;G4B.M_205911	0	0	0	1	0	No	Sense	0		0	0	0	0	0
chr19	56176008	56185775	GALP	+	85569	ENSG00000197487	NM_033106;NM_001145546	galanin like peptide	Yes	Sense	4	G4B.M_233906;G4B.M_233907;G4B.M_233908;G4B.M_233909	2	0	0	0	0	No	Sense	0		0	0	0	0	0
chr17	76074781	76077537	GALR2	+	8811	ENSG00000182687	NM_003857	galanin receptor 2	Yes	Sense	1	G4B.M_198080	0	0	0	0	0	No	Sense	0		0	0	0	0	0
chr22	37823382	37825485	GALR3	+	8484	ENSG00000128310	NM_003614	galanin receptor 3	Yes	Sense	3	G4B.M_299524;G4B.M_299525;G4B.M_299526	3	0	0	0	0	No	Sense	0		0	0	0	0	0
chr19	1397026	1401570	GAMT	-	2593	ENSG00000130005	NM_000156;NM_138924	guanidinoacetate N-methyltransferase	Yes	Sense	4	G4B.M_213351;G4B.M_213352;G4B.M_213353;G4B.M_213356	0	0	0	2	0	No	Sense	0		0	0	0	0	0
chr16	81314944	81390809	GAN	+	8139	ENSG00000261609	NM_022041;NM_001377486	gigaxonin	Yes	Sense	6	G4B.M_173221;G4B.M_173223;G4B.M_173224;G4B.M_173226;G4B.M_173228;G4B.M_173230	0	0	0	5	1	No	Sense	0		0	0	0	0	0
chr15	42273233	42356935	GANC	+	2595	ENSG00000214013	NM_001301409;NM_001301410;NM_198141	glucosidase alpha, neutral C	Yes	Sense	1	G4B.M_144697	0	0	0	1	0	No	Sense	0		0	0	0	0	0
chr3	115623510	115721490	GAP43	+	2596	ENSG00000172020	NM_002045;NM_001130064	growth associated protein 43	Yes	Sense	6	G4B.M_320100;G4B.M_320101;G4B.M_320102;G4B.M_320103;G4B.M_320106;G4B.M_320109	2	1	0	2	0	No	Sense	0		0	0	0	0	0
chr9	125261794	125367207	GAPVD1	+	26130	ENSG00000165219	NM_001354296;NM_001354301;NM_001354299;NM_001282680;NM_001354295;NM_001354294;NM_001354293;NM_015635;NM_001354298;NM_001330778;NM_001330777;NM_001282679;NM_001354297;NM_001354300;NM_001282681	GTPase activating protein and VPS9 domains 1	Yes	Sense	5	G4B.M_451747;G4B.M_451748;G4B.M_451749;G4B.M_451750;G4B.M_451752	0	0	0	4	1	No	Sense	0		0	0	0	0	0
chr4	109815510	109824740	GAR1	+	54433	ENSG00000109534	NM_032993;NM_018983	GAR1 ribonucleoprotein	Yes	Sense	1	G4B.M_342763	0	0	0	1	0	No	Sense	0		0	0	0	0	0
chr21	33503931	33543491	GART	-	2618	ENSG00000159131	NM_000819;NM_001136005;NM_001136006;NM_175085	phosphoribosylglycinamide formyltransferase, phosphoribosylglycinamide synthetase, phosphoribosylaminoimidazole synthetase	Yes	Sense	1	G4B.M_287928	0	0	0	0	0	No	Sense	0		0	0	0	0	0
chr12	100573683	100628288	GAS2L3	+	283431	ENSG00000139354	NM_001363672;NM_001303130;NM_174942;NM_001303131	growth arrest specific 2 like 3	Yes	Sense	4	G4B.M_107665;G4B.M_107666;G4B.M_107667;G4B.M_107668	1	0	0	2	1	No	Sense	0		0	0	0	0	0
chr4	158124474	158173318	GASK1B	-	51313	ENSG00000164125	NM_001128424;NM_016613;NM_001031700	golgi associated kinase 1B	Yes	Sense	1	G4B.M_346252	0	0	0	1	0	No	Sense	0		0	0	0	0	0
chr17	41712331	41715969	GAST	+	2520	ENSG00000184502	NM_000805	gastrin	Yes	Sense	3	G4B.M_188908;G4B.M_188913;G4B.M_188915	1	0	0	0	0	No	Sense	0		0	0	0	0	0
chr18	22169589	22202528	GATA6	+	2627	ENSG00000141448	NM_005257	GATA binding protein 6	Yes	Sense	4	G4B.M_204600;G4B.M_204601;G4B.M_204602;G4B.M_204603	0	0	0	4	0	No	Sense	0		0	0	0	0	0
chr4	151670504	151761007	GATB	-	5188	ENSG00000059691	NM_001363341;NM_004564	glutamyl-tRNA amidotransferase subunit B	Yes	Sense	9	G4B.M_345600;G4B.M_345601;G4B.M_345602;G4B.M_345603;G4B.M_345604;G4B.M_345605;G4B.M_345607;G4B.M_345608;G4B.M_345609	0	0	0	9	0	No	Sense	0		0	0	0	0	0
chr15	45361124	45402327	GATM	-	2628	ENSG00000171766	NM_001321015;NM_001482	glycine amidinotransferase	Yes	Sense	1	G4B.M_145175	0	0	0	1	0	No	Sense	0		0	0	0	0	0
chr9	35736866	35749228	GBA2	-	57704	ENSG00000070610	NM_020944;NM_001330660	glucosylceramidase beta 2	Yes	Sense	7	G4B.M_440712;G4B.M_440714;G4B.M_440715;G4B.M_440717;G4B.M_440718;G4B.M_440719;G4B.M_440720	3	0	1	4	0	No	Sense	0		0	0	0	0	0
chr1	89106132	89150456	GBP2	-	2634	ENSG00000162645	NM_004120	guanylate binding protein 2	Yes	Sense	1	G4B.M_23127	0	0	0	1	0	No	Sense	0		0	0	0	0	0
chr1	89181144	89198942	GBP4	-	115361	ENSG00000162654	NM_052941	guanylate binding protein 4	Yes	Sense	1	G4B.M_23131	0	0	0	1	0	No	Sense	0		0	0	0	0	0
chr1	89364059	89388160	GBP6	+	163351	ENSG00000183347	NM_198460;NM_001320257	guanylate binding protein family member 6	Yes	Sense	2	G4B.M_23140;G4B.M_23142	0	0	1	1	0	No	Sense	0		0	0	0	0	0
chr1	89131742	89176009	GBP7	-	388646	ENSG00000213512	NM_207398	guanylate binding protein 7	Yes	Sense	2	G4B.M_23127;G4B.M_23129	0	0	1	2	0	No	Sense	0		0	0	0	0	0
chr7	151148009	151174745	GBX1	-	2636	ENSG00000164900	NM_001098834	gastrulation brain homeobox 1	Yes	Sense	13	G4B.M_414888;G4B.M_414890;G4B.M_414891;G4B.M_414892;G4B.M_414895;G4B.M_414897;G4B.M_414898;G4B.M_414900;G4B.M_414901;G4B.M_414902;G4B.M_414903;G4B.M_414904;G4B.M_414905	3	0	0	3	0	No	Sense	0		0	0	0	0	0
chr4	71741696	71804041	GC	-	2638	ENSG00000145321	NM_001204306;NM_000583;NM_001204307	GC vitamin D binding protein	Yes	Sense	1	G4B.M_339937	0	0	0	1	0	No	Sense	0		0	0	0	0	0
chr15	40764068	40767708	GCHFR	+	2644	ENSG00000137880	NM_005258	GTP cyclohydrolase I feedback regulator	Yes	Sense	3	G4B.M_144240;G4B.M_144242;G4B.M_144244	1	1	0	1	0	No	Sense	0		0	0	0	0	0
chr6	53497341	53616970	GCLC	-	2729	ENSG00000001084	NM_001498;NM_001197115	glutamate-cysteine ligase catalytic subunit	Yes	Sense	10	G4B.M_381879;G4B.M_381881;G4B.M_381882;G4B.M_381883;G4B.M_381884;G4B.M_381888;G4B.M_381890;G4B.M_381892;G4B.M_381893;G4B.M_381894	0	0	0	4	1	No	Sense	0		0	0	0	0	0
chr6	53126961	53148841	GCM1	-	8521	ENSG00000137270	NM_003643	glial cells missing transcription factor 1	Yes	Sense	2	G4B.M_381832;G4B.M_381834	0	0	0	2	0	No	Sense	0		0	0	0	0	0
chr6	10873223	10882041	GCM2	-	9247	ENSG00000124827	NM_004752	glial cells missing transcription factor 2	Yes	Sense	1	G4B.M_372998	1	0	0	0	0	No	Sense	0		0	0	0	0	0
chr16	81081945	81096395	GCSH	-	2653	ENSG00000140905	NM_004483	glycine cleavage system protein H	Yes	Sense	1	G4B.M_173167	0	0	0	1	0	No	Sense	0		0	0	0	0	0
chr9	72114595	72257193	GDA	+	9615	ENSG00000119125	NM_004293;NM_001351571;NM_001351572;NM_001351573;NM_001242505;NM_001242507;NM_001242506	guanine deaminase	Yes	Sense	8	G4B.M_443306;G4B.M_443307;G4B.M_443309;G4B.M_443310;G4B.M_443313;G4B.M_443314;G4B.M_443316;G4B.M_443318	0	0	0	5	0	No	Sense	0		0	0	0	0	0
chr1	117863485	117929621	GDAP2	-	54834	ENSG00000196505	NM_017686;NM_001135589	ganglioside induced differentiation associated protein 2	Yes	Sense	5	G4B.M_26607;G4B.M_26608;G4B.M_26610;G4B.M_26611;G4B.M_26612	1	0	0	3	0	No	Sense	0		0	0	0	0	0
chr19	18374731	18389176	GDF15	+	9518	ENSG00000130513	NM_004864	growth differentiation factor 15	Yes	Sense	5	G4B.M_221555;G4B.M_221557;G4B.M_221558;G4B.M_221559;G4B.M_221560	1	0	0	2	0	No	Sense	0		0	0	0	0	0
chr10	47322454	47327588	GDF2	+	2658	ENSG00000263761	NM_016204	growth differentiation factor 2	Yes	Sense	1	G4B.M_51563	0	0	0	0	1	No	Sense	0		0	0	0	0	0
chr5	132861181	132866884	GDF9	-	2661	ENSG00000164404	NM_005260;NM_001288824;NM_001288828;NM_001288826;NM_001288825;NM_001288827	growth differentiation factor 9	Yes	Sense	1	G4B.M_361011	0	0	0	0	0	No	Sense	0		0	0	0	0	0
chr17	59220467	59275970	GDPD1	+	284161	ENSG00000153982	NM_182569;NM_001165993;NM_001165994	glycerophosphodiester phosphodiesterase domain containing 1	Yes	Sense	4	G4B.M_194107;G4B.M_194108;G4B.M_194109;G4B.M_194111	0	0	0	4	0	No	Sense	0		0	0	0	0	0
chr11	77216558	77301687	GDPD4	-	220032	ENSG00000178795	NM_182833	glycerophosphodiester phosphodiesterase domain containing 4	Yes	Sense	4	G4B.M_85683;G4B.M_85684;G4B.M_85685;G4B.M_85686	1	0	0	3	0	No	Sense	0		0	0	0	0	0
chr8	94249253	94262350	GEM	-	2669	ENSG00000164949	NM_181702;NM_005261	GTP binding protein overexpressed in skeletal muscle	Yes	Sense	2	G4B.M_428613;G4B.M_428614	0	1	0	0	0	No	Sense	0		0	0	0	0	0
chr19	45079195	45091518	GEMIN7	+	79760	ENSG00000142252	NM_001319054;NM_001007270;NM_001319055;NM_024707;NM_001007269	gem nuclear organelle associated protein 7	Yes	Sense	3	G4B.M_228714;G4B.M_228715;G4B.M_228716	0	0	0	1	0	No	Sense	0		0	0	0	0	0
chr2	17753858	17788946	GEN1	+	348654	ENSG00000178295	NM_182625;NM_001130009	GEN1 Holliday junction 5' flap endonuclease	Yes	Sense	1	G4B.M_238099	0	0	0	0	1	No	Sense	0		0	0	0	0	0
chr21	39380332	39515506	GET1-SH3BGR	+	106865373	ENSG00000285815	NM_001317744;NM_001350300	GET1-SH3BGR readthrough	Yes	Sense	9	G4B.M_289025;G4B.M_289028;G4B.M_289029;G4B.M_289032;G4B.M_289033;G4B.M_289035;G4B.M_289039;G4B.M_289040;G4B.M_289041	0	0	0	5	0	No	Sense	0		0	0	0	0	0
chr16	1984193	1987749	GFER	+	2671	ENSG00000127554	NM_005262	growth factor, augmenter of liver regeneration	Yes	Sense	2	G4B.M_158356;G4B.M_158357	0	0	0	0	2	No	Sense	0		0	0	0	0	0
chr1	92473043	92486925	GFI1	-	2672	ENSG00000162676	NM_005263;NM_001127215;NM_001127216	growth factor independent 1 transcriptional repressor	Yes	Sense	4	G4B.M_23441;G4B.M_23446;G4B.M_23447;G4B.M_23450	0	0	0	3	0	No	Sense	0		0	0	0	0	0
chr3	158644527	158695581	GFM1	+	85476	ENSG00000168827	NM_024996;NM_001374357;NM_001374356;NM_001374359;NM_001374360;NM_001374361;NM_001374358;NM_001308166;NM_001308164;NM_001374355	G elongation factor mitochondrial 1	Yes	Sense	7	G4B.M_326523;G4B.M_326524;G4B.M_326525;G4B.M_326526;G4B.M_326527;G4B.M_326528;G4B.M_326530	0	0	0	7	0	No	Sense	0		0	0	0	0	0
chr5	138252380	138274621	GFRA3	-	2676	ENSG00000146013	NM_001496	GDNF family receptor alpha 3	Yes	Sense	7	G4B.M_362233;G4B.M_362235;G4B.M_362236;G4B.M_362238;G4B.M_362239;G4B.M_362240;G4B.M_362241	3	0	1	4	0	No	Sense	0		0	0	0	0	0
chr6	55327469	55402493	GFRAL	+	389400	ENSG00000187871	NM_207410	GDNF family receptor alpha like	Yes	Sense	4	G4B.M_382002;G4B.M_382003;G4B.M_382004;G4B.M_382005	0	0	0	4	0	No	Sense	0		0	0	0	0	0
chr7	30496621	30504841	GGCT	-	79017	ENSG00000006625	NM_024051;NM_001199816;NM_001199817;NM_001199815	gamma-glutamylcyclotransferase	Yes	Sense	1	G4B.M_398487	0	0	0	1	0	No	Sense	0		0	0	0	0	0
chr2	85544720	85561547	GGCX	-	2677	ENSG00000115486	NM_000821;NM_001142269	gamma-glutamyl carboxylase	Yes	Sense	2	G4B.M_248003;G4B.M_248004	0	0	0	2	0	No	Sense	0		0	0	0	0	0
chr8	63014881	63039407	GGH	-	8836	ENSG00000137563	NM_003878	gamma-glutamyl hydrolase	Yes	Sense	3	G4B.M_426273;G4B.M_426275;G4B.M_426277	0	0	0	2	0	No	Sense	0		0	0	0	0	0
chr22	24219654	24245108	GGT5	-	2687	ENSG00000099998	NM_001302465;NM_001099782;NM_001302464;NM_004121;NM_001099781	gamma-glutamyltransferase 5	Yes	Sense	11	G4B.M_295273;G4B.M_295274;G4B.M_295276;G4B.M_295277;G4B.M_295279;G4B.M_295281;G4B.M_295282;G4B.M_295286;G4B.M_295287;G4B.M_295290;G4B.M_295291	2	0	2	6	0	No	Sense	0		0	0	0	0	0
chr17	4556927	4560818	GGT6	-	124975	ENSG00000167741	NM_001288702;NM_001288704;NM_153338;NM_001122890;NM_001288703	gamma-glutamyltransferase 6	Yes	Sense	6	G4B.M_178917;G4B.M_178919;G4B.M_178920;G4B.M_178921;G4B.M_178923;G4B.M_178924	2	1	1	1	1	No	Sense	0		0	0	0	0	0
chr17	63917200	63918839	GH1	-	2688	ENSG00000259384	NM_022560;NM_022559;NM_000515	growth hormone 1	Yes	Sense	2	G4B.M_194874;G4B.M_194875	2	0	0	0	0	No	Sense	0		0	0	0	0	0
chr17	63880215	63881944	GH2	-	2689	ENSG00000136487	NM_022556;NM_022558;NM_002059;NM_022557	growth hormone 2	Yes	Sense	1	G4B.M_194865	1	0	0	0	0	No	Sense	0		0	0	0	0	0
chr10	84139509	84153568	GHITM	+	27069	ENSG00000165678	NM_014394	growth hormone inducible transmembrane protein	Yes	Sense	1	G4B.M_57215	0	0	0	1	0	No	Sense	0		0	0	0	0	0
chr20	37251086	37261814	GHRH	-	2691	ENSG00000118702	NM_021081;NM_001184731	growth hormone releasing hormone	Yes	Sense	3	G4B.M_276875;G4B.M_276876;G4B.M_276877	0	0	0	0	0	No	Sense	0		0	0	0	0	0
chr3	10285666	10292947	GHRL	-	51738	ENSG00000157017	NM_001302825;NM_001302822;NM_001302821;NM_016362;NM_001302823;NM_001134941;NM_001134944;NM_001134946;NM_001134945;NM_001302824	ghrelin and obestatin prepropeptide	Yes	Sense	2	G4B.M_307199;G4B.M_307202	1	0	0	1	0	No	Sense	0		0	0	0	0	0
chr3	172443291	172448456	GHSR	-	2693	ENSG00000121853	NM_198407;NM_004122	growth hormone secretagogue receptor	Yes	Sense	1	G4B.M_327534	1	0	0	0	0	No	Sense	0		0	0	0	0	0
chr7	150716606	150724284	GIMAP1	+	170575	ENSG00000213203	NM_130759	GTPase, IMAP family member 1	Yes	Sense	2	G4B.M_414581;G4B.M_414582	0	0	0	0	0	No	Sense	0		0	0	0	0	0
chr7	150716668	150743646	GIMAP1-GIMAP5	+	100527949	ENSG00000281887	NM_001199577;NM_001303630	GIMAP1-GIMAP5 readthrough	Yes	Sense	4	G4B.M_414581;G4B.M_414582;G4B.M_414583;G4B.M_414584	0	0	0	1	0	No	Sense	0		0	0	0	0	0
chr7	150722253	150750033	GIMAP5	+	55340	ENSG00000196329	NM_018384	GTPase, IMAP family member 5	Yes	Sense	3	G4B.M_414582;G4B.M_414583;G4B.M_414584	1	0	0	1	0	No	Sense	0		0	0	0	0	0
chr7	150625375	150632648	GIMAP6	-	474344	ENSG00000133561	NM_024711;NM_001244071;NM_001244072	GTPase, IMAP family member 6	Yes	Sense	3	G4B.M_414568;G4B.M_414569;G4B.M_414570	0	0	0	0	2	No	Sense	0		0	0	0	0	0
chr17	48958554	48968596	GIP	-	2695	ENSG00000159224	NM_004123	gastric inhibitory polypeptide	Yes	Sense	3	G4B.M_191739;G4B.M_191740;G4B.M_191742	0	0	0	3	0	No	Sense	0		0	0	0	0	0
chr12	109929802	109996389	GIT2	-	9815	ENSG00000139436	NM_057169;NM_001135213;NM_001135214;NM_057170;NM_001330153;NM_139201;NM_001330154;NM_014776	GIT ArfGAP 2	Yes	Sense	3	G4B.M_109384;G4B.M_109385;G4B.M_109388	0	0	0	3	0	No	Sense	0		0	0	0	0	0
chr6	121435595	121449727	GJA1	+	2697	ENSG00000152661	NM_000165	gap junction protein alpha 1	Yes	Sense	2	G4B.M_386665;G4B.M_386666	0	0	0	0	0	No	Sense	0		0	0	0	0	0
chr6	89894469	89921760	GJA10	+	84694	ENSG00000135355	NM_032602	gap junction protein alpha 10	Yes	Sense	4	G4B.M_384121;G4B.M_384122;G4B.M_384123;G4B.M_384124	0	0	0	0	0	No	Sense	0		0	0	0	0	0
chr1	147756199	147773362	GJA5	-	2702	ENSG00000265107	NM_181703;NM_005266	gap junction protein alpha 5	Yes	Sense	3	G4B.M_27760;G4B.M_27761;G4B.M_27763	1	0	0	0	1	No	Sense	0		0	0	0	0	0
chr1	147902795	147909269	GJA8	+	2703	ENSG00000121634	NM_005267	gap junction protein alpha 8	Yes	Sense	2	G4B.M_27784;G4B.M_27785	2	0	0	0	0	No	Sense	0		0	0	0	0	0
chr7	99923266	99929620	GJC3	-	349149	ENSG00000176402	NM_181538	gap junction protein gamma 3	Yes	Sense	1	G4B.M_407515	0	0	1	0	0	No	Sense	0		0	0	0	0	0
chr17	40360652	40364737	GJD3	-	125111	ENSG00000183153	NM_152219	gap junction protein delta 3	Yes	Sense	3	G4B.M_188474;G4B.M_188475;G4B.M_188477	0	1	0	0	2	No	Sense	0		0	0	0	0	0
chrX	30653359	30731462	GK	+	2710	ENSG00000198814	NM_001128127;NM_203391;NM_001205019;NM_000167	glycerol kinase	Yes	Sense	2	G4B.M_462547;G4B.M_462548	0	0	0	2	0	No	Sense	0		0	0	0	0	0
chrX	101393273	101408012	GLA	-	2717	ENSG00000102393	NM_000169	galactosidase alpha	Yes	Sense	1	G4B.M_469259	0	0	0	1	0	No	Sense	0		0	0	0	0	0
chr2	219236598	219245478	GLB1L	-	79411	ENSG00000163521	NM_024506;NM_001286423;NM_001286427	galactosidase beta 1 like	Yes	Sense	1	G4B.M_264198	0	0	0	1	0	No	Sense	0		0	0	0	0	0
chr9	128504655	128543874	GLE1	+	2733	ENSG00000119392	NM_001003722;NM_001499	GLE1 RNA export mediator	Yes	Sense	1	G4B.M_453035	0	1	0	0	0	No	Sense	0		0	0	0	0	0
chr16	74447427	74607144	GLG1	-	2734	ENSG00000090863	NM_012201;NM_001145667;NM_001145666	golgi glycoprotein 1	Yes	Sense	10	G4B.M_172231;G4B.M_172233;G4B.M_172235;G4B.M_172236;G4B.M_172237;G4B.M_172241;G4B.M_172243;G4B.M_172244;G4B.M_172245;G4B.M_172246	1	0	0	7	1	No	Sense	0		0	0	0	0	0
chr12	75391089	75432688	GLIPR1L2	+	144321	ENSG00000180481	NM_001270396;NM_152436	GLIPR1 like 2	Yes	Sense	2	G4B.M_105827;G4B.M_105828	0	0	0	2	0	No	Sense	0		0	0	0	0	0
chr1	92246402	92298987	GLMN	-	11146	ENSG00000174842	NM_001319683;NM_053274	glomulin, FKBP associated protein	Yes	Sense	2	G4B.M_23424;G4B.M_23425	0	0	0	2	0	No	Sense	0		0	0	0	0	0
chr17	757097	783390	GLOD4	-	51031	ENSG00000167699	NM_016080;NM_001366250;NM_001366248;NM_001366249;NM_001366247	glyoxalase domain containing 4	Yes	Sense	1	G4B.M_177405	0	0	0	1	0	No	Sense	0		0	0	0	0	0
chr5	95751319	95822726	GLRX	-	2745	ENSG00000173221	NM_001118890;NM_001243659;NM_001243658;NM_002064	glutaredoxin	Yes	Sense	4	G4B.M_358334;G4B.M_358335;G4B.M_358336;G4B.M_358340	0	0	0	1	0	No	Sense	0		0	0	0	0	0
chr1	193090866	193106114	GLRX2	-	51022	ENSG00000023572	NM_197962;NM_016066;NM_001243399	glutaredoxin 2	Yes	Sense	1	G4B.M_35430	0	0	0	1	0	No	Sense	0		0	0	0	0	0
chr2	190880821	190965552	GLS	+	2744	ENSG00000115419	NM_014905;NM_001256310	glutaminase	Yes	Sense	5	G4B.M_260951;G4B.M_260952;G4B.M_260955;G4B.M_260957;G4B.M_260958	0	0	0	4	0	No	Sense	0		0	0	0	0	0
chr12	109850945	109880541	GLTP	-	51228	ENSG00000139433	NM_016433	glycolipid transfer protein	Yes	Sense	5	G4B.M_109354;G4B.M_109357;G4B.M_109358;G4B.M_109362;G4B.M_109363	2	0	0	3	0	No	Sense	0		0	0	0	0	0
chr11	58640426	58731974	GLYAT	-	10249	ENSG00000149124	NM_201648;NM_005838	glycine-N-acyltransferase	Yes	Sense	3	G4B.M_78037;G4B.M_78038;G4B.M_78039	0	0	0	1	0	No	Sense	0		0	0	0	0	0
chr6	49499923	49528078	GLYATL3	+	389396	ENSG00000203972	NM_001010904	glycine-N-acyltransferase like 3	Yes	Sense	1	G4B.M_381450	0	0	0	0	0	No	Sense	0		0	0	0	0	0
chr2	69829660	69881384	GMCL1	+	64395	ENSG00000087338	NM_178439	germ cell-less 1, spermatogenesis associated	Yes	Sense	4	G4B.M_245616;G4B.M_245617;G4B.M_245618;G4B.M_245621	0	1	0	3	0	No	Sense	0		0	0	0	0	0
chr5	178184505	178187371	GMCL2	-	64396	ENSG00000244234	NM_001358008	germ cell-less 2, spermatogenesis associated	Yes	Sense	1	G4B.M_369720	1	0	0	0	0	No	Sense	0		0	0	0	0	0
chr3	155870650	155944020	GMPS	+	8833	ENSG00000163655	NM_003875	guanine monophosphate synthase	Yes	Sense	4	G4B.M_326246;G4B.M_326249;G4B.M_326250;G4B.M_326254	1	0	0	3	0	No	Sense	0		0	0	0	0	0
chr1	109603091	109619929	GNAT2	-	2780	ENSG00000134183	NM_001379232;NM_001377295;NM_005272	G protein subunit alpha transducin 2	Yes	Sense	1	G4B.M_24813	0	0	0	1	0	No	Sense	0		0	0	0	0	0
chr7	80458635	80512064	GNAT3	-	346562	ENSG00000214415	NM_001102386	G protein subunit alpha transducin 3	Yes	Sense	2	G4B.M_405868;G4B.M_405870	0	0	0	2	0	No	Sense	0		0	0	0	0	0
chr12	6839954	6847393	GNB3	+	2784	ENSG00000111664	NM_002075;NM_001297571	G protein subunit beta 3	Yes	Sense	7	G4B.M_97175;G4B.M_97177;G4B.M_97179;G4B.M_97180;G4B.M_97181;G4B.M_97182;G4B.M_97183	1	1	0	5	0	No	Sense	0		0	0	0	0	0
chr3	179396088	179451476	GNB4	-	59345	ENSG00000114450	NM_021629	G protein subunit beta 4	Yes	Sense	6	G4B.M_328008;G4B.M_328009;G4B.M_328010;G4B.M_328011;G4B.M_328012;G4B.M_328013	1	1	0	0	0	No	Sense	0		0	0	0	0	0
chr9	36214441	36277042	GNE	-	10020	ENSG00000159921	NM_001374797;NM_005476;NM_001128227;NM_001190388;NM_001374798;NM_001190384;NM_001190383	glucosamine (UDP-N-acetyl)-2-epimerase/N-acetylmannosamine kinase	Yes	Sense	7	G4B.M_440866;G4B.M_440867;G4B.M_440868;G4B.M_440870;G4B.M_440871;G4B.M_440872;G4B.M_440873	0	1	1	2	0	No	Sense	0		0	0	0	0	0
chr7	93921735	93928610	GNG11	+	2791	ENSG00000127920	NM_004126	G protein subunit gamma 11	Yes	Sense	1	G4B.M_406670	1	0	0	0	0	No	Sense	0		0	0	0	0	0
chr19	12687998	12688422	GNG14	+	105372280	ENSG00000283980	NM_001316692	G protein subunit gamma 14	Yes	Sense	1	G4B.M_218872	1	0	0	0	0	No	Sense	0		0	0	0	0	0
chr11	62707676	62709201	GNG3	+	2785	ENSG00000162188	NM_012202	G protein subunit gamma 3	Yes	Sense	2	G4B.M_79298;G4B.M_79300	1	0	0	1	0	No	Sense	0		0	0	0	0	0
chr1	84498325	84506581	GNG5	-	2787	ENSG00000174021	NM_005274	G protein subunit gamma 5	Yes	Sense	3	G4B.M_22660;G4B.M_22661;G4B.M_22662	1	0	0	2	0	No	Sense	0		0	0	0	0	0
chr7	93591573	93911265	GNGT1	+	2792	ENSG00000127928	NM_021955;NM_001329426	G protein subunit gamma transducin 1	Yes	Sense	6	G4B.M_406652;G4B.M_406656;G4B.M_406658;G4B.M_406660;G4B.M_406662;G4B.M_406665	0	0	0	1	0	No	Sense	0		0	0	0	0	0
chr1	231241207	231277973	GNPAT	+	8443	ENSG00000116906	NM_014236;NM_001316350	glyceronephosphate O-acyltransferase	Yes	Sense	1	G4B.M_42982	0	0	0	1	0	No	Sense	0		0	0	0	0	0
chr12	101745499	101830959	GNPTAB	-	79158	ENSG00000111670	NM_024312	N-acetylglucosamine-1-phosphate transferase subunits alpha and beta	Yes	Sense	3	G4B.M_107775;G4B.M_107777;G4B.M_107778	0	0	0	3	0	No	Sense	0		0	0	0	0	0
chr20	3043622	3045747	GNRH2	+	2797	ENSG00000125787	NM_001501;NM_001310220;NM_178331;NM_178332	gonadotropin releasing hormone 2	Yes	Sense	3	G4B.M_271043;G4B.M_271044;G4B.M_271046	2	0	0	1	0	No	Sense	0		0	0	0	0	0
chr12	64713445	64759431	GNS	-	2799	ENSG00000135677	NM_002076	glucosamine (N-acetyl)-6-sulfatase	Yes	Sense	2	G4B.M_104969;G4B.M_104970	0	0	0	2	0	No	Sense	0		0	0	0	0	0
chr3	37243177	37366751	GOLGA4	+	2803	ENSG00000144674	NM_002078;NM_001172713	golgin A4	Yes	Sense	7	G4B.M_310880;G4B.M_310881;G4B.M_310882;G4B.M_310883;G4B.M_310885;G4B.M_310886;G4B.M_310888	1	0	0	6	0	No	Sense	0		0	0	0	0	0
chr14	92794305	92839947	GOLGA5	+	9950	ENSG00000066455	NM_005113	golgin A5	Yes	Sense	3	G4B.M_135123;G4B.M_135124;G4B.M_135128	1	0	0	1	0	No	Sense	0		0	0	0	0	0
chr15	74069857	74082550	GOLGA6A	-	342096	ENSG00000159289	NM_001038640	golgin A6 family member A	Yes	Sense	6	G4B.M_150113;G4B.M_150114;G4B.M_150115;G4B.M_150116;G4B.M_150122;G4B.M_150123	2	0	1	4	0	No	Sense	0		0	0	0	0	0
chr15	23439038	23447243	GOLGA6L2	-	283685	ENSG00000174450	NM_001304388	golgin A6 family like 2	Yes	Sense	2	G4B.M_141478;G4B.M_141480	1	0	0	0	1	No	Sense	0		0	0	0	0	0
chr8	41490396	41510980	GOLGA7	+	51125	ENSG00000147533	NM_001362979;NM_001002296;NM_001362980;NM_016099;NM_001174124	golgin A7	Yes	Sense	3	G4B.M_424190;G4B.M_424191;G4B.M_424193	2	0	0	1	0	No	Sense	0		0	0	0	0	0
chr3	121663199	121749767	GOLGB1	-	2804	ENSG00000173230	NM_001366283;NM_004487;NM_001366282;NM_001256486;NM_001256488;NM_001366284;NM_001256487	golgin B1	Yes	Sense	5	G4B.M_320638;G4B.M_320639;G4B.M_320640;G4B.M_320641;G4B.M_320643	0	1	0	4	0	No	Sense	0		0	0	0	0	0
chr15	44288719	44415758	GOLM2	+	113201	ENSG00000166734	NM_138423;NM_177974	golgi membrane protein 2	Yes	Sense	2	G4B.M_145002;G4B.M_145003	0	2	0	0	0	No	Sense	0		0	0	0	0	0
chr1	150646230	150697154	GOLPH3L	-	55204	ENSG00000143457	NM_018178	golgi phosphoprotein 3 like	Yes	Sense	3	G4B.M_28260;G4B.M_28263;G4B.M_28264	1	1	0	1	0	No	Sense	0		0	0	0	0	0
chr12	21501781	21518408	GOLT1B	+	51026	ENSG00000111711	NM_016072	golgi transport 1B	Yes	Sense	2	G4B.M_98731;G4B.M_98732	0	0	0	2	0	No	Sense	0		0	0	0	0	0
chr6	117560269	117602542	GOPC	-	57120	ENSG00000047932	NM_020399;NM_001017408	golgi associated PDZ and coiled-coil motif containing	Yes	Sense	4	G4B.M_386426;G4B.M_386427;G4B.M_386430;G4B.M_386431	0	2	0	2	0	No	Sense	0		0	0	0	0	0
chr1	170532131	170553834	GORAB	+	92344	ENSG00000120370	NM_001146039;NM_001320252;NM_152281	golgin, RAB6 interacting	Yes	Sense	2	G4B.M_33000;G4B.M_33001	0	0	0	2	0	No	Sense	0		0	0	0	0	0
chr17	30477362	30527592	GOSR1	+	9527	ENSG00000108587	NM_004871;NM_001007025;NM_001007024	golgi SNAP receptor complex member 1	Yes	Sense	1	G4B.M_185198	0	0	0	1	0	No	Sense	0		0	0	0	0	0
chr10	99396870	99430624	GOT1	-	2805	ENSG00000120053	NM_002079	glutamic-oxaloacetic transaminase 1	Yes	Sense	3	G4B.M_59650;G4B.M_59652;G4B.M_59653	1	0	0	2	0	No	Sense	0		0	0	0	0	0
chr8	37934281	37940124	GOT1L1	-	137362	ENSG00000169154	NM_152413	glutamic-oxaloacetic transaminase 1 like 1	Yes	Sense	3	G4B.M_423644;G4B.M_423645;G4B.M_423646	1	0	1	2	0	No	Sense	0		0	0	0	0	0
chr16	58707131	58734342	GOT2	-	2806	ENSG00000125166	NM_002080;NM_001286220	glutamic-oxaloacetic transaminase 2	Yes	Sense	1	G4B.M_169558	0	0	0	1	0	No	Sense	0		0	0	0	0	0
chr13	44989529	45037669	GPALPP1	+	55425	ENSG00000133114	NM_018559;NM_001316951;NM_001316952	GPALPP motifs containing 1	Yes	Sense	1	G4B.M_119433	0	0	0	0	0	No	Sense	0		0	0	0	0	0
chr10	112149865	112215377	GPAM	-	57678	ENSG00000119927	NM_020918;NM_001244949	glycerol-3-phosphate acyltransferase, mitochondrial	Yes	Sense	8	G4B.M_62214;G4B.M_62216;G4B.M_62217;G4B.M_62218;G4B.M_62219;G4B.M_62221;G4B.M_62225;G4B.M_62227	1	0	1	3	0	No	Sense	0		0	0	0	0	0
chr2	37084451	37099244	GPATCH11	+	253635	ENSG00000152133	NM_001278505;NM_001371858;NM_001371859;NM_001371860;NM_001371856;NM_174931;NM_001371862;NM_001322249;NM_001371861	G-patch domain containing 11	Yes	Sense	1	G4B.M_241512	0	0	0	1	0	No	Sense	0		0	0	0	0	0
chr14	76151916	76254342	GPATCH2L	+	55668	ENSG00000089916	NM_001322031;NM_001322027;NM_017926;NM_001322028;NM_001322030;NM_001322029;NM_001322032;NM_017972	G-patch domain containing 2 like	Yes	Sense	8	G4B.M_132713;G4B.M_132715;G4B.M_132719;G4B.M_132720;G4B.M_132722;G4B.M_132723;G4B.M_132724;G4B.M_132725	1	1	0	2	0	No	Sense	0		0	0	0	0	0
chr1	26890488	26900467	GPATCH3	-	63906	ENSG00000198746	NM_022078	G-patch domain containing 3	Yes	Sense	1	G4B.M_11582	0	0	1	0	0	No	Sense	0		0	0	0	0	0
chr1	156594301	156601496	GPATCH4	-	54865	ENSG00000160818	NM_182679;NM_015590	G-patch domain containing 4	Yes	Sense	1	G4B.M_30266	1	0	0	0	0	No	Sense	0		0	0	0	0	0
chr5	57173948	57264679	GPBP1	+	65056	ENSG00000062194	NM_001331037;NM_001203246;NM_022913;NM_001127235;NM_001127236	GC-rich promoter binding protein 1	Yes	Sense	5	G4B.M_354840;G4B.M_354841;G4B.M_354842;G4B.M_354843;G4B.M_354845	0	0	0	4	0	No	Sense	0		0	0	0	0	0
chr3	32105689	32168709	GPD1L	+	23171	ENSG00000152642	NM_015141	glycerol-3-phosphate dehydrogenase 1 like	Yes	Sense	3	G4B.M_310369;G4B.M_310370;G4B.M_310375	0	0	0	2	0	No	Sense	0		0	0	0	0	0
chr11	64934471	64935893	GPHA2	-	170589	ENSG00000149735	NM_130769	glycoprotein hormone subunit alpha 2	Yes	Sense	2	G4B.M_80452;G4B.M_80453	0	0	0	0	0	No	Sense	0		0	0	0	0	0
chrX	49113407	49123735	GPKOW	-	27238	ENSG00000068394	NM_015698	G-patch domain and KOW motifs	Yes	Sense	2	G4B.M_464881;G4B.M_464885	0	0	0	2	0	No	Sense	0		0	0	0	0	0
chr1	26876132	26890283	GPN2	-	54707	ENSG00000142751	NM_018066	GPN-loop GTPase 2	Yes	Sense	3	G4B.M_11576;G4B.M_11578;G4B.M_11579	0	0	0	1	1	No	Sense	0		0	0	0	0	0
chr12	110452486	110469268	GPN3	-	51184	ENSG00000111231	NM_016301;NM_001164372;NM_001164373	GPN-loop GTPase 3	Yes	Sense	3	G4B.M_109463;G4B.M_109464;G4B.M_109466	0	1	0	2	0	No	Sense	0		0	0	0	0	0
chr7	23235967	23275108	GPNMB	+	10457	ENSG00000136235	NM_002510;NM_001005340	glycoprotein nmb	Yes	Sense	2	G4B.M_397408;G4B.M_397409	0	0	0	2	0	No	Sense	0		0	0	0	0	0
chr2	206175316	206218047	GPR1	-	2825	ENSG00000183671	NM_001098199;NM_005279;NM_001261452;NM_001261453;NM_001261455;NM_001261454	G protein-coupled receptor 1	Yes	Sense	1	G4B.M_262359	0	0	0	1	0	No	Sense	0		0	0	0	0	0
chrX	130379449	130385674	GPR119	-	139760	ENSG00000147262	NM_178471	G protein-coupled receptor 119	Yes	Sense	1	G4B.M_472092	1	0	0	0	0	No	Sense	0		0	0	0	0	0
chr14	59429022	59465342	GPR135	-	64582	ENSG00000181619	NM_022571	G protein-coupled receptor 135	Yes	Sense	2	G4B.M_129799;G4B.M_129800	0	0	0	0	0	No	Sense	0		0	0	0	0	0
chr7	37683766	37833788	GPR141	+	353345	ENSG00000187037	NM_181791;NM_001329994;NM_001329993;NM_001381946	G protein-coupled receptor 141	Yes	Sense	5	G4B.M_399657;G4B.M_399660;G4B.M_399662;G4B.M_399668;G4B.M_399670	0	0	0	2	0	No	Sense	0		0	0	0	0	0
chr2	130729070	130730336	GPR148	+	344561	ENSG00000173302	NM_207364	G protein-coupled receptor 148	Yes	Sense	4	G4B.M_255739;G4B.M_255740;G4B.M_255741;G4B.M_255742	4	0	0	0	0	No	Sense	0		0	0	0	0	0
chr3	154334943	154430190	GPR149	-	344758	ENSG00000174948	NM_001038705	G protein-coupled receptor 149	Yes	Sense	2	G4B.M_326136;G4B.M_326137	0	0	0	2	0	No	Sense	0		0	0	0	0	0
chr5	146513144	146516190	GPR151	-	134391	ENSG00000173250	NM_194251	G protein-coupled receptor 151	Yes	Sense	2	G4B.M_363904;G4B.M_363905	2	0	0	0	0	No	Sense	0		0	0	0	0	0
chr3	120164645	120285222	GPR156	-	165829	ENSG00000175697	NM_153002;NM_001168271	G protein-coupled receptor 156	Yes	Sense	7	G4B.M_320512;G4B.M_320513;G4B.M_320514;G4B.M_320516;G4B.M_320517;G4B.M_320519;G4B.M_320520	2	0	0	4	0	No	Sense	0		0	0	0	0	0
chr3	170037995	170085392	GPR160	+	26996	ENSG00000173890	NM_014373	G protein-coupled receptor 160	Yes	Sense	3	G4B.M_327264;G4B.M_327266;G4B.M_327267	0	0	0	3	0	No	Sense	0		0	0	0	0	0
chr13	94601857	94634661	GPR180	+	160897	ENSG00000152749	NM_180989	G protein-coupled receptor 180	Yes	Sense	3	G4B.M_122462;G4B.M_122463;G4B.M_122464	0	1	0	2	0	No	Sense	0		0	0	0	0	0
chr12	56994492	56998447	GPR182	+	11318	ENSG00000166856	NM_007264	G protein-coupled receptor 182	Yes	Sense	5	G4B.M_103979;G4B.M_103980;G4B.M_103982;G4B.M_103983;G4B.M_103986	2	0	0	0	3	No	Sense	0		0	0	0	0	0
chr13	99294539	99307399	GPR183	-	1880	ENSG00000169508	NM_004951	G protein-coupled receptor 183	Yes	Sense	1	G4B.M_123082	0	0	0	0	0	No	Sense	0		0	0	0	0	0
chr12	12660890	12696207	GPR19	-	2842	ENSG00000183150	NM_006143	G protein-coupled receptor 19	Yes	Sense	4	G4B.M_98016;G4B.M_98017;G4B.M_98018;G4B.M_98019	0	0	0	4	0	No	Sense	0		0	0	0	0	0
chr9	123033667	123035665	GPR21	+	2844	ENSG00000188394	NM_005294	G protein-coupled receptor 21	Yes	Sense	1	G4B.M_451064	0	0	0	0	0	No	Sense	0		0	0	0	0	0
chr1	200872981	200874178	GPR25	+	2848	ENSG00000170128	NM_005298	G protein-coupled receptor 25	Yes	Sense	2	G4B.M_35888;G4B.M_35889	2	0	0	0	0	No	Sense	0		0	0	0	0	0
chr3	71753855	71756496	GPR27	+	2850	ENSG00000170837	NM_018971	G protein-coupled receptor 27	Yes	Sense	4	G4B.M_317536;G4B.M_317537;G4B.M_317538;G4B.M_317539	0	1	0	0	3	No	Sense	0		0	0	0	0	0
chr6	167155247	167157980	GPR31	-	2853	ENSG00000120436	NM_005299	G protein-coupled receptor 31	Yes	Sense	1	G4B.M_391907	0	0	0	0	0	No	Sense	0		0	0	0	0	0
chr19	50770464	50771732	GPR32	+	2854	ENSG00000142511	NM_001506	G protein-coupled receptor 32	Yes	Sense	1	G4B.M_231784	0	0	0	0	0	No	Sense	0		0	0	0	0	0
chrX	151176584	151181465	GPR50	+	9248	ENSG00000102195	NM_004224	G protein-coupled receptor 50	Yes	Sense	4	G4B.M_474198;G4B.M_474200;G4B.M_474202;G4B.M_474203	2	0	0	2	0	No	Sense	0		0	0	0	0	0
chr1	174447964	174449545	GPR52	+	9293	ENSG00000203737	NM_005684	G protein-coupled receptor 52	Yes	Sense	1	G4B.M_33346	1	0	0	0	0	No	Sense	0		0	0	0	0	0
chr3	51955381	51957499	GPR62	+	118442	ENSG00000180929	NM_080865	G protein-coupled receptor 62	Yes	Sense	3	G4B.M_314634;G4B.M_314635;G4B.M_314636	3	0	0	0	0	No	Sense	0		0	0	0	0	0
chr6	96794125	96837477	GPR63	-	81491	ENSG00000112218	NM_030784;NM_001143957	G protein-coupled receptor 63	Yes	Sense	1	G4B.M_384523	1	0	0	0	0	No	Sense	0		0	0	0	0	0
chrX	102651092	102659083	GPRASP1	+	9737	ENSG00000198932	NM_001099410;NM_001099411;NM_014710;NM_001184727	G protein-coupled receptor associated sorting protein 1	Yes	Sense	5	G4B.M_469435;G4B.M_469436;G4B.M_469437;G4B.M_469438;G4B.M_469440	2	2	0	0	0	No	Sense	0		0	0	0	0	0
chrX	102712445	102717733	GPRASP2	+	114928;100528062	ENSG00000158301	NM_001184876;NM_001184875;NM_001184874;NM_138437;NM_001199818;NM_001004051	G protein-coupled receptor associated sorting protein 2	Yes	Sense	4	G4B.M_469447;G4B.M_469448;G4B.M_469449;G4B.M_469450	3	0	0	0	0	No	Sense	0		0	0	0	0	0
chr4	89236383	89307800	GPRIN3	-	285513	ENSG00000185477	NM_198281	GPRIN family member 3	Yes	Sense	6	G4B.M_341477;G4B.M_341478;G4B.M_341480;G4B.M_341482;G4B.M_341487;G4B.M_341488	0	0	0	0	0	No	Sense	0		0	0	0	0	0
chr17	7311324	7315564	GPS2	-	2874	ENSG00000132522	NM_004489	G protein pathway suppressor 2	Yes	Sense	5	G4B.M_179954;G4B.M_179956;G4B.M_179959;G4B.M_179960;G4B.M_179961	1	2	0	0	0	No	Sense	0		0	0	0	0	0
chr6	32190766	32195523	GPSM3	-	63940	ENSG00000213654	NM_001276501;NM_022107	G protein signaling modulator 3	Yes	Sense	2	G4B.M_376399;G4B.M_376400	1	0	0	1	0	No	Sense	0		0	0	0	0	0
chr3	49357176	49358353	GPX1	-	2876	ENSG00000233276	NM_000581;NM_201397;NM_001329455;NM_001329503;NM_001329502	glutathione peroxidase 1	Yes	Sense	1	G4B.M_313677	1	0	0	0	0	No	Sense	0		0	0	0	0	0
chr14	64939152	64942905	GPX2	-	2877	ENSG00000176153	NM_002083	glutathione peroxidase 2	Yes	Sense	4	G4B.M_130452;G4B.M_130453;G4B.M_130455;G4B.M_130457	2	0	0	2	0	No	Sense	0		0	0	0	0	0
chr5	151020438	151028992	GPX3	+	2878	ENSG00000211445	NM_002084;NM_001329790	glutathione peroxidase 3	Yes	Sense	2	G4B.M_364845;G4B.M_364847	0	0	0	2	0	No	Sense	0		0	0	0	0	0
chr6	28503296	28528215	GPX6	-	257202	ENSG00000198704	NM_182701	glutathione peroxidase 6	Yes	Sense	5	G4B.M_375149;G4B.M_375150;G4B.M_375151;G4B.M_375153;G4B.M_375154	1	0	0	2	0	No	Sense	0		0	0	0	0	0
chr1	52602371	52609051	GPX7	+	2882	ENSG00000116157	NM_015696	glutathione peroxidase 7	Yes	Sense	2	G4B.M_19029;G4B.M_19031	0	0	0	2	0	No	Sense	0		0	0	0	0	0
chr5	126360132	126496494	GRAMD2B	+	65983	ENSG00000155324	NM_001146319;NM_001349541;NM_023927;NM_001349542;NM_001146322;NM_001349544;NM_001146321;NM_001349543;NM_001146320	GRAM domain containing 2B	Yes	Sense	6	G4B.M_360365;G4B.M_360367;G4B.M_360369;G4B.M_360371;G4B.M_360372;G4B.M_360374	0	0	0	4	0	No	Sense	0		0	0	0	0	0
chr2	164492417	164621482	GRB14	-	2888	ENSG00000115290	NM_004490;NM_001303422	growth factor receptor bound protein 14	Yes	Sense	6	G4B.M_258726;G4B.M_258727;G4B.M_258728;G4B.M_258729;G4B.M_258733;G4B.M_258736	0	0	0	6	0	No	Sense	0		0	0	0	0	0
chr4	2963571	3040760	GRK4	+	2868	ENSG00000125388	NM_182982;NM_005307;NM_001004056;NM_001350173;NM_001004057	G protein-coupled receptor kinase 4	Yes	Sense	7	G4B.M_332590;G4B.M_332591;G4B.M_332592;G4B.M_332593;G4B.M_332597;G4B.M_332598;G4B.M_332601	0	0	0	7	0	No	Sense	0		0	0	0	0	0
chr6	146027646	146437601	GRM1	+	2911	ENSG00000152822	NM_001278065;NM_001278066;NM_001278067;NM_001278064	glutamate metabotropic receptor 1	Yes	Sense	12	G4B.M_388691;G4B.M_388692;G4B.M_388693;G4B.M_388694;G4B.M_388695;G4B.M_388696;G4B.M_388697;G4B.M_388698;G4B.M_388700;G4B.M_388706;G4B.M_388707;G4B.M_388709	0	1	0	9	1	No	Sense	0		0	0	0	0	0
chr7	86643909	86864879	GRM3	+	2913	ENSG00000198822	NM_000840;NM_001363522	glutamate metabotropic receptor 3	Yes	Sense	6	G4B.M_406155;G4B.M_406157;G4B.M_406160;G4B.M_406161;G4B.M_406164;G4B.M_406166	0	0	0	0	0	No	Sense	0		0	0	0	0	0
chr5	149345430	149354583	GRPEL2	+	134266	ENSG00000164284	NM_152407	GrpE like 2, mitochondrial	Yes	Sense	1	G4B.M_364206	0	0	0	1	0	No	Sense	0		0	0	0	0	0
chrX	16123565	16153518	GRPR	+	2925	ENSG00000126010	NM_005314	gastrin releasing peptide receptor	Yes	Sense	2	G4B.M_461095;G4B.M_461097	0	0	0	1	1	No	Sense	0		0	0	0	0	0
chr4	70815783	70839897	GRSF1	-	2926	ENSG00000132463	NM_002092;NM_001098477	G-rich RNA sequence binding factor 1	Yes	Sense	2	G4B.M_339856;G4B.M_339859	1	0	0	1	0	No	Sense	0		0	0	0	0	0
chr4	42892713	43030658	GRXCR1	+	389207	ENSG00000215203	NM_001080476	glutaredoxin and cysteine rich domain containing 1	Yes	Sense	4	G4B.M_338307;G4B.M_338308;G4B.M_338309;G4B.M_338310	0	0	0	4	0	No	Sense	0		0	0	0	0	0
chr5	145858521	145937126	GRXCR2	-	643226	ENSG00000204928	NM_001080516	glutaredoxin and cysteine rich domain containing 2	Yes	Sense	5	G4B.M_363829;G4B.M_363832;G4B.M_363833;G4B.M_363835;G4B.M_363836	0	0	0	1	0	No	Sense	0		0	0	0	0	0
chr14	94768223	94770113	GSC	-	145258	ENSG00000133937	NM_173849	goosecoid homeobox	Yes	Sense	3	G4B.M_135779;G4B.M_135780;G4B.M_135781	0	0	0	2	1	No	Sense	0		0	0	0	0	0
chr22	19146993	19150292	GSC2	-	2928	ENSG00000063515	NM_005315	goosecoid homeobox 2	Yes	Sense	5	G4B.M_293026;G4B.M_293029;G4B.M_293030;G4B.M_293031;G4B.M_293032	3	1	0	0	1	No	Sense	0		0	0	0	0	0
chr17	9802386	9822071	GSG1L2	-	644070	ENSG00000214978	NM_001310219	GSG1 like 2	Yes	Sense	1	G4B.M_181023	0	0	0	1	0	No	Sense	0		0	0	0	0	0
chr3	119821321	120094994	GSK3B	-	2932	ENSG00000082701	NM_001146156;NM_002093;NM_001354596	glycogen synthase kinase 3 beta	Yes	Sense	15	G4B.M_320488;G4B.M_320489;G4B.M_320490;G4B.M_320491;G4B.M_320492;G4B.M_320493;G4B.M_320495;G4B.M_320496;G4B.M_320499;G4B.M_320500;G4B.M_320501;G4B.M_320502;G4B.M_320504;G4B.M_320505;G4B.M_320506	1	0	0	12	0	No	Sense	0		0	0	0	0	0
chr16	11868128	11916082	GSPT1	-	2935	ENSG00000103342	NM_002094;NM_001130006;NM_001130007	G1 to S phase transition 1	Yes	Sense	3	G4B.M_161278;G4B.M_161280;G4B.M_161281	0	0	0	1	0	No	Sense	0		0	0	0	0	0
chrX	51743442	51746232	GSPT2	+	23708	ENSG00000189369	NM_018094	G1 to S phase transition 2	Yes	Sense	1	G4B.M_465364	1	0	0	0	0	No	Sense	0		0	0	0	0	0
chr8	30678066	30727846	GSR	-	2936	ENSG00000104687	NM_000637;NM_001195104;NM_001195103;NM_001195102	glutathione-disulfide reductase	Yes	Sense	6	G4B.M_422913;G4B.M_422914;G4B.M_422915;G4B.M_422916;G4B.M_422917;G4B.M_422918	0	0	0	5	0	No	Sense	0		0	0	0	0	0
chr20	34928432	34956027	GSS	-	2937	ENSG00000100983	NM_000178;NM_001322495;NM_001322494	glutathione synthetase	Yes	Sense	6	G4B.M_276257;G4B.M_276259;G4B.M_276260;G4B.M_276261;G4B.M_276263;G4B.M_276264	0	0	0	3	1	No	Sense	0		0	0	0	0	0
chr6	52791371	52803860	GSTA1	-	2938	ENSG00000243955	NM_001319059;NM_145740	glutathione S-transferase alpha 1	Yes	Sense	2	G4B.M_381777;G4B.M_381778	0	0	0	2	0	No	Sense	0		0	0	0	0	0
chr6	52750087	52763475	GSTA2	-	2939	ENSG00000244067	NM_000846	glutathione S-transferase alpha 2	Yes	Sense	1	G4B.M_381771	0	0	0	1	0	No	Sense	0		0	0	0	0	0
chr6	52896639	52909698	GSTA3	-	2940	ENSG00000174156	NM_001363542;NM_000847	glutathione S-transferase alpha 3	Yes	Sense	1	G4B.M_381796	0	0	0	1	0	No	Sense	0		0	0	0	0	0
chr6	52831655	52840843	GSTA5	-	221357	ENSG00000182793	NM_153699	glutathione S-transferase alpha 5	Yes	Sense	1	G4B.M_381784	0	0	0	1	0	No	Sense	0		0	0	0	0	0
chr10	104235356	104267459	GSTO1	+	9446	ENSG00000148834	NM_004832;NM_001191003;NM_001191002	glutathione S-transferase omega 1	Yes	Sense	4	G4B.M_61280;G4B.M_61283;G4B.M_61284;G4B.M_61285	0	0	0	1	0	No	Sense	0		0	0	0	0	0
chr22	23957414	23961195	GSTT2B	-	653689	ENSG00000133433	NM_001080843;NM_001363804	glutathione S-transferase theta 2B	Yes	Sense	3	G4B.M_295133;G4B.M_295134;G4B.M_295135	0	0	0	3	0	No	Sense	0		0	0	0	0	0
chr15	59638062	59657541	GTF2A2	-	2958	ENSG00000140307	NM_004492;NM_001320930;NM_001320929	general transcription factor IIA subunit 2	Yes	Sense	2	G4B.M_146690;G4B.M_146691	1	0	0	0	0	No	Sense	0		0	0	0	0	0
chr1	88852633	88891944	GTF2B	-	2959	ENSG00000137947	NM_001514	general transcription factor IIB	Yes	Sense	1	G4B.M_23103	0	0	0	0	0	No	Sense	0		0	0	0	0	0
chr3	120742637	120783069	GTF2E1	+	2960	ENSG00000153767	NM_005513	general transcription factor IIE subunit 1	Yes	Sense	2	G4B.M_320579;G4B.M_320580	0	0	0	0	0	No	Sense	0		0	0	0	0	0
chr8	30578318	30658236	GTF2E2	-	2961	ENSG00000197265	NM_002095;NM_001348353	general transcription factor IIE subunit 2	Yes	Sense	3	G4B.M_422908;G4B.M_422909;G4B.M_422910	1	1	0	0	0	No	Sense	0		0	0	0	0	0
chr5	71032670	71067689	GTF2H2	-	2966;728340	ENSG00000145736	NM_001364568;NM_001364570;NM_001364569;NM_001364572;NM_001364573;NM_001515;NM_001364567;NM_001364571	general transcription factor IIH subunit 2	Yes	Sense	2	G4B.M_356113;G4B.M_356115	1	0	0	0	0	No	Sense	0		0	0	0	0	0
chr5	69560191	69595221	GTF2H2C	+	728340	ENSG00000183474	NM_001376000;NM_001375998;NM_001376001;NM_001375999;NM_001376002;NM_001376005;NM_001098728;NM_001376003	GTF2H2 family member C	Yes	Sense	2	G4B.M_356005;G4B.M_356007	1	0	0	0	0	No	Sense	0		0	0	0	0	0
chr12	123633739	123662604	GTF2H3	+	2967	ENSG00000111358	NM_001271868;NM_001271867;NM_001516;NM_001271866	general transcription factor IIH subunit 3	Yes	Sense	1	G4B.M_112752	0	0	0	1	0	No	Sense	0		0	0	0	0	0
chr6	158168350	158199344	GTF2H5	+	404672	ENSG00000272047	NM_207118	general transcription factor IIH subunit 5	Yes	Sense	3	G4B.M_390304;G4B.M_390305;G4B.M_390308	0	0	0	2	1	No	Sense	0		0	0	0	0	0
chr13	27424619	27435823	GTF3A	+	2971	ENSG00000122034	NM_002097	general transcription factor IIIA	Yes	Sense	5	G4B.M_117322;G4B.M_117324;G4B.M_117325;G4B.M_117327;G4B.M_117328	1	0	0	4	0	No	Sense	0		0	0	0	0	0
chr2	27325849	27357034	GTF3C2	-	2976	ENSG00000115207	NM_001318909;NM_001035521;NM_001521;NM_001388380	general transcription factor IIIC subunit 2	Yes	Sense	3	G4B.M_240138;G4B.M_240140;G4B.M_240141	0	0	0	2	0	No	Sense	0		0	0	0	0	0
chr2	196763035	196799725	GTF3C3	-	9330	ENSG00000119041	NM_012086;NM_001206774	general transcription factor IIIC subunit 3	Yes	Sense	2	G4B.M_261322;G4B.M_261323	0	0	0	2	0	No	Sense	0		0	0	0	0	0
chr9	133030675	133058503	GTF3C5	+	9328	ENSG00000148308	NM_001286709;NM_012087;NM_001122823	general transcription factor IIIC subunit 5	Yes	Sense	5	G4B.M_455022;G4B.M_455023;G4B.M_455024;G4B.M_455028;G4B.M_455034	0	0	0	5	0	No	Sense	0		0	0	0	0	0
chr7	90335223	90391453	GTPBP10	+	85865;101927446	ENSG00000105793	NM_001042717;NM_033107	GTP binding protein 10	Yes	Sense	2	G4B.M_406375;G4B.M_406376	0	0	0	2	0	No	Sense	0		0	0	0	0	0
chr3	112990984	113015060	GTPBP8	+	29083	ENSG00000163607	NM_014170;NM_138485	GTP binding protein 8 (putative)	Yes	Sense	2	G4B.M_319846;G4B.M_319847	0	1	0	0	0	No	Sense	0		0	0	0	0	0
chr22	46296870	46330810	GTSE1	+	51512	ENSG00000075218	NM_016426	G2 and S-phase expressed 1	Yes	Sense	8	G4B.M_303517;G4B.M_303520;G4B.M_303522;G4B.M_303523;G4B.M_303524;G4B.M_303525;G4B.M_303526;G4B.M_303527	1	0	0	7	0	No	Sense	0		0	0	0	0	0
chr12	54455950	54473602	GTSF1	-	121355	ENSG00000170627	NM_144594	gametocyte specific factor 1	Yes	Sense	3	G4B.M_103385;G4B.M_103387;G4B.M_103388	2	0	0	0	0	No	Sense	0		0	0	0	0	0
chr20	43726164	43727002	GTSF1L	-	149699	ENSG00000124196	NM_001008901;NM_176791	gametocyte specific factor 1 like	Yes	Sense	1	G4B.M_278464	1	0	0	0	0	No	Sense	0		0	0	0	0	0
chr6	42183284	42194956	GUCA1B	-	2979	ENSG00000112599	NM_002098	guanylate cyclase activator 1B	Yes	Sense	1	G4B.M_379930	0	0	0	0	1	No	Sense	0		0	0	0	0	0
chr3	108907792	108953879	GUCA1C	-	9626	ENSG00000138472	NM_001363884;NM_005459	guanylate cyclase activator 1C	Yes	Sense	2	G4B.M_319573;G4B.M_319574	0	0	0	2	0	No	Sense	0		0	0	0	0	0
chr4	155666726	155737059	GUCY1A1	+	2982	ENSG00000164116	NM_001379669;NM_001130683;NM_001379667;NM_001379673;NM_001379668;NM_001256449;NM_001379671;NM_000856;NM_001130682;NM_001379676;NM_001379666;NM_001130687;NM_001130685;NM_001379672;NM_001130684;NM_001379675;NM_001379674;NM_001379670	guanylate cyclase 1 soluble subunit alpha 1	Yes	Sense	3	G4B.M_346128;G4B.M_346129;G4B.M_346130	0	0	0	2	0	No	Sense	0		0	0	0	0	0
chr12	14612632	14696599	GUCY2C	-	2984	ENSG00000070019	NM_004963	guanylate cyclase 2C	Yes	Sense	6	G4B.M_98327;G4B.M_98329;G4B.M_98330;G4B.M_98331;G4B.M_98332;G4B.M_98333	0	0	0	6	0	No	Sense	0		0	0	0	0	0
chrX	109372906	109482086	GUCY2F	-	2986	ENSG00000101890	NM_001522	guanylate cyclase 2F, retinal	Yes	Sense	1	G4B.M_470218	0	0	0	1	0	No	Sense	0		0	0	0	0	0
chr4	44678420	44700928	GUF1	+	60558	ENSG00000151806	NM_021927;NM_001345868;NM_001345867;NM_001345869	GTP binding elongation factor GUF1	Yes	Sense	1	G4B.M_338381	0	0	0	0	0	No	Sense	0		0	0	0	0	0
chr2	188291669	188595931	GULP1	+	51454	ENSG00000144366	NM_001375936;NM_001375941;NM_001375933;NM_001375935;NM_001375934;NM_001375951;NM_001375940;NM_001375932;NM_001252668;NM_001375953;NM_001375937;NM_001375952;NM_001375942;NM_001375939;NM_001375943;NM_001375938;NM_001375929;NM_001375930;NM_001375945;NM_001375927;NM_001375948;NM_016315;NM_001375944;NM_001375950;NM_001375928;NM_001252669;NM_001375931;NM_001375949;NM_001375925;NM_001375946;NM_001375947…	GULP PTB domain containing engulfment adaptor 1	Yes	Sense	16	G4B.M_260770;G4B.M_260771;G4B.M_260772;G4B.M_260773;G4B.M_260774;G4B.M_260775;G4B.M_260776;G4B.M_260777;G4B.M_260778;G4B.M_260779;G4B.M_260780;G4B.M_260781;G4B.M_260782;G4B.M_260785;G4B.M_260786;G4B.M_260788	0	0	0	16	0	No	Sense	0		0	0	0	0	0
chr7	65960684	65982215	GUSB	-	2990	ENSG00000169919	NM_001293105;NM_001293104;NM_000181;NM_001284290	glucuronidase beta	Yes	Sense	3	G4B.M_403217;G4B.M_403223;G4B.M_403224	0	0	0	3	0	No	Sense	0		0	0	0	0	0
chr11	76381303	76414619	GVQW3	+	100506127	ENSG00000179240	NM_001347884;NM_001305225;NM_001347885;NM_001282456	GVQW motif containing 3	Yes	Sense	3	G4B.M_85311;G4B.M_85317;G4B.M_85318	1	0	0	0	0	No	Sense	0		0	0	0	0	0
chr3	72888046	72998138	GXYLT2	+	727936	ENSG00000172986	NM_001080393	glucoside xylosyltransferase 2	Yes	Sense	8	G4B.M_317785;G4B.M_317786;G4B.M_317788;G4B.M_317789;G4B.M_317791;G4B.M_317793;G4B.M_317794;G4B.M_317796	1	1	0	5	0	No	Sense	0		0	0	0	0	0
chrX	2828822	2882820	GYG2	+	8908	ENSG00000056998	NM_003918;NM_001079855;NM_001184702;NM_001184703;NM_001184704	glycogenin 2	Yes	Sense	5	G4B.M_459639;G4B.M_459640;G4B.M_459641;G4B.M_459642;G4B.M_459644	0	1	0	2	0	No	Sense	0		0	0	0	0	0
chr4	144109303	144140751	GYPA	-	2993	ENSG00000170180	NM_002099;NM_001308190;NM_001308187	glycophorin A (MNS blood group)	Yes	Sense	3	G4B.M_344909;G4B.M_344910;G4B.M_344911	0	0	0	2	1	No	Sense	0		0	0	0	0	0
chr4	143996104	144019380	GYPB	-	2994	ENSG00000250361	NM_002100;NM_001304382	glycophorin B (MNS blood group)	Yes	Sense	1	G4B.M_344899	0	0	0	1	0	No	Sense	0		0	0	0	0	0
chr2	126656133	126696667	GYPC	+	2995	ENSG00000136732	NM_002101;NM_016815;NM_001256584	glycophorin C (Gerbich blood group)	Yes	Sense	9	G4B.M_254558;G4B.M_254562;G4B.M_254563;G4B.M_254564;G4B.M_254566;G4B.M_254567;G4B.M_254568;G4B.M_254571;G4B.M_254574	1	0	0	1	0	No	Sense	0		0	0	0	0	0
chr4	143870864	143905563	GYPE	-	2996	ENSG00000197465	NM_198682;NM_002102	glycophorin E (MNS blood group)	Yes	Sense	1	G4B.M_344891	0	0	0	1	0	No	Sense	0		0	0	0	0	0
chr12	21536107	21604847	GYS2	-	2998	ENSG00000111713	NM_021957	glycogen synthase 2	Yes	Sense	1	G4B.M_98740	0	0	0	1	0	No	Sense	0		0	0	0	0	0
chr14	24606480	24609699	GZMH	-	2999	ENSG00000100450	NM_001270780;NM_033423;NM_001270781	granzyme H	Yes	Sense	2	G4B.M_127142;G4B.M_127143	0	0	0	1	1	No	Sense	0		0	0	0	0	0
chr5	55024256	55034570	GZMK	+	3003	ENSG00000113088	NM_002104	granzyme K	Yes	Sense	2	G4B.M_354579;G4B.M_354580	0	0	0	2	0	No	Sense	0		0	0	0	0	0
chr6	27133042	27135291	H2AC11	+	8969	ENSG00000196787	NM_021064	H2A clustered histone 11	Yes	Sense	1	G4B.M_375010	1	0	0	0	0	No	Sense	0		0	0	0	0	0
chr6	27892699	27893185	H2AC17	-	8336	ENSG00000278677	NM_003514	H2A clustered histone 17	Yes	Sense	1	G4B.M_375094	1	0	0	0	0	No	Sense	0		0	0	0	0	0
chr1	149842188	149842736	H2AC18	-	8337	ENSG00000203812	NM_003516	H2A clustered histone 18	Yes	Sense	1	G4B.M_28042	1	0	0	0	0	No	Sense	0		0	0	0	0	0
chr1	149887469	149887965	H2AC21	-	317772	ENSG00000184270	NM_175065	H2A clustered histone 21	Yes	Sense	2	G4B.M_28051;G4B.M_28052	1	0	0	0	0	No	Sense	0		0	0	0	0	0
chr12	14774383	14778002	H2AJ	+	55766	ENSG00000246705	NM_177925	H2A.J histone	Yes	Sense	1	G4B.M_98340	0	0	0	0	0	No	Sense	0		0	0	0	0	0
chr1	228456979	228457873	H2AW	-	92815	ENSG00000181218	NM_033445	H2A.W histone	Yes	Sense	1	G4B.M_42222	1	0	0	0	0	No	Sense	0		0	0	0	0	0
chr4	99948086	99950355	H2AZ1	-	3015	ENSG00000164032	NM_002106	H2A.Z variant histone 1	Yes	Sense	2	G4B.M_342095;G4B.M_342096	0	0	0	2	0	No	Sense	0		0	0	0	0	0
chr6	27807444	27807931	H2BC13	-	8340	ENSG00000185130	NM_003519	H2B clustered histone 13	Yes	Sense	1	G4B.M_375086	1	0	0	0	0	No	Sense	0		0	0	0	0	0
chr6	27837760	27855709	H2BC15	+	8341	ENSG00000233822	NM_003520	H2B clustered histone 15	Yes	Sense	1	G4B.M_375090	0	0	0	1	0	No	Sense	0		0	0	0	0	0
chr1	149884459	149886652	H2BC21	-	8349	ENSG00000184678	NM_003528	H2B clustered histone 21	Yes	Sense	2	G4B.M_28051;G4B.M_28052	2	0	0	0	0	No	Sense	0		0	0	0	0	0
chr6	26172059	26184655	H2BC6	+	8344	ENSG00000274290	NM_003523	H2B clustered histone 6	Yes	Sense	1	G4B.M_374911	0	0	0	0	1	No	Sense	0		0	0	0	0	0
chr6	26251651	26253710	H2BC9	+	8345	ENSG00000275713	NM_003524	H2B clustered histone 9	Yes	Sense	1	G4B.M_374916	0	0	0	0	1	No	Sense	0		0	0	0	0	0
chrX	104011147	104013708	H2BW1	-	158983	ENSG00000123569	NM_001002916	H2B.W histone 1	Yes	Sense	2	G4B.M_469672;G4B.M_469673	0	0	0	1	0	No	Sense	0		0	0	0	0	0
chr1	226061851	226072019	H3-3A	+	3020	ENSG00000163041	NM_001379043;NM_001379046;NM_001379045;NM_001379047;NM_002107	H3.3 histone A	Yes	Sense	2	G4B.M_41392;G4B.M_41393	0	0	0	0	0	No	Sense	0		0	0	0	0	0
chr17	75776434	75785893	H3-3B	-	3021	ENSG00000132475	NM_005324	H3.3 histone B	Yes	Sense	3	G4B.M_197936;G4B.M_197937;G4B.M_197939	0	0	0	0	0	No	Sense	0		0	0	0	0	0
chr1	228424845	228425360	H3-4	-	8290	ENSG00000168148	NM_003493	H3.4 histone	Yes	Sense	1	G4B.M_42209	1	0	0	0	0	No	Sense	0		0	0	0	0	0
chr6	27890315	27893106	H3C12	-	8356	ENSG00000197153	NM_003535	H3 clustered histone 12	Yes	Sense	1	G4B.M_375094	1	0	0	0	0	No	Sense	0		0	0	0	0	0
chr1	149852619	149854274	H3C15	+	333932	ENSG00000203852	NM_001005464	H3 clustered histone 15	Yes	Sense	1	G4B.M_28043	1	0	0	0	0	No	Sense	0		0	0	0	0	0
chr5	17654868	17655849	H3Y1	-	391769	ENSG00000269466	NM_001355258	H3.Y histone 1	Yes	Sense	1	G4B.M_352347	0	1	0	0	0	No	Sense	0		0	0	0	0	0
chr6	26021649	26022050	H4C1	+	8359	ENSG00000278637	NM_003538	H4 clustered histone 1	Yes	Sense	1	G4B.M_374901	1	0	0	0	0	No	Sense	0		0	0	0	0	0
chr1	149832659	149839767	H4C14	+	8370	ENSG00000270882	NM_003548	H4 clustered histone 14	Yes	Sense	2	G4B.M_28039;G4B.M_28040	0	0	0	0	0	No	Sense	0		0	0	0	0	0
chr1	149854045	149861210	H4C15	-	554313	ENSG00000270276	NM_001034077	H4 clustered histone 15	Yes	Sense	2	G4B.M_28044;G4B.M_28045	0	0	0	0	0	No	Sense	0		0	0	0	0	0
chr10	17589032	17617374	HACD1	-	9200	ENSG00000165996	NM_014241	3-hydroxyacyl-CoA dehydratase 1	Yes	Sense	1	G4B.M_48055	0	0	0	0	0	No	Sense	0		0	0	0	0	0
chr15	65530418	65578349	HACD3	+	51495	ENSG00000074696	NM_016395	3-hydroxyacyl-CoA dehydratase 3	Yes	Sense	1	G4B.M_147783	0	0	0	1	0	No	Sense	0		0	0	0	0	0
chr3	15560699	15601852	HACL1	-	26061	ENSG00000131373	NM_012260;NM_001284416;NM_001284413;NM_001284415	2-hydroxyacyl-CoA lyase 1	Yes	Sense	3	G4B.M_308952;G4B.M_308953;G4B.M_308954	0	0	0	3	0	No	Sense	0		0	0	0	0	0
chr12	95972662	95996365	HAL	-	3034	ENSG00000084110	NM_002108;NM_001258334;NM_001258333	histidine ammonia-lyase	Yes	Sense	7	G4B.M_107235;G4B.M_107236;G4B.M_107239;G4B.M_107240;G4B.M_107241;G4B.M_107242;G4B.M_107243	2	0	0	5	0	No	Sense	0		0	0	0	0	0
chr5	154474972	154478227	HAND1	-	9421	ENSG00000113196	NM_004821	heart and neural crest derivatives expressed 1	Yes	Sense	1	G4B.M_365395	1	0	0	0	0	No	Sense	0		0	0	0	0	0
chr20	7882985	7940458	HAO1	-	54363	ENSG00000101323	NM_017545	hydroxyacid oxidase 1	Yes	Sense	6	G4B.M_271966;G4B.M_271967;G4B.M_271968;G4B.M_271971;G4B.M_271972;G4B.M_271973	0	0	0	6	0	No	Sense	0		0	0	0	0	0
chr17	41717742	41734644	HAP1	-	9001	ENSG00000173805	NM_001367462;NM_001367461;NM_001079871;NM_001367459;NM_177977;NM_001079870;NM_001367460	huntingtin associated protein 1	Yes	Sense	6	G4B.M_188918;G4B.M_188919;G4B.M_188921;G4B.M_188923;G4B.M_188924;G4B.M_188926	1	0	0	1	2	No	Sense	0		0	0	0	0	0
chr5	83637805	83720855	HAPLN1	-	1404	ENSG00000145681	NM_001884	hyaluronan and proteoglycan link protein 1	Yes	Sense	2	G4B.M_357620;G4B.M_357622	1	0	0	1	0	No	Sense	0		0	0	0	0	0
chr8	121612116	121641440	HAS2	-	3037	ENSG00000170961	NM_005328	hyaluronan synthase 2	Yes	Sense	5	G4B.M_430970;G4B.M_430971;G4B.M_430972;G4B.M_430974;G4B.M_430976	0	0	0	3	0	No	Sense	0		0	0	0	0	0
chr16	69105653	69118719	HAS3	+	3038	ENSG00000103044	NM_001199280;NM_138612;NM_005329	hyaluronan synthase 3	Yes	Sense	4	G4B.M_171222;G4B.M_171224;G4B.M_171225;G4B.M_171227	0	0	0	1	0	No	Sense	0		0	0	0	0	0
chr17	3723903	3726699	HASPIN	+	83903	ENSG00000177602	NM_031965	histone H3 associated protein kinase	Yes	Sense	1	G4B.M_178568	0	0	0	0	0	No	Sense	0		0	0	0	0	0
chr9	19053141	19102904	HAUS6	-	54801	ENSG00000147874	NM_001270890;NM_017645	HAUS augmin like complex subunit 6	Yes	Sense	2	G4B.M_439009;G4B.M_439010	0	0	0	2	0	No	Sense	0		0	0	0	0	0
chr5	157085832	157142869	HAVCR2	-	84868	ENSG00000135077	NM_032782	hepatitis A virus cellular receptor 2	Yes	Sense	2	G4B.M_365701;G4B.M_365702	0	0	0	0	0	No	Sense	0		0	0	0	0	0
chr1	154272589	154275875	HAX1	+	10456	ENSG00000143575	NM_006118;NM_001018837	HCLS1 associated protein X-1	Yes	Sense	4	G4B.M_29162;G4B.M_29163;G4B.M_29164;G4B.M_29165	2	0	0	2	0	No	Sense	0		0	0	0	0	0
chr16	176680	177522	HBA1	+	3039	ENSG00000206172	NM_000558	hemoglobin subunit alpha 1	Yes	Sense	1	G4B.M_156789	1	0	0	0	0	No	Sense	0		0	0	0	0	0
chr11	5225464	5229395	HBB	-	3043	ENSG00000244734	NM_000518	hemoglobin subunit beta	Yes	Sense	1	G4B.M_71187	0	1	0	0	0	No	Sense	0		0	0	0	0	0
[truncated: 3,388 more rows]

## Sheet: 2
Suppl. Table 3.2: List of genes containing at least one pG4-BS on the template strand in their gene body or promoter and are not associated with any pG4-CS (n = 5,808)
[truncated: 5,810 more rows]

[truncated: 1 more sheets: 3]
