# Supplementary material for: Stable bulged G-quadruplexes in the human genome: identification, experimental validation and functionalization
Source: Nucleic Acids Res. 2023 Apr 24;51(9):4148–77. doi: 10.1093/nar/gkad252 (PMC10201450; doi:10.1093/nar/gkad252)
Supplement: gkad252_Supplemental_Files [file gkad252_supplemental_files.zip › Table_S4-vk.xlsx]

## Sheet: 1
Suppl. Table 4.1: List of genes with pG4-BS located in either DNA strand in the gene body or promoter region (n = 17,993)
chr	start	end	gene_symbol	score	strand	entrezgene_id	ensembl_gene_id	refseq_mrna	description
chr19	58345178	58353492	A1BG	0	-	1	ENSG00000121410	NM_130786	alpha-1-B glycoprotein
chr10	50799409	50885675	A1CF	0	-	29974	ENSG00000148584	NM_001370130;NM_001370131;NM_138932;NM_014576;NM_001198819;NM_001198818;NM_138933;NM_001198820	APOBEC1 complementation factor
chr12	9067664	9116229	A2M	0	-	2	ENSG00000175899	NM_001347423;NM_001347425;NM_000014;NM_001347424	alpha-2-macroglobulin
chr12	8822621	8887001	A2ML1	0	+	144568	ENSG00000166535	NM_144670;NM_001282424	alpha-2-macroglobulin like 1
chr1	33306766	33321098	A3GALT2	0	-	127550	ENSG00000184389	NM_001080438	alpha 1,3-galactosyltransferase 2
chr22	42692121	42721298	A4GALT	0	-	53947	ENSG00000128274	NM_017436;NM_001318038	alpha 1,4-galactosyltransferase (P blood group)
chr3	138123713	138132390	A4GNT	0	-	51146	ENSG00000118017	NM_016161	alpha-1,4-N-acetylglucosaminyltransferase
chr12	53307456	53324864	AAAS	0	-	8086	ENSG00000094914	NM_001173466;NM_015665	aladin WD repeat nucleoporin
chr12	125065434	125143333	AACS	0	+	65985	ENSG00000081760	NM_023928;NM_001319839;NM_001319840	acetoacetyl-CoA synthetase
chr3	151814073	151828488	AADAC	0	+	13	ENSG00000114771	NM_001086	arylacetamide deacetylase
chr1	12716110	12728760	AADACL3	0	+	126767	ENSG00000188984	NM_001103170	arylacetamide deacetylase like 3
chr1	12644085	12667076	AADACL4	0	+	343066	ENSG00000204518	NM_001013630	arylacetamide deacetylase like 4
chr4	170060222	170091699	AADAT	0	-	51166	ENSG00000109576	NM_016228;NM_001286682;NM_001286683;NM_182662	aminoadipate aminotransferase
chr15	67200667	67255195	AAGAB	0	-	79719	ENSG00000103591	NM_024666;NM_001271886;NM_001271885	alpha and gamma adaptin binding protein
chr2	69457997	69674349	AAK1	0	-	22848	ENSG00000115977	NM_014911;NM_001371575;NM_001371577	AP2 associated kinase 1
chr11	77821109	77918432	AAMDC	0	+	28971	ENSG00000087884	NM_001316962;NM_001316961;NM_001316960;NM_024684;NM_001316958;NM_001316957;NM_001363564	adipogenesis associated Mth938 domain containing
chr2	218264129	218270178	AAMP	0	-	14	ENSG00000127837	NM_001087;NM_001302545	angio associated migratory cell protein
chr17	76453351	76470117	AANAT	0	+	15	ENSG00000129673	NM_001166579;NM_001088	aralkylamine N-acetyltransferase
chr20	36236131	36270918	AAR2	0	+	25980	ENSG00000131043	NM_001271874;NM_015511	AAR2 splicing factor
chr8	116938207	116944487	AARD	0	+	441376	ENSG00000205002	NM_001025357	alanine and arginine rich domain containing protein
chr16	70251983	70289707	AARS1	0	-	16	ENSG00000090861	NM_001605	alanyl-tRNA synthetase 1
chr6	44298731	44313347	AARS2	0	-	57505	ENSG00000124608	NM_020745	alanyl-tRNA synthetase 2, mitochondrial
chr17	42950526	42964498	AARSD1	0	-	80755	ENSG00000266967	NM_001261434	alanyl-tRNA synthetase domain containing 1
chr4	56338287	56387508	AASDH	0	-	132949	ENSG00000157426	NM_001286671;NM_001323893;NM_001286669;NM_001286670;NM_001323899;NM_001286668;NM_001323892;NM_181806;NM_001323890;NM_001286672	aminoadipate-semialdehyde dehydrogenase
chr11	106075501	106098699	AASDHPPT	0	+	60496	ENSG00000149313	NM_015423	aminoadipate-semialdehyde dehydrogenase-phosphopantetheinyl transferase
chr7	122064583	122144308	AASS	0	-	10157	ENSG00000008311	NM_005763	aminoadipate-semialdehyde synthase
chr17	36948925	37056871	AATF	0	+	26574	ENSG00000275700	NM_012138	apoptosis antagonizing transcription factor
chr17	81110487	81166221	AATK	0	-	9625	ENSG00000181409	NM_004920;NM_001080395	apoptosis associated tyrosine kinase
chr16	8674596	8784575	ABAT	0	+	18	ENSG00000183044	NM_001386602;NM_001386615;NM_020686;NM_001386609;NM_001386605;NM_001386607;NM_001386608;NM_001386610;NM_001386614;NM_001386611;NM_001386612;NM_001386603;NM_001386600;NM_001386604;NM_000663;NM_001386606;NM_001386613;NM_001386601;NM_001127448;NM_001386616	4-aminobutyrate aminotransferase
chr9	104781006	104928155	ABCA1	0	-	19	ENSG00000165029	NM_005502	ATP binding cassette subfamily A member 1
chr17	69147214	69244846	ABCA10	0	-	10349	ENSG00000154263	NM_080282;NM_001377321	ATP binding cassette subfamily A member 10
chr2	214931542	215138626	ABCA12	0	-	26154	ENSG00000144452	NM_173076;NM_015657	ATP binding cassette subfamily A member 12
chr7	48171458	48647497	ABCA13	0	+	154664	ENSG00000179869	NM_152701	ATP binding cassette subfamily A member 13
chr9	137007234	137028922	ABCA2	0	-	20	ENSG00000107331	NM_212533;NM_001606	ATP binding cassette subfamily A member 2
chr16	2275881	2340746	ABCA3	0	-	21	ENSG00000167972	NM_001089	ATP binding cassette subfamily A member 3
chr1	93992834	94121148	ABCA4	0	-	24	ENSG00000198691	NM_000350	ATP binding cassette subfamily A member 4
chr17	69244311	69327244	ABCA5	0	-	23461	ENSG00000154265	NM_172232;NM_018672	ATP binding cassette subfamily A member 5
chr17	69078702	69141895	ABCA6	0	-	23460	ENSG00000154262	NM_080284	ATP binding cassette subfamily A member 6
chr19	1039997	1065572	ABCA7	0	+	10347	ENSG00000064687	NM_019112	ATP binding cassette subfamily A member 7
chr17	68867289	68955392	ABCA8	0	-	10351	ENSG00000141338	NM_007168;NM_001375771;NM_001375772;NM_001288985;NM_001288986	ATP binding cassette subfamily A member 8
chr17	68974488	69060949	ABCA9	0	-	10350	ENSG00000154258	NM_080283	ATP binding cassette subfamily A member 9
chr7	87503017	87713323	ABCB1	0	-	5243	ENSG00000085563	NM_001348946;NM_001348944;NM_000927;NM_001348945	ATP binding cassette subfamily B member 1
chr1	229516582	229558707	ABCB10	0	-	23456	ENSG00000135776	NM_012089	ATP binding cassette subfamily B member 10
chr2	168915498	169031324	ABCB11	0	-	8647	ENSG00000073734	NM_003742	ATP binding cassette subfamily B member 11
chr7	87401696	87480435	ABCB4	0	-	5244	ENSG00000005471	NM_000443;NM_018849;NM_018850	ATP binding cassette subfamily B member 4
chr7	20615667	20777038	ABCB5	0	+	340273	ENSG00000004846	NM_001163941;NM_001163942;NM_001163993;NM_178559	ATP binding cassette subfamily B member 5
chr2	219209772	219218994	ABCB6	0	-	10058	ENSG00000115657	NM_005689;NM_001349828	ATP binding cassette subfamily B member 6 (Langereis blood group)
chrX	75051048	75156732	ABCB7	0	-	22	ENSG00000131269	NM_001271696;NM_004299;NM_001271697;NM_001271699;NM_001271698	ATP binding cassette subfamily B member 7
chr7	151028422	151047782	ABCB8	0	+	11194	ENSG00000197150	NM_001282293;NM_007188;NM_001282291;NM_001282292	ATP binding cassette subfamily B member 8
chr12	122920951	122981649	ABCB9	0	-	23457	ENSG00000150967	NM_001243014;NM_203444;NM_019625;NM_001243013;NM_019624	ATP binding cassette subfamily B member 9
chr16	15949138	16143257	ABCC1	0	+	4363	ENSG00000103222	NM_004996	ATP binding cassette subfamily C member 1
chr6	43427366	43450427	ABCC10	0	+	89845	ENSG00000124574	NM_001198934;NM_001350518;NM_033450	ATP binding cassette subfamily C member 10
chr16	48165773	48247568	ABCC11	0	-	85320	ENSG00000121270	NM_145186;NM_001370497;NM_001370496;NM_033151;NM_032583	ATP binding cassette subfamily C member 11
chr16	48081006	48156018	ABCC12	0	-	94160	ENSG00000140798	NM_033226	ATP binding cassette subfamily C member 12
chr10	99782640	99852594	ABCC2	0	+	1244	ENSG00000023839	NM_000392	ATP binding cassette subfamily C member 2
chr17	50634777	50692253	ABCC3	0	+	8714	ENSG00000108846	NM_001144070;NM_003786	ATP binding cassette subfamily C member 3
chr13	95019835	95301475	ABCC4	0	-	10257	ENSG00000125257	NM_005845;NM_001301829;NM_001301830;NM_001105515	ATP binding cassette subfamily C member 4
chr3	183919934	184017939	ABCC5	0	-	10057	ENSG00000114770	NM_005688;NM_001320032;NM_001023587	ATP binding cassette subfamily C member 5
chr16	16149565	16223522	ABCC6	0	-	368	ENSG00000091262	NM_001171;NM_001351800;NM_001079528	ATP binding cassette subfamily C member 6
chr11	17392498	17476894	ABCC8	0	-	6833	ENSG00000006071	NM_001351295;NM_001287174;NM_000352;NM_001351297;NM_001351296	ATP binding cassette subfamily C member 8
chr12	21797389	21942543	ABCC9	0	-	10060	ENSG00000069431	NM_020297;NM_001377273;NM_005691;NM_001377274	ATP binding cassette subfamily C member 9
chrX	153724856	153744755	ABCD1	0	+	215	ENSG00000101986	NM_000033	ATP binding cassette subfamily D member 1
chr12	39550033	39619803	ABCD2	0	-	225	ENSG00000173208	NM_005164	ATP binding cassette subfamily D member 2
chr1	94418389	94518666	ABCD3	0	+	5825	ENSG00000117528	NM_002858;NM_001122674	ATP binding cassette subfamily D member 3
chr14	74285269	74303055	ABCD4	0	-	5826	ENSG00000119688	NM_001353607;NM_001353598;NM_001353594;NM_001353593;NM_001353604;NM_001353601;NM_001353597;NM_001353596;NM_001353603;NM_001353606;NM_001353600;NM_001353608;NM_020324;NM_001353599;NM_001353591;NM_001353592;NM_001353602;NM_001353595;NM_001353605;NM_001353609;NM_005050;NM_020325;NM_001353610	ATP binding cassette subfamily D member 4
chr4	145098288	145129524	ABCE1	0	+	6059	ENSG00000164163	NM_002940;NM_001040876	ATP binding cassette subfamily E member 1
chr6	30571393	30597179	ABCF1	0	+	23	ENSG00000204574	NM_001090;NM_001025091	ATP binding cassette subfamily F member 1
chr7	151211484	151227205	ABCF2	0	-	10061	ENSG00000033050	NM_007189	ATP binding cassette subfamily F member 2
chr7	151207837	151227166	ABCF2-H2BE1	0	-	114483834	ENSG00000285292	NM_005692	ABCF2-H2BE1 readthrough
chr3	184186023	184194012	ABCF3	0	+	55324	ENSG00000161204	NM_018358;NM_001351298;NM_001351300;NM_001351299	ATP binding cassette subfamily F member 3
chr21	42199689	42297244	ABCG1	0	+	9619	ENSG00000160179	NM_207627;NM_207628;NM_207629;NM_004915;NM_016818;NM_207174	ATP binding cassette subfamily G member 1
chr4	88090150	88231628	ABCG2	0	-	9429	ENSG00000118777	NM_001348985;NM_001257386;NM_001348986;NM_001348987;NM_001348988;NM_001348989;NM_004827	ATP binding cassette subfamily G member 2 (Junior blood group)
chr11	119149052	119162653	ABCG4	0	+	64137	ENSG00000172350	NM_022169;NM_001348192;NM_001348191;NM_001142505	ATP binding cassette subfamily G member 4
chr2	43812472	43838865	ABCG5	0	-	64240	ENSG00000138075	NM_022436	ATP binding cassette subfamily G member 5
chr2	43831942	43882988	ABCG8	0	+	64241	ENSG00000143921	NM_022437;NM_001357321	ATP binding cassette subfamily G member 8
chr2	27123789	27130812	ABHD1	0	+	84696	ENSG00000143994	NM_032604	abhydrolase domain containing 1
chr3	111979010	111993368	ABHD10	0	+	55347	ENSG00000144827	NM_018394;NM_001272069	abhydrolase domain containing 10, depalmitoylase
chr7	73736094	73738852	ABHD11	0	-	83451	ENSG00000106077	NM_148912;NM_001145364;NM_148913;NM_001301058	abhydrolase domain containing 11
chr20	25294742	25390835	ABHD12	0	-	26090	ENSG00000100997	NM_015600;NM_001042472	abhydrolase domain containing 12, lysophospholipase
chr14	50872053	50904970	ABHD12B	0	+	145447	ENSG00000131969	NM_001206673;NM_181533;NM_181814	abhydrolase domain containing 12B
chr13	108218392	108234243	ABHD13	0	+	84945	ENSG00000139826	NM_032859	abhydrolase domain containing 13
chr3	51971426	51981199	ABHD14A	0	+	25864	ENSG00000248487	NM_015407	abhydrolase domain containing 14A
chr3	51974706	51989183	ABHD14A-ACY1	0	+	100526760	ENSG00000114786	NM_001316331	ABHD14A-ACY1 readthrough
chr3	51968510	51983409	ABHD14B	0	-	84836	ENSG00000114779	NM_032750;NM_001146314	abhydrolase domain containing 14B
chr17	29560547	29567037	ABHD15	0	-	116236	ENSG00000168792	NM_198147	abhydrolase domain containing 15
chr6	31686955	31703356	ABHD16A	0	-	7920	ENSG00000204427	NM_021160;NM_001177515	abhydrolase domain containing 16A, phospholipase
chr20	63861498	63862988	ABHD16B	0	+	140701	ENSG00000183260	NM_080622	abhydrolase domain containing 16B
chr19	1876810	1885496	ABHD17A	0	-	81926	ENSG00000129968	NM_001130111;NM_031213	abhydrolase domain containing 17A, depalmitoylase
chr9	71862452	71911193	ABHD17B	0	-	51104	ENSG00000107362	NM_016014;NM_001025780	abhydrolase domain containing 17B, depalmitoylase
chr15	80679684	80755621	ABHD17C	0	+	58489	ENSG00000136379	NM_021214	abhydrolase domain containing 17C, depalmitoylase
chr4	127965306	128039953	ABHD18	0	+	80167	ENSG00000164074	NM_001358454;NM_001358451;NM_001366039;NM_001366043;NM_001319305;NM_001366037;NM_001366048;NM_001039717;NM_001366042;NM_001366038;NM_001366040;NM_001319307;NM_001319306;NM_001366041;NM_001366044;NM_001366045;NM_025097;NM_001366046;NM_001366047	abhydrolase domain containing 18
chr15	89087459	89202355	ABHD2	0	+	11057	ENSG00000140526	NM_007011;NM_152924	abhydrolase domain containing 2, acylglycerol lipase
chr18	21650901	21704780	ABHD3	0	-	171586	ENSG00000158201	NM_138340;NM_001308256;NM_001308257	abhydrolase domain containing 3, phospholipase
chr14	22598237	22613215	ABHD4	0	+	63874	ENSG00000100439	NM_022060	abhydrolase domain containing 4, N-acyl phospholipase B
chr3	43690108	43734371	ABHD5	0	+	51099	ENSG00000011198	NM_001355186;NM_016006;NM_001365650;NM_001365649	abhydrolase domain containing 5, lysophosphatidic acid acyltransferase
chr3	58237532	58295693	ABHD6	0	+	57406	ENSG00000163686	NM_020676;NM_001320126	abhydrolase domain containing 6, acylglycerol lipase
chr19	17292131	17310236	ABHD8	0	-	79575	ENSG00000127220	NM_024527	abhydrolase domain containing 8
chr10	26746593	26861087	ABI1	0	-	10006	ENSG00000136754	NM_001178120;NM_001348034;NM_001348033;NM_001348029;NM_001348032;NM_005470;NM_001178119;NM_001012752;NM_001178124;NM_001178121;NM_001348030;NM_001012751;NM_001178116;NM_001012750;NM_001178123;NM_001348031;NM_001178125;NM_001178122	abl interactor 1
chr2	203328280	203447728	ABI2	0	+	10152	ENSG00000138443	NM_001375669;NM_001375721;NM_001282927;NM_001375722;NM_001375747;NM_001375696;NM_005759;NM_001375686;NM_001375704;NM_001375688;NM_001375706;NM_001375708;NM_001375710;NM_001375687;NM_001375689;NM_001375690;NM_001375707;NM_001375709;NM_001375723;NM_001375725;NM_001375724;NM_001375737;NM_001375726;NM_001375744;NM_001375746;NM_001375749;NM_001375754;NM_001375734;NM_001375735;NM_001375668;NM_001375751…	abl interactor 2
chr17	49210411	49223225	ABI3	0	+	51225	ENSG00000108798	NM_016428;NM_001135186	ABI family member 3
chr3	100749156	100993515	ABI3BP	0	-	25890	ENSG00000154175	NM_001377332;NM_001375549;NM_001375547;NM_001349329;NM_001349330;NM_001375550;NM_015429;NM_001349332;NM_001349331;NM_001365642;NM_001365643	ABI family member 3 binding protein
chr9	108934400	108950744	ABITRAM	0	+	54942	ENSG00000119328	NM_017832	actin binding transcription modulator
chr9	130713016	130887675	ABL1	0	+	25	ENSG00000097007	NM_007313;NM_005157	ABL proto-oncogene 1, non-receptor tyrosine kinase
chr1	179099330	179229684	ABL2	0	-	27	ENSG00000143322	NM_007314;NM_001136000;NM_005158;NM_001168239;NM_001168236;NM_001168238;NM_001168237;NM_001136001	ABL proto-oncogene 2, non-receptor tyrosine kinase
chr10	114431113	114768061	ABLIM1	0	-	3983	ENSG00000099204	NM_001322898;NM_001322892;NM_001322890;NM_001322895;NM_001352443;NM_001322888;NM_006720;NM_001322899;NM_001322893;NM_001322891;NM_001322894;NM_001322889;NM_001352441;NM_001352440;NM_001322885;NM_001322884;NM_001322886;NM_001322887;NM_001322883;NM_001003407;NM_001352442;NM_001322900;NM_001322896;NM_001322897;NM_001322882;NM_002313	actin binding LIM protein 1
chr4	7965310	8158832	ABLIM2	0	-	84448	ENSG00000163995	NM_001130087;NM_001130083;NM_001286688;NM_001130084;NM_001130085;NM_032432;NM_001130086;NM_001130088	actin binding LIM protein family member 2
chr5	149141483	149260542	ABLIM3	0	+	22885	ENSG00000173210	NM_001345859;NM_001345860;NM_001345861;NM_001370418;NM_014945;NM_001301015;NM_001301028;NM_001301018;NM_001345858;NM_001370417	actin binding LIM protein family member 3
chr9	133233278	133276024	ABO	0	-	28	ENSG00000175164	NM_020469	ABO, alpha 1-3-N-acetylgalactosaminyltransferase and alpha 1-3-galactosyltransferase
chr17	1003519	1229738	ABR	0	-	29	ENSG00000159842	NM_021962;NM_001322841;NM_001159746;NM_001322840;NM_001092;NM_001256847;NM_001282149	ABR activator of RhoGEF and GTPase
chr8	106759483	106770244	ABRA	0	-	137735	ENSG00000174429	NM_139166	actin binding Rho activating protein
chr6	139028745	139043302	ABRACL	0	+	58527	ENSG00000146386	NM_021243	ABRA C-terminal like
chr4	83459517	83523348	ABRAXAS1	0	-	84142	ENSG00000163322	NM_139076;NM_001345962	abraxas 1, BRCA1 A complex subunit
chr6	26596953	26600739	ABT1	0	+	29777	ENSG00000146109	NM_013375	activator of basal transcription 1
chr3	127672935	127680926	ABTB1	0	+	80325	ENSG00000114626	NM_172027;NM_032548	ankyrin repeat and BTB domain containing 1
chr11	34150987	34358010	ABTB2	0	-	25841	ENSG00000166016	NM_145804	ankyrin repeat and BTB domain containing 2
chr3	38103129	38137242	ACAA1	0	-	30	ENSG00000060971	NM_001130410;NM_001607	acetyl-CoA acyltransferase 1
chr18	49782164	49813953	ACAA2	0	-	10449	ENSG00000167315	NM_006111	acetyl-CoA acyltransferase 2
chr17	37084992	37406836	ACACA	0	-	31	ENSG00000278540	NM_198834;NM_198837;NM_198839;NM_198836;NM_198838	acetyl-CoA carboxylase alpha
chr12	109116595	109268226	ACACB	0	+	32	ENSG00000076555	NM_001093	acetyl-CoA carboxylase beta
chr12	111686053	111757107	ACAD10	0	+	80724	ENSG00000111271	NM_001136538;NM_025247	acyl-CoA dehydrogenase family member 10
chr3	132558138	132660082	ACAD11	0	-	84129	ENSG00000240303	NM_032169	acyl-CoA dehydrogenase family member 11
chr11	134253548	134265855	ACAD8	0	+	27034	ENSG00000151498	NM_014384	acyl-CoA dehydrogenase family member 8
chr3	128879596	128924003	ACAD9	0	+	28976	ENSG00000177646	NM_014049	acyl-CoA dehydrogenase family member 9
chr2	210187126	210225447	ACADL	0	-	33	ENSG00000115361	NM_001608	acyl-CoA dehydrogenase long chain
chr1	75724431	75787575	ACADM	0	+	34	ENSG00000117054	NM_001286043;NM_000016;NM_001286042;NM_001286044;NM_001127328	acyl-CoA dehydrogenase medium chain
chr12	120725774	120740008	ACADS	0	+	35	ENSG00000122971	NM_000017;NM_001302554	acyl-CoA dehydrogenase short chain
chr10	123008979	123058290	ACADSB	0	+	36	ENSG00000196177	NM_001330174;NM_001609	acyl-CoA dehydrogenase short/branched chain
chr17	7217125	7225266	ACADVL	0	+	37	ENSG00000072778	NM_001270447;NM_001270448;NM_001033859;NM_000018	acyl-CoA dehydrogenase very long chain
chr15	88803436	88875353	ACAN	0	+	176	ENSG00000157766	NM_001369268;NM_013227;NM_001135	aggrecan
chr17	7336529	7351477	ACAP1	0	+	9744	ENSG00000072818	NM_014716	ArfGAP with coiled-coil, ankyrin repeat and PH domains 1
chr3	195274745	195443044	ACAP2	0	-	23527	ENSG00000114331	NM_012287	ArfGAP with coiled-coil, ankyrin repeat and PH domains 2
chr1	1292390	1309609	ACAP3	0	-	116983	ENSG00000131584	NM_030649	ArfGAP with coiled-coil, ankyrin repeat and PH domains 3
chr11	108116695	108147603	ACAT1	0	+	38	ENSG00000075239	NM_001386682;NM_001386681;NM_001386688;NM_001386690;NM_001386691;NM_001386689;NM_001386685;NM_001386686;NM_001386679;NM_001386687;NM_000019;NM_001386678;NM_001386677	acetyl-CoA acetyltransferase 1
chr6	159762045	159779112	ACAT2	0	+	39	ENSG00000120437	NM_005891;NM_001303253	acetyl-CoA acetyltransferase 2
chr1	226144679	226186741	ACBD3	0	-	64746	ENSG00000182827	NM_022735	acyl-CoA binding domain containing 3
chr17	45132600	45144181	ACBD4	0	+	79777	ENSG00000181513	NM_001378112;NM_001321352;NM_001321353;NM_001135706;NM_001135705;NM_024722;NM_001378111;NM_001135707	acyl-CoA binding domain containing 4
chr10	27168135	27243046	ACBD5	0	-	91452	ENSG00000107897	NM_001352570;NM_001352572;NM_001352588;NM_001352573;NM_001352569;NM_145698;NM_001271512;NM_001301253;NM_001301251;NM_001352583;NM_001352585;NM_001352584;NM_001301254;NM_001301252;NM_001352577;NM_001042473;NM_001352578;NM_001352579;NM_001352587;NM_001352581;NM_001352586;NM_001352575;NM_001352574;NM_001352576;NM_001352580;NM_001352582;NM_001352568;NM_001352571	acyl-CoA binding domain containing 5
chr1	180269653	180502954	ACBD6	0	-	84320;100527964	ENSG00000230124	NM_032360	acyl-CoA binding domain containing 6
chr10	15075475	15088776	ACBD7	0	-	414149	ENSG00000176244	NM_001039844	acyl-CoA binding domain containing 7
chr11	44065925	44084237	ACCS	0	+	84680	ENSG00000110455	NM_032592;NM_001127219	1-aminocyclopropane-1-carboxylate synthase homolog (inactive)
chr11	44047981	44059977	ACCSL	0	+	390110	ENSG00000205126	NM_001363113;NM_001031854	1-aminocyclopropane-1-carboxylate synthase homolog (inactive) like
chr16	67657512	67660815	ACD	0	-	65057	ENSG00000102977	NM_001082486;NM_022914	ACD shelterin complex subunit and telomerase recruitment factor
chr17	63477061	63498380	ACE	0	+	1636	ENSG00000159640	NM_000789;NM_001382701;NM_001382700;NM_152830;NM_001178057;NM_001382702	angiotensin I converting enzyme
chrX	15494566	15607236	ACE2	0	-	59272	ENSG00000130234	NM_001386259;NM_001388452;NM_021804;NM_001386260;NM_001371415	angiotensin I converting enzyme 2
chr19	6306142	6333612	ACER1	0	-	125981	ENSG00000167769	NM_133492	alkaline ceramidase 1
chr9	19409009	19452505	ACER2	0	+	340485	ENSG00000177076	NM_001010887	alkaline ceramidase 2
chr11	76860859	77026797	ACER3	0	+	55331	ENSG00000078124	NM_001300955;NM_018367;NM_001300954;NM_001300953	alkaline ceramidase 3
chr7	100889994	100896974	ACHE	0	-	43	ENSG00000087085	NM_001282449;NM_000665;NM_001367915;NM_001302622;NM_001367919;NM_001367918;NM_001367917;NM_001302621	acetylcholinesterase (Cartwright blood group)
chr14	23058564	23095614	ACIN1	0	-	22985	ENSG00000100813	NM_001386863;NM_001164816;NM_001164817;NM_014977;NM_001164815;NM_001164814	apoptotic chromatin condensation inducer 1
chr1	159203307	159206500	ACKR1	0	+	2532	ENSG00000213088	NM_002036;NM_001122951	atypical chemokine receptor 1 (Duffy blood group)
chr3	42804752	42887974	ACKR2	0	+	1238	ENSG00000144648	NM_001296	atypical chemokine receptor 2
chr2	236567787	236582354	ACKR3	0	+	57007	ENSG00000144476	NM_020311	atypical chemokine receptor 3
chr17	41866917	41930542	ACLY	0	-	47	ENSG00000131473	NM_001096;NM_001303274;NM_001303275;NM_198830	ATP citrate lyase
chr2	134838616	134902034	ACMSD	0	+	130013	ENSG00000153086	NM_138326;NM_001307983	aminocarboxymuconate semialdehyde decarboxylase
chr9	32384603	32454769	ACO1	0	+	48	ENSG00000122729	NM_001362840;NM_001278352;NM_002197	aconitase 1
chr22	41447830	41529273	ACO2	0	+	50	ENSG00000100412	NM_001098	aconitase 2
chr13	76948511	76958638	ACOD1	0	+	730249	ENSG00000102794	NM_001258406	aconitate decarboxylase 1
chr14	73537143	73543796	ACOT1	0	+	641371	ENSG00000184227	NM_001037161	acyl-CoA thioesterase 1
chr1	54542257	54639192	ACOT11	0	+	26027	ENSG00000162390	NM_147161;NM_015547	acyl-CoA thioesterase 11
chr5	81329996	81394179	ACOT12	0	-	134526	ENSG00000172497	NM_130767	acyl-CoA thioesterase 12
chr6	24667035	24705065	ACOT13	0	+	55856	ENSG00000112304	NM_001160094;NM_018473	acyl-CoA thioesterase 13
chr14	73567620	73575658	ACOT2	0	+	10965	ENSG00000119673	NM_006821;NM_001364177	acyl-CoA thioesterase 2
chr14	73591873	73595766	ACOT4	0	+	122970	ENSG00000177465	NM_152331	acyl-CoA thioesterase 4
chr1	6264269	6393767	ACOT7	0	-	11332	ENSG00000097021	NM_181866;NM_181865;NM_181864;NM_007274	acyl-CoA thioesterase 7
chr20	45841721	45857405	ACOT8	0	-	10005	ENSG00000101473	NM_005469	acyl-CoA thioesterase 8
chrX	23701055	23766475	ACOT9	0	-	23597	ENSG00000123130	NM_001037171;NM_001033583;NM_001330259	acyl-CoA thioesterase 9
chr17	75941507	75979177	ACOX1	0	-	51	ENSG00000161533	NM_004035;NM_001185039;NM_007292	acyl-CoA oxidase 1
chr3	58505136	58537283	ACOX2	0	-	8309	ENSG00000168306	NM_003500	acyl-CoA oxidase 2
chr4	8366282	8440723	ACOX3	0	-	8310	ENSG00000087008	NM_001375784;NM_001375785;NM_003501;NM_001375787;NM_001101667;NM_001375788;NM_001375789;NM_001375786;NM_001375783;NM_001375790	acyl-CoA oxidase 3, pristanoyl
chr2	110732539	111120610	ACOXL	0	+	55289	ENSG00000153093	NM_001371254;NM_001142807;NM_001365487	acyl-CoA oxidase like
chr2	264140	278283	ACP1	0	+	52	ENSG00000143727	NM_007099;NM_004300;NM_001040649	acid phosphatase 1
chr11	47239302	47248906	ACP2	0	-	53	ENSG00000134575	NM_001610;NM_001357016;NM_001302491;NM_001302490;NM_001302492;NM_001302489	acid phosphatase 2, lysosomal
chr3	132317369	132368298	ACP3	0	+	55	ENSG00000014257	NM_001099;NM_001292037;NM_001134194	acid phosphatase 3
chr19	50790415	50795219	ACP4	0	+	93650	ENSG00000142513	NM_033068	acid phosphatase 4
chr19	11574660	11579008	ACP5	0	-	54	ENSG00000102575	NM_001322023;NM_001611;NM_001111035;NM_001111034;NM_001111036	acid phosphatase 5, tartrate resistant
chr1	147629652	147670524	ACP6	0	-	51205	ENSG00000162836	NM_016361;NM_001323625	acid phosphatase 6, lysophosphatidic
chr19	39083913	39111493	ACP7	0	+	390928	ENSG00000183760	NM_001004318;NM_001363687	acid phosphatase 7, tartrate resistant (putative)
chr22	50738196	50745339	ACR	0	+	49	ENSG00000100312	NM_001097	acrosin
chr12	6638075	6647433	ACRBP	0	-	84519	ENSG00000111644	NM_032489	acrosin binding protein
chr11	125671522	125680874	ACRV1	0	-	56	ENSG00000134940	NM_001612;NM_020069;NM_020107;NM_020108	acrosomal vesicle protein 1
chr15	78167468	78245688	ACSBG1	0	-	23205	ENSG00000103740	NM_001199377;NM_015162	acyl-CoA synthetase bubblegum family member 1
chr19	6135247	6193094	ACSBG2	0	+	81616	ENSG00000130377	NM_001289180;NM_001321384;NM_030924;NM_001289178;NM_001289177;NM_001289179	acyl-CoA synthetase bubblegum family member 2
chr17	50426158	50474845	ACSF2	0	+	80221	ENSG00000167107	NM_025149;NM_001288972;NM_001288970;NM_001288971;NM_001288968;NM_001288969	acyl-CoA synthetase family member 2
chr16	89088375	89164121	ACSF3	0	+	197322	ENSG00000176715	NM_174917;NM_001243279;NM_001127214;NM_001284316	acyl-CoA synthetase family member 3
chr4	184755595	184826818	ACSL1	0	-	2180	ENSG00000151726	NM_001995;NM_001381877;NM_001381878;NM_001381880;NM_001381879;NM_001381881;NM_001381888;NM_001381882;NM_001381890;NM_001381883;NM_001381889;NM_001286711;NM_001286708;NM_001381884;NM_001381885;NM_001381886;NM_001286710;NM_001381887	acyl-CoA synthetase long chain family member 1
chr2	222860942	222944639	ACSL3	0	+	2181	ENSG00000123983	NM_001354159;NM_001354158;NM_004457;NM_203372	acyl-CoA synthetase long chain family member 3
chrX	109624244	109733403	ACSL4	0	-	2182	ENSG00000068366	NM_001318509;NM_004458;NM_001318510;NM_022977	acyl-CoA synthetase long chain family member 4
chr10	112374116	112428379	ACSL5	0	+	51703	ENSG00000197142	NM_203379;NM_203380;NM_001387037;NM_016234	acyl-CoA synthetase long chain family member 5
chr5	131949973	132012243	ACSL6	0	-	23305	ENSG00000164398	NM_001205247;NM_015256;NM_001009185;NM_001205250;NM_001205248;NM_001205251	acyl-CoA synthetase long chain family member 6
chr16	20623235	20698890	ACSM1	0	-	116285	ENSG00000166743	NM_001318890;NM_052956	acyl-CoA synthetase medium chain family member 1
chr16	20451461	20487669	ACSM2A	0	+	123876	ENSG00000183747	NM_001308954;NM_001308172;NM_001308169	acyl-CoA synthetase medium chain family member 2A
chr16	20536226	20576427	ACSM2B	0	-	348158	ENSG00000066813	NM_001105069;NM_182617	acyl-CoA synthetase medium chain family member 2B
chr16	20610243	20797581	ACSM3	0	+	6296	ENSG00000005187	NM_005622;NM_202000	acyl-CoA synthetase medium chain family member 3
chr16	20409534	20441336	ACSM5	0	+	54988	ENSG00000183549	NM_001324373;NM_017888;NM_001324372;NM_001324371	acyl-CoA synthetase medium chain family member 5
chr10	95194200	95228928	ACSM6	0	+	142827	ENSG00000173124	NM_207321	acyl-CoA synthetase medium chain family member 6
chr20	25006230	25058980	ACSS1	0	-	84532	ENSG00000154930	NM_001252675;NM_032501;NM_001252677;NM_001252676	acyl-CoA synthetase short chain family member 1
chr20	34872146	34927962	ACSS2	0	+	55902	ENSG00000131069	NM_001242393;NM_018677;NM_001076552	acyl-CoA synthetase short chain family member 2
chr12	80936414	81261210	ACSS3	0	+	79611	ENSG00000111058	NM_001330243;NM_024560;NM_001330242	acyl-CoA synthetase short chain family member 3
chr1	229430365	229434104	ACTA1	0	-	58	ENSG00000143632	NM_001100	actin alpha 1, skeletal muscle
chr10	88935074	88991339	ACTA2	0	-	59	ENSG00000107796	NM_001320855;NM_001141945;NM_001613	actin alpha 2, smooth muscle
chr7	5526409	5563902	ACTB	0	-	60	ENSG00000075624	NM_001101	actin beta
chr15	34790230	34795549	ACTC1	0	-	70	ENSG00000159251	NM_005159	actin alpha cardiac muscle 1
chr17	81509413	81523847	ACTG1	0	-	71	ENSG00000184009	NM_001614;NM_001199954	actin gamma 1
chr2	73892314	73919865	ACTG2	0	+	72	ENSG00000163017	NM_001199893;NM_001615	actin gamma 2, smooth muscle
chr20	33666943	33668525	ACTL10	0	+	170487	ENSG00000288649	NM_001024675	actin like 10
chr3	179562886	179588407	ACTL6A	0	+	86	ENSG00000136518	NM_177989;NM_178042;NM_004301	actin like 6A
chr7	100643097	100656448	ACTL6B	0	-	51412	ENSG00000077080	NM_016188	actin like 6B
chr1	17755333	17827063	ACTL8	0	+	81569	ENSG00000117148	NM_030812	actin like 8
chr19	8697400	8698795	ACTL9	0	-	284382	ENSG00000181786	NM_178525	actin like 9
chr14	68874128	68979440	ACTN1	0	-	87	ENSG00000072110	NM_001130004;NM_001102;NM_001130005	actinin alpha 1
chr1	236664141	236764631	ACTN2	0	+	88	ENSG00000077522	NM_001278343;NM_001103;NM_001278344	actinin alpha 2
chr11	66546395	66563334	ACTN3	0	+	89	ENSG00000248746	NM_001258371;NM_001104	actinin alpha 3
chr19	38647649	38731589	ACTN4	0	+	81	ENSG00000130402	NM_004924;NM_001322033	actinin alpha 4
chr14	58200080	58235636	ACTR10	0	+	55860	ENSG00000131966	NM_018477	actin related protein 10
chr10	102461881	102502712	ACTR1A	0	-	10121	ENSG00000138107	NM_005736	actin related protein 1A
chr2	97655939	97664044	ACTR1B	0	-	10120	ENSG00000115073	NM_005735	actin related protein 1B
chr2	65227788	65271253	ACTR2	0	+	10097	ENSG00000138071	NM_005722;NM_001005386	actin related protein 2
chr2	113890063	113962596	ACTR3	0	+	10096	ENSG00000115091	NM_005721;NM_001277140	actin related protein 3
chr7	152759749	152855378	ACTR3B	0	+	57180	ENSG00000133627	NM_001040135;NM_020445;NM_001350944;NM_001350942;NM_001350941;NM_001350945;NM_001350940;NM_001350946;NM_001350943	actin related protein 3B
chr7	150243916	150323725	ACTR3C	0	-	653857	ENSG00000106526	NM_001164458;NM_001164459	actin related protein 3C
chr20	38748460	38772520	ACTR5	0	+	79913	ENSG00000101442	NM_024855	actin related protein 5
chr12	100199122	100241865	ACTR6	0	+	64431	ENSG00000075089	NM_022496	actin related protein 6
chr3	53867066	53882152	ACTR8	0	-	93973	ENSG00000113812	NM_022899	actin related protein 8
chr1	3021467	3022903	ACTRT2	0	+	140625	ENSG00000169717	NM_080431	actin related protein T2
chr3	169766921	169769561	ACTRT3	0	-	84517	ENSG00000184378	NM_032487	actin related protein T3
chr2	157736251	157876330	ACVR1	0	-	90	ENSG00000115170	NM_001105;NM_001111067;NM_001347663;NM_001347666;NM_001347665;NM_001347664;NM_001347667	activin A receptor type 1
chr12	51951699	51997078	ACVR1B	0	+	91	ENSG00000135503	NM_004302;NM_020328;NM_020327	activin A receptor type 1B
chr2	157526767	157628864	ACVR1C	0	-	130399	ENSG00000123612	NM_145259;NM_001111031;NM_001111032;NM_001111033	activin A receptor type 1C
chr2	147844517	147930826	ACVR2A	0	+	92	ENSG00000121989	NM_001278580;NM_001278579;NM_001616	activin A receptor type 2A
chr3	38453890	38493142	ACVR2B	0	+	93	ENSG00000114739	NM_001106	activin A receptor type 2B
chr12	51906908	51923361	ACVRL1	0	+	94	ENSG00000139567	NM_000020;NM_001077401	activin A receptor like type 1
chr3	51983340	51989197	ACY1	0	+	95	ENSG00000243989	NM_001198898;NM_001198897;NM_001198896;NM_000666;NM_001198895	aminoacylase 1
chr11	67642555	67650730	ACY3	0	-	91703	ENSG00000132744	NM_080658	aminoacylase 3
chr14	75053237	75069483	ACYP1	0	-	97	ENSG00000119640	NM_001302617;NM_001107;NM_001302616	acylphosphatase 1
chr2	53970838	54305300	ACYP2	0	+	98	ENSG00000170634	NM_001320586;NM_001320587;NM_001320590;NM_001320589;NM_138448	acylphosphatase 2
chr20	44619522	44652233	ADA	0	-	100	ENSG00000196839	NM_001322050;NM_000022;NM_001322051	adenosine deaminase
chr22	17178790	17258235	ADA2	0	-	51816	ENSG00000093072	NM_001282226;NM_001282225;NM_177405;NM_001282227;NM_001282228;NM_001282229	adenosine deaminase 2
chr4	122378966	122429802	ADAD1	0	+	132612	ENSG00000164113	NM_139243;NM_001159285;NM_001159295	adenosine deaminase domain containing 1
chr16	84191138	84197168	ADAD2	0	+	161931	ENSG00000140955	NM_139174;NM_001145400	adenosine deaminase domain containing 2
chr15	43330672	43354569	ADAL	0	+	161823	ENSG00000168803	NM_001324366;NM_001159280;NM_001324364;NM_001324368;NM_001324367;NM_001012969;NM_001324365	adenosine deaminase like
chr15	58588809	58749791	ADAM10	0	-	102	ENSG00000137845	NM_001320570;NM_001110	ADAM metallopeptidase domain 10
chr17	44758988	44781846	ADAM11	0	+	4185	ENSG00000073670	NM_002390;NM_001318933	ADAM metallopeptidase domain 11
chr10	126012381	126388477	ADAM12	0	-	8038	ENSG00000148848	NM_003474;NM_001288975;NM_001288974;NM_021641;NM_001288973	ADAM metallopeptidase domain 12
chr1	155050566	155062775	ADAM15	0	+	8751	ENSG00000143537	NM_207197;NM_207196;NM_207195;NM_207191;NM_001261465;NM_207194;NM_003815;NM_001261464;NM_001261466	ADAM metallopeptidase domain 15
chr2	9488486	9556732	ADAM17	0	-	6868	ENSG00000151694	NM_003183;NM_001382777;NM_001382778	ADAM metallopeptidase domain 17
chr8	39584489	39730065	ADAM18	0	+	8749	ENSG00000168619	NM_014237;NM_001320313;NM_001190956	ADAM metallopeptidase domain 18
chr5	157395534	157575775	ADAM19	0	-	8728	ENSG00000135074	NM_033274	ADAM metallopeptidase domain 19
chr8	39743735	39838289	ADAM2	0	-	2515	ENSG00000104755	NM_001278113;NM_001464;NM_001278114	ADAM metallopeptidase domain 2
chr14	70417107	70460427	ADAM21	0	+	8747	ENSG00000139985	NM_003813	ADAM metallopeptidase domain 21
chr7	87934143	88202889	ADAM22	0	+	53616	ENSG00000008277	NM_016351;NM_001324417;NM_001324418;NM_001324419;NM_004194;NM_001324420;NM_021723;NM_021722;NM_001324421;NM_021721	ADAM metallopeptidase domain 22
chr2	206443532	206621127	ADAM23	0	+	8745	ENSG00000114948	NM_003812	ADAM metallopeptidase domain 23
chr8	24294069	24359014	ADAM28	0	+	10863	ENSG00000042980	NM_014265;NM_001304351;NM_021777	ADAM metallopeptidase domain 28
chr4	174829668	174978180	ADAM29	0	+	11086	ENSG00000168594	NM_001130704;NM_001130705;NM_001278126;NM_014269;NM_001278125;NM_001130703;NM_001278127	ADAM metallopeptidase domain 29
chr1	119893533	119896515	ADAM30	0	-	11085	ENSG00000134249	NM_021794	ADAM metallopeptidase domain 30
chr8	39106990	39284917	ADAM32	0	+	203102	ENSG00000197140	NM_001313994;NM_145004	ADAM metallopeptidase domain 32
chr20	3667965	3682246	ADAM33	0	-	80332	ENSG00000149451	NM_001282447;NM_153202;NM_025220	ADAM metallopeptidase domain 33
chr8	24440930	24526970	ADAM7	0	+	8756	ENSG00000069206	NM_003817	ADAM metallopeptidase domain 7
chr10	133262420	133276868	ADAM8	0	-	101	ENSG00000151651	NM_001164489;NM_001109;NM_001164490	ADAM metallopeptidase domain 8
chr8	38996754	39105445	ADAM9	0	+	8754	ENSG00000168615	NM_003816	ADAM metallopeptidase domain 9
chr21	26835755	26845409	ADAMTS1	0	-	9510	ENSG00000154734	NM_006988	ADAM metallopeptidase with thrombospondin type 1 motif 1
chr19	8580240	8610735	ADAMTS10	0	-	81794	ENSG00000142303	NM_001282352;NM_030957	ADAM metallopeptidase with thrombospondin type 1 motif 10
chr5	33523535	33892019	ADAMTS12	0	-	81792	ENSG00000151388	NM_030955;NM_001324512;NM_001324511	ADAM metallopeptidase with thrombospondin type 1 motif 12
chr9	133414358	133459402	ADAMTS13	0	+	11093	ENSG00000160323	NM_139025;NM_139026;NM_139027	ADAM metallopeptidase with thrombospondin type 1 motif 13
chr10	70672506	70762441	ADAMTS14	0	+	140766	ENSG00000138316	NM_139155;NM_080722	ADAM metallopeptidase with thrombospondin type 1 motif 14
chr11	130448645	130476645	ADAMTS15	0	+	170689	ENSG00000166106	NM_139055	ADAM metallopeptidase with thrombospondin type 1 motif 15
chr5	5140330	5320304	ADAMTS16	0	+	170690	ENSG00000145536	NM_139056	ADAM metallopeptidase with thrombospondin type 1 motif 16
chr15	99971437	100342005	ADAMTS17	0	-	170691	ENSG00000140470	NM_139057	ADAM metallopeptidase with thrombospondin type 1 motif 17
chr16	77247813	77435034	ADAMTS18	0	-	170692	ENSG00000140873	NM_199355;NM_001326358	ADAM metallopeptidase with thrombospondin type 1 motif 18
chr5	129460281	129738683	ADAMTS19	0	+	171019	ENSG00000145808	NM_133638	ADAM metallopeptidase with thrombospondin type 1 motif 19
chr5	179110853	179345461	ADAMTS2	0	-	9509	ENSG00000087116	NM_014244;NM_021599	ADAM metallopeptidase with thrombospondin type 1 motif 2
chr12	43353866	43552203	ADAMTS20	0	-	80070	ENSG00000173157	NM_025003	ADAM metallopeptidase with thrombospondin type 1 motif 20
chr4	72280969	72569221	ADAMTS3	0	-	9508	ENSG00000156140	NM_014243	ADAM metallopeptidase with thrombospondin type 1 motif 3
chr1	161184302	161199054	ADAMTS4	0	-	9507	ENSG00000158859	NM_005099;NM_001320336	ADAM metallopeptidase with thrombospondin type 1 motif 4
chr21	26917922	26967088	ADAMTS5	0	-	11096	ENSG00000154736	NM_007038	ADAM metallopeptidase with thrombospondin type 1 motif 5
chr5	65148738	65481920	ADAMTS6	0	-	11174	ENSG00000049192	NM_197941	ADAM metallopeptidase with thrombospondin type 1 motif 6
chr15	78759206	78811464	ADAMTS7	0	-	11173	ENSG00000136378	NM_014272	ADAM metallopeptidase with thrombospondin type 1 motif 7
chr11	130404923	130428609	ADAMTS8	0	-	11095	ENSG00000134917	NM_007037	ADAM metallopeptidase with thrombospondin type 1 motif 8
chr3	64515654	64688000	ADAMTS9	0	-	56999	ENSG00000163638	NM_182920;NM_001318781	ADAM metallopeptidase with thrombospondin type 1 motif 9
chr9	17906563	18910950	ADAMTSL1	0	+	92949	ENSG00000178031	NM_052866;NM_001040272	ADAMTS like 1
chr9	133532164	133575519	ADAMTSL2	0	+	9719	ENSG00000197859	NM_001145320;NM_014694	ADAMTS like 2
chr15	83654088	84039842	ADAMTSL3	0	+	57188	ENSG00000156218	NM_207517;NM_001301110	ADAMTS like 3
chr1	150549369	150560937	ADAMTSL4	0	+	54507	ENSG00000143382	NM_001288608;NM_025008;NM_019032;NM_001378596;NM_001288607	ADAMTS like 4
chr19	1505022	1513604	ADAMTSL5	0	-	339366	ENSG00000185761	NM_213604;NM_001367197	ADAMTS like 5
chr7	897900	955407	ADAP1	0	-	11033	ENSG00000105963	NM_006869;NM_001284310;NM_001284308;NM_001284309;NM_001284311	ArfGAP with dual PH domains 1
chr17	30906344	30959322	ADAP2	0	+	55803	ENSG00000184060	NM_018404;NM_001346716;NM_001346714;NM_001346712	ArfGAP with dual PH domains 2
chr1	154581695	154628013	ADAR	0	-	103	ENSG00000160710	NM_001111;NM_001365049;NM_001365047;NM_001193495;NM_001025107;NM_001365048;NM_001365046;NM_001365045;NM_015841;NM_015840	adenosine deaminase RNA specific
chr21	45073853	45226560	ADARB1	0	+	104	ENSG00000197381	NM_001112;NM_015833;NM_015834;NM_001160230;NM_001346688;NM_001346687	adenosine deaminase RNA specific B1
chr10	1177313	1737525	ADARB2	0	-	105	ENSG00000185736	NM_018702	adenosine deaminase RNA specific B2 (inactive)
chr16	75596868	75623300	ADAT1	0	-	23536	ENSG00000065457	NM_001324448;NM_012091;NM_001324450;NM_001324444;NM_001324446;NM_001324453;NM_001324452;NM_001324449;NM_001324445;NM_001324451	adenosine deaminase tRNA specific 1
chr6	143422832	143450695	ADAT2	0	-	134637	ENSG00000189007	NM_001286259;NM_182503	adenosine deaminase tRNA specific 2
chr19	1905399	1913447	ADAT3	0	+	113179	ENSG00000213638	NM_138422;NM_001329533	adenosine deaminase tRNA specific 3
chr14	77800109	77935014	ADCK1	0	+	57143	ENSG00000063761	NM_001366490;NM_001366487;NM_020421;NM_001366486;NM_001366485;NM_001366488;NM_001366489;NM_001142545	aarF domain containing kinase 1
chr7	140672945	140696261	ADCK2	0	+	90956	ENSG00000133597	NM_052853	aarF domain containing kinase 2
chr8	144373101	144393242	ADCK5	0	+	203054	ENSG00000173137	NM_174922	aarF domain containing kinase 5
chr7	45574140	45723116	ADCY1	0	+	107	ENSG00000164742	NM_001281768;NM_021116	adenylate cyclase 1
chr1	167809386	167914215	ADCY10	0	-	55811	ENSG00000143199	NM_001167749;NM_018417;NM_001297772	adenylate cyclase 10
chr5	7396138	7830081	ADCY2	0	+	108	ENSG00000078295	NM_020546	adenylate cyclase 2
chr2	24819169	24920237	ADCY3	0	-	109	ENSG00000138031	NM_001377132;NM_001377131;NM_001377130;NM_001377129;NM_004036;NM_001377128;NM_001320613	adenylate cyclase 3
chr14	24318349	24335093	ADCY4	0	-	196883	ENSG00000129467	NM_139247;NM_001198592;NM_001198568	adenylate cyclase 4
chr3	123282296	123449090	ADCY5	0	-	111	ENSG00000173175	NM_183357;NM_001378259;NM_001199642	adenylate cyclase 5
chr12	48766194	48789089	ADCY6	0	-	112	ENSG00000174233	NM_015270	adenylate cyclase 6
chr16	50246137	50318135	ADCY7	0	+	113	ENSG00000121281	NM_001286057;NM_001114	adenylate cyclase 7
chr8	130780301	131040909	ADCY8	0	-	114	ENSG00000155897	NM_001115	adenylate cyclase 8
chr16	3953387	4116442	ADCY9	0	-	115	ENSG00000162104	NM_001116	adenylate cyclase 9
chr18	904871	912172	ADCYAP1	0	+	116	ENSG00000141433	NM_001099733;NM_001117	adenylate cyclase activating polypeptide 1
chr7	31052308	31111479	ADCYAP1R1	0	+	117	ENSG00000078549	NM_001118;NM_001199635;NM_001199636;NM_001199637	ADCYAP receptor type I
chr4	2843844	2930076	ADD1	0	+	118	ENSG00000087274	NM_001354762;NM_001354759;NM_001286645;NM_001354757;NM_014190;NM_001354758;NM_001354754;NM_001119;NM_001354755;NM_176801;NM_014189;NM_001354761;NM_001354756	adducin 1
chr2	70607618	70768225	ADD2	0	-	119	ENSG00000075340	NM_001617;NM_001185054;NM_017488;NM_017482;NM_001185055	adducin 2
chr10	109996368	110135565	ADD3	0	+	120	ENSG00000148700	NM_019903;NM_001320591;NM_001320592;NM_001320593;NM_001320594;NM_016824;NM_001121	adducin 3
chr6	146598967	146815462	ADGB	0	+	79747	ENSG00000118492	NM_024694	androglobin
chr10	133087924	133131675	ADGRA1	0	+	84435	ENSG00000197177	NM_001083909;NM_001291085	adhesion G protein-coupled receptor A1
chr8	37784191	37844896	ADGRA2	0	+	25960	ENSG00000020181	NM_032777	adhesion G protein-coupled receptor A2
chr4	22345071	22516066	ADGRA3	0	-	166647	ENSG00000152990	NM_145290	adhesion G protein-coupled receptor A3
chr8	142449430	142545009	ADGRB1	0	+	575	ENSG00000181790	NM_001702	adhesion G protein-coupled receptor B1
chr1	31727117	31764893	ADGRB2	0	-	576	ENSG00000121753	NM_001294335;NM_001364857;NM_001294336	adhesion G protein-coupled receptor B2
chr6	68635282	69390571	ADGRB3	0	+	577	ENSG00000135298	NM_001704	adhesion G protein-coupled receptor B3
chr12	130953907	131141469	ADGRD1	0	+	283383	ENSG00000111452	NM_198827;NM_001330497	adhesion G protein-coupled receptor D1
chr19	6887566	6940459	ADGRE1	0	+	2015	ENSG00000174837	NM_001256253;NM_001256254;NM_001974;NM_001256255;NM_001256252	adhesion G protein-coupled receptor E1
chr19	14732392	14778560	ADGRE2	0	-	30817	ENSG00000127507	NM_013447;NM_001271052	adhesion G protein-coupled receptor E2
chr19	14619117	14690027	ADGRE3	0	-	84658	ENSG00000131355	NM_001289159;NM_032571;NM_001289158	adhesion G protein-coupled receptor E3
chr19	14380501	14408725	ADGRE5	0	+	976	ENSG00000123146	NM_001784;NM_001025160;NM_078481	adhesion G protein-coupled receptor E5
chr6	46997708	47042350	ADGRF1	0	-	266977	ENSG00000153292	NM_153840;NM_025048	adhesion G protein-coupled receptor F1
chr6	47656436	47697797	ADGRF2	0	+	222611	ENSG00000164393	NM_001368115	adhesion G protein-coupled receptor F2
chr2	26308173	26346817	ADGRF3	0	-	165082	ENSG00000173567	NM_001321971;NM_153835;NM_001321975;NM_001145169;NM_001145168	adhesion G protein-coupled receptor F3
chr6	47685864	47722021	ADGRF4	0	+	221393	ENSG00000153294	NM_001347855;NM_153838	adhesion G protein-coupled receptor F4
chr6	46852522	46954943	ADGRF5	0	-	221395	ENSG00000069122	NM_001098518;NM_015234	adhesion G protein-coupled receptor F5
chr16	57610652	57665580	ADGRG1	0	+	9289	ENSG00000205336	NM_001370437;NM_001370453;NM_001145770;NM_001370442;NM_001370439;NM_001370441;NM_001370430;NM_001290143;NM_001370432;NM_001370428;NM_001290142;NM_001370431;NM_005682;NM_001370434;NM_001370433;NM_001145773;NM_001145772;NM_001370440;NM_201524;NM_001370454;NM_001145771;NM_001370429;NM_001370438;NM_001370435;NM_201525;NM_001370436;NM_001370451;NM_001145774;NM_001290144	adhesion G protein-coupled receptor G1
chrX	18989307	19122637	ADGRG2	0	-	10149	ENSG00000173698	NM_001184834;NM_005756;NM_001184837;NM_001079858;NM_001184835;NM_001079860;NM_001079859;NM_001184836;NM_001184833	adhesion G protein-coupled receptor G2
chr16	57668277	57689378	ADGRG3	0	+	222487	ENSG00000182885	NM_170776;NM_001308360	adhesion G protein-coupled receptor G3
chrX	136300963	136416890	ADGRG4	0	+	139378	ENSG00000156920	NM_153834	adhesion G protein-coupled receptor G4
chr16	57542643	57591681	ADGRG5	0	+	221188	ENSG00000159618	NM_001304376;NM_001318481;NM_153837	adhesion G protein-coupled receptor G5
chr6	142301854	142446266	ADGRG6	0	+	57211	ENSG00000112414	NM_020455;NM_001032395;NM_001032394;NM_198569	adhesion G protein-coupled receptor G6
chr3	100609601	100695479	ADGRG7	0	+	84873	ENSG00000144820	NM_032787;NM_001308362	adhesion G protein-coupled receptor G7
chr19	14147743	14206187	ADGRL1	0	-	22859	ENSG00000072071	NM_001008701;NM_014921	adhesion G protein-coupled receptor L1
chr1	81306147	81992436	ADGRL2	0	+	23266	ENSG00000117114	NM_001366007;NM_001366003;NM_001366004;NM_001297704;NM_001350699;NM_001330645;NM_001366008;NM_001297705;NM_001297706;NM_012302;NM_001366002;NM_001366009;NM_001366005;NM_001366006;NM_001350698	adhesion G protein-coupled receptor L2
chr4	61200326	62078335	ADGRL3	0	+	23284	ENSG00000150471	NM_001322246;NM_001387548;NM_001387547;NM_015236;NM_001387534;NM_001387538;NM_001387536;NM_001387540;NM_001387544;NM_001387529;NM_001387531;NM_001387539;NM_001387532;NM_001387530;NM_001387543;NM_001387541;NM_001387545;NM_001387549;NM_001387522;NM_001371343;NM_001387524;NM_001371344;NM_001371345;NM_001387525;NM_001387533;NM_001387537;NM_001387535;NM_001371346;NM_001387542;NM_001371342;NM_001387546…	adhesion G protein-coupled receptor L3
chr1	78889764	79282124	ADGRL4	0	-	64123	ENSG00000162618	NM_022159	adhesion G protein-coupled receptor L4
chr5	90529344	91164437	ADGRV1	0	+	84059	ENSG00000164199	NM_032119	adhesion G protein-coupled receptor V1
chr4	99304971	99352760	ADH1B	0	-	125	ENSG00000196616	NM_000668;NM_001286650	alcohol dehydrogenase 1B (class I), beta polypeptide
chr4	99336497	99352746	ADH1C	0	-	126	ENSG00000248144	NM_000669	alcohol dehydrogenase 1C (class I), gamma polypeptide
chr4	99123657	99157792	ADH4	0	-	127	ENSG00000198099	NM_001306172;NM_001306171;NM_000670	alcohol dehydrogenase 4 (class II), pi polypeptide
chr4	99070978	99088801	ADH5	0	-	128	ENSG00000197894	NM_000671	alcohol dehydrogenase 5 (class III), chi polypeptide
chr4	99202638	99219537	ADH6	0	-	130	ENSG00000172955	NM_001102470;NM_000672	alcohol dehydrogenase 6 (class V)
chr4	99412261	99435510	ADH7	0	-	131	ENSG00000196344	NM_000673;NM_001166504	alcohol dehydrogenase 7 (class IV), mu or sigma polypeptide
chr8	66432492	66468907	ADHFE1	0	+	137872	ENSG00000147576	NM_144650	alcohol dehydrogenase iron containing 1
chr2	3497366	3519531	ADI1	0	-	55256	ENSG00000182551	NM_018269;NM_001306077	acireductone dioxygenase 1
chr20	38581195	38588463	ADIG	0	+	149685	ENSG00000182035	NM_001018082	adipogenin
chr3	186842704	186858463	ADIPOQ	0	+	9370	ENSG00000181092	NM_004797;NM_001177800	adiponectin, C1Q and collagen domain containing
chr1	202940826	202958572	ADIPOR1	0	-	51094	ENSG00000159346	NM_001290629;NM_001290557;NM_015999;NM_001290553	adiponectin receptor 1
chr12	1688574	1788674	ADIPOR2	0	+	79602	ENSG00000006831	NM_001375364;NM_001375365;NM_001375363;NM_024551	adiponectin receptor 2
chr10	86968432	86983934	ADIRF	0	+	10974	ENSG00000148671	NM_006829	adipogenesis regulatory factor
chr10	74151202	74709963	ADK	0	+	132	ENSG00000156110	NM_001202450;NM_006721;NM_001369123;NM_001123;NM_001369124;NM_001202449	adenosine kinase
chr11	10305073	10307397	ADM	0	+	133	ENSG00000148926	NM_001124	adrenomedullin
chr22	50481543	50486440	ADM2	0	+	79924	ENSG00000128165	NM_001369882;NM_001253845	adrenomedullin 2
chr19	49688664	49690575	ADM5	0	+	199800	ENSG00000224420	NM_001101340	adrenomedullin 5 (putative)
chr20	50888916	50931437	ADNP	0	-	23394	ENSG00000101126	NM_001347511;NM_001282531;NM_015339;NM_181442;NM_001282532	activity dependent neuroprotector homeobox
chr18	80109262	80147523	ADNP2	0	+	22850	ENSG00000101544	NM_014913	ADNP homeobox 2
chr10	62804720	62808479	ADO	0	+	84890	ENSG00000181915	NM_032804	2-aminoethanethiol dioxygenase
chr1	203090654	203167405	ADORA1	0	+	134	ENSG00000163485	NM_001048230;NM_000674;NM_001365066;NM_001365065	adenosine A1 receptor
chr22	24417879	24442357	ADORA2A	0	+	135	ENSG00000128271	NM_001278500;NM_000675;NM_001278499;NM_001278497;NM_001278498	adenosine A2a receptor
chr17	15945130	15975746	ADORA2B	0	+	136	ENSG00000170425	NM_000676	adenosine A2b receptor
chr1	111499429	111503633	ADORA3	0	-	140	ENSG00000282608	NM_001302679;NM_000677;NM_001302678	adenosine A3 receptor
chr15	72751294	72785846	ADPGK	0	-	83440	ENSG00000159322	NM_001365224;NM_001365225;NM_001365229;NM_001365226;NM_031284;NM_001365223;NM_001365228;NM_001365227	ADP dependent glucokinase
chr13	113399610	113453524	ADPRHL1	0	-	113622;101928841	ENSG00000153531	NM_199162;NM_138430;NM_001304433;NM_001375393	ADP-ribosylhydrolase like 1
chr17	10697594	10711558	ADPRM	0	+	56985	ENSG00000170222	NM_020233	ADP-ribose/CDP-alcohol diphosphatase, manganese dependent
chr1	36088892	36093932	ADPRS	0	+	54936	ENSG00000116863	NM_017825	ADP-ribosylserine hydrolase
chr8	26748150	26867278	ADRA1A	0	-	148	ENSG00000120907	NM_001322503;NM_033303;NM_033302;NM_033304;NM_000680;NM_001322504	adrenoceptor alpha 1A
chr5	159865080	159973012	ADRA1B	0	+	147	ENSG00000170214	NM_000679	adrenoceptor alpha 1B
chr20	4220630	4249287	ADRA1D	0	-	146	ENSG00000171873	NM_000678	adrenoceptor alpha 1D
chr10	111077029	111080907	ADRA2A	0	+	150	ENSG00000150594	NM_000681	adrenoceptor alpha 2A
chr2	96112876	96116571	ADRA2B	0	-	151	ENSG00000274286	NM_000682	adrenoceptor alpha 2B
chr4	3766348	3768526	ADRA2C	0	+	152	ENSG00000184160	NM_000683	adrenoceptor alpha 2C
chr10	114043866	114046904	ADRB1	0	+	153	ENSG00000043591	NM_000684	adrenoceptor beta 1
chr5	148826611	148828623	ADRB2	0	+	154	ENSG00000169252	NM_000024	adrenoceptor beta 2
chr8	37962990	37966599	ADRB3	0	-	155	ENSG00000188778	NM_000025	adrenoceptor beta 3
chr20	62302093	62308862	ADRM1	0	+	11047	ENSG00000130706	NM_175573;NM_007002;NM_001281438;NM_001281437	adhesion regulating molecule 1
chr22	40346461	40390463	ADSL	0	+	158	ENSG00000239900	NM_000026;NM_001317923;NM_001123378;NM_001363840	adenylosuccinate lyase
chr14	104724229	104747325	ADSS1	0	+	122622	ENSG00000185100	NM_152328;NM_199165;NM_001320424	adenylosuccinate synthase 1
chr1	244408494	244451909	ADSS2	0	-	159	ENSG00000035687	NM_001365073;NM_001126	adenylosuccinate synthase 2
chr6	11712054	11807046	ADTRP	0	-	84830	ENSG00000111863	NM_032744;NM_001143948	androgen dependent TFPI regulating protein
chr7	44104345	44114562	AEBP1	0	+	165	ENSG00000106624	NM_001129	AE binding protein 1
chr12	19404045	19720801	AEBP2	0	+	121536	ENSG00000139154	NM_153207;NM_001114176;NM_001363736;NM_001267043	AE binding protein 2
chr15	88621337	88632281	AEN	0	+	64782	ENSG00000181026	NM_022767	apoptosis enhancing nuclease
chr4	7758714	7939926	AFAP1	0	-	60312	ENSG00000196526	NM_001371090;NM_001134647;NM_001371091;NM_198595	actin filament associated protein 1
chr5	149271859	149343637	AFAP1L1	0	+	134265	ENSG00000157510	NM_152406;NM_001323062;NM_001146337	actin filament associated protein 1 like 1
chr10	114294824	114404756	AFAP1L2	0	-	84632	ENSG00000169129	NM_001351075;NM_001351069;NM_001001936;NM_001351080;NM_001351077;NM_001351065;NM_001287824;NM_001351067;NM_001351076;NM_001351074;NM_032550;NM_001351066;NM_001351079;NM_001351078;NM_001351073;NM_001351070;NM_001351072;NM_001351071;NM_001351064;NM_001351068	actin filament associated protein 1 like 2
chr6	167826911	167972023	AFDN	0	+	4301	ENSG00000130396	NM_001386888;NM_001366321;NM_001040000;NM_001207008;NM_001366320;NM_001366319;NM_001291964	afadin, adherens junction formation factor
chr4	86935002	87141039	AFF1	0	+	4299	ENSG00000172493	NM_001166693;NM_001313959;NM_001313960;NM_005935	AF4/FMR2 family member 1
chrX	148500617	149000663	AFF2	0	+	2334	ENSG00000155966	NM_002025;NM_001169123;NM_001169122;NM_001169124;NM_001169125;NM_001170628	AF4/FMR2 family member 2
chr2	99545419	100192428	AFF3	0	-	3899	ENSG00000144218	NM_001386135;NM_002285;NM_001025108	AF4/FMR2 family member 3
chr5	132875395	132963634	AFF4	0	-	27125	ENSG00000072364	NM_014423	AF4/FMR2 family member 4
chr6	108294991	108526796	AFG1L	0	+	246269	ENSG00000135537	NM_145315;NM_001323005	AFG1 like ATPase
chr18	12328944	12377227	AFG3L2	0	-	10939	ENSG00000141385	NM_006796	AFG3 like matrix AAA peptidase subunit 2
chr4	73481745	73504001	AFM	0	+	173	ENSG00000079557	NM_001133	afamin
chr17	78187317	78207701	AFMID	0	+	125061	ENSG00000183077	NM_001010982;NM_001145526	arylformamidase
chr2	64524305	64593005	AFTPH	0	+	54812	ENSG00000119844	NM_017657;NM_001002243;NM_001375969;NM_001375970;NM_001375971;NM_203437;NM_001375972;NM_001375973	aftiphilin
chr4	177430774	177442437	AGA	0	-	175	ENSG00000038002	NM_001171988;NM_000027	aspartylglucosaminidase
chr2	235494043	236131800	AGAP1	0	+	116987	ENSG00000157985	NM_001244888;NM_014914;NM_001037131	ArfGAP with GTPase domain, ankyrin repeat and PH domain 1
chr12	57723761	57742157	AGAP2	0	-	116986	ENSG00000135439	NM_014770;NM_001122772	ArfGAP with GTPase domain, ankyrin repeat and PH domain 2
chr7	151085831	151144436	AGAP3	0	+	116988	ENSG00000133612	NM_001350104;NM_001281300;NM_031946;NM_001350102;NM_001042535;NM_001308304;NM_001308305;NM_001350103	ArfGAP with GTPase domain, ankyrin repeat and PH domain 3
chr10	45825613	45853875	AGAP4	0	-	119016	ENSG00000188234	NM_133446;NM_001276343;NM_001291379	ArfGAP with GTPase domain, ankyrin repeat and PH domain 4
chr10	73674287	73698109	AGAP5	0	-	729092	ENSG00000172650	NM_001144000	ArfGAP with GTPase domain, ankyrin repeat and PH domain 5
chr10	49982190	50011654	AGAP6	0	+	414189	ENSG00000204149	NM_001365867;NM_001077665	ArfGAP with GTPase domain, ankyrin repeat and PH domain 6
chr10	47501854	47523638	AGAP9	0	-	642517	ENSG00000204172	NM_001190810	ArfGAP with GTPase domain, ankyrin repeat and PH domain 9
chr15	86079871	87049169	AGBL1	0	+	123624	ENSG00000273540	NM_001386094;NM_152336	ATP/GTP binding protein like 1
chr11	47659591	47715389	AGBL2	0	-	79841	ENSG00000165923	NM_024783	ATP/GTP binding protein like 2
chr7	134986508	135147963	AGBL3	0	+	340351	ENSG00000146856	NM_178563;NM_001345851;NM_001345850	ATP/GTP binding protein like 3
chr1	48532854	50023954	AGBL4	0	-	84871	ENSG00000186094	NM_001323575;NM_032785;NM_001323573;NM_001323574	ATP/GTP binding protein like 4
chr2	27042364	27070622	AGBL5	0	+	60509	ENSG00000084693	NM_001035507;NM_021831	ATP/GTP binding protein like 5
chr6	32180968	32184322	AGER	0	-	177	ENSG00000204305	NM_172197;NM_001206954;NM_001206936;NM_001206966;NM_001206940;NM_001206929;NM_001206934;NM_001206932;NM_001136	advanced glycosylation end-product specific receptor
chr2	227472152	227561217	AGFG1	0	+	3267	ENSG00000173744	NM_001135187;NM_004504;NM_001135189;NM_001135188	ArfGAP with FG repeats 1
chr7	100539203	100568220	AGFG2	0	+	3268	ENSG00000106351	NM_006076	ArfGAP with FG repeats 2
chr5	77029251	77065234	AGGF1	0	+	55109	ENSG00000164252	NM_018046	angiogenic factor with G-patch and FHA domains 1
chr7	141551278	141655244	AGK	0	+	55750	ENSG00000006530	NM_018238;NM_001364948	acylglycerol kinase
chr1	99850361	99924023	AGL	0	+	178	ENSG00000162688	NM_000642;NM_000644;NM_000643;NM_000028;NM_000646	amylo-alpha-1, 6-glucosidase, 4-alpha-glucanotransferase
chr1	15571699	15585051	AGMAT	0	-	79814	ENSG00000116771	NM_024758	agmatinase
chr7	15200317	15562015	AGMO	0	-	392636	ENSG00000187546	NM_001004320	alkylglycerol monooxygenase
chr1	35869808	35930532	AGO1	0	+	26523	ENSG00000092847	NM_001317123;NM_012199;NM_001317122	argonaute RISC component 1
chr8	140520156	140635633	AGO2	0	-	27161	ENSG00000123908	NM_012154;NM_001164623	argonaute RISC catalytic component 2
chr1	35930718	36072500	AGO3	0	+	192669	ENSG00000126070	NM_024852;NM_177422	argonaute RISC catalytic component 3
chr1	35808016	35857890	AGO4	0	+	192670	ENSG00000134698	NM_017629	argonaute RISC component 4
chr6	32168212	32178096	AGPAT1	0	-	10554	ENSG00000204310	NM_001371439;NM_006411;NM_001371437;NM_001371438;NM_032741	1-acylglycerol-3-phosphate O-acyltransferase 1
chr9	136673143	136687457	AGPAT2	0	-	10555	ENSG00000169692	NM_001012727;NM_006412	1-acylglycerol-3-phosphate O-acyltransferase 2
chr21	43865223	43987592	AGPAT3	0	+	56894	ENSG00000160216	NM_020132;NM_001369881;NM_001369878;NM_001369880;NM_001037553	1-acylglycerol-3-phosphate O-acyltransferase 3
chr6	161129967	161274061	AGPAT4	0	-	56895	ENSG00000026652	NM_020133	1-acylglycerol-3-phosphate O-acyltransferase 4
chr8	6708642	6761503	AGPAT5	0	+	55326	ENSG00000155189	NM_018361	1-acylglycerol-3-phosphate O-acyltransferase 5
chr2	177392746	177567024	AGPS	0	+	8540	ENSG00000018510	NM_003659	alkylglycerone phosphate synthase
chr7	16791811	16833433	AGR2	0	-	10551	ENSG00000106541	NM_006408	anterior gradient 2, protein disulphide isomerase family member
chr7	16859412	16881987	AGR3	0	-	155465	ENSG00000173467	NM_176813	anterior gradient 3, protein disulphide isomerase family member
chr1	1020120	1056118	AGRN	0	+	375790	ENSG00000188157	NM_198576;NM_001305275;NM_001364727	agrin
chr16	67482571	67483547	AGRP	0	-	181	ENSG00000159723	NM_001138	agouti related neuropeptide
chr1	230690776	230745576	AGT	0	-	183	ENSG00000135744	NM_001384479;NM_001382817	angiotensinogen
chr9	85546539	85742029	AGTPBP1	0	-	23287	ENSG00000135049	NM_015239;NM_001330701;NM_001286717;NM_001286715	ATP/GTP binding protein 1
chr3	148697784	148743008	AGTR1	0	+	185	ENSG00000144891	NM_032049;NM_004835;NM_001382737;NM_031850;NM_000685;NM_001382736;NM_009585	angiotensin II receptor type 1
chr1	11736084	11754802	AGTRAP	0	+	57085	ENSG00000177674	NM_001040195;NM_001040197;NM_001040194;NM_020350;NM_001040196	angiotensin II receptor associated protein
chr2	240868824	240880502	AGXT	0	+	189	ENSG00000172482	NM_000030	alanine--glyoxylate and serine--pyruvate aminotransferase
chr5	34998101	35048135	AGXT2	0	-	64902	ENSG00000113492	NM_031900;NM_001306173	alanine--glyoxylate aminotransferase 2
chr1	246839098	246931948	AHCTF1	0	-	25909	ENSG00000153207	NM_015446;NM_001323343;NM_001323342	AT-hook containing transcription factor 1
chr20	34280268	34311802	AHCY	0	-	191	ENSG00000101444	NM_001362750;NM_000687;NM_001161766;NM_001322085;NM_001322084;NM_001322086	adenosylhomocysteinase
chr1	109984765	110023742	AHCYL1	0	+	10768	ENSG00000168710	NM_006621;NM_001242675;NM_001242676;NM_001242673;NM_001242674	adenosylhomocysteinase like 1
chr7	129225023	129430211	AHCYL2	0	+	23382	ENSG00000158467	NM_015328;NM_001130720;NM_001130723;NM_001130722	adenosylhomocysteinase like 2
chr1	27534035	27604431	AHDC1	0	-	27245	ENSG00000126705	NM_001371928;NM_001029882	AT-hook DNA binding motif containing 1
chr6	135283407	135498434	AHI1	0	-	54806	ENSG00000135541	NM_001350503;NM_001134831;NM_001134830;NM_001350504;NM_017651;NM_001134832	Abelson helper integration site 1
chr11	62433542	62556235	AHNAK	0	-	79026	ENSG00000124942	NM_024060;NM_001620;NM_001346445;NM_001346446	AHNAK nucleoprotein
chr14	104937244	104978374	AHNAK2	0	-	113146	ENSG00000185567	NM_138420;NM_001350929	AHNAK nucleoprotein 2
chr7	16916359	17346152	AHR	0	+	196	ENSG00000106546	NM_001621	aryl hydrocarbon receptor
chr5	321714	438291	AHRR	0	+	57491	ENSG00000063438	NM_001377239;NM_001377236	aryl-hydrocarbon receptor repressor
chr14	77457870	77469472	AHSA1	0	+	10598	ENSG00000100591	NM_001321441;NM_012111	activator of HSP90 ATPase activity 1
chr3	186613060	186621318	AHSG	0	+	197	ENSG00000145192	NM_001622;NM_001354573;NM_001354572;NM_001354571	alpha 2-HS glycoprotein
chr16	31527900	31528803	AHSP	0	+	51327	ENSG00000169877	NM_016633;NM_001318221;NM_001318222	alpha hemoglobin stabilizing protein
chr12	8602170	8612867	AICDA	0	-	57379	ENSG00000111732	NM_020661;NM_001330343	activation induced cytidine deaminase
chr1	222668013	222713210	AIDA	0	-	64853	ENSG00000186063	NM_022831	axin interactor, dorsalization associated
chr6	31615217	31617021	AIF1	0	+	199	ENSG00000204472	NM_001623;NM_001318970;NM_032955	allograft inflammatory factor 1
chr9	131096476	131123152	AIF1L	0	+	83543	ENSG00000126878	NM_001185095;NM_031426;NM_001185096	allograft inflammatory factor 1 like
chrX	130124666	130165879	AIFM1	0	-	9131	ENSG00000156709	NM_145812;NM_001130846;NM_001130847;NM_004208	apoptosis inducing factor mitochondria associated 1
chr10	70098223	70132934	AIFM2	0	-	84883	ENSG00000042286	NM_032797;NM_001198696	apoptosis inducing factor mitochondria associated 2
chr22	20965108	20981360	AIFM3	0	+	150209	ENSG00000183773	NM_144704;NM_001018060;NM_001386814;NM_001146288	apoptosis inducing factor mitochondria associated 3
chr6	143060496	143341058	AIG1	0	+	51390	ENSG00000146416	NM_001363721;NM_001286587;NM_001366345;NM_001366352;NM_001366351;NM_001366346;NM_001366344;NM_001366348;NM_016108;NM_001366350;NM_001366354;NM_001366353;NM_001366355;NM_001286588;NM_001366362;NM_001366363;NM_001366359;NM_001366356;NM_001286589;NM_001366347;NM_001366349;NM_001366361;NM_001366358	androgen induced 1
chr1	159062484	159147096	AIM2	0	-	9447	ENSG00000163568	NM_001348247;NM_004833	absent in melanoma 2
chr4	106315544	106349456	AIMP1	0	+	9255	ENSG00000164022	NM_004757;NM_001142415;NM_001142416	aminoacyl tRNA synthetase complex interacting multifunctional protein 1
chr11	67468174	67491154	AIP	0	+	9049	ENSG00000110711	NM_003977;NM_001302960;NM_001302959	aryl hydrocarbon receptor interacting protein
chr17	6393693	6435199	AIPL1	0	-	23746	ENSG00000129221	NM_014336;NM_001033054;NM_001285399;NM_001285402;NM_001285400;NM_001285401;NM_001033055;NM_001285403	aryl hydrocarbon receptor interacting protein like 1
chr21	44285838	44298648	AIRE	0	+	326	ENSG00000160224	NM_000383	autoimmune regulator
chr1	4654609	4792534	AJAP1	0	+	55966	ENSG00000196581	NM_001042478;NM_018836	adherens junctions associated protein 1
chr9	136844415	136848801	AJM1	0	+	389813	ENSG00000232434	NM_001080482	apical junction component 1 homolog
chr14	22971177	22982551	AJUBA	0	-	84962	ENSG00000129474	NM_032876;NM_198086;NM_001289097	ajuba LIM protein
chr9	127866486	127877675	AK1	0	-	203	ENSG00000106992	NM_001318121;NM_000476;NM_001318122	adenylate kinase 1
chr1	33007940	33080996	AK2	0	-	204	ENSG00000004455	NM_001319143;NM_013411;NM_001199199;NM_001319139;NM_001625;NM_001319140;NM_001319142;NM_001319141	adenylate kinase 2
chr9	4709556	4742043	AK3	0	-	50808	ENSG00000147853	NM_016282;NM_001199853;NM_001199852;NM_001199855;NM_001199856	adenylate kinase 3
chr1	65147549	65232145	AK4	0	+	205	ENSG00000162433	NM_001330616;NM_013410;NM_203464;NM_001005353	adenylate kinase 4
chr1	77282019	77559966	AK5	0	+	26289	ENSG00000154027	NM_174858;NM_012093	adenylate kinase 5
chr5	69350984	69370013	AK6	0	-	102157402	ENSG00000085231	NM_016283;NM_001015891	adenylate kinase 6
chr14	96392128	96489427	AK7	0	+	122481	ENSG00000140057	NM_152327;NM_001350888;NM_001350890;NM_001350892;NM_001350891	adenylate kinase 7
chr9	132725578	132878777	AK8	0	-	158067	ENSG00000165695	NM_001371771;NM_001371773;NM_001371772;NM_001317958;NM_001371774;NM_152572;NM_001317959	adenylate kinase 8
chr6	109492855	109691217	AK9	0	-	221264	ENSG00000155085	NM_145025;NM_001329602;NM_001329603;NM_001145128	adenylate kinase 9
chr18	5142911	5197503	AKAIN1	0	-	642597	ENSG00000231824	NM_001330553;NM_001145194	A-kinase anchor inhibitor 1
chr17	57085092	57121346	AKAP1	0	+	8165	ENSG00000121057	NM_003488;NM_001370423;NM_001242902;NM_001242903;NM_001370424;NM_001370425;NM_001370426;NM_001370427	A-kinase anchoring protein 1
chr17	19904302	19978343	AKAP10	0	-	11216	ENSG00000108599	NM_007202;NM_001330152	A-kinase anchoring protein 10
chr13	42272152	42323261	AKAP11	0	+	11215	ENSG00000023516	NM_016248	A-kinase anchoring protein 11
chr6	151239967	151358559	AKAP12	0	+	9590	ENSG00000131016	NM_144497;NM_005100;NM_001370346	A-kinase anchoring protein 12
chr15	85380571	85749358	AKAP13	0	+	11214	ENSG00000170776	NM_007200;NM_006738;NM_001270546	A-kinase anchoring protein 13
chrX	119895837	119920716	AKAP14	0	+	158798	ENSG00000186471	NM_001008534;NM_178813;NM_001008535	A-kinase anchoring protein 14
chrX	1591604	1602520	AKAP17A	0	+	8227	ENSG00000197976	NM_005088	A-kinase anchoring protein 17A
chr12	4615508	4649051	AKAP3	0	-	10566	ENSG00000111254	NM_006422;NM_001278309	A-kinase anchoring protein 3
chrX	50190777	50201007	AKAP4	0	-	8852	ENSG00000147081	NM_003886;NM_139289	A-kinase anchoring protein 4
chr14	64465499	64474503	AKAP5	0	+	9495	ENSG00000179841	NM_004857	A-kinase anchoring protein 5
chr14	32329298	32837684	AKAP6	0	+	9472	ENSG00000151320	NM_004274	A-kinase anchoring protein 6
chr6	131135467	131283535	AKAP7	0	+	9465	ENSG00000118507	NM_016377;NM_001387860;NM_001387862;NM_001376570;NM_001387861;NM_001387863;NM_004842;NM_001387864;NM_138633	A-kinase anchoring protein 7
chr19	15353385	15379815	AKAP8	0	-	10270	ENSG00000105127	NM_005858	A-kinase anchoring protein 8
chr19	15380050	15419141	AKAP8L	0	-	26993	ENSG00000011243	NM_014371;NM_001291478	A-kinase anchoring protein 8 like
chr7	91940840	92110673	AKAP9	0	+	10142	ENSG00000127914	NM_005751;NM_147185;NM_001379277	A-kinase anchoring protein 9
chr11	8911139	8920084	AKIP1	0	+	56672	ENSG00000166452	NM_001206646;NM_001206647;NM_020642;NM_001206648	A-kinase interacting protein 1
chr1	38991276	39006059	AKIRIN1	0	+	79647	ENSG00000174574	NM_024595;NM_001136275	akirin 1
chr6	87674860	87702233	AKIRIN2	0	-	55122	ENSG00000135334	NM_018064	akirin 2
chr9	114334156	114394405	AKNA	0	-	80709	ENSG00000106948	NM_001317950;NM_001317952;NM_030767	AT-hook transcription factor
chr1	108815898	108963484	AKNAD1	0	-	254268	ENSG00000162641	NM_152763	AKNA domain containing 1
chr1	45550543	45570049	AKR1A1	0	+	10327	ENSG00000117448	NM_006066;NM_001202414;NM_153326;NM_001202413	aldo-keto reductase family 1 member A1
chr7	134442356	134459284	AKR1B1	0	-	231	ENSG00000085662	NM_001346142;NM_001628	aldo-keto reductase family 1 member B
chr7	134527567	134541412	AKR1B10	0	+	57016	ENSG00000198074	NM_020299	aldo-keto reductase family 1 member B10
chr7	134549110	134579875	AKR1B15	0	+	441282	ENSG00000227471	NM_001080538;NM_001367820;NM_001367821	aldo-keto reductase family 1 member B15
chr10	4963253	4983283	AKR1C1	0	+	1645	ENSG00000187134	NM_001353	aldo-keto reductase family 1 member C1
chr10	4987400	5018031	AKR1C2	0	-	1646	ENSG00000151632	NM_205845;NM_001354;NM_001321027;NM_001135241	aldo-keto reductase family 1 member C2
chr10	5035354	5107686	AKR1C3	0	+	8644	ENSG00000196139	NM_001253908;NM_003739	aldo-keto reductase family 1 member C3
chr10	5195462	5218949	AKR1C4	0	+	1109	ENSG00000198610	NM_001818	aldo-keto reductase family 1 member C4
chr7	138002324	138118305	AKR1D1	0	+	6718	ENSG00000122787	NM_001190907;NM_001190906;NM_005989	aldo-keto reductase family 1 member D1
chr10	4786629	4848062	AKR1E2	0	+	83592	ENSG00000165568	NM_001040177;NM_001271025;NM_001271021	aldo-keto reductase family 1 member E2
chr1	19303965	19312144	AKR7A2	0	-	8574	ENSG00000053371	NM_003689;NM_001320979	aldo-keto reductase family 7 member A2
chr1	19282573	19288770	AKR7A3	0	-	22977	ENSG00000162482	NM_012067	aldo-keto reductase family 7 member A3
chr14	104769349	104795751	AKT1	0	-	207	ENSG00000142208	NM_001014431;NM_001382431;NM_001382430;NM_001382433;NM_001014432;NM_001382432;NM_005163	AKT serine/threonine kinase 1
chr19	49869033	49878459	AKT1S1	0	-	84335	ENSG00000204673	NM_001278160;NM_001098632;NM_001098633;NM_001278159;NM_032375	AKT1 substrate 1
chr19	40230317	40285536	AKT2	0	-	208	ENSG00000105221	NM_001626;NM_001243028;NM_001243027;NM_001330511	AKT serine/threonine kinase 2
chr1	243488233	243851079	AKT3	0	-	10000	ENSG00000117020	NM_181690;NM_001206729;NM_005465;NM_001370074	AKT serine/threonine kinase 3
chr16	53491040	53504411	AKTIP	0	-	64400	ENSG00000166971	NM_022476;NM_001012398;NM_001308325	AKT interacting protein
chr9	113386312	113401290	ALAD	0	-	210	ENSG00000148218	NM_000031;NM_001003945;NM_001317745	aminolevulinate dehydratase
chr3	52198086	52214327	ALAS1	0	+	211	ENSG00000023330	NM_001304444;NM_199166;NM_001304443;NM_000688	5'-aminolevulinate synthase 1
chrX	55009055	55030977	ALAS2	0	-	212	ENSG00000158578	NM_001037968;NM_000032;NM_001037967	5'-aminolevulinate synthase 2
chr4	73397114	73421482	ALB	0	+	213	ENSG00000163631	NM_000477	albumin
chr3	105366909	105576900	ALCAM	0	+	214	ENSG00000170017	NM_001627;NM_001243281;NM_001243280	activated leukocyte cell adhesion molecule
chr19	49453225	49471050	ALDH16A1	0	+	126133	ENSG00000161618	NM_153329;NM_001145396	aldehyde dehydrogenase 16 family member A1
chr10	95605941	95656711	ALDH18A1	0	-	5832	ENSG00000059573	NM_001323419;NM_001323412;NM_001323417;NM_002860;NM_001323416;NM_001323413;NM_001323414;NM_001017423;NM_001323418;NM_001323415	aldehyde dehydrogenase 18 family member A1
chr9	72900671	73080442	ALDH1A1	0	-	216	ENSG00000165092	NM_000689	aldehyde dehydrogenase 1 family member A1
chr15	57953424	58497866	ALDH1A2	0	-	8854	ENSG00000128918	NM_003888;NM_170696;NM_170697;NM_001206897	aldehyde dehydrogenase 1 family member A2
chr15	100877714	100916626	ALDH1A3	0	+	220	ENSG00000184254	NM_000693;NM_001293815	aldehyde dehydrogenase 1 family member A3
chr9	38392702	38398661	ALDH1B1	0	+	219	ENSG00000137124	NM_000692	aldehyde dehydrogenase 1 family member B1
chr3	126103562	126197994	ALDH1L1	0	-	10840	ENSG00000144908	NM_001270364;NM_001270365;NM_012190	aldehyde dehydrogenase 1 family member L1
chr12	105019784	105107643	ALDH1L2	0	-	160428	ENSG00000136010	NM_001034173	aldehyde dehydrogenase 1 family member L2
chr12	111766887	111817532	ALDH2	0	+	217	ENSG00000111275	NM_001204889;NM_000690	aldehyde dehydrogenase 2 family member
chr17	19737984	19748943	ALDH3A1	0	-	218	ENSG00000108602	NM_001330150;NM_001135167;NM_001135168;NM_000691	aldehyde dehydrogenase 3 family member A1
chr17	19648136	19685760	ALDH3A2	0	+	224	ENSG00000072210	NM_001369148;NM_001369138;NM_001369146;NM_000382;NM_001369137;NM_001031806;NM_001369136;NM_001369139	aldehyde dehydrogenase 3 family member A2
chr11	68008578	68029282	ALDH3B1	0	+	221	ENSG00000006534	NM_001161473;NM_000694;NM_001290059;NM_001030010;NM_001290058	aldehyde dehydrogenase 3 family member B1
chr11	67662160	67681224	ALDH3B2	0	-	222	ENSG00000132746	NM_001031615;NM_001354345	aldehyde dehydrogenase 3 family member B2
chr1	18871430	18902724	ALDH4A1	0	-	8659	ENSG00000159423	NM_170726;NM_003748;NM_001161504;NM_001319218	aldehyde dehydrogenase 4 family member A1
chr6	24494867	24537207	ALDH5A1	0	+	7915	ENSG00000112294	NM_170740;NM_001080;NM_001368954	aldehyde dehydrogenase 5 family member A1
chr14	74056847	74084492	ALDH6A1	0	-	4329	ENSG00000119711	NM_005589;NM_001278593;NM_001278594	aldehyde dehydrogenase 6 family member A1
chr5	126531200	126595362	ALDH7A1	0	-	501	ENSG00000164904	NM_001182;NM_001201377;NM_001202404	aldehyde dehydrogenase 7 family member A1
chr6	134917393	134950115	ALDH8A1	0	-	64577	ENSG00000118514	NM_022568;NM_170771;NM_001193480	aldehyde dehydrogenase 8 family member A1
chr1	165662216	165698863	ALDH9A1	0	-	223	ENSG00000143149	NM_000696;NM_001365774	aldehyde dehydrogenase 9 family member A1
chr16	30064164	30070457	ALDOA	0	+	226	ENSG00000149925	NM_184043;NM_001127617;NM_001243177;NM_184041	aldolase, fructose-bisphosphate A
chr9	101420560	101449664	ALDOB	0	-	229	ENSG00000136872	NM_000035	aldolase, fructose-bisphosphate B
chr17	28573115	28576948	ALDOC	0	-	230	ENSG00000109107	NM_005165	aldolase, fructose-bisphosphate C
chr16	5033702	5087379	ALG1	0	+	56052	ENSG00000033011	NM_019109;NM_001330504	ALG1 chitobiosyldiphosphodolichol beta-mannosyltransferase
chr12	34022468	34029694	ALG10	0	+	84920	ENSG00000139133	NM_032834	ALG10 alpha-1,2-glucosyltransferase
chr12	38316762	38329721	ALG10B	0	+	144245	ENSG00000175548	NM_001013620;NM_001308340	ALG10 alpha-1,2-glucosyltransferase B
chr13	52012391	52079232	ALG11	0	+	440138	ENSG00000253710	NM_001004127	ALG11 alpha-1,2-mannosyltransferase
chr22	49900229	49918438	ALG12	0	-	79087	ENSG00000182858	NM_024105	ALG12 alpha-1,6-mannosyltransferase
chrX	111665811	111760649	ALG13	0	+	79868	ENSG00000101901	NM_001257241;NM_001324290;NM_018466;NM_001039210;NM_001099922;NM_001324292;NM_001168385;NM_001257240;NM_001257239;NM_001324294;NM_001257235;NM_001324291;NM_001257231;NM_001257237;NM_001324293;NM_001257234;NM_001257230	ALG13 UDP-N-acetylglucosaminyltransferase subunit
chr1	94974405	95072951	ALG14	0	-	199857	ENSG00000172339	NM_144988;NM_001305242	ALG14 UDP-N-acetylglucosaminyltransferase subunit
chr3	130081831	130113227	ALG1L2	0	+	644974	ENSG00000251287	NM_001136152	ALG1 chitobiosyldiphosphodolichol beta-mannosyltransferase like 2
chr3	184242301	184249548	ALG3	0	-	10195	ENSG00000214160	NM_005787;NM_001006941	ALG3 alpha-1,3- mannosyltransferase
chr13	36949738	37000763	ALG5	0	-	29880	ENSG00000120697	NM_013338;NM_001142364	ALG5 dolichyl-phosphate beta-glucosyltransferase
chr1	63367575	63438553	ALG6	0	+	29929	ENSG00000088035	NM_013339	ALG6 alpha-1,3-glucosyltransferase
chr11	78095244	78139660	ALG8	0	-	79053	ENSG00000159063	NM_024079;NM_001007027	ALG8 alpha-1,3-glucosyltransferase
chr11	111782195	111871581	ALG9	0	-	79796	ENSG00000086848	NM_024740;NM_001352418;NM_001352417;NM_001077690;NM_001352413;NM_001352414;NM_001077691;NM_001352419;NM_001352409;NM_001352410;NM_001352412;NM_001077692;NM_001352420;NM_001352421;NM_001352422;NM_001352423;NM_001352411;NM_001352416;NM_001352415	ALG9 alpha-1,2-mannosyltransferase
chr2	29192774	29921586	ALK	0	-	238	ENSG00000171094	NM_001353765;NM_004304	ALK receptor tyrosine kinase
chr8	52534037	52565430	ALKAL1	0	-	389658	ENSG00000196711	NM_207413	ALK and LTK ligand 1
chr2	279558	288851	ALKAL2	0	-	285016	ENSG00000189292	NM_001002919	ALK and LTK ligand 2
chr14	77672404	77708023	ALKBH1	0	-	8846	ENSG00000100601	NM_006020	alkB homolog 1, histone H2A dioxygenase
chr12	109088188	109093631	ALKBH2	0	-	121642	ENSG00000189046	NM_001145375;NM_001001655;NM_001145374;NM_001205179;NM_001205180	alkB homolog 2, alpha-ketoglutarate dependent dioxygenase
chr11	43880811	43920274	ALKBH3	0	+	221120	ENSG00000166199	NM_139178	alkB homolog 3, alpha-ketoglutarate dependent dioxygenase
chr7	102456238	102464863	ALKBH4	0	-	54784	ENSG00000160993	NM_017621	alkB homolog 4, lysine demethylase
chr17	18183078	18209954	ALKBH5	0	+	54890	ENSG00000091542	NM_017758	alkB homolog 5, RNA demethylase
chr19	36009120	36014239	ALKBH6	0	-	84964	ENSG00000239382	NM_032878;NM_198867;NM_001386056;NM_001297701;NM_001386055	alkB homolog 6
chr19	6372794	6375250	ALKBH7	0	+	84266	ENSG00000125652	NM_032306	alkB homolog 7
chr11	107502727	107565742	ALKBH8	0	-	91801	ENSG00000137760	NM_001378133;NM_138775;NM_001301010	alkB homolog 8, tRNA methyltransferase
chr2	3658200	3702671	ALLC	0	+	55821	ENSG00000151360	NM_018436	allantoicase
chr2	73385758	73625166	ALMS1	0	+	7840	ENSG00000116127	NM_015120;NM_001378454	ALMS1 centrosome and basal body associated protein
chr17	6996049	7010754	ALOX12	0	+	239	ENSG00000108839	NM_000697	arachidonate 12-lipoxygenase, 12S type
chr17	8072636	8087716	ALOX12B	0	-	242	ENSG00000179477	NM_001139	arachidonate 12-lipoxygenase, 12R type
chr17	4630919	4642294	ALOX15	0	-	246	ENSG00000161905	NM_001140	arachidonate 15-lipoxygenase
chr17	8039034	8049134	ALOX15B	0	+	247	ENSG00000179593	NM_001039130;NM_001141;NM_001039131	arachidonate 15-lipoxygenase type B
chr10	45374176	45446119	ALOX5	0	+	240	ENSG00000012779	NM_001320862;NM_000698;NM_001320861;NM_001256153;NM_001256154	arachidonate 5-lipoxygenase
chr13	30713478	30764426	ALOX5AP	0	+	241	ENSG00000132965	NM_001629;NM_001204406	arachidonate 5-lipoxygenase activating protein
chr17	8095900	8119047	ALOXE3	0	-	59344	ENSG00000179148	NM_001369446;NM_021628;NM_001165960	arachidonate lipoxygenase 3
chr2	232406844	232410714	ALPG	0	+	251	ENSG00000163286	NM_031313	alkaline phosphatase, germ cell
chr2	232456125	232460753	ALPI	0	+	248	ENSG00000163295	NM_001631	alkaline phosphatase, intestinal
chr4	112285509	112442621	ALPK1	0	+	80216	ENSG00000073331	NM_001253884;NM_025144;NM_001102406	alpha kinase 1
chr18	58481247	58629091	ALPK2	0	-	115701	ENSG00000198796	NM_052947	alpha kinase 2
chr15	84817356	84873479	ALPK3	0	+	57538	ENSG00000136383	NM_020778	alpha kinase 3
chr1	21509397	21578410	ALPL	0	+	249	ENSG00000162551	NM_001369805;NM_001369804;NM_000478;NM_001177520;NM_001127501;NM_001369803	alkaline phosphatase, biomineralization associated
chr2	232378724	232382889	ALPP	0	+	250	ENSG00000163283	NM_001632	alkaline phosphatase, placental
chr2	201700267	201782112	ALS2	0	-	57679	ENSG00000003393	NM_020919;NM_001135745	alsin Rho guanine nucleotide exchange factor ALS2
chr3	46668995	46693704	ALS2CL	0	-	259173	ENSG00000178038	NM_147129;NM_001190707	ALS2 C-terminal like
chr12	85280220	85301784	ALX1	0	+	8092	ENSG00000180318	NM_006982	ALX homeobox 1
chr1	110059870	110070672	ALX3	0	-	257	ENSG00000156150	NM_006492	ALX homeobox 3
chr11	44260440	44310139	ALX4	0	-	60529	ENSG00000052850	NM_021926	ALX homeobox 4
chr17	81887835	81891586	ALYREF	0	-	10189	ENSG00000183684	NM_005782	Aly/REF export factor
chr5	33986165	34008104	AMACR	0	-	23600	ENSG00000242110	NM_014324;NM_203382;NM_001167595	alpha-methylacyl-CoA racemase
chr9	114060127	114078328	AMBP	0	-	259	ENSG00000106927	NM_001633	alpha-1-microglobulin/bikunin precursor
chr11	46396414	46594125	AMBRA1	0	-	55626	ENSG00000110497	NM_017749;NM_001367470;NM_001367471;NM_001267782;NM_001367469;NM_001267783;NM_001300731;NM_001367468;NM_001387011	autophagy and beclin 1 regulator 1
chr6	110874770	110898879	AMD1	0	+	262	ENSG00000123505	NM_001287216;NM_001287214;NM_001634;NM_001287215	adenosylmethionine decarboxylase 1
chr12	95943331	95968720	AMDHD1	0	+	144193	ENSG00000139344	NM_152435	amidohydrolase domain containing 1
chr16	2520357	2531422	AMDHD2	0	+	51005	ENSG00000162066	NM_001330449;NM_015944;NM_001145815	amidohydrolase domain containing 2
chrX	11293413	11300761	AMELX	0	+	265	ENSG00000125363	NM_001142;NM_182680;NM_182681	amelogenin X-linked
chrY	6865918	6911752	AMELY	0	-	266	ENSG00000099721	NM_001143;NM_001364814	amelogenin Y-linked
chrX	64185117	64205708	AMER1	0	-	139285	ENSG00000184675	NM_152424	APC membrane recruitment protein 1
chr13	25161679	25172288	AMER2	0	-	219287	ENSG00000165566	NM_199138;NM_152704	APC membrane recruitment protein 2
chr2	130755540	130768134	AMER3	0	+	205147	ENSG00000178171	NM_001105193;NM_152698;NM_001105194;NM_001105195	APC membrane recruitment protein 3
chr16	56361452	56425545	AMFR	0	-	267	ENSG00000159461	NM_001144;NM_001323512;NM_001323511	autocrine motility factor receptor
chr19	2249309	2252073	AMH	0	+	268	ENSG00000104899	NM_000479	anti-Mullerian hormone
chr12	53423855	53431672	AMHR2	0	+	269	ENSG00000135409	NM_020547;NM_001164690;NM_001164691	anti-Mullerian hormone receptor type 2
chr1	109504178	109509738	AMIGO1	0	-	57463	ENSG00000181754	NM_020703	adhesion molecule with Ig like domain 1
chr12	47075707	47079959	AMIGO2	0	-	347902	ENSG00000139211	NM_181847;NM_001370299;NM_001143668	adhesion molecule with Ig like domain 2
chr3	49716829	49719684	AMIGO3	0	-	386724	ENSG00000176020	NM_198722	adhesion molecule with Ig like domain 3
chrX	110194186	110440318	AMMECR1	0	-	9949	ENSG00000101935	NM_015365;NM_001025580;NM_001171689	AMMECR nuclear protein 1
chr2	127861630	127885967	AMMECR1L	0	-	83607	ENSG00000144233	NM_001199140;NM_031445	AMMECR1 like
chr14	102922663	102933596	AMN	0	+	81693	ENSG00000166126	NM_030943	amnion associated transmembrane protein
chr12	31671142	31729121	AMN1	0	-	196394	ENSG00000151743	NM_001113402;NM_001278411;NM_001278412	antagonist of mitotic exit network 1 homolog
chrX	112774503	112840831	AMOT	0	-	154796	ENSG00000126016	NM_133265;NM_001113490;NM_001386998;NM_001386999	angiomotin
chr11	94706431	94876748	AMOTL1	0	+	154810	ENSG00000166025	NM_001301007;NM_130847	angiomotin like 1
chr3	134355347	134375479	AMOTL2	0	-	51421	ENSG00000114019	NM_016201;NM_001363943;NM_001278683;NM_001278685	angiomotin like 2
chr1	114673090	114695618	AMPD1	0	-	270	ENSG00000116748	NM_000036;NM_001172626	adenosine monophosphate deaminase 1
chr1	109616104	109632051	AMPD2	0	+	271	ENSG00000116337	NM_139156;NM_001368809;NM_001308170;NM_004037;NM_001257361	adenosine monophosphate deaminase 2
chr11	10308313	10507579	AMPD3	0	+	272	ENSG00000133805	NM_001172431;NM_000480;NM_001025389;NM_001025390;NM_001172430	adenosine monophosphate deaminase 3
chr7	38383704	38631420	AMPH	0	-	273	ENSG00000078053	NM_139316;NM_001635	amphiphysin
chr3	49416778	49422685	AMT	0	-	275	ENSG00000145020	NM_000481;NM_001164712;NM_001164710;NM_001164711	aminomethyltransferase
chr4	70518569	70532743	AMTN	0	+	401138	ENSG00000187689	NM_212557;NM_001286731	amelotin
chr1	103553815	103579534	AMY2B	0	+	280	ENSG00000240038	NM_020978;NM_001386109;NM_001387437	amylase alpha 2B
chr7	2679522	2775500	AMZ1	0	+	155185	ENSG00000174945	NM_133463;NM_001384742;NM_001384741;NM_001284355;NM_001321766;NM_001384740;NM_001384743;NM_001384739	archaelysin family metallopeptidase 1
chr17	68205481	68257712	AMZ2	0	+	51321	ENSG00000196704	NM_001346473;NM_001033571;NM_001346479;NM_001289056;NM_001346482;NM_001033572;NM_001346474;NM_001346478;NM_001346477;NM_001346483;NM_001033569;NM_001033570;NM_001346476;NM_001289054;NM_001346475;NM_001346484;NM_016627;NM_001346480;NM_001033574;NM_001346472;NM_001346481;NM_001346471;NM_001346485	archaelysin family metallopeptidase 2
chr2	111611639	111884690	ANAPC1	0	-	64682	ENSG00000153107	NM_022662	anaphase promoting complex subunit 1
chr4	144831908	145098541	ANAPC10	0	-	10393	ENSG00000164162	NM_014885;NM_001256706;NM_001318367;NM_001256707;NM_001256709;NM_001256710;NM_001256711;NM_001256712;NM_001256708	anaphase promoting complex subunit 10
chr17	81890790	81900991	ANAPC11	0	+	51529	ENSG00000141552	NM_001289414;NM_001002248;NM_001002247;NM_001002245;NM_016476;NM_001002246;NM_001289415;NM_001002244;NM_001289417;NM_001002249;NM_001289420;NM_001289416	anaphase promoting complex subunit 11
chr3	134477706	134486716	ANAPC13	0	-	25847	ENSG00000129055	NM_001242374;NM_015391;NM_001242375	anaphase promoting complex subunit 13
chr11	72106378	72112780	ANAPC15	0	-	25906	ENSG00000110200	NM_001330321;NM_001278486;NM_001278485;NM_014042;NM_001278491;NM_001278493;NM_001278492;NM_001278489;NM_001278490;NM_001278487;NM_001278488;NM_001278494	anaphase promoting complex subunit 15
chr9	137174784	137188560	ANAPC2	0	-	29882	ENSG00000176248	NM_013366	anaphase promoting complex subunit 2
chr4	25377263	25418498	ANAPC4	0	+	29945	ENSG00000053900	NM_013367;NM_001286756	anaphase promoting complex subunit 4
chr12	121308245	121399896	ANAPC5	0	-	51433	ENSG00000089053	NM_001137559;NM_001330489;NM_016237	anaphase promoting complex subunit 5
chr12	110372900	110403730	ANAPC7	0	-	51434	ENSG00000196510	NM_001385212;NM_001385211;NM_016238;NM_001385209;NM_001385208;NM_001385210;NM_001137664	anaphase promoting complex subunit 7
chr14	20684177	20698971	ANG	0	+	283	ENSG00000214274	NM_001145;NM_001385271;NM_001385273;NM_001385272;NM_001097577;NM_001385274	angiogenin
chr14	76786009	76826246	ANGEL1	0	-	23357	ENSG00000013523	NM_001370748;NM_015305;NM_001370746;NM_001370747	angel homolog 1
chr1	212992182	213015867	ANGEL2	0	-	90806	ENSG00000174606	NM_144567;NM_001300758;NM_001300753;NM_001300757;NM_001300755	angel homolog 2
chr8	107249482	107498055	ANGPT1	0	-	284	ENSG00000154188	NM_001146;NM_001199859;NM_001314051	angiopoietin 1
chr8	6499632	6563409	ANGPT2	0	-	285	ENSG00000091879	NM_001386337;NM_001118887;NM_001386336;NM_001147;NM_001386335;NM_001118888	angiopoietin 2
chr20	869900	916334	ANGPT4	0	-	51378	ENSG00000101280	NM_001322809;NM_015985	angiopoietin 4
chr1	178849535	178871077	ANGPTL1	0	-	9068	ENSG00000116194	NM_004673;NM_001376763	angiopoietin like 1
chr9	127087348	127122635	ANGPTL2	0	-	23452	ENSG00000136859	NM_012098	angiopoietin like 2
chr19	8363289	8374370	ANGPTL4	0	+	51129	ENSG00000167772	NM_139314;NM_001039667	angiopoietin like 4
chr11	101890674	101916522	ANGPTL5	0	-	253935	ENSG00000187151	NM_178127	angiopoietin like 5
chr19	10092338	10102678	ANGPTL6	0	-	83854	ENSG00000130812	NM_001387348;NM_001387347;NM_031917;NM_001321411	angiopoietin like 6
chr1	11189355	11195981	ANGPTL7	0	+	10218	ENSG00000171819	NM_021146	angiopoietin like 7
chr19	11237450	11241943	ANGPTL8	0	+	55908	ENSG00000130173	NM_018687	angiopoietin like 8
chr12	133218312	133235877	ANHX	0	-	647589	ENSG00000227059	NM_001191054;NM_001372060	anomalous homeobox
chr8	41653220	41896762	ANK1	0	-	286	ENSG00000029534	NM_020477;NM_020475;NM_020476;NM_000037;NM_001142446;NM_001142445;NM_020478;NM_020480	ankyrin 1
chr4	112818032	113384221	ANK2	0	+	287	ENSG00000145362	NM_001354260;NM_001386187;NM_001354266;NM_001386153;NM_001386154;NM_001386147;NM_001386160;NM_001354249;NM_001386149;NM_001386186;NM_001386143;NM_001354244;NM_001354243;NM_001354254;NM_001354256;NM_001354255;NM_001386161;NM_001354262;NM_001354276;NM_001386162;NM_001354257;NM_001354253;NM_001386156;NM_001354270;NM_001386157;NM_001354277;NM_001354272;NM_001386150;NM_001354274;NM_001354230;NM_001386…	ankyrin 2
chr10	60026298	60733490	ANK3	0	-	288	ENSG00000151150	NM_001320874;NM_020987;NM_001204403;NM_001149;NM_001204404	ankyrin 3
chr2	189674290	189761193	ANKAR	0	+	150709	ENSG00000151687	NM_001378068;NM_144708	ankyrin and armadillo repeat containing
chr15	64911902	64958691	ANKDD1A	0	+	348094	ENSG00000166839	NM_182703	ankyrin repeat and death domain containing 1A
chr5	75611182	75681773	ANKDD1B	0	+	728780	ENSG00000189045	NM_001276713	ankyrin repeat and death domain containing 1B
chr20	9986126	10058303	ANKEF1	0	+	63926	ENSG00000132623	NM_022096;NM_001303472;NM_198798	ankyrin repeat and EF-hand domain containing 1
chr17	55882301	56517016	ANKFN1	0	+	162282	ENSG00000153930	NM_153228;NM_001365758;NM_001370326	ankyrin repeat and fibronectin type III domain containing 1
chr17	4163821	4263995	ANKFY1	0	-	51479	ENSG00000185722	NM_001330063;NM_001257999;NM_016376	ankyrin repeat and FYVE domain containing 1
chr5	14704800	14871778	ANKH	0	-	56172	ENSG00000154122	NM_054027	ANKH inorganic pyrophosphate transport regulator
chr5	140401814	140539856	ANKHD1	0	+	54882	ENSG00000131503	NM_001197030;NM_017747;NM_024668;NM_017978	ankyrin repeat and KH domain containing 1
chr5	140401908	140549569	ANKHD1-EIF4EBP3	0	+	404734	ENSG00000254996	NM_020690	ANKHD1-EIF4EBP3 readthrough
chr7	92245974	92401383	ANKIB1	0	+	54467	ENSG00000001629	NM_019004	ankyrin repeat and IBR domain containing 1
chr11	113387779	113400416	ANKK1	0	+	255239	ENSG00000170209	NM_178510	ankyrin repeat and kinase domain containing 1
chr19	17281645	17287646	ANKLE1	0	+	126549	ENSG00000160117	NM_152363;NM_001278445;NM_001278443;NM_001278444	ankyrin repeat and LEM domain containing 1
chr12	132725503	132761832	ANKLE2	0	-	23141	ENSG00000176915	NM_015114	ankyrin repeat and LEM domain containing 2
chr2	240479422	240569209	ANKMY1	0	-	51281	ENSG00000144504	NM_001282780;NM_001282781;NM_001354024;NM_016552;NM_001354025;NM_017844;NM_001308375;NM_001354023;NM_001282771;NM_001354026	ankyrin repeat and MYND domain containing 1
chr7	16599779	16645817	ANKMY2	0	-	57037	ENSG00000106524	NM_020319	ankyrin repeat and MYND domain containing 2
chr5	73552190	73565667	ANKRA2	0	-	57763	ENSG00000164331	NM_023039	ankyrin repeat family A member 2
chr10	90912096	90921087	ANKRD1	0	-	27063	ENSG00000148677	NM_014391	ankyrin repeat domain 1
chr13	110878540	110915069	ANKRD10	0	-	55608	ENSG00000088448	NM_017664;NM_001286721	ankyrin repeat domain 10
chr16	89267630	89490561	ANKRD11	0	-	29123	ENSG00000167522	NM_001256182;NM_001256183;NM_013275	ankyrin repeat domain 11
chr18	9136228	9285985	ANKRD12	0	+	23253	ENSG00000101745	NM_015208;NM_001083625;NM_001204056	ankyrin repeat domain 12
chr12	109999186	110039763	ANKRD13A	0	+	88455	ENSG00000076513	NM_033121	ankyrin repeat domain 13A
chr17	29589769	29614761	ANKRD13B	0	+	124930	ENSG00000198720	NM_152345	ankyrin repeat domain 13B
chr1	70258999	70354734	ANKRD13C	0	-	81573	ENSG00000118454	NM_030816	ankyrin repeat domain 13C
chr11	67289300	67302485	ANKRD13D	0	+	338692	ENSG00000172932	NM_001347901;NM_207354	ankyrin repeat domain 13D
chr10	5861616	5889906	ANKRD16	0	-	54522	ENSG00000134461	NM_019046;NM_001009941;NM_001009943	ankyrin repeat domain 16
chr4	73073376	73258798	ANKRD17	0	-	26057	ENSG00000132466	NM_015574;NM_032217;NM_001286771;NM_198889	ankyrin repeat domain 17
chr9	38571358	38620596	ANKRD18A	0	-	253650	ENSG00000180071	NM_147195;NM_001331100	ankyrin repeat domain 18A
chr9	33524394	33573009	ANKRD18B	0	+	441459	ENSG00000230453	NM_001353432	ankyrin repeat domain 18B
chr10	97572499	97583884	ANKRD2	0	+	26287	ENSG00000165887	NM_001346793;NM_001291219;NM_001291218;NM_020349;NM_001129981	ankyrin repeat domain 2
chr9	67832765	67920552	ANKRD20A1	0	+	84210	ENSG00000260691	NM_032250	ankyrin repeat domain 20 family member A1
chr10	88819896	88851844	ANKRD22	0	-	118932	ENSG00000152766	NM_144590	ankyrin repeat domain 22
chr2	96824526	96857934	ANKRD23	0	-	200539	ENSG00000163126	NM_144994	ankyrin repeat domain 23
chr19	4183354	4224814	ANKRD24	0	+	170961	ENSG00000089847	NM_133475	ankyrin repeat domain 24
chr10	26973793	27100494	ANKRD26	0	-	22852	ENSG00000107890	NM_014915;NM_001256053	ankyrin repeat domain 26
chr19	32597006	32676597	ANKRD27	0	-	84079	ENSG00000105186	NM_032139	ankyrin repeat domain 27
chr3	15667236	15859771	ANKRD28	0	-	23243	ENSG00000206560	NM_015199;NM_001349279;NM_001195098;NM_001349283;NM_001195099;NM_001349280;NM_001349281;NM_001349282;NM_001349278;NM_001349277	ankyrin repeat domain 28
chr18	23598926	23662911	ANKRD29	0	-	147463	ENSG00000154065	NM_173505;NM_001308238	ankyrin repeat domain 29
chr10	37125598	37232567	ANKRD30A	0	+	91074	ENSG00000148513	NM_052997	ankyrin repeat domain 30A
chr18	14728272	14854038	ANKRD30B	0	+	374860	ENSG00000180777	NM_001367607	ankyrin repeat domain 30B
chr2	132147591	132257969	ANKRD30BL	0	-	554226	ENSG00000163046	NM_001358416	ankyrin repeat domain 30B like
chr5	75068275	75236911	ANKRD31	0	-	256006	ENSG00000145700	NM_001372053;NM_001164443	ankyrin repeat domain 31
chr12	51888009	51891727	ANKRD33	0	+	341405	ENSG00000167612	NM_182608;NM_001304459;NM_001130015;NM_001304460	ankyrin repeat domain 33
chr5	10564070	10657816	ANKRD33B	0	+	651746	ENSG00000164236	NM_001164440	ankyrin repeat domain 33B
chr1	145959441	145964575	ANKRD34A	0	-	284615	ENSG00000272031	NM_001039888	ankyrin repeat domain 34A
chr5	80556755	80570280	ANKRD34B	0	-	340120	ENSG00000189127	NM_001004441	ankyrin repeat domain 34B
chr15	79282722	79298239	ANKRD34C	0	+	390616	ENSG00000235711	NM_001146341	ankyrin repeat domain 34C
chr1	145866560	145885866	ANKRD35	0	-	148741	ENSG00000198483	NM_144698;NM_001280799	ankyrin repeat domain 35
chr2	97113153	97264521	ANKRD36	0	+	375248	ENSG00000135976	NM_001354587	ankyrin repeat domain 36
chr2	97492663	97589965	ANKRD36B	0	-	57730	ENSG00000196912	NM_025190	ankyrin repeat domain 36B
chr2	95836919	95991831	ANKRD36C	0	-	400986	ENSG00000174501	NM_001310154	ankyrin repeat domain 36C
chr4	185396021	185400628	ANKRD37	0	+	353322	ENSG00000186352	NM_181726	ankyrin repeat domain 37
chr2	96836611	96858016	ANKRD39	0	-	51239	ENSG00000213337	NM_016466	ankyrin repeat domain 39
chr17	50693198	50707914	ANKRD40	0	-	91369	ENSG00000154945	NM_052855	ankyrin repeat domain 40
chr17	50761029	50767557	ANKRD40CL	0	-	55018	ENSG00000167117	NM_001358683	ANKRD40 C-terminal like
chr11	83193712	83260694	ANKRD42	0	+	338699	ENSG00000137494	NM_001300977;NM_001300973;NM_001300976;NM_001300972;NM_182603;NM_001300975	ankyrin repeat domain 42
chr2	196967017	197311173	ANKRD44	0	-	91526	ENSG00000065413	NM_001367497;NM_001367495;NM_001195144;NM_001367496;NM_153697	ankyrin repeat domain 44
chr1	173608336	173669851	ANKRD45	0	-	339416	ENSG00000183831	NM_198493	ankyrin repeat domain 45
chr8	100509752	100559784	ANKRD46	0	-	157567	ENSG00000186106	NM_001270379;NM_001270377;NM_198401;NM_001270378	ankyrin repeat domain 46
chr4	124664048	124712732	ANKRD50	0	-	57182	ENSG00000151458	NM_020337;NM_001167882	ankyrin repeat domain 50
chr12	56237807	56258384	ANKRD52	0	-	283373	ENSG00000139645	NM_173595	ankyrin repeat domain 52
chr2	70978380	70985499	ANKRD53	0	+	79998	ENSG00000144031	NM_024933;NM_001369683;NM_001115116	ankyrin repeat domain 53
chr22	37830855	37849327	ANKRD54	0	-	129138	ENSG00000100124	NM_138797;NM_001349853;NM_001363839	ankyrin repeat domain 54
chr5	56099680	56233330	ANKRD55	0	-	79722	ENSG00000164512	NM_024669	ankyrin repeat domain 55
chr6	89433152	89633834	ANKRD6	0	+	22881	ENSG00000135299	NM_001242813;NM_001242809;NM_014942;NM_001242811;NM_001242814	ankyrin repeat domain 6
chr20	58218495	58228653	ANKRD60	0	-	140731	ENSG00000124227	NM_001304369	ankyrin repeat domain 60
chr7	6031376	6036552	ANKRD61	0	+	100310846	ENSG00000157999	NM_001271700	ankyrin repeat domain 61
chr18	12093843	12129764	ANKRD62	0	+	342850	ENSG00000181626	NM_001277333	ankyrin repeat domain 62
chr15	40278372	40283064	ANKRD63	0	-	100131244	ENSG00000230778	NM_001190479	ankyrin repeat domain 63
chr1	1418420	1421769	ANKRD65	0	-	441869	ENSG00000235098	NM_001243536;NM_001375660;NM_001243535;NM_001145210;NM_001375659	ankyrin repeat domain 65
chr6	46746933	46759506	ANKRD66	0	+	100287718	ENSG00000230062	NM_001162435	ankyrin repeat domain 66
chr7	118214669	118496171	ANKRD7	0	+	56311	ENSG00000106013	NM_019644	ankyrin repeat domain 7
chr14	102501767	102509799	ANKRD9	0	-	122416	ENSG00000156381	NM_001348652;NM_152326;NM_001348651	ankyrin repeat domain 9
chr6	34889255	35091406	ANKS1A	0	+	23294	ENSG00000064999	NM_015245	ankyrin repeat and sterile alpha motif domain containing 1A
chr12	98726457	99984654	ANKS1B	0	-	56899	ENSG00000185046	NM_001352216;NM_001352213;NM_001352214;NM_001204081;NM_001352223;NM_020140;NM_001352197;NM_152788;NM_001352206;NM_001204069;NM_001204066;NM_001352203;NM_001352186;NM_001352185;NM_001352187;NM_001352188;NM_001352196;NM_001352189;NM_001352190;NM_001352192;NM_001352193;NM_001352202;NM_001352204;NM_001352195;NM_181670;NM_001352205;NM_001352198;NM_001204067;NM_001352211;NM_001352212;NM_001352210;NM_00…	ankyrin repeat and sterile alpha motif domain containing 1B
chr16	4696510	4734378	ANKS3	0	-	124401	ENSG00000168096	NM_133450;NM_001324129;NM_001242929;NM_001308089;NM_001324130	ankyrin repeat and sterile alpha motif domain containing 3
chr9	98731329	98796965	ANKS6	0	-	203286	ENSG00000165138	NM_173551	ankyrin repeat and sterile alpha motif domain containing 6
chr3	149761100	149968385	ANKUB1	0	-	389161	ENSG00000206199	NM_001315505;NM_001144960;NM_001315506	ankyrin repeat and ubiquitin domain containing 1
chr2	219229783	219236679	ANKZF1	0	+	55139	ENSG00000163516	NM_001282792;NM_001042410;NM_018089	ankyrin repeat and zinc finger peptidyl tRNA hydrolase 1
chr7	36389821	36453791	ANLN	0	+	54443	ENSG00000011426	NM_018685;NM_001284301;NM_001284302	anillin actin binding protein
chr11	70078302	70189528	ANO1	0	+	55107	ENSG00000131620	NM_001378092;NM_001378093;NM_001378095;NM_018043;NM_001378094;NM_001378097;NM_001378096	anoctamin 1
chr3	43354859	43691594	ANO10	0	-	55129	ENSG00000160746	NM_001346468;NM_001346465;NM_018075;NM_001346463;NM_001346464;NM_001346467;NM_001204834;NM_001346469;NM_001204832;NM_001346466;NM_001204831;NM_001204833	anoctamin 10
chr12	5531869	5946232	ANO2	0	-	57101	ENSG00000047617	NM_001278596;NM_001278597;NM_001364791	anoctamin 2
chr11	26188842	26663289	ANO3	0	+	63982	ENSG00000134343	NM_001313726;NM_031418;NM_001313727	anoctamin 3
chr12	100717526	101128641	ANO4	0	+	121601	ENSG00000151572	NM_178826;NM_001286616;NM_001286615	anoctamin 4
chr11	21782659	22283567	ANO5	0	+	203859;102723370	ENSG00000171714	NM_213599;NM_001142649	anoctamin 5
chr12	45215987	45482280	ANO6	0	+	196527	ENSG00000177119	NM_001142679;NM_001204803;NM_001025356;NM_001142678	anoctamin 6
chr2	241188509	241225377	ANO7	0	+	50636	ENSG00000146205	NM_001370694;NM_001001666	anoctamin 7
chr19	17323223	17334855	ANO8	0	-	57719	ENSG00000074855	NM_020959	anoctamin 8
chr11	417933	442011	ANO9	0	-	338440	ENSG00000185101	NM_001012302;NM_001347882	anoctamin 9
chrX	8528874	8732137	ANOS1	0	-	3730	ENSG00000011201	NM_000216	anosmin 1
chr15	68778535	68820897	ANP32A	0	-	8125	ENSG00000140350	NM_006305	acidic nuclear phosphoprotein 32 family member A
chr9	97983341	98015943	ANP32B	0	+	10541	ENSG00000136938	NM_006401	acidic nuclear phosphoprotein 32 family member B
chr12	48472559	48473622	ANP32D	0	+	23519	ENSG00000139223	NM_012404	acidic nuclear phosphoprotein 32 family member D
chr1	150218417	150236156	ANP32E	0	-	81611	ENSG00000143401	NM_001280559;NM_030920;NM_001136479;NM_001136478;NM_001280560	acidic nuclear phosphoprotein 32 family member E
chr15	89784895	89815401	ANPEP	0	-	290	ENSG00000166825	NM_001150;NM_001381923;NM_001381924	alanyl aminopeptidase, membrane
chr16	720581	722590	ANTKMT	0	+	65990	ENSG00000103254	NM_001271285;NM_023933	adenine nucleotide translocase lysine methyltransferase
chr2	69013176	69249327	ANTXR1	0	+	84168	ENSG00000169604	NM_032208;NM_018153;NM_053034	ANTXR cell adhesion molecule 1
chr4	79901146	80125454	ANTXR2	0	-	118429	ENSG00000163297	NM_058172;NM_001286781;NM_001286780;NM_001145794	ANTXR cell adhesion molecule 2
chr10	46286345	46330207	ANTXRL	0	+	195977	ENSG00000274209	NM_001278688;NM_001354208	ANTXR like
chr9	73151865	73170393	ANXA1	0	+	301	ENSG00000135046	NM_000700	annexin A1
chr4	168092537	168187736	ANXA10	0	+	11199	ENSG00000109511	NM_007193	annexin A10
chr10	80150889	80205572	ANXA11	0	-	311	ENSG00000122359	NM_001157;NM_145869;NM_001278408;NM_001278407;NM_145868;NM_001278409	annexin A11
chr8	123680794	123737402	ANXA13	0	-	312	ENSG00000104537	NM_001003954;NM_004306	annexin A13
chr15	60347134	60402883	ANXA2	0	-	302	ENSG00000182718	NM_001136015;NM_004039;NM_001002858;NM_001002857	annexin A2
chr5	43039233	43043170	ANXA2R	0	-	389289	ENSG00000177721	NM_001014279;NM_001382352	annexin A2 receptor
chr4	78551747	78610451	ANXA3	0	+	306	ENSG00000138772	NM_005139	annexin A3
chr2	69644425	69827112	ANXA4	0	+	307	ENSG00000196975	NM_001320700;NM_001320698;NM_001365496;NM_001153;NM_001320702	annexin A4
chr4	121667946	121696995	ANXA5	0	-	308	ENSG00000164111	NM_001154	annexin A5
chr5	151100706	151157785	ANXA6	0	-	309	ENSG00000197043	NM_001363114;NM_001155;NM_001193544	annexin A6
chr10	73375101	73414076	ANXA7	0	-	310	ENSG00000138279	NM_001320879;NM_001156;NM_001320880;NM_004034	annexin A7
chr10	47460162	47484158	ANXA8	0	-	653145	ENSG00000265190	NM_001040084;NM_001271703;NM_001271702	annexin A8
chr10	46375627	46391784	ANXA8L1	0	+	728113	ENSG00000264230	NM_001278924;NM_001278923;NM_001098845	annexin A8 like 1
chr1	150982249	150995634	ANXA9	0	+	8416	ENSG00000143412	NM_003568	annexin A9
chr7	36512941	36724549	AOAH	0	-	313	ENSG00000136250	NM_001637;NM_001177506;NM_001177507	acyloxyacyl hydrolase
chr7	150824627	150861504	AOC1	0	+	26	ENSG00000002726	NM_001091;NM_001272072	amine oxidase copper containing 1
chr17	42844580	42850707	AOC2	0	+	314	ENSG00000131480	NM_009590;NM_001158	amine oxidase copper containing 2
chr17	42851184	42858130	AOC3	0	+	8639	ENSG00000131471	NM_003734;NM_001277732;NM_001277731	amine oxidase copper containing 3
chr9	94726699	95087159	AOPEP	0	+	84909	ENSG00000148120	NM_001386068;NM_001193329;NM_001386066;NM_001386070;NM_001386063;NM_001386062;NM_001386074;NM_001386075;NM_001386076;NM_001386072;NM_001386073;NM_001386071;NM_001193331;NM_032823;NM_001386069;NM_001386067;NM_001386061	aminopeptidase O (putative)
chr2	200586014	200677064	AOX1	0	+	316	ENSG00000138356	NM_001159	aldehyde oxidase 1
chr4	112231740	112273110	AP1AR	0	+	55435	ENSG00000138660	NM_018569;NM_001128426	adaptor related protein complex 1 associated regulatory protein
chr22	29327680	29388583	AP1B1	0	-	162	ENSG00000100280	NM_001378565;NM_001378564;NM_001378563;NM_001378562;NM_001127;NM_001378566;NM_145730;NM_001166019	adaptor related protein complex 1 subunit beta 1
chr16	71729000	71809201	AP1G1	0	-	164	ENSG00000166747	NM_001128;NM_001030007	adaptor related protein complex 1 subunit gamma 1
chr14	23559565	23568070	AP1G2	0	-	8906	ENSG00000213983	NM_001354674;NM_001282475;NM_001354677;NM_001354681;NM_001354675;NM_001354673;NM_001282474;NM_003917	adaptor related protein complex 1 subunit gamma 2
chr19	16197854	16245906	AP1M1	0	+	8907	ENSG00000072958	NM_032493;NM_001130524	adaptor related protein complex 1 subunit mu 1
chr19	10572671	10587315	AP1M2	0	-	10053	ENSG00000129354	NM_005498;NM_001300887	adaptor related protein complex 1 subunit mu 2
chr7	101154456	101161596	AP1S1	0	+	1174	ENSG00000106367	NM_001283	adaptor related protein complex 1 subunit sigma 1
chrX	15825806	15854931	AP1S2	0	-	8905	ENSG00000182287	NM_001272071;NM_003916;NM_001369007;NM_001368994	adaptor related protein complex 1 subunit sigma 2
chr2	223751686	223838027	AP1S3	0	-	130340	ENSG00000152056	NM_001039569	adaptor related protein complex 1 subunit sigma 3
chr19	49767001	49807114	AP2A1	0	+	160	ENSG00000196961	NM_130787;NM_014203	adaptor related protein complex 2 subunit alpha 1
chr11	924894	1012245	AP2A2	0	+	161	ENSG00000183020	NM_001242837;NM_012305	adaptor related protein complex 2 subunit alpha 2
chr17	35578046	35726413	AP2B1	0	+	163	ENSG00000006125	NM_001282;NM_001030006	adaptor related protein complex 2 subunit beta 1
chr3	184174689	184184091	AP2M1	0	+	1173	ENSG00000161203	NM_001025205;NM_001311198;NM_004068	adaptor related protein complex 2 subunit mu 1
chr19	46838136	46850846	AP2S1	0	-	1175	ENSG00000042753	NM_001301078;NM_001301076;NM_001301081;NM_004069;NM_021575	adaptor related protein complex 2 subunit sigma 1
chr5	78002326	78294698	AP3B1	0	-	8546	ENSG00000132842	NM_003664;NM_001271769	adaptor related protein complex 3 subunit beta 1
chr15	82659281	82710112	AP3B2	0	-	8120	ENSG00000103723	NM_001278512;NM_004644;NM_001278511;NM_001348440	adaptor related protein complex 3 subunit beta 2
chr19	2100988	2164468	AP3D1	0	-	8943	ENSG00000065000	NM_003938;NM_001374799;NM_001261826	adaptor related protein complex 3 subunit delta 1
chr10	74120255	74150842	AP3M1	0	-	26985	ENSG00000185009	NM_001320265;NM_012095;NM_001320264;NM_207012;NM_001320263	adaptor related protein complex 3 subunit mu 1
chr8	42152946	42171673	AP3M2	0	+	10947	ENSG00000070718	NM_001134296;NM_006803	adaptor related protein complex 3 subunit mu 2
chr5	115841592	115914081	AP3S1	0	+	1176	ENSG00000177879	NM_001002924;NM_001284;NM_001318094;NM_001318091;NM_001318090;NM_001364119;NM_001364122	adaptor related protein complex 3 subunit sigma 1
chr15	89830599	89894638	AP3S2	0	-	10239	ENSG00000157823	NM_005829	adaptor related protein complex 3 subunit sigma 2
chr1	113894194	113905201	AP4B1	0	-	10717	ENSG00000134262	NM_001308312;NM_001253852;NM_001253853;NM_006594	adaptor related protein complex 4 subunit beta 1
chr15	50908672	51005895	AP4E1	0	+	23431	ENSG00000081014	NM_007347;NM_001252127	adaptor related protein complex 4 subunit epsilon 1
chr7	100101549	100110345	AP4M1	0	+	9179	ENSG00000221838	NM_001363671;NM_004722	adaptor related protein complex 4 subunit mu 1
chr14	31025106	31130996	AP4S1	0	+	11154	ENSG00000100478	NM_001254729;NM_001128126;NM_007077;NM_001254727;NM_001254726;NM_001254728	adaptor related protein complex 4 subunit sigma 1
chr11	65773898	65780976	AP5B1	0	-	91056	ENSG00000254470	NM_138368	adaptor related protein complex 5 subunit beta 1
chr14	57268924	57298742	AP5M1	0	+	55745	ENSG00000053770	NM_018229	adaptor related protein complex 5 subunit mu 1
chr20	3820524	3828838	AP5S1	0	+	55317	ENSG00000125843	NM_001204446;NM_018347;NM_001204447	adaptor related protein complex 5 subunit sigma 1
chr7	4775615	4794397	AP5Z1	0	+	9907	ENSG00000242802	NM_014855;NM_001364858	adaptor related protein complex 5 subunit zeta 1
chr12	98645290	98735433	APAF1	0	+	317	ENSG00000120868	NM_181861;NM_181869;NM_181868;NM_001160;NM_013229	apoptotic peptidase activating factor 1
chr9	69427532	69672371	APBA1	0	-	320	ENSG00000107282	NM_001163	amyloid beta precursor protein binding family A member 1
chr15	28884483	29118315	APBA2	0	+	321	ENSG00000034053	NM_001379685;NM_001353790;NM_001353788;NM_001353789;NM_001353795;NM_001353792;NM_001130414;NM_001353793;NM_001353794;NM_001353797;NM_005503;NM_001353791;NM_001353796	amyloid beta precursor protein binding family A member 2
chr19	3750772	3761692	APBA3	0	-	9546	ENSG00000011132	NM_004886	amyloid beta precursor protein binding family A member 3
chr11	6395124	6419414	APBB1	0	-	322	ENSG00000166313	NM_001257319;NM_001257320;NM_001164;NM_145689;NM_001257321;NM_001257326;NM_001257325;NM_001257323	amyloid beta precursor protein binding family B member 1
chr10	26438341	26567803	APBB1IP	0	+	54518	ENSG00000077420	NM_019043	amyloid beta precursor protein binding family B member 1 interacting protein
chr4	40810027	41216714	APBB2	0	-	323	ENSG00000163697	NM_001166050;NM_173075;NM_004307;NM_001330658;NM_001330656;NM_001166053;NM_001166051;NM_001166054;NM_001166052	amyloid beta precursor protein binding family B member 2
chr5	112707498	112846239	APC	0	+	324	ENSG00000134982	NM_001354897;NM_001354902;NM_001127511;NM_001354895;NM_001354906;NM_001354896;NM_000038;NM_001354903;NM_001354899;NM_001354900;NM_001354901;NM_001354905;NM_001127510;NM_001354898;NM_001354904	APC regulator of WNT signaling pathway
chr19	1446302	1473244	APC2	0	+	10297	ENSG00000115266	NM_005883;NM_001351273	APC regulator of WNT signaling pathway 2
chr18	10454635	10489949	APCDD1	0	+	147495	ENSG00000154856	NM_153000	APC down-regulated 1
chr20	58459101	58515399	APCDD1L	0	-	164284	ENSG00000198768	NM_153360;NM_001304787	APC down-regulated 1 like
chr1	159587826	159588865	APCS	0	+	325	ENSG00000132703	NM_001639	amyloid P component, serum
chr3	49674014	49683971	APEH	0	+	327	ENSG00000164062	NM_001640	acylaminoacyl-peptide hydrolase
chr4	164877178	164898965	APELA	0	+	100506013	ENSG00000248329	NM_001297550	apelin receptor early endogenous ligand
chrX	55000363	55009057	APEX2	0	+	27301	ENSG00000169188	NM_014481;NM_001271748	apurinic/apyrimidinic endodeoxyribonuclease 2
chr1	150265399	150269580	APH1A	0	-	51107	ENSG00000117362	NM_001077628;NM_001243771;NM_016022;NM_001243772	aph-1 homolog A, gamma-secretase subunit
chr15	63276018	63309126	APH1B	0	+	83464	ENSG00000138613	NM_031301;NM_001145646	aph-1 homolog B, gamma-secretase subunit
chr11	43311963	43344529	API5	0	+	8539	ENSG00000166181	NM_001142930;NM_001142931;NM_006595;NM_001243747	apoptosis inhibitor 5
chr11	34853094	34916379	APIP	0	-	51074	ENSG00000149089	NM_015957	APAF1 interacting protein
chr2	68467572	68655862	APLF	0	+	200558	ENSG00000169621	NM_173545	aprataxin and PNKP like factor
chrX	129645259	129654956	APLN	0	-	8862	ENSG00000171388	NM_017413	apelin
chr11	57233577	57237235	APLNR	0	-	187	ENSG00000134817	NM_005161	apelin receptor
chr19	35867899	35879792	APLP1	0	+	333	ENSG00000105290	NM_001024807;NM_005166	amyloid beta precursor like protein 1
chr11	130068147	130144811	APLP2	0	+	334	ENSG00000084234	NM_001382535;NM_001142277;NM_001328685;NM_001382537;NM_001382544;NM_001382543;NM_001382545;NM_001382540;NM_001382528;NM_001142276;NM_001382530;NM_001328684;NM_001382529;NM_001382532;NM_001382538;NM_001382536;NM_001642;NM_001382527;NM_001382526;NM_001328682;NM_001382534;NM_001328686;NM_001382531;NM_001382541;NM_001382533;NM_001382539;NM_001382542;NM_001382546;NM_001142278;NM_001243299	amyloid beta precursor like protein 2
chr20	24962925	24992751	APMAP	0	-	57136	ENSG00000101474	NM_020531	adipocyte plasma membrane associated protein
chr11	116835751	116837622	APOA1	0	-	335	ENSG00000118137	NM_001318017;NM_001318018;NM_001318021;NM_000039	apolipoprotein A1
chr1	161222292	161223631	APOA2	0	-	336	ENSG00000158874	NM_001643	apolipoprotein A2
chr11	116820700	116823304	APOA4	0	-	337	ENSG00000110244	NM_000482	apolipoprotein A4
chr11	116789367	116792420	APOA5	0	-	116519	ENSG00000110243	NM_001371904;NM_001166598;NM_052968	apolipoprotein A5
chr2	21001429	21044073	APOB	0	-	338	ENSG00000084674	NM_000384	apolipoprotein B
chr12	7649400	7665908	APOBEC1	0	-	339	ENSG00000111701	NM_001304566;NM_005889;NM_001644	apolipoprotein B mRNA editing enzyme catalytic subunit 1
chr6	41053202	41064891	APOBEC2	0	+	10930	ENSG00000124701	NM_006789	apolipoprotein B mRNA editing enzyme catalytic subunit 2
chr22	38952741	38992778	APOBEC3A	0	+	200315;100913187	ENSG00000128383	NM_145699;NM_001270406	apolipoprotein B mRNA editing enzyme catalytic subunit 3A
chr22	38982347	38992804	APOBEC3B	0	+	9582	ENSG00000179750	NM_001270411;NM_004900	apolipoprotein B mRNA editing enzyme catalytic subunit 3B
chr22	39014257	39020352	APOBEC3C	0	+	27350	ENSG00000244509	NM_014508	apolipoprotein B mRNA editing enzyme catalytic subunit 3C
chr22	39021113	39033277	APOBEC3D	0	+	140564	ENSG00000243811	NM_001363781;NM_152426	apolipoprotein B mRNA editing enzyme catalytic subunit 3D
chr22	39040604	39055972	APOBEC3F	0	+	200316	ENSG00000128394	NM_001006666;NM_145298	apolipoprotein B mRNA editing enzyme catalytic subunit 3F
chr22	39077067	39087743	APOBEC3G	0	+	60489	ENSG00000239713	NM_001349436;NM_021822;NM_001349437	apolipoprotein B mRNA editing enzyme catalytic subunit 3G
chr22	39097224	39104067	APOBEC3H	0	+	164668	ENSG00000100298	NM_001166002;NM_001166003;NM_181773;NM_001166004	apolipoprotein B mRNA editing enzyme catalytic subunit 3H
chr16	28494643	28498970	APOBR	0	+	55911	ENSG00000184730	NM_018690	apolipoprotein B receptor
chr19	44914247	44919349	APOC1	0	+	341	ENSG00000130208	NM_001321066;NM_001321065;NM_001645;NM_001379687	apolipoprotein C1
chr19	44946035	44949565	APOC2	0	+	344	ENSG00000234906	NM_000483	apolipoprotein C2
chr11	116829706	116833072	APOC3	0	+	345	ENSG00000110245	NM_000040	apolipoprotein C3
chr19	44942237	44945496	APOC4	0	+	346	ENSG00000267467	NM_001646	apolipoprotein C4
chr3	195568705	195584033	APOD	0	-	347	ENSG00000189058	NM_001647	apolipoprotein D
chr19	44905791	44909393	APOE	0	+	348	ENSG00000130203	NM_001302691;NM_000041;NM_001302689;NM_001302690;NM_001302688	apolipoprotein E
chr12	56360568	56362857	APOF	0	-	319	ENSG00000175336	NM_001638	apolipoprotein F
chr17	66212033	66256525	APOH	0	-	350	ENSG00000091583	NM_000042	apolipoprotein H
chr22	36253071	36267530	APOL1	0	+	8542	ENSG00000100342	NM_001136540;NM_003661;NM_145343;NM_001362927;NM_001136541	apolipoprotein L1
chr22	36226209	36239954	APOL2	0	-	23780	ENSG00000128335	NM_030882;NM_145637	apolipoprotein L2
chr22	36140330	36166177	APOL3	0	-	80833	ENSG00000128284	NM_145640;NM_145642;NM_145641;NM_145639;NM_030644;NM_014349	apolipoprotein L3
chr22	36189124	36204840	APOL4	0	-	80832	ENSG00000100336	NM_001386885;NM_145660;NM_030643;NM_145661	apolipoprotein L4
chr22	35717872	35729483	APOL5	0	+	80831	ENSG00000128313	NM_030642	apolipoprotein L5
chr22	35648446	35668404	APOL6	0	+	80830	ENSG00000221963	NM_030641	apolipoprotein L6
chr12	12725917	12829975	APOLD1	0	+	81575	ENSG00000178878	NM_001130415;NM_030817	apolipoprotein L domain containing 1
chr6	31652416	31658210	APOM	0	+	55937	ENSG00000204444	NM_001256169;NM_019101	apolipoprotein M
chrX	23833353	23907938	APOO	0	-	79135	ENSG00000184831	NM_024122	apolipoprotein O
chrX	85003877	85093316	APOOL	0	+	139322	ENSG00000155008	NM_198450	apolipoprotein O like
chr21	25880550	26171128	APP	0	-	351	ENSG00000142192	NM_001385253;NM_000484;NM_001136129;NM_001204303;NM_201414;NM_001204302;NM_201413;NM_001136016;NM_001136130;NM_001204301;NM_001136131	amyloid beta precursor protein
chr17	60443158	60526242	APPBP2	0	-	10513	ENSG00000062725	NM_001282476;NM_006380	amyloid beta precursor protein binding protein 2
chr3	57227726	57278105	APPL1	0	+	26060	ENSG00000157500	NM_012096	adaptor protein, phosphotyrosine interacting with PH domain and leucine zipper 1
chr12	105173297	105236203	APPL2	0	-	55198	ENSG00000136044	NM_018171;NM_001251905;NM_001251904	adaptor protein, phosphotyrosine interacting with PH domain and leucine zipper 2
chr16	88809339	88811937	APRT	0	-	353	ENSG00000198931	NM_000485;NM_001030018	adenine phosphoribosyltransferase
chr9	32886601	33025130	APTX	0	-	54840	ENSG00000137074	NM_001369005;NM_001369006;NM_175069;NM_001195251;NM_001195252;NM_001368996;NM_001368995;NM_001368997;NM_001195248;NM_001368998;NM_001195249;NM_001369001;NM_001369000;NM_001369004;NM_001370669;NM_001370670;NM_001370673;NM_001195254;NM_175073;NM_001369002;NM_001369003;NM_001195250;NM_001368999	aprataxin
chr7	30911853	30925517	AQP1	0	+	358	ENSG00000240583	NM_198098;NM_001329872	aquaporin 1 (Colton blood group)
chr1	154321090	154325325	AQP10	0	+	89872	ENSG00000143595	NM_080429	aquaporin 10
chr11	77589391	77610356	AQP11	0	+	282679	ENSG00000178301	NM_173039;NM_001363477	aquaporin 11
chr2	240691851	240698483	AQP12A	0	+	375318	ENSG00000184945	NM_198998	aquaporin 12A
chr2	240676418	240682906	AQP12B	0	-	653437	ENSG00000185176	NM_001102467	aquaporin 12B
chr12	49950737	49958878	AQP2	0	+	359	ENSG00000167580	NM_000486	aquaporin 2
chr9	33441156	33447596	AQP3	0	-	360	ENSG00000165272	NM_004925;NM_001318144	aquaporin 3 (Gill blood group)
chr18	26852043	26865771	AQP4	0	-	361	ENSG00000171885	NM_001650;NM_001317384;NM_001364286;NM_001364287;NM_004028;NM_001364289;NM_001317387	aquaporin 4
chr12	49961872	49965682	AQP5	0	+	362	ENSG00000161798	NM_001651	aquaporin 5
chr12	49967194	49977139	AQP6	0	+	363	ENSG00000086159	NM_001652	aquaporin 6
chr9	33383179	33402682	AQP7	0	-	364;112267859	ENSG00000165269	NM_001318156;NM_001376192;NM_001170;NM_001376193;NM_001376191;NM_001318157;NM_001318158	aquaporin 7
chr16	25215731	25228932	AQP8	0	+	343	ENSG00000103375	NM_001169	aquaporin 8
chr15	58138169	58185911	AQP9	0	+	366	ENSG00000103569	NM_001320636;NM_020980;NM_001320635	aquaporin 9
chr15	34851782	34969742	AQR	0	-	9716	ENSG00000021776	NM_014691	aquarius intron-binding spliceosomal factor
chrX	67544021	67730619	AR	0	+	367	ENSG00000169083	NM_000044;NM_001011645;NM_001348061	androgen receptor
chrX	47561205	47571908	ARAF	0	+	369	ENSG00000078061	NM_001256196;NM_001654;NM_001256197	A-Raf proto-oncogene, serine/threonine kinase
chr11	72685069	72793599	ARAP1	0	-	116985	ENSG00000186635	NM_015242;NM_001040118;NM_001369489;NM_001135190	ArfGAP with RhoGAP domain, ankyrin repeat and PH domain 1
chr4	35948221	36244514	ARAP2	0	-	116984	ENSG00000047365	NM_015230	ArfGAP with RhoGAP domain, ankyrin repeat and PH domain 2
chr5	141653401	141682230	ARAP3	0	-	64411	ENSG00000120318	NM_022481	ArfGAP with RhoGAP domain, ankyrin repeat and PH domain 3
chr8	142611049	142614479	ARC	0	-	23237	ENSG00000198576	NM_015193	activity regulated cytoskeleton associated protein
chr11	118572390	118603033	ARCN1	0	+	372	ENSG00000095139	NM_001142281;NM_001655	archain 1
chr4	74445136	74455005	AREG	0	+	374	ENSG00000109321	NM_001657	amphiregulin
chr14	74653437	74713117	AREL1	0	-	9870	ENSG00000119682	NM_001039479	apoptosis resistant E3 ubiquitin protein ligase 1
chr1	228082660	228099212	ARF1	0	+	375	ENSG00000143761	NM_001024226;NM_001658;NM_001024228;NM_001024227	ADP ribosylation factor 1
chr12	48935723	48957487	ARF3	0	-	377	ENSG00000134287	NM_001659	ADP ribosylation factor 3
chr3	57571363	57598220	ARF4	0	-	378	ENSG00000168374	NM_001660	ADP ribosylation factor 4
chr7	127588386	127591700	ARF5	0	+	381	ENSG00000004059	NM_001662	ADP ribosylation factor 5
chr14	49893082	49897054	ARF6	0	+	382	ENSG00000165527	NM_001663	ADP ribosylation factor 6
chr20	63272785	63289790	ARFGAP1	0	+	55738	ENSG00000101199	NM_001281484;NM_001281483;NM_018209;NM_001281482;NM_175609	ADP ribosylation factor GTPase activating protein 1
chr11	47164299	47177125	ARFGAP2	0	-	84364	ENSG00000149182	NM_032389;NM_001242832	ADP ribosylation factor GTPase activating protein 2
chr22	42796502	42858106	ARFGAP3	0	-	26286	ENSG00000242247	NM_014570;NM_001142293	ADP ribosylation factor GTPase activating protein 3
chr8	67173511	67343781	ARFGEF1	0	-	10565	ENSG00000066777	NM_006421	ADP ribosylation factor guanine nucleotide exchange factor 1
chr20	48921711	49036693	ARFGEF2	0	+	10564	ENSG00000124198	NM_006420	ADP ribosylation factor guanine nucleotide exchange factor 2
chr6	138161939	138344663	ARFGEF3	0	+	57221	ENSG00000112379	NM_020340	ARFGEF family member 3
chr4	152779937	152918463	ARFIP1	0	+	27236	ENSG00000164144	NM_001287431;NM_001287433;NM_014447;NM_001025593;NM_001287432;NM_001025595	ADP ribosylation factor interacting protein 1
chr11	6474683	6481479	ARFIP2	0	-	23647	ENSG00000132254	NM_001242854;NM_001370412;NM_001370406;NM_001370411;NM_012402;NM_001376561;NM_001370413;NM_001376559;NM_001370409;NM_001376560;NM_001376558;NM_001242856;NM_001376564;NM_001242855;NM_001376563;NM_001370408;NM_001376562	ADP ribosylation factor interacting protein 2
chr20	63698642	63708025	ARFRP1	0	-	10139	ENSG00000101246	NM_001267548;NM_001267545;NM_003224;NM_001267547;NM_001134758;NM_001267544;NM_001267549;NM_001267546	ADP ribosylation factor related protein 1
chr6	131470832	131584332	ARG1	0	+	383	ENSG00000118520	NM_001244438;NM_000045;NM_001369020	arginase 1
chr14	67619920	67651708	ARG2	0	+	384	ENSG00000081181	NM_001172	arginase 2
chr3	121567949	121590622	ARGFX	0	+	503582	ENSG00000186103	NM_001012659	arginine-fifty homeobox
chr13	106541673	106568137	ARGLU1	0	-	55082	ENSG00000134884	NM_018011	arginine and glutamate rich 1
chr11	46677080	46700619	ARHGAP1	0	-	392	ENSG00000175220	NM_004308	Rho GTPase activating protein 1
chr4	147732063	148072776	ARHGAP10	0	+	79658	ENSG00000071205	NM_024605	Rho GTPase activating protein 10
chr15	32615144	32639941	ARHGAP11A	0	+	9824	ENSG00000198826	NM_001286479;NM_014783;NM_199357;NM_001286480	Rho GTPase activating protein 11A
chr15	30624494	30649529	ARHGAP11B	0	+	89839	ENSG00000285077	NM_001039841	Rho GTPase activating protein 11B
chr10	31805398	31928876	ARHGAP12	0	-	94134	ENSG00000165322	NM_001270699;NM_001270698;NM_001270696;NM_018287;NM_001270697;NM_001270695	Rho GTPase activating protein 12
chr2	143091362	143768352	ARHGAP15	0	+	55843	ENSG00000075884	NM_018460	Rho GTPase activating protein 15
chr16	24919389	25015666	ARHGAP17	0	-	55114	ENSG00000140750	NM_001006634;NM_018054	Rho GTPase activating protein 17
chr6	129576132	129710177	ARHGAP18	0	-	93663	ENSG00000146376	NM_033515	Rho GTPase activating protein 18
chr10	97222173	97292673	ARHGAP19	0	-	84986	ENSG00000213390	NM_032900;NM_001256423;NM_001204300	Rho GTPase activating protein 19
chr11	110577042	110713189	ARHGAP20	0	-	57569	ENSG00000137727	NM_020809;NM_001258415;NM_001258417;NM_001258416;NM_001258418;NM_001384657	Rho GTPase activating protein 20
chr10	24583609	24723887	ARHGAP21	0	-	57584	ENSG00000107863	NM_020824;NM_001367452;NM_001367448;NM_001367450;NM_001367449;NM_001367454;NM_001367447;NM_001367451;NM_001367453;NM_001367455	Rho GTPase activating protein 21
chr10	48446036	48656265	ARHGAP22	0	-	58504	ENSG00000128805	NM_001347735;NM_021226;NM_001256026;NM_001347738;NM_001256025;NM_001256024	Rho GTPase activating protein 22
chr17	38419280	38512385	ARHGAP23	0	+	57636	ENSG00000275832	NM_001199417	Rho GTPase activating protein 23
chr4	85475150	86002668	ARHGAP24	0	+	83478	ENSG00000138639	NM_001025616;NM_001042669;NM_001346093;NM_001287805;NM_031305	Rho GTPase activating protein 24
chr2	68679601	68826833	ARHGAP25	0	+	9938	ENSG00000163219	NM_001007231;NM_001364819;NM_001364820;NM_001166277;NM_014882;NM_001364821;NM_001166276	Rho GTPase activating protein 25
chr5	142770377	143229011	ARHGAP26	0	+	23092	ENSG00000145819	NM_001135608;NM_015071;NM_001349547	Rho GTPase activating protein 26
chr17	45393902	45434421	ARHGAP27	0	-	201176	ENSG00000159314	NM_001385392;NM_001385391;NM_001385390;NM_001385388;NM_001385387;NM_001385386;NM_001385385;NM_001385389;NM_001385399;NM_001385398;NM_001385397;NM_001385396;NM_001385394;NM_199282;NM_001385395;NM_001385393;NM_001385384;NM_001282290;NM_174919	Rho GTPase activating protein 27
chr18	6729716	6915716	ARHGAP28	0	+	79822	ENSG00000088756	NM_001366230;NM_001366231;NM_001010000	Rho GTPase activating protein 28
chr1	94148988	94275068	ARHGAP29	0	-	9411	ENSG00000137962	NM_001328665;NM_001328664;NM_001328667;NM_001328666;NM_004815	Rho GTPase activating protein 29
chr1	161046946	161069970	ARHGAP30	0	-	257106	ENSG00000186517	NM_001025598;NM_181720;NM_001287602;NM_001287600	Rho GTPase activating protein 30
chr3	119294383	119420714	ARHGAP31	0	+	57514	ENSG00000031081	NM_020754	Rho GTPase activating protein 31
chr11	128965060	129279324	ARHGAP32	0	-	9743	ENSG00000134909	NM_001378025;NM_001142685;NM_001378024;NM_014715	Rho GTPase activating protein 32
chr19	35774532	35788822	ARHGAP33	0	+	115703	ENSG00000004777	NM_001172630;NM_001366178;NM_052948	Rho GTPase activating protein 33
chr19	46860997	47005077	ARHGAP35	0	+	2909	ENSG00000160007	NM_004491	Rho GTPase activating protein 35
chrX	131058346	131089885	ARHGAP36	0	+	158763	ENSG00000147256	NM_144967;NM_001282607;NM_001330651	Rho GTPase activating protein 36
chr8	144529179	144605816	ARHGAP39	0	-	80728	ENSG00000147799	NM_025251;NM_001308208;NM_001308207	Rho GTPase activating protein 39
chrX	153907367	153934999	ARHGAP4	0	-	393	ENSG00000089820	NM_001164741;NM_001666	Rho GTPase activating protein 4
chr20	38601934	38651035	ARHGAP40	0	+	343578	ENSG00000124143	NM_001164431	Rho GTPase activating protein 40
chr11	100687288	100993941	ARHGAP42	0	+	143872	ENSG00000165895	NM_001367945;NM_152432	Rho GTPase activating protein 42
chr17	12789498	12991643	ARHGAP44	0	+	9912	ENSG00000006740	NM_014859;NM_001321166;NM_001321167;NM_001321164;NM_001321168	Rho GTPase activating protein 44
chr19	1065923	1086628	ARHGAP45	0	+	23526	ENSG00000180448	NM_001258328;NM_012292;NM_001321232;NM_001282335;NM_001282334	Rho GTPase activating protein 45
chr14	32076114	32159728	ARHGAP5	0	+	394	ENSG00000100852	NM_001173;NM_001030055	Rho GTPase activating protein 5
chrX	11117651	11665920	ARHGAP6	0	-	395	ENSG00000047648	NM_001287242;NM_013423;NM_013427;NM_006125	Rho GTPase activating protein 6
chr22	44752558	44862788	ARHGAP8	0	+	23779	ENSG00000241484	NM_001017526;NM_001198726;NM_181335	Rho GTPase activating protein 8
chr12	57472264	57488814	ARHGAP9	0	-	64333	ENSG00000123329	NM_001080157;NM_001319850;NM_032496;NM_001367424;NM_001367426;NM_001367425;NM_001367423;NM_001367422;NM_001080156;NM_001319852;NM_001319851	Rho GTPase activating protein 9
chr17	81867721	81871378	ARHGDIA	0	-	396	ENSG00000141522	NM_004309;NM_001301243;NM_001185078;NM_001301240;NM_001301241;NM_001185077;NM_001301242	Rho GDP dissociation inhibitor alpha
chr12	14942031	14961728	ARHGDIB	0	-	397	ENSG00000111348	NM_001175;NM_001321421;NM_001321422;NM_001321423;NM_001321420	Rho GDP dissociation inhibitor beta
chr16	280450	283010	ARHGDIG	0	+	398	ENSG00000242173	NM_001176	Rho GDP dissociation inhibitor gamma
chr19	41883173	41930150	ARHGEF1	0	+	9138;100505585	ENSG00000076928	NM_004706;NM_198977;NM_199002	Rho guanine nucleotide exchange factor 1
chr8	1823926	1958641	ARHGEF10	0	+	9639	ENSG00000104728	NM_014629;NM_001308152;NM_001308153	Rho guanine nucleotide exchange factor 10
chr1	17539698	17697874	ARHGEF10L	0	+	55160	ENSG00000074964	NM_018125;NM_001011722;NM_001319837;NM_001319838;NM_001328124	Rho guanine nucleotide exchange factor 10 like
chr1	156934840	157045742	ARHGEF11	0	-	9826	ENSG00000132694	NM_001377418;NM_001377419;NM_198236;NM_014784	Rho guanine nucleotide exchange factor 11
chr11	120336413	120489937	ARHGEF12	0	+	23365	ENSG00000196914	NM_001198665;NM_015313;NM_001301084	Rho guanine nucleotide exchange factor 12
chr17	8310241	8322514	ARHGEF15	0	+	22899	ENSG00000198844	NM_173728;NM_025014	Rho guanine nucleotide exchange factor 15
chr1	3454665	3481113	ARHGEF16	0	+	27237	ENSG00000130762	NM_014448	Rho guanine nucleotide exchange factor 16
chr11	73308276	73369388	ARHGEF17	0	+	9828	ENSG00000110237	NM_014786	Rho guanine nucleotide exchange factor 17
chr19	7348937	7472485	ARHGEF18	0	+	23370	ENSG00000104880	NM_001367823;NM_015318;NM_001367824;NM_001130955	Rho/Rac guanine nucleotide exchange factor 18
chr1	16197854	16212652	ARHGEF19	0	-	128272	ENSG00000142632	NM_153213	Rho guanine nucleotide exchange factor 19
chr1	155946851	156007070	ARHGEF2	0	-	9181	ENSG00000116584	NM_001350112;NM_001350110;NM_004723;NM_001350111;NM_001162383;NM_001162384	Rho/Rac guanine nucleotide exchange factor 2
chr12	57610180	57617245	ARHGEF25	0	+	115557	ENSG00000240771	NM_001111270;NM_182947;NM_001347933	Rho guanine nucleotide exchange factor 25
chr3	154121003	154257827	ARHGEF26	0	+	26084	ENSG00000114790	NM_001251962;NM_015595;NM_001251963	Rho guanine nucleotide exchange factor 26
chr5	73626158	73941993	ARHGEF28	0	+	64283	ENSG00000214944	NM_001388078;NM_001244364;NM_001080479;NM_001177693;NM_001388076	Rho guanine nucleotide exchange factor 28
chr3	56727418	57079329	ARHGEF3	0	-	50650	ENSG00000163947	NM_001377414;NM_019555;NM_001377411;NM_001377410;NM_001128615;NM_001377409;NM_001377408;NM_001377412;NM_001377407;NM_001377413;NM_001128616;NM_001289698;NM_001377415	Rho guanine nucleotide exchange factor 3
chr2	38889875	38975454	ARHGEF33	0	+	100271715	ENSG00000214694	NM_001367623;NM_001145451	Rho guanine nucleotide exchange factor 33
chr7	144186083	144195833	ARHGEF35	0	-	445328	ENSG00000213214	NM_001368318;NM_001003702	Rho guanine nucleotide exchange factor 35
chr5	149551947	149634968	ARHGEF37	0	+	389337	ENSG00000183111	NM_001001669	Rho guanine nucleotide exchange factor 37
chr4	105552620	105708093	ARHGEF38	0	+	54848	ENSG00000236699	NM_017700;NM_001242729	Rho guanine nucleotide exchange factor 38
chr9	35658875	35675866	ARHGEF39	0	-	84904	ENSG00000137135	NM_032818	Rho guanine nucleotide exchange factor 39
chr2	130836914	131047263	ARHGEF4	0	+	50649	ENSG00000136002	NM_001367493;NM_001375900;NM_015320;NM_001375901;NM_001375904;NM_001375903;NM_001375902	Rho guanine nucleotide exchange factor 4
chr14	21070273	21090248	ARHGEF40	0	+	55701	ENSG00000165801	NM_001278529;NM_018071;NM_001278530	Rho guanine nucleotide exchange factor 40
chr7	144355288	144380632	ARHGEF5	0	+	7984	ENSG00000050327	NM_005435	Rho guanine nucleotide exchange factor 5
chrX	136665547	136780932	ARHGEF6	0	-	9459	ENSG00000129675	NM_001306177;NM_004840	Rac/Cdc42 guanine nucleotide exchange factor 6
chr13	111114559	111305737	ARHGEF7	0	+	8874	ENSG00000102606	NM_145735;NM_001354047;NM_001113512;NM_001113511;NM_001320852;NM_001354046;NM_001354048;NM_001354051;NM_001354049;NM_001354050;NM_001354055;NM_003899;NM_001354053;NM_001354054;NM_001354052;NM_001320851;NM_001320853;NM_001113513;NM_001354056;NM_001354060;NM_001354059;NM_001354057;NM_001354058;NM_001330597;NM_001330598;NM_001354061;NM_001320854	Rho guanine nucleotide exchange factor 7
chrX	63634967	63809274	ARHGEF9	0	-	23229	ENSG00000131089	NM_001369032;NM_001353924;NM_001353928;NM_015185;NM_001353922;NM_001353921;NM_001369031;NM_001369039;NM_001369030;NM_001369041;NM_001369045;NM_001353927;NM_001369043;NM_001330495;NM_001369038;NM_001369034;NM_001369033;NM_001369036;NM_001173479;NM_001369044;NM_001369035;NM_001353923;NM_001369037;NM_001369040;NM_001173480;NM_001353926;NM_001369042	Cdc42 guanine nucleotide exchange factor 9
chr1	26693236	26782104	ARID1A	0	+	8289	ENSG00000117713	NM_006015;NM_139135	AT-rich interaction domain 1A
chr6	156776020	157210779	ARID1B	0	+	57492	ENSG00000049618	NM_001371656;NM_001374820;NM_001374828;NM_017519;NM_001363725	AT-rich interaction domain 1B
chr12	45729706	45908040	ARID2	0	+	196528	ENSG00000189079	NM_152641;NM_001347839	AT-rich interaction domain 2
chr19	925781	975939	ARID3A	0	+	1820	ENSG00000116017	NM_005224	AT-rich interaction domain 3A
chr15	74541206	74598131	ARID3B	0	+	10620	ENSG00000179361	NM_001307939;NM_006465	AT-rich interaction domain 3B
chr9	34621379	34628086	ARID3C	0	-	138715	ENSG00000205143	NM_001371945;NM_001017363	AT-rich interaction domain 3C
chr14	58298504	58373887	ARID4A	0	+	5926	ENSG00000032219	NM_023001;NM_002892;NM_023000	AT-rich interaction domain 4A
chr1	235131634	235328219	ARID4B	0	-	51742	ENSG00000054267	NM_001206794;NM_031371;NM_016374	AT-rich interaction domain 4B
chr2	96536743	96552634	ARID5A	0	+	10865	ENSG00000196843	NM_001319085;NM_001319087;NM_212481;NM_001319094;NM_001319096;NM_001319093;NM_001319092	AT-rich interaction domain 5A
chr10	61901684	62096944	ARID5B	0	+	84159	ENSG00000150347	NM_032199;NM_001244638	AT-rich interaction domain 5B
chr15	72474330	72602987	ARIH1	0	+	25820	ENSG00000166233	NM_005744	ariadne RBR E3 ubiquitin protein ligase 1
chr3	48918821	48986382	ARIH2	0	+	10425	ENSG00000177479	NM_001349223;NM_001349216;NM_001349217;NM_001349214;NM_001349215;NM_006321;NM_001349227;NM_001349221;NM_001349224;NM_001349212;NM_001349218;NM_001349211;NM_001349226;NM_001317334;NM_001349210;NM_001349220;NM_001349225;NM_001349213;NM_001317333;NM_001349222;NM_001349219;NM_001349209;NM_001349230;NM_001349228;NM_001349229	ariadne RBR E3 ubiquitin protein ligase 2
chr12	101393116	101407772	ARL1	0	-	400	ENSG00000120805	NM_001177;NM_001301068	ADP ribosylation factor like GTPase 1
chr5	176365487	176401865	ARL10	0	+	285598	ENSG00000175414	NM_173664;NM_001317948	ADP ribosylation factor like GTPase 10
chr13	49628507	49633872	ARL11	0	+	115761	ENSG00000152213	NM_138450	ADP ribosylation factor like GTPase 11
chrX	100969708	100990831	ARL13A	0	+	392509	ENSG00000174225	NM_001162491	ADP ribosylation factor like GTPase 13A
chr3	93980139	94055678	ARL13B	0	+	200894	ENSG00000169379	NM_001321328;NM_001174151;NM_144996;NM_001174150;NM_182896	ADP ribosylation factor like GTPase 13B
chr11	30323104	30338223	ARL14EP	0	+	120534	ENSG00000152219	NM_152316	ADP ribosylation factor like GTPase 14 effector protein
chr5	116032324	116060118	ARL14EPL	0	+	644100	ENSG00000268223	NM_001195581	ADP ribosylation factor like GTPase 14 effector protein like
chr5	53883942	54310582	ARL15	0	-	54622	ENSG00000185305	NM_019087	ADP ribosylation factor like GTPase 15
chr17	81681187	81683797	ARL16	0	-	339231	ENSG00000214087	NM_001040025;NM_001329609;NM_001329608	ADP ribosylation factor like GTPase 16
chr17	46516702	46579691	ARL17A	0	-	51326	ENSG00000185829	NM_001288812;NM_016632;NM_001288813;NM_001288811;NM_001330244;NM_001113738	ADP ribosylation factor like GTPase 17A
chr17	46274784	46361797	ARL17B	0	-	51326;100506084;100996709	ENSG00000228696	NM_001103154;NM_001352769;NM_001330240;NM_001363805;NM_001039083	ADP ribosylation factor like GTPase 17B
chr11	65014160	65022184	ARL2	0	+	402	ENSG00000213465	NM_001667;NM_001199745	ADP ribosylation factor like GTPase 2
chr16	57245259	57253635	ARL2BP	0	+	23568	ENSG00000102931	NM_012106	ADP ribosylation factor like GTPase 2 binding protein
chr10	102673731	102714397	ARL3	0	-	403	ENSG00000138175	NM_004311	ADP ribosylation factor like GTPase 3
chr7	12686856	12690958	ARL4A	0	+	10124	ENSG00000122644	NM_001037164;NM_212460;NM_005738;NM_001195396	ADP ribosylation factor like GTPase 4A
chr2	234493041	234497081	ARL4C	0	-	10123	ENSG00000188042	NM_001282431;NM_005737	ADP ribosylation factor like GTPase 4C
chr17	43398993	43401137	ARL4D	0	+	379	ENSG00000175906	NM_001661	ADP ribosylation factor like GTPase 4D
chr2	151788984	151828492	ARL5A	0	-	26225	ENSG00000162980	NM_012097;NM_177985;NM_001037174	ADP ribosylation factor like GTPase 5A
chr10	18659431	18681639	ARL5B	0	+	221079	ENSG00000165997	NM_178815	ADP ribosylation factor like GTPase 5B
chr17	39156894	39167484	ARL5C	0	-	390790	ENSG00000141748	NM_001143968	ADP ribosylation factor like GTPase 5C
chr3	97764521	97801229	ARL6	0	+	84100	ENSG00000113966	NM_001323513;NM_001278293;NM_001323514;NM_032146;NM_177976	ADP ribosylation factor like GTPase 6
chr16	18791669	18801572	ARL6IP1	0	-	23204	ENSG00000170540	NM_015161;NM_001313858	ADP ribosylation factor like GTPase 6 interacting protein 1
chr12	122980060	122982913	ARL6IP4	0	+	51329	ENSG00000182196	NM_016638;NM_001002251;NM_001278379;NM_001278380;NM_018694;NM_001278378	ADP ribosylation factor like GTPase 6 interacting protein 4
chr2	152717893	152762396	ARL6IP6	0	+	151188	ENSG00000177917	NM_152522;NM_001371972;NM_001350068	ADP ribosylation factor like GTPase 6 interacting protein 6
chr1	202133404	202144743	ARL8A	0	-	127829	ENSG00000143862	NM_138795;NM_001256129	ADP ribosylation factor like GTPase 8A
chr3	5122249	5180911	ARL8B	0	+	55207	ENSG00000134108	NM_018184	ADP ribosylation factor like GTPase 8B
chr4	56505209	56524959	ARL9	0	+	132946	ENSG00000196503	NM_206919;NM_001363794	ADP ribosylation factor like GTPase 9
chr8	65602458	65634217	ARMC1	0	-	55156	ENSG00000104442	NM_018120;NM_001286702	armadillo repeat containing 1
chr7	103074881	103099759	ARMC10	0	+	83787	ENSG00000170632	NM_001161010;NM_031905;NM_001161009;NM_001161012;NM_001161013;NM_001161011	armadillo repeat containing 10
chr6	35737032	35749079	ARMC12	0	+	221481	ENSG00000157343	NM_001286576;NM_145028;NM_001286574	armadillo repeat containing 12
chr6	108848416	108974476	ARMC2	0	+	84071	ENSG00000118690	NM_032131;NM_001286609	armadillo repeat containing 2
chr10	22928024	23038523	ARMC3	0	+	219681	ENSG00000165309	NM_173081;NM_001282745;NM_001282746;NM_001282747	armadillo repeat containing 3
chr16	31458080	31467166	ARMC5	0	+	79798	ENSG00000140691	NM_001288767;NM_024742;NM_001301820;NM_001105247	armadillo repeat containing 5
chr19	19033575	19060311	ARMC6	0	+	93436	ENSG00000105676	NM_033415;NM_001199196	armadillo repeat containing 6
chr17	75109952	75130272	ARMC7	0	+	79637	ENSG00000125449	NM_001304271;NM_024585;NM_001304273;NM_001304272	armadillo repeat containing 7
chr3	138187248	138298384	ARMC8	0	+	25852	ENSG00000114098	NM_015396;NM_001363941;NM_001363942;NM_213654;NM_014154;NM_001267042;NM_001282342;NM_001267041	armadillo repeat containing 8
chr2	231198546	231376848	ARMC9	0	+	80210	ENSG00000135931	NM_001352757;NM_001352758;NM_001271466;NM_001352754;NM_001352759;NM_025139;NM_001291656;NM_001352755;NM_001352756	armadillo repeat containing 9
chrX	101550547	101554700	ARMCX1	0	+	51309	ENSG00000126947	NM_016608	armadillo repeat containing X-linked 1
chrX	101655281	101659850	ARMCX2	0	-	9823	ENSG00000184867	NM_014782;NM_001282231;NM_177949	armadillo repeat containing X-linked 2
chrX	101622797	101627843	ARMCX3	0	+	51566	ENSG00000102401	NM_016607;NM_177947;NM_177948	armadillo repeat containing X-linked 3
chrX	101418287	101533459	ARMCX4	0	+	100131755	ENSG00000196440	NM_001256155	armadillo repeat containing X-linked 4
chrX	102599168	102604159	ARMCX5	0	+	64860	ENSG00000125962	NM_001168479;NM_001168480;NM_001168485;NM_001168478;NM_001168482;NM_022838	armadillo repeat containing X-linked 5
chrX	101615118	101618001	ARMCX6	0	-	54470	ENSG00000198960	NM_019007;NM_001009584;NM_001184768	armadillo repeat containing X-linked 6
chr1	44674692	44725591	ARMH1	0	+	339541	ENSG00000198520	NM_001145636	armadillo like helical domain containing 1
chr10	101845599	102056193	ARMH3	0	-	79591	ENSG00000120029	NM_024541	armadillo like helical domain containing 3
chr14	57999735	58298139	ARMH4	0	-	145407	ENSG00000139971	NM_001001872	armadillo like helical domain containing 4
chr10	122454653	122457352	ARMS2	0	+	387715	ENSG00000254636	NM_001099667	age-related maculopathy susceptibility 2
chr6	151452258	151470101	ARMT1	0	+	79624	ENSG00000146476	NM_001286562;NM_024573	acidic residue methyltransferase 1
chr1	150809713	150876708	ARNT	0	-	405	ENSG00000143437	NM_001668;NM_001286036;NM_001350226;NM_001350225;NM_001286035;NM_001350224;NM_001197325;NM_178427	aryl hydrocarbon receptor nuclear translocator
chr15	80404350	80597933	ARNT2	0	+	9915	ENSG00000172379	NM_014862	aryl hydrocarbon receptor nuclear translocator 2
chr11	13276652	13387266	ARNTL	0	+	406	ENSG00000133794	NM_001351824;NM_001351817;NM_001297722;NM_001351810;NM_001351805;NM_001351804;NM_001178;NM_001030272;NM_001351806;NM_001351815;NM_001351814;NM_001351807;NM_001351819;NM_001297719;NM_001351811;NM_001351812;NM_001351823;NM_001351808;NM_001351818;NM_001351820;NM_001351821;NM_001351809;NM_001351816;NM_001351813;NM_001030273;NM_001297724;NM_001351822	aryl hydrocarbon receptor nuclear translocator like
chr12	27332854	27425289	ARNTL2	0	+	56938	ENSG00000029153	NM_001248003;NM_001248005;NM_001248002;NM_001248004;NM_020183	aryl hydrocarbon receptor nuclear translocator like 2
chr7	99325898	99366262	ARPC1A	0	+	10552	ENSG00000241685	NM_006409;NM_001190996	actin related protein 2/3 complex subunit 1A
chr7	99374249	99394816	ARPC1B	0	+	10095	ENSG00000130429	NM_005720	actin related protein 2/3 complex subunit 1B
chr2	218217141	218254356	ARPC2	0	+	10109	ENSG00000163466	NM_152862;NM_005731	actin related protein 2/3 complex subunit 2
chr12	110434823	110450422	ARPC3	0	-	10094	ENSG00000111229	NM_001287222;NM_001278556	actin related protein 2/3 complex subunit 3
chr3	9792495	9807101	ARPC4	0	+	10093	ENSG00000241553	NM_001024959;NM_001024960;NM_005718;NM_001198780	actin related protein 2/3 complex subunit 4
chr3	9793082	9835401	ARPC4-TTLL3	0	+	100526693	ENSG00000250151	NM_001198793	ARPC4-TTLL3 readthrough
chr1	183620846	183635783	ARPC5	0	-	10092	ENSG00000162704	NM_005717;NM_001270439	actin related protein 2/3 complex subunit 5
chr9	124862130	124877733	ARPC5L	0	+	81873	ENSG00000136950	NM_030978	actin related protein 2/3 complex subunit 5 like
chr15	89895006	89912952	ARPIN	0	-	348110	ENSG00000242498	NM_182616;NM_001282380	actin related protein 2/3 complex inhibitor
chr15	89834308	89912882	ARPIN-AP3S2	0	-	100526783	ENSG00000250021	NM_001199058	ARPIN-AP3S2 readthrough
chr15	52547045	52569883	ARPP19	0	-	10776	ENSG00000128989	NM_006628;NM_001306195;NM_001330309;NM_001306196;NM_001306191	cAMP regulated phosphoprotein 19
chr3	35638945	35794496	ARPP21	0	+	10777	ENSG00000172995	NM_001267616;NM_001385489;NM_001385488;NM_001385497;NM_001385563;NM_001385492;NM_001385556;NM_001385491;NM_001385496;NM_001267617;NM_001385565;NM_001385573;NM_001385574;NM_001385566;NM_001385577;NM_001385578;NM_001385582;NM_001385576;NM_001385584;NM_001385581;NM_001385580;NM_016300;NM_001267618;NM_001025069;NM_001025068;NM_001385564;NM_001267619;NM_001385536;NM_001385517;NM_001385484;NM_001385485…	cAMP regulated phosphoprotein 21
chrX	70268305	70281840	ARR3	0	+	407	ENSG00000120500	NM_004312	arrestin 3
chr11	75260122	75351705	ARRB1	0	-	408	ENSG00000137486	NM_004041;NM_020251	arrestin beta 1
chr17	4710596	4721499	ARRB2	0	+	409	ENSG00000141480	NM_001330064;NM_001257330;NM_004313;NM_001257331;NM_199004;NM_001257328;NM_001257329	arrestin beta 2
chr9	137605685	137615360	ARRDC1	0	+	92714	ENSG00000197070	NM_001317968;NM_152285	arrestin domain containing 1
chr19	18001132	18014102	ARRDC2	0	+	27106	ENSG00000105643	NM_001025604;NM_015683;NM_001286826	arrestin domain containing 2
chr5	91368631	91383317	ARRDC3	0	-	57561	ENSG00000113369	NM_001329672;NM_020801;NM_001329671;NM_001329670	arrestin domain containing 3
chr15	97960703	97973833	ARRDC4	0	+	91947	ENSG00000140450	NM_183376	arrestin domain containing 4
chr19	4890437	4902896	ARRDC5	0	-	645432	ENSG00000205784	NM_001080523;NM_001367189	arrestin domain containing 5
chr22	50622754	50628173	ARSA	0	-	410	ENSG00000100299	NM_001085427;NM_001085426;NM_001085425;NM_000487;NM_001362782;NM_001085428	arylsulfatase A
chr5	78777209	78986087	ARSB	0	-	411	ENSG00000113273	NM_000046;NM_198709	arylsulfatase B
chrX	2903972	2929349	ARSD	0	-	414	ENSG00000006756	NM_001669	arylsulfatase D
chrX	3041471	3112727	ARSF	0	+	416	ENSG00000062096	NM_001201538;NM_001201539;NM_004042	arylsulfatase F
chr17	68259182	68422731	ARSG	0	+	22901	ENSG00000141337	NM_001352904;NM_014960;NM_001352903;NM_001352901;NM_001352910;NM_001352905;NM_001352909;NM_001352899;NM_001352906;NM_001352900;NM_001352907;NM_001267727;NM_001352902	arylsulfatase G
chrX	3006546	3034111	ARSH	0	+	347527	ENSG00000205667	NM_001011719	arylsulfatase family member H
chr5	150296343	150339307	ARSI	0	-	340075	ENSG00000183876	NM_001012301	arylsulfatase family member I
chr4	113900284	113979727	ARSJ	0	-	79642	ENSG00000180801	NM_001354210;NM_024590	arylsulfatase family member J
chr5	95555101	95605102	ARSK	0	+	153642	ENSG00000164291	NM_198150	arylsulfatase family member K
chrX	2934045	2968475	ARSL	0	-	415	ENSG00000157399	NM_001369079;NM_000047;NM_001282631;NM_001282628;NM_001369080	arylsulfatase L
chr11	3645128	3664416	ART1	0	+	417	ENSG00000129744	NM_004314	ADP-ribosyltransferase 1
chr4	76011184	76112802	ART3	0	+	419	ENSG00000156219	NM_001130017;NM_001377177;NM_001377175;NM_001377176;NM_001377178;NM_001377180;NM_001377185;NM_001377173;NM_001130016;NM_001377174;NM_001377179;NM_001179	ADP-ribosyltransferase 3 (inactive)
chr12	14825569	14843526	ART4	0	-	420	ENSG00000111339	NM_021071;NM_001354646	ADP-ribosyltransferase 4 (inactive) (Dombrock blood group)
chr11	3638512	3642316	ART5	0	-	116969	ENSG00000167311	NM_001297668;NM_053017;NM_001079536	ADP-ribosyltransferase 5
chr1	43933320	43937240	ARTN	0	+	9048	ENSG00000117407	NM_057090;NM_057091;NM_001136215	artemin
chr1	230978981	231000733	ARV1	0	+	64801	ENSG00000173409	NM_022786;NM_001346992	ARV1 homolog, fatty acid homeostasis modulator
chr22	19969896	20016823	ARVCF	0	-	421	ENSG00000099889	NM_001670	ARVCF delta catenin family member
chrX	25003694	25016420	ARX	0	-	170302	ENSG00000004848	NM_139058	aristaless related homeobox
chr10	102869470	102901899	AS3MT	0	+	57412	ENSG00000214435	NM_020682	arsenite methyltransferase
chr8	18055992	18084998	ASAH1	0	-	427	ENSG00000104763	NM_177924;NM_004315;NM_001363743;NM_001127505	N-acylsphingosine amidohydrolase 1
chr10	50182778	50279720	ASAH2	0	-	56624	ENSG00000188611	NM_001143974;NM_019893	N-acylsphingosine amidohydrolase 2
chr10	50739318	50816495	ASAH2B	0	+	653308	ENSG00000204147	NM_001321960;NM_001321959;NM_001321958;NM_001079516;NM_001321957	N-acylsphingosine amidohydrolase 2B
chr8	130052104	130443674	ASAP1	0	-	50807	ENSG00000153317	NM_001362926;NM_018482;NM_001362925;NM_001362924;NM_001247996	ArfGAP with SH3 domain, ankyrin repeat and PH domain 1
chr2	9206765	9405683	ASAP2	0	+	8853	ENSG00000151693	NM_003887;NM_001135191	ArfGAP with SH3 domain, ankyrin repeat and PH domain 2
chr1	23428563	23484568	ASAP3	0	-	55616	ENSG00000088280	NM_017707;NM_001143778	ArfGAP with SH3 domain, ankyrin repeat and PH domain 3
chr2	238426742	238452250	ASB1	0	+	51665	ENSG00000065802	NM_001040445;NM_001330196	ankyrin repeat and SOCS box containing 1
chr7	151175698	151187832	ASB10	0	-	136371	ENSG00000146926	NM_001142459;NM_001142460;NM_080871	ankyrin repeat and SOCS box containing 10
chrX	15281697	15315640	ASB11	0	-	140456	ENSG00000165192	NM_001201583;NM_080873;NM_001012428	ankyrin repeat and SOCS box containing 11
chrX	64224194	64230607	ASB12	0	-	142689	ENSG00000198881	NM_130388	ankyrin repeat and SOCS box containing 12
chr10	5638867	5666595	ASB13	0	-	79754	ENSG00000196372	NM_024701	ankyrin repeat and SOCS box containing 13
chr3	57268342	57292685	ASB14	0	-	142686	ENSG00000239388	NM_001142733	ankyrin repeat and SOCS box containing 14
chr7	123567010	123639481	ASB15	0	+	142685	ENSG00000146809	NM_001290258;NM_080928	ankyrin repeat and SOCS box containing 15
chr17	44170447	44179084	ASB16	0	+	92591	ENSG00000161664	NM_080863	ankyrin repeat and SOCS box containing 16
chr1	75918873	75932404	ASB17	0	-	127247	ENSG00000154007	NM_080868	ankyrin repeat and SOCS box containing 17
chr2	236194872	236264409	ASB18	0	-	401036	ENSG00000182177	NM_212556	ankyrin repeat and SOCS box containing 18
chr14	93934166	93976739	ASB2	0	-	51676	ENSG00000100628	NM_001202429;NM_016150	ankyrin repeat and SOCS box containing 2
chr2	53532672	53860160	ASB3	0	-	51130;100302652	ENSG00000115239	NM_016115;NM_001164165;NM_001201965;NM_145863	ankyrin repeat and SOCS box containing 3
chr7	95478444	95540233	ASB4	0	+	51666	ENSG00000005981	NM_145872;NM_016116	ankyrin repeat and SOCS box containing 4
chr4	176213673	176277571	ASB5	0	-	140458	ENSG00000164122	NM_080874	ankyrin repeat and SOCS box containing 5
chr9	129634604	129642169	ASB6	0	-	140459	ENSG00000148331	NM_177999;NM_017873;NM_001202403	ankyrin repeat and SOCS box containing 6
chr15	100602589	100651701	ASB7	0	+	140460	ENSG00000183475	NM_198243;NM_024708	ankyrin repeat and SOCS box containing 7
chr12	48147789	48181213	ASB8	0	-	140461	ENSG00000177981	NM_001319297;NM_001319299;NM_024095;NM_001319298;NM_001319296;NM_001319300;NM_001319301	ankyrin repeat and SOCS box containing 8
chrX	15235288	15270467	ASB9	0	-	140462	ENSG00000102048	NM_001168530;NM_024087;NM_001031739;NM_001168531	ankyrin repeat and SOCS box containing 9
chr10	72096032	72217134	ASCC1	0	-	51008	ENSG00000138303	NM_001198800;NM_001369096;NM_001369090;NM_001369105;NM_001369095;NM_001369112;NM_001369110;NM_001369111;NM_001369085;NM_001369100;NM_001369087;NM_001198799;NM_001369088;NM_001369089;NM_001369086;NM_001369102;NM_001369101;NM_001369099;NM_001369108;NM_001369103;NM_001369109;NM_001369104;NM_001198798;NM_001369093;NM_001369097;NM_001369091;NM_001369106;NM_001369094;NM_001369098;NM_001369092;NM_001369…	activating signal cointegrator 1 complex subunit 1
chr22	29788609	29838304	ASCC2	0	-	84164	ENSG00000100325	NM_001369924;NM_032204;NM_001369920;NM_001369923;NM_001369921;NM_001369922;NM_001369942;NM_001369947;NM_001369936;NM_001369949;NM_001369939;NM_001369943;NM_001369941;NM_001369934;NM_001369945;NM_001369940;NM_001369950;NM_001242906;NM_001369930;NM_001369929;NM_001369927;NM_001369925;NM_001369948;NM_001369935;NM_001369944;NM_001369937;NM_001369933;NM_001369932;NM_001369926;NM_001369938;NM_001369946…	activating signal cointegrator 1 complex subunit 2
chr6	100508194	100881372	ASCC3	0	-	10973	ENSG00000112249	NM_006828;NM_001284271;NM_022091	activating signal cointegrator 1 complex subunit 3
chr12	102957674	102960513	ASCL1	0	+	429	ENSG00000139352	NM_004316	achaete-scute family bHLH transcription factor 1
chr11	2268498	2270588	ASCL2	0	-	430	ENSG00000183734	NM_005170	achaete-scute family bHLH transcription factor 2
chr1	201113943	201127184	ASCL5	0	-	647219	ENSG00000232237	NM_001270601	achaete-scute family bHLH transcription factor 5
chr6	118894152	118909171	ASF1A	0	+	25842	ENSG00000111875	NM_014034	anti-silencing function 1A histone chaperone
chr19	14119512	14136613	ASF1B	0	-	55723	ENSG00000105011	NM_018154	anti-silencing function 1B histone chaperone
chr17	7173431	7179564	ASGR1	0	-	432	ENSG00000141505	NM_001671;NM_001197216	asialoglycoprotein receptor 1
chr17	7101322	7115700	ASGR2	0	-	433	ENSG00000161944	NM_001201352;NM_001181;NM_080912;NM_080913;NM_080914	asialoglycoprotein receptor 2
chr1	155335268	155563162	ASH1L	0	-	55870	ENSG00000116539	NM_001366177;NM_018489	ASH1 like histone lysine methyltransferase
chr8	38105493	38144076	ASH2L	0	+	9070	ENSG00000129691	NM_004674;NM_001105214;NM_001261832;NM_001282272	ASH2 like, histone lysine methyltransferase complex subunit
chr12	50057548	50083611	ASIC1	0	+	41	ENSG00000110881	NM_020039;NM_001095;NM_001256830	acid sensing ion channel subunit 1
chr17	33013087	34174964	ASIC2	0	-	40	ENSG00000108684	NM_183377;NM_001094	acid sensing ion channel subunit 2
chr7	151048292	151052756	ASIC3	0	+	9311	ENSG00000213199	NM_020322;NM_004769;NM_020321	acid sensing ion channel subunit 3
chr2	219514170	219538772	ASIC4	0	+	55515	ENSG00000072182	NM_182847;NM_018674	acid sensing ion channel subunit family member 4
chr4	155829729	155866277	ASIC5	0	-	51802	ENSG00000256394	NM_017419	acid sensing ion channel subunit family member 5
chr20	34194569	34269344	ASIP	0	+	434	ENSG00000101440	NM_001385218;NM_001672	agouti signaling protein
chr7	66075800	66094697	ASL	0	+	435	ENSG00000126522	NM_001024943;NM_000048;NM_001024944;NM_001024946	argininosuccinate lyase
chrX	1615059	1643081	ASMT	0	+	438	ENSG00000196433	NM_004043;NM_001171038;NM_001171039	acetylserotonin O-methyltransferase
chrX	1403139	1453762	ASMTL	0	-	8623	ENSG00000169093	NM_004192;NM_001173474;NM_001173473	acetylserotonin O-methyltransferase like
chr7	97851677	97872542	ASNS	0	-	440	ENSG00000070669	NM_133436;NM_001178077;NM_001352496;NM_001673;NM_183356;NM_001178076;NM_001178075	asparagine synthetase (glutamine-hydrolyzing)
chr17	3472374	3503405	ASPA	0	+	443	ENSG00000108381	NM_001128085;NM_000049	aspartoacylase
chr19	50511600	50514690	ASPDH	0	-	554235	ENSG00000204653	NM_001024656;NM_001114598	aspartate dehydrogenase domain containing
chr14	104085686	104115582	ASPG	0	+	374569	ENSG00000166183	NM_001080464	asparaginase
chr8	61500556	61714640	ASPH	0	-	444	ENSG00000198363	NM_004318;NM_001164750;NM_032466;NM_001164755;NM_001164752;NM_001164751;NM_032468;NM_001164753;NM_020164;NM_032467;NM_001164756;NM_001164754	aspartate beta-hydroxylase
chr16	29900375	29919864	ASPHD1	0	+	253982	ENSG00000174939	NM_181718	aspartate beta-hydroxylase domain containing 1
chr22	26429260	26445015	ASPHD2	0	+	57168	ENSG00000128203	NM_020437	aspartate beta-hydroxylase domain containing 2
chr1	197084121	197146694	ASPM	0	-	259266	ENSG00000066279	NM_018136;NM_001206846	assembly factor for spindle microtubules
chr9	92456205	92482506	ASPN	0	-	54829	ENSG00000106819	NM_017680;NM_001193335	asporin
chr2	69960089	69961631	ASPRV1	0	-	151516	ENSG00000244617	NM_152792	aspartic peptidase retroviral like 1
chr17	81976807	82017406	ASPSCR1	0	+	79058	ENSG00000169696	NM_001251888;NM_024083;NM_001330528	ASPSCR1 tether for SLC2A4, UBX domain containing
chr11	62337448	62393412	ASRGL1	0	+	80150	ENSG00000162174	NM_001083926;NM_025080	asparaginase and isoaspartyl peptidase 1
chr9	130444961	130501274	ASS1	0	+	445	ENSG00000130707	NM_054012;NM_000050	argininosuccinate synthase 1
chr3	131013875	131027649	ASTE1	0	-	28990	ENSG00000034533	NM_001288950;NM_014065	asteroid homolog 1
chr2	96122818	96138502	ASTL	0	-	431705	ENSG00000188886	NM_001002036	astacin like metalloendopeptidase
chr1	176857302	177164973	ASTN1	0	-	460	ENSG00000152092	NM_001286164;NM_004319;NM_001364856;NM_207108	astrotactin 1
chr9	116423112	117415070	ASTN2	0	-	23245	ENSG00000148219	NM_001365069;NM_001365068;NM_198186;NM_001184734;NM_198188;NM_198187;NM_014010;NM_001184735	astrotactin 2
chr20	32358330	32439319	ASXL1	0	+	171023	ENSG00000171456	NM_015338;NM_001164603;NM_001363734	ASXL transcriptional regulator 1
chr2	25733753	25878487	ASXL2	0	-	55252	ENSG00000143970	NM_018263;NM_001369346;NM_001369347	ASXL transcriptional regulator 2
chr18	33578219	33751195	ASXL3	0	+	80816	ENSG00000141431	NM_030632	ASXL transcriptional regulator 3
chr7	117363222	117428123	ASZ1	0	-	136991	ENSG00000154438	NM_001301822;NM_001301821;NM_130768	ankyrin repeat, SAM and basic leucine zipper domain containing 1
chr10	87751512	87841361	ATAD1	0	-	84896	ENSG00000138138	NM_032810;NM_001321968;NM_001321967;NM_001321969	ATPase family AAA domain containing 1
chr8	123319850	123416350	ATAD2	0	-	29028	ENSG00000156802	NM_014109	ATPase family AAA domain containing 2
chr2	23748664	23927123	ATAD2B	0	-	54454	ENSG00000119778	NM_001242338;NM_017552;NM_001354107	ATPase family AAA domain containing 2B
chr1	1512162	1534685	ATAD3A	0	+	55210	ENSG00000197785	NM_001170535;NM_018188;NM_001170536	ATPase family AAA domain containing 3A
chr1	1471765	1497848	ATAD3B	0	+	83858	ENSG00000160072	NM_031921;NM_001317238	ATPase family AAA domain containing 3B
chr1	1449689	1470163	ATAD3C	0	+	219293	ENSG00000215915	NM_001039211	ATPase family AAA domain containing 3C
chr17	30831966	30895869	ATAD5	0	+	79915	ENSG00000176208	NM_024857	ATPase family AAA domain containing 5
chr6	30626842	30646823	ATAT1	0	+	79969	ENSG00000137343	NM_001190724;NM_001318762;NM_001031722;NM_001254952;NM_001318763;NM_024909	alpha tubulin acetyltransferase 1
chr19	3879864	3928082	ATCAY	0	+	85300	ENSG00000167654	NM_033064	ATCAY kinesin light chain interacting caytaxin
chr10	121740424	121928492	ATE1	0	-	11101	ENSG00000107669	NM_001288735;NM_007041;NM_001288734;NM_001001976;NM_001288736	arginyltransferase 1
chr12	50763710	50821162	ATF1	0	+	466	ENSG00000123268	NM_005171	activating transcription factor 1
chr2	175072250	175168382	ATF2	0	-	1386	ENSG00000115966	NM_001880;NM_001256090;NM_001256092;NM_001256093;NM_001256094;NM_001256091	activating transcription factor 2
chr1	212565334	212620777	ATF3	0	+	467	ENSG00000162772	NM_001674;NM_001206486;NM_001040619;NM_001030287;NM_001206484;NM_001206488	activating transcription factor 3
chr22	39519695	39522683	ATF4	0	+	468	ENSG00000128272	NM_182810;NM_001675	activating transcription factor 4
chr19	49928702	49933935	ATF5	0	+	22809	ENSG00000169136	NM_012068;NM_001193646;NM_001290746	activating transcription factor 5
chr1	161766298	161977574	ATF6	0	+	22926	ENSG00000118217	NM_007348	activating transcription factor 6
chr6	32115264	32128253	ATF6B	0	-	1388	ENSG00000213676	NM_004381;NM_001136153	activating transcription factor 6 beta
chr12	53507856	53626410	ATF7	0	-	11016	ENSG00000170653	NM_001366555;NM_001366561;NM_001130060;NM_006856;NM_001366556;NM_001366558;NM_001206683;NM_001366563;NM_001366562;NM_001206682	activating transcription factor 7
chr12	14365676	14502931	ATF7IP	0	+	55729	ENSG00000171681	NM_001286515;NM_001286514;NM_001388184;NM_181352;NM_001388179;NM_018179;NM_001388180;NM_001388181;NM_001388182;NM_001388183	activating transcription factor 7 interacting protein
chr16	10326434	10483638	ATF7IP2	0	+	80063	ENSG00000166669	NM_001256160;NM_001352120;NM_024997	activating transcription factor 7 interacting protein 2
chr12	53506691	53625979	ATF7-NPFF	0	-	114108587	ENSG00000267281	NM_001366560;NM_001366559	ATF7-NPFF readthrough
chr5	81972023	82276857	ATG10	0	+	83734	ENSG00000152348	NM_031482;NM_001131028	autophagy related 10
chr12	52069246	52077495	ATG101	0	+	60673	ENSG00000123395	NM_021934;NM_001098673	autophagy related 101
chr5	115828200	115841837	ATG12	0	-	9140	ENSG00000145782	NM_004707;NM_001277783	autophagy related 12
chr11	46617527	46674818	ATG13	0	+	9776	ENSG00000175224	NM_001346353;NM_001346349;NM_001205121;NM_001346356;NM_001346357;NM_001346359;NM_001346360;NM_001346358;NM_001205122;NM_001346319;NM_001346328;NM_001346333;NM_001346320;NM_001346322;NM_001346323;NM_001346325;NM_001346324;NM_001346338;NM_001346336;NM_001346332;NM_001346329;NM_001346330;NM_001346327;NM_001346337;NM_001346350;NM_001346348;NM_001346344;NM_001346346;NM_001346352;NM_001346342;NM_001346…	autophagy related 13
chr14	55366391	55411830	ATG14	0	-	22863	ENSG00000126775	NM_014924	autophagy related 14
chr2	233210051	233295674	ATG16L1	0	+	55054	ENSG00000085978	NM_030803;NM_001190267;NM_001190266;NM_017974;NM_001363742;NM_198890	autophagy related 16 like 1
chr11	72814406	72843674	ATG16L2	0	+	89849	ENSG00000168010	NM_001318766;NM_033388	autophagy related 16 like 2
chr11	64894546	64917211	ATG2A	0	-	23130	ENSG00000110046	NM_001367971;NM_001367972;NM_015104	autophagy related 2A
chr14	96279195	96363341	ATG2B	0	-	55102	ENSG00000066739	NM_018036	autophagy related 2B
chr3	112532510	112562046	ATG3	0	-	64422	ENSG00000144848	NM_022488;NM_001278712	autophagy related 3
chrX	108091668	108154671	ATG4A	0	+	115201	ENSG00000101844	NM_001321287;NM_001321288;NM_001321290;NM_178271;NM_052936;NM_001321289;NM_178270	autophagy related 4A cysteine peptidase
chr2	241637213	241673857	ATG4B	0	+	23192	ENSG00000168397	NM_178326;NM_013325	autophagy related 4B cysteine peptidase
chr1	62784132	62865516	ATG4C	0	+	84938	ENSG00000125703	NM_032852;NM_178221	autophagy related 4C cysteine peptidase
chr19	10543895	10553418	ATG4D	0	+	84971	ENSG00000130734	NM_001281504;NM_032885	autophagy related 4D cysteine peptidase
chr6	106045423	106325791	ATG5	0	-	9474	ENSG00000057663	NM_001286106;NM_001286111;NM_001286107;NM_001286108;NM_004849	autophagy related 5
chr3	11272309	11557665	ATG7	0	+	10533	ENSG00000197548	NM_001144912;NM_001136031;NM_001349238;NM_001349232;NM_001349233;NM_001349235;NM_001349234;NM_006395;NM_001349237;NM_001349236	autophagy related 7
chr2	219219380	219229717	ATG9A	0	-	79065	ENSG00000198925	NM_001077198;NM_024085	autophagy related 9A
chr7	151012209	151024499	ATG9B	0	-	285973	ENSG00000181652	NM_001317056	autophagy related 9B
chr2	215311956	215349773	ATIC	0	+	471	ENSG00000138363	NM_004044	5-aminoimidazole-4-carboxamide ribonucleotide formyltransferase/IMP cyclohydrolase
chr14	50532509	50634017	ATL1	0	+	51062	ENSG00000198513	NM_001127713;NM_181598;NM_015915	atlastin GTPase 1
chr2	38293954	38377285	ATL2	0	-	64225	ENSG00000119787	NM_001135673;NM_001330461;NM_001330460;NM_022374;NM_001330463;NM_001330462;NM_001308076;NM_001330459;NM_001330458;NM_001330464	atlastin GTPase 2
chr11	63624087	63671921	ATL3	0	-	25923	ENSG00000184743	NM_015459;NM_001290048	atlastin GTPase 3
chr11	108223044	108369102	ATM	0	+	472	ENSG00000149311	NM_000051;NM_001351834;NM_001351835;NM_001351836	ATM serine/threonine kinase
chr16	81035842	81047350	ATMIN	0	+	23300	ENSG00000166454	NM_015251;NM_001300728	ATM interactor
chr12	6924463	6942321	ATN1	0	+	1822	ENSG00000111676	NM_001007026;NM_001940	atrophin 1
chr4	93828753	93830964	ATOH1	0	+	474	ENSG00000172238	NM_005172	atonal bHLH transcription factor 1
chr10	68230595	68232113	ATOH7	0	-	220202	ENSG00000179774	NM_145178	atonal bHLH transcription factor 7
chr2	85751344	85791383	ATOH8	0	+	84913	ENSG00000168874	NM_032827	atonal bHLH transcription factor 8
chr5	151742316	151772532	ATOX1	0	-	475	ENSG00000177556	NM_004045	antioxidant 1 copper chaperone
chr15	25677271	25865184	ATP10A	0	-	57194	ENSG00000206190	NM_024490	ATPase phospholipid transporting 10A (putative)
chr5	160563120	160852214	ATP10B	0	-	23120	ENSG00000118322	NM_001366652;NM_001366657;NM_001366655;NM_025153	ATPase phospholipid transporting 10B (putative)
chr4	47485275	47593486	ATP10D	0	+	57205	ENSG00000145246	NM_020453	ATPase phospholipid transporting 10D (putative)
chr13	112690038	112887168	ATP11A	0	+	23250	ENSG00000068650	NM_032189;NM_015205	ATPase phospholipid transporting 11A
chr3	182793503	182921629	ATP11B	0	+	23200	ENSG00000058063	NM_014616	ATPase phospholipid transporting 11B (putative)
chrX	139726346	139945276	ATP11C	0	-	286410	ENSG00000101974	NM_001353810;NM_001353812;NM_001353811;NM_173694;NM_001010986	ATPase phospholipid transporting 11C
chr13	24680408	24712472	ATP12A	0	+	479	ENSG00000075673	NM_001676;NM_001185085	ATPase H+/K+ transporting non-gastric alpha2 subunit
chr19	19645198	19663676	ATP13A1	0	-	57130	ENSG00000105726	NM_020410	ATPase 13A1
chr1	16985958	17011928	ATP13A2	0	-	23400	ENSG00000159363	NM_001141974;NM_022089;NM_001141973	ATPase cation transporting 13A2
chr3	194402672	194498364	ATP13A3	0	-	79572	ENSG00000133657	NM_024524;NM_001374836;NM_001367549	ATPase 13A3
chr3	193398967	193593111	ATP13A4	0	-	84239	ENSG00000127249	NM_032279	ATPase 13A4
chr3	193274789	193378820	ATP13A5	0	-	344905	ENSG00000187527	NM_198505	ATPase 13A5
chr1	116372668	116410261	ATP1A1	0	+	476	ENSG00000163399	NM_000701;NM_001160233;NM_001160234	ATPase Na+/K+ transporting subunit alpha 1
chr1	160115759	160143591	ATP1A2	0	+	477	ENSG00000018625	NM_000702	ATPase Na+/K+ transporting subunit alpha 2
chr19	41966582	41997497	ATP1A3	0	-	478	ENSG00000105409	NM_152296;NM_001256214;NM_001256213	ATPase Na+/K+ transporting subunit alpha 3
chr1	160151586	160186980	ATP1A4	0	+	480	ENSG00000132681	NM_144699;NM_001001734	ATPase Na+/K+ transporting subunit alpha 4
chr1	169105697	169132722	ATP1B1	0	+	481	ENSG00000143153	NM_001677	ATPase Na+/K+ transporting subunit beta 1
chr17	7646627	7657770	ATP1B2	0	+	482	ENSG00000129244	NM_001303263;NM_001678	ATPase Na+/K+ transporting subunit beta 2
chr3	141876124	141926549	ATP1B3	0	+	483	ENSG00000069849	NM_001679	ATPase Na+/K+ transporting subunit beta 3
chrX	120362085	120383249	ATP1B4	0	+	23439	ENSG00000101892	NM_001142447;NM_012069	ATPase Na+/K+ transporting family member beta 4
chr12	57906039	57959148	ATP23	0	+	91419	ENSG00000166896	NM_001320409;NM_033276;NM_001320410;NM_001320408	ATP23 metallopeptidase and ATP synthase assembly factor homolog
chr16	28878405	28904466	ATP2A1	0	+	487	ENSG00000196296	NM_173201;NM_004320;NM_001286075	ATPase sarcoplasmic/endoplasmic reticulum Ca2+ transporting 1
chr12	110280756	110351093	ATP2A2	0	+	488	ENSG00000174437	NM_001681;NM_170665	ATPase sarcoplasmic/endoplasmic reticulum Ca2+ transporting 2
chr17	3923870	3964464	ATP2A3	0	-	489	ENSG00000074370	NM_005173;NM_174958;NM_174954;NM_174953;NM_174955;NM_174957;NM_174956	ATPase sarcoplasmic/endoplasmic reticulum Ca2+ transporting 3
chr12	89588049	89709300	ATP2B1	0	-	490	ENSG00000070961	NM_001366530;NM_001366531;NM_001366529;NM_001366528;NM_001366526;NM_001001323;NM_001366532;NM_001366527;NM_001366523;NM_001366521;NM_001366525;NM_001366522;NM_001682;NM_001366524;NM_001366520	ATPase plasma membrane Ca2+ transporting 1
chr3	10324023	10708007	ATP2B2	0	-	491	ENSG00000157087	NM_001683;NM_001001331;NM_001353564;NM_001363862;NM_001330611	ATPase plasma membrane Ca2+ transporting 2
chrX	153517642	153582939	ATP2B3	0	+	492	ENSG00000067842	NM_001001344;NM_001388362;NM_001388361;NM_021949;NM_001388360	ATPase plasma membrane Ca2+ transporting 3
chr1	203626787	203744081	ATP2B4	0	+	493	ENSG00000058668	NM_001684;NM_001001396;NM_001365783;NM_001365784	ATPase plasma membrane Ca2+ transporting 4
chr3	130850595	131016712	ATP2C1	0	+	27032	ENSG00000017260	NM_001199181;NM_001199182;NM_001378511;NM_001199180;NM_001199179;NM_001001485;NM_001378687;NM_001199184;NM_001378514;NM_001199183;NM_001199185;NM_014382;NM_001001486;NM_001378512;NM_001001487;NM_001378513	ATPase secretory pathway Ca2+ transporting 1
chr16	84368527	84464187	ATP2C2	0	+	9914	ENSG00000064270	NM_014861;NM_001291454;NM_001286527	ATPase secretory pathway Ca2+ transporting 2
chr19	35550031	35563658	ATP4A	0	-	495	ENSG00000105675	NM_000704	ATPase H+/K+ transporting subunit alpha
chr13	113648804	113658198	ATP4B	0	-	496	ENSG00000186009	NM_000705	ATPase H+/K+ transporting subunit beta
chr18	46080248	46104334	ATP5F1A	0	-	498	ENSG00000152234	NM_004046;NM_001257334;NM_001001935;NM_001257335;NM_001001937	ATP synthase F1 subunit alpha
chr12	56638175	56645984	ATP5F1B	0	-	506	ENSG00000110955	NM_001686	ATP synthase F1 subunit beta
chr10	7788147	7807815	ATP5F1C	0	+	509	ENSG00000165629	NM_001001973;NM_001320886;NM_005174	ATP synthase F1 subunit gamma
chr19	1241746	1244825	ATP5F1D	0	+	513	ENSG00000099624	NM_001001975;NM_001687	ATP synthase F1 subunit delta
chr1	28236109	28246906	ATP5IF1	0	+	93974	ENSG00000130770	NM_178190;NM_016311;NM_178191	ATP synthase inhibitory factor subunit 1
chr17	48892765	48895871	ATP5MC1	0	+	516	ENSG00000159199	NM_001002027;NM_005175	ATP synthase membrane subunit c locus 1
chr12	53632726	53677408	ATP5MC2	0	-	517	ENSG00000135390	NM_001002031;NM_001369758;NM_005176;NM_001369757;NM_001369756;NM_001369753;NM_001330269;NM_001369754;NM_001369755	ATP synthase membrane subunit c locus 2
chr2	175176258	175181710	ATP5MC3	0	-	518	ENSG00000154518	NM_001689;NM_001190329;NM_001002258	ATP synthase membrane subunit c locus 3
chr4	672436	674330	ATP5ME	0	-	521	ENSG00000169020	NM_007100	ATP synthase membrane subunit e
chr7	99448475	99466186	ATP5MF	0	-	9551	ENSG00000241468	NM_001003714;NM_004889;NM_001039178;NM_001003713	ATP synthase membrane subunit f
chr7	99419749	99466197	ATP5MF-PTCD1	0	-	100526740	ENSG00000248919	NM_001198879	ATP5MF-PTCD1 readthrough
chr11	118401606	118431496	ATP5MG	0	+	10632	ENSG00000167283	NM_006476	ATP synthase membrane subunit g
chr14	103912288	103928269	ATP5MJ	0	-	9556	ENSG00000156411	NM_004894;NM_001127393	ATP synthase membrane subunit j
chr1	111448864	111462773	ATP5PB	0	+	515	ENSG00000116459	NM_001688	ATP synthase peripheral stalk-membrane subunit b
chr17	75038863	75046985	ATP5PD	0	-	10476	ENSG00000167863	NM_006356;NM_001003785	ATP synthase peripheral stalk subunit d
chr21	25716503	25735673	ATP5PF	0	-	522	ENSG00000154723	NM_001320266;NM_001320267;NM_001003703;NM_001003701;NM_001003697;NM_001003696;NM_001685	ATP synthase peripheral stalk subunit F6
chr21	33903453	33915814	ATP5PO	0	-	539	ENSG00000241837	NM_001697	ATP synthase peripheral stalk subunit OSCP
chrX	154428633	154436516	ATP6AP1	0	+	537	ENSG00000071553	NM_001183	ATPase H+ transporting accessory protein 1
chrX	40579372	40606848	ATP6AP2	0	+	10159	ENSG00000182220	NM_005765	ATPase H+ transporting accessory protein 2
chr17	42458844	42522582	ATP6V0A1	0	+	535	ENSG00000033627	NM_001378551;NM_001378552;NM_005177;NM_001378544;NM_001378537;NM_001378557;NM_001378547;NM_001378550;NM_001378556;NM_001378540;NM_001378531;NM_001378534;NM_001378522;NM_001378539;NM_001378530;NM_001378533;NM_001378535;NM_001130021;NM_001378542;NM_001378548;NM_001378546;NM_001378545;NM_001378549;NM_001378532;NM_001130020;NM_001378541;NM_001378523;NM_001378554;NM_001378543;NM_001378536;NM_001378538	ATPase H+ transporting V0 subunit a1
chr12	123712353	123761755	ATP6V0A2	0	+	23545	ENSG00000185344	NM_012463	ATPase H+ transporting V0 subunit a2
chr7	138706294	138799560	ATP6V0A4	0	-	50617	ENSG00000105929	NM_130840;NM_020632;NM_130841	ATPase H+ transporting V0 subunit a4
chr1	43974487	43978295	ATP6V0B	0	+	533	ENSG00000117410	NM_001294333;NM_001039457;NM_004047	ATPase H+ transporting V0 subunit b
chr16	2513952	2520218	ATP6V0C	0	+	527	ENSG00000185883	NM_001198569;NM_001694	ATPase H+ transporting V0 subunit c
chr16	67438014	67481181	ATP6V0D1	0	-	9114	ENSG00000159720	NM_004691	ATPase H+ transporting V0 subunit d1
chr8	85987323	86154225	ATP6V0D2	0	+	245972	ENSG00000147614	NM_152565	ATPase H+ transporting V0 subunit d2
chr5	172983771	173035445	ATP6V0E1	0	+	8992	ENSG00000113732	NM_003945	ATPase H+ transporting V0 subunit e1
chr7	149872968	149891204	ATP6V0E2	0	+	155066	ENSG00000171130	NM_001367792;NM_001367793;NM_145230;NM_001367789;NM_001367791;NM_001367797;NM_001367788;NM_001367796;NM_001367795;NM_001367794;NM_001289990;NM_001100592	ATPase H+ transporting V0 subunit e2
chr3	113747033	113812056	ATP6V1A	0	+	523	ENSG00000114573	NM_001690	ATPase H+ transporting V1 subunit A
chr2	70935900	70965431	ATP6V1B1	0	+	525	ENSG00000116039	NM_001692	ATPase H+ transporting V1 subunit B1
chr8	20197381	20226819	ATP6V1B2	0	+	526	ENSG00000147416	NM_001693	ATPase H+ transporting V1 subunit B2
chr8	103021063	103073051	ATP6V1C1	0	+	528	ENSG00000155097	NM_001695	ATPase H+ transporting V1 subunit C1
chr2	10721100	10785110	ATP6V1C2	0	+	245973	ENSG00000143882	NM_001039362;NM_144583	ATPase H+ transporting V1 subunit C2
chr14	67294371	67360265	ATP6V1D	0	-	51382	ENSG00000100554	NM_015994	ATPase H+ transporting V1 subunit D
chr22	17592136	17628749	ATP6V1E1	0	-	529	ENSG00000131100	NM_001696;NM_001039367;NM_001039366	ATPase H+ transporting V1 subunit E1
chr2	46490750	46542577	ATP6V1E2	0	-	90423	ENSG00000250565	NM_001318063;NM_001371283;NM_001371282;NM_001371281	ATPase H+ transporting V1 subunit E2
chr7	128862856	128865847	ATP6V1F	0	+	9296	ENSG00000128524	NM_004231;NM_001198909	ATPase H+ transporting V1 subunit F
chr7	128866330	128872047	ATP6V1FNB	0	+	100130705	ENSG00000272899	NM_001195150	ATP6V1F neighbor
chr9	114587706	114598915	ATP6V1G1	0	+	9550	ENSG00000136888	NM_004888	ATPase H+ transporting V1 subunit G1
chr6	31544444	31548427	ATP6V1G2	0	-	534	ENSG00000213760	NM_001204078;NM_130463;NM_138282	ATPase H+ transporting V1 subunit G2
chr8	53715543	53843558	ATP6V1H	0	-	51606	ENSG00000047249	NM_213619;NM_015941;NM_213620	ATPase H+ transporting V1 subunit H
chrX	77910656	78050395	ATP7A	0	+	538	ENSG00000165240	NM_001282224;NM_000052	ATPase copper transporting alpha
chr13	51930436	52012125	ATP7B	0	-	540	ENSG00000123191	NM_000053;NM_001330579;NM_001330578;NM_001243182;NM_001005918	ATPase copper transporting beta
chr4	42408373	42657105	ATP8A1	0	-	10396	ENSG00000124406	NM_006095;NM_001105529	ATPase phospholipid transporting 8A1
chr13	25371974	26025851	ATP8A2	0	+	51761	ENSG00000132932	NM_016529;NM_001313741	ATPase phospholipid transporting 8A2
chr18	57646426	57803315	ATP8B1	0	-	5205	ENSG00000081923	NM_005603;NM_001374386;NM_001374385	ATPase phospholipid transporting 8B1
chr1	154325525	154351304	ATP8B2	0	+	57198	ENSG00000143515	NM_001370597;NM_001370596;NM_001372009;NM_001367934;NM_001005855	ATPase phospholipid transporting 8B2
chr19	1782075	1812276	ATP8B3	0	-	148229	ENSG00000130270	NM_138813;NM_001178002	ATPase phospholipid transporting 8B3
chr15	49858238	50182817	ATP8B4	0	-	79895	ENSG00000104043	NM_024837	ATPase phospholipid transporting 8B4 (putative)
chr20	51596514	51768390	ATP9A	0	-	10079	ENSG00000054793	NM_006045	ATPase phospholipid transporting 9A (putative)
chr18	79069285	79378287	ATP9B	0	+	374868	ENSG00000166377	NM_198531;NM_001306085	ATPase phospholipid transporting 9B (putative)
chr1	46632737	46673867	ATPAF1	0	-	64756	ENSG00000123472	NM_022745;NM_001256418;NM_001042546;NM_001243728	ATP synthase mitochondrial F1 complex assembly factor 1
chr17	17977409	18039209	ATPAF2	0	-	91647	ENSG00000171953	NM_145691	ATP synthase mitochondrial F1 complex assembly factor 2
chr5	10225507	10249897	ATPSCKMT	0	-	134145	ENSG00000150756	NM_001258389;NM_199133;NM_001258388	ATP synthase c subunit lysine N-methyltransferase
chr3	142449007	142578733	ATR	0	-	545	ENSG00000175054	NM_001184;NM_001354579	ATR serine/threonine kinase
chr2	27212027	27217178	ATRAID	0	+	51374	ENSG00000138085	NM_001170795;NM_016085	all-trans retinoic acid induced differentiation factor
chr3	48446710	48467645	ATRIP	0	+	84126	ENSG00000164053	NM_032166;NM_130384;NM_001271022;NM_001271023	ATR interacting protein
chr20	3471018	3651118	ATRN	0	+	8455	ENSG00000088812	NM_139321;NM_001323332;NM_139322;NM_001207047	attractin
chr10	115093365	115948999	ATRNL1	0	+	26033	ENSG00000107518	NM_001276282;NM_207303	attractin like 1
chrX	77504880	77786233	ATRX	0	-	546	ENSG00000085224	NM_000489;NM_138270	ATRX chromatin remodeler
chr6	16299112	16761491	ATXN1	0	-	6310	ENSG00000124788	NM_000332;NM_001128164;NM_001357857	ataxin 1
chr22	45671798	45845307	ATXN10	0	+	25814	ENSG00000130638	NM_013236;NM_001167621	ataxin 10
chr16	71808439	71885268	ATXN1L	0	+	342371	ENSG00000224470	NM_001137675	ataxin 1 like
chr12	111443485	111599676	ATXN2	0	-	6311	ENSG00000204842	NM_002973;NM_001372574;NM_001310123;NM_001310121	ataxin 2
chr16	28822999	28837237	ATXN2L	0	+	11273	ENSG00000168488	NM_001387189;NM_001387192;NM_148415;NM_001387202;NM_001387199;NM_001387181;NM_001387182;NM_001387184;NM_145714;NM_001387204;NM_001387171;NM_001387172;NM_001387178;NM_007245;NM_001387180;NM_001387186;NM_001387188;NM_001387187;NM_001387203;NM_001387190;NM_001387191;NM_148416;NM_001387166;NM_001387169;NM_001387170;NM_001387193;NM_001387197;NM_001387200;NM_001387173;NM_001387194;NM_148414;NM_00138716…	ataxin 2 like
chr14	92044496	92106621	ATXN3	0	-	4287	ENSG00000066427	NM_001164778;NM_004993;NM_001127697;NM_001164779;NM_001164781;NM_001164780;NM_001127696;NM_030660	ataxin 3
chr3	63863155	64003462	ATXN7	0	+	6314	ENSG00000163635	NM_001377405;NM_000333;NM_001377406;NM_001177387;NM_001128149	ataxin 7
chr7	105604772	105876599	ATXN7L1	0	-	222255	ENSG00000146776	NM_020725;NM_001385596;NM_138495;NM_001318229;NM_152749	ataxin 7 like 1
chr1	109483479	109492804	ATXN7L2	0	+	127002	ENSG00000162650	NM_001350174;NM_153340;NM_001350175;NM_001350177	ataxin 7 like 2
chr17	44191805	44200113	ATXN7L3	0	-	56970	ENSG00000087152	NM_001382308;NM_001382310;NM_001382311;NM_001382313;NM_001382312;NM_001382315;NM_001382309;NM_001382316;NM_001382314	ataxin 7 like 3
chr12	74537835	74545430	ATXN7L3B	0	+	552889	ENSG00000253719	NM_001136262	ataxin 7 like 3B
chr9	91213815	91361918	AUH	0	-	549	ENSG00000148090	NM_001698;NM_001351433;NM_001351431;NM_001351432;NM_001306190	AU RNA binding methylglutaconyl-CoA hydratase
chr1	25831913	25859458	AUNIP	0	-	79000	ENSG00000127423	NM_001287490;NM_024037	aurora kinase A and ninein interacting protein
chr2	74526645	74529760	AUP1	0	-	550	ENSG00000115307	NM_181575	AUP1 lipid droplet regulating VLDL assembly factor
chr20	56369389	56392337	AURKA	0	-	6790	ENSG00000087586	NM_198434;NM_003600;NM_001323303;NM_001323304;NM_001323305;NM_198433;NM_198437;NM_198435;NM_198436	aurora kinase A
chr1	1373730	1375495	AURKAIP1	0	-	54998	ENSG00000175756	NM_017900;NM_001127230;NM_001127229	aurora kinase A interacting protein 1
chr17	8204733	8210600	AURKB	0	-	9212	ENSG00000178999	NM_001284526;NM_001313950;NM_004217;NM_001313951;NM_001313955;NM_001256834;NM_001313952;NM_001313954;NM_001313953	aurora kinase B
chr19	57230802	57235548	AURKC	0	+	6795	ENSG00000105146	NM_001015879;NM_001015878;NM_003160	aurora kinase C
chr7	69598296	70793506	AUTS2	0	+	26053	ENSG00000158321	NM_001127231;NM_015570;NM_001127232	activator of transcription and developmental regulator AUTS2
chr15	33858782	34075155	AVEN	0	-	57099	ENSG00000169857	NM_020371	apoptosis and caspase activation inhibitor
chr12	57797376	57818704	AVIL	0	-	10677	ENSG00000135407	NM_006576	advillin
chr7	32495426	32588726	AVL9	0	+	23080	ENSG00000105778	NM_015060	AVL9 cell migration associated
chr20	3082556	3084724	AVP	0	-	551	ENSG00000101200	NM_000490	arginine vasopressin
chr10	97677424	97687241	AVPI1	0	-	60370	ENSG00000119986	NM_021732	arginine vasopressin induced 1
chr12	63142759	63151201	AVPR1A	0	-	552	ENSG00000166148	NM_000706	arginine vasopressin receptor 1A
chr1	206106936	206117699	AVPR1B	0	-	553	ENSG00000198049	NM_000707	arginine vasopressin receptor 1B
chrX	153902531	153907166	AVPR2	0	+	554	ENSG00000126895	NM_000054;NM_001146151	arginine vasopressin receptor 2
chrX	70234655	70240659	AWAT1	0	+	158833	ENSG00000204195	NM_001013579	acyl-CoA wax alcohol acyltransferase 1
chrX	70040542	70049938	AWAT2	0	-	158835	ENSG00000147160	NM_001002254	acyl-CoA wax alcohol acyltransferase 2
chr1	179365720	179554735	AXDND1	0	+	126859	ENSG00000162779	NM_144696	axonemal dynein light chain domain containing 1
chr16	287440	352723	AXIN1	0	-	8312	ENSG00000103126	NM_003502;NM_181050	axin 1
chr17	65528563	65561648	AXIN2	0	-	8313	ENSG00000168646	NM_004655;NM_001363813	axin 2
chr19	41219223	41261766	AXL	0	+	558	ENSG00000167601	NM_021913;NM_001699;NM_001278599	AXL receptor tyrosine kinase
chr7	99966720	99976042	AZGP1	0	-	563	ENSG00000160862	NM_001185	alpha-2-glycoprotein 1, zinc-binding
chr3	28315003	28349050	AZI2	0	-	64343	ENSG00000163512	NM_022461;NM_001271650;NM_001134433;NM_001134432	5-azacytidine induced 2
chr8	102826111	102893864	AZIN1	0	-	51582	ENSG00000155096	NM_015878;NM_001363014;NM_001363024;NM_001363083;NM_001363013;NM_148174;NM_001363010;NM_001363011;NM_001363012;NM_001301668	antizyme inhibitor 1
chr1	33081104	33123492	AZIN2	0	+	113451	ENSG00000142920	NM_001350399;NM_001301823;NM_001301824;NM_052998;NM_001350398;NM_001350400;NM_001376722;NM_001376725;NM_001376729;NM_001350401;NM_001376730;NM_001376727;NM_001376724;NM_001376732;NM_001293562;NM_001350402;NM_001301826;NM_001301825	antizyme inhibitor 2
chr19	825097	832018	AZU1	0	+	566	ENSG00000172232	NM_001700	azurocidin 1
chr15	44711487	44718851	B2M	0	+	567	ENSG00000166710	NM_004048	beta-2-microglobulin
chr3	161083883	161105411	B3GALNT1	0	-	8706	ENSG00000169255	NM_001349132;NM_001038628;NM_001349134;NM_003781;NM_001349135;NM_001349144;NM_001349153;NM_001349148;NM_001349142;NM_033168;NM_001349136;NM_001349158;NM_001349155;NM_001349145;NM_001349154;NM_001349149;NM_001349147;NM_001349140;NM_001349146;NM_033169;NM_001349137;NM_001349130;NM_001349139;NM_001349141;NM_001349133;NM_033167;NM_001349152;NM_001349150;NM_001349151;NM_001349163;NM_001349162;NM_00134…	beta-1,3-N-acetylgalactosaminyltransferase 1 (globoside blood group)
chr1	235447190	235504452	B3GALNT2	0	-	148789	ENSG00000162885	NM_152490;NM_001277155	beta-1,3-N-acetylgalactosaminyltransferase 2
chr6	33277123	33284832	B3GALT4	0	+	8705	ENSG00000235863	NM_003782	beta-1,3-galactosyltransferase 4
chr21	39556442	39673137	B3GALT5	0	+	10317	ENSG00000183778	NM_033172;NM_001278650;NM_001356336;NM_001356338;NM_001356339;NM_033171;NM_006057;NM_033170	beta-1,3-galactosyltransferase 5
chr1	1232237	1235041	B3GALT6	0	+	126792	ENSG00000176022	NM_080605	beta-1,3-galactosyltransferase 6
chr9	120792403	120799918	B3GALT9	0	+	100288842	ENSG00000214654	NM_001386823	beta-1,3-galactosyltransferase 9
chr11	134378504	134412242	B3GAT1	0	-	27087	ENSG00000109956	NM_001367973;NM_054025;NM_018644	beta-1,3-glucuronyltransferase 1
chr6	70856679	70957060	B3GAT2	0	-	135152	ENSG00000112309	NM_080742	beta-1,3-glucuronyltransferase 2
chr11	62615296	62622154	B3GAT3	0	-	26229	ENSG00000149541	NM_012200;NM_001288721;NM_001288722;NM_001288723	beta-1,3-glucuronyltransferase 3
chr13	31199975	31332276	B3GLCT	0	+	145173	ENSG00000187676	NM_194318	beta 3-glucosyltransferase
chr2	62196115	62224731	B3GNT2	0	+	10678	ENSG00000170340	NM_006577;NM_001319075	UDP-GlcNAc:betaGal beta-1,3-N-acetylglucosaminyltransferase 2
chr19	17794828	17813576	B3GNT3	0	+	10331	ENSG00000179913	NM_014256	UDP-GlcNAc:betaGal beta-1,3-N-acetylglucosaminyltransferase 3
chr12	122203681	122208952	B3GNT4	0	+	79369	ENSG00000176383	NM_001330492;NM_030765	UDP-GlcNAc:betaGal beta-1,3-N-acetylglucosaminyltransferase 4
chr3	183253253	183298504	B3GNT5	0	+	84002	ENSG00000176597	NM_032047	UDP-GlcNAc:betaGal beta-1,3-N-acetylglucosaminyltransferase 5
chr11	77034398	77041973	B3GNT6	0	+	192134	ENSG00000198488	NM_138706	UDP-GlcNAc:betaGal beta-1,3-N-acetylglucosaminyltransferase 6
chr2	231395710	231401164	B3GNT7	0	+	93010	ENSG00000156966	NM_145236	UDP-GlcNAc:betaGal beta-1,3-N-acetylglucosaminyltransferase 7
chr19	41425359	41428730	B3GNT8	0	-	374907	ENSG00000177191	NM_198540;NM_001385648	UDP-GlcNAc:betaGal beta-1,3-N-acetylglucosaminyltransferase 8
chr16	67148104	67150998	B3GNT9	0	-	84752	ENSG00000237172	NM_033309	UDP-GlcNAc:betaGal beta-1,3-N-acetylglucosaminyltransferase 9
chr17	82942155	83051810	B3GNTL1	0	-	146712	ENSG00000175711	NM_001009905;NM_001320742	UDP-GlcNAc:betaGal beta-1,3-N-acetylglucosaminyltransferase like 1
chr12	57623409	57633239	B4GALNT1	0	-	2583	ENSG00000135454	NM_001478;NM_001276468;NM_001276469	beta-1,4-N-acetyl-galactosaminyltransferase 1
chr17	49132460	49176840	B4GALNT2	0	+	124872	ENSG00000167080	NM_001159388;NM_001159387;NM_153446	beta-1,4-N-acetyl-galactosaminyltransferase 2
chr12	459939	563509	B4GALNT3	0	+	283358	ENSG00000139044	NM_173593	beta-1,4-N-acetyl-galactosaminyltransferase 3
chr11	369499	382117	B4GALNT4	0	+	338707	ENSG00000182272	NM_178537	beta-1,4-N-acetyl-galactosaminyltransferase 4
chr9	33104082	33167356	B4GALT1	0	-	2683	ENSG00000086062	NM_001378496;NM_001497;NM_001378495;NM_001378497	beta-1,4-galactosyltransferase 1
chr1	43978943	43991170	B4GALT2	0	+	8704	ENSG00000117411	NM_003780;NM_001005417;NM_030587	beta-1,4-galactosyltransferase 2
chr1	161171310	161177968	B4GALT3	0	-	8703	ENSG00000158850	NM_003779;NM_001199874;NM_001199873	beta-1,4-galactosyltransferase 3
chr3	119211732	119240946	B4GALT4	0	-	8702	ENSG00000121578	NM_212543;NM_003778	beta-1,4-galactosyltransferase 4
chr20	49632945	49713878	B4GALT5	0	-	9334	ENSG00000158470	NM_004776	beta-1,4-galactosyltransferase 5
chr18	31622246	31685836	B4GALT6	0	-	9331	ENSG00000118276	NM_001378110;NM_001378109;NM_004775;NM_001330570	beta-1,4-galactosyltransferase 6
chr5	177600132	177610330	B4GALT7	0	+	11285	ENSG00000027847	NM_007255	beta-1,4-galactosyltransferase 7
chr11	66345374	66347629	B4GAT1	0	-	11041	ENSG00000174684	NM_006876	beta-1,4-glucuronyltransferase 1
chr17	19334308	19378193	B9D1	0	-	27077	ENSG00000108641	NM_001321218;NM_001321219;NM_001368769;NM_001321217;NM_001321215;NM_001243473;NM_015681;NM_001321214;NM_001330149;NM_001321216	B9 domain containing 1
chr19	41354417	41364165	B9D2	0	-	80776	ENSG00000123810	NM_030578	B9 domain containing 2
chr8	103140713	103230305	BAALC	0	+	79870	ENSG00000164929	NM_024812;NM_001024372;NM_001364874	BAALC binder of MAP3K1 and KLF4
chr19	17267376	17281249	BABAM1	0	+	29086	ENSG00000105393	NM_001033549;NM_014173;NM_001288756;NM_001288757	BRISC and BRCA1 A complex member 1
chr2	27889941	28338901	BABAM2	0	+	9577	ENSG00000158019	NM_001329113;NM_001329114;NM_004899;NM_001329112;NM_199191;NM_001261840;NM_001329115;NM_199194;NM_199193;NM_199192	BRISC and BRCA1 A complex member 2
chr11	117285232	117316259	BACE1	0	-	23621	ENSG00000186318	NM_012104;NM_001207048;NM_001207049;NM_138973;NM_138971;NM_138972	beta-secretase 1
chr21	41167801	41282530	BACE2	0	+	25825	ENSG00000182240	NM_138992;NM_138991;NM_012105	beta-secretase 2
chr21	29194071	29630751	BACH1	0	+	571;100379661	ENSG00000156273	NM_001186;NM_206866	BTB domain and CNC homolog 1
chr6	89926528	90296908	BACH2	0	-	60468	ENSG00000112182	NM_021813;NM_001170794	BTB domain and CNC homolog 2
chr11	64269830	64284704	BAD	0	-	572	ENSG00000002330	NM_004322;NM_032989	BCL2 associated agonist of cell death
chr9	33247820	33264720	BAG1	0	-	573	ENSG00000107262	NM_004323;NM_001349286;NM_001349299;NM_001172415	BAG cochaperone 1
chr6	57172326	57189833	BAG2	0	+	9532	ENSG00000112208	NM_004282	BAG cochaperone 2
chr10	119651380	119677819	BAG3	0	+	9531	ENSG00000151929	NM_004281	BAG cochaperone 3
chr8	38176533	38213301	BAG4	0	+	9530	ENSG00000156735	NM_001204878;NM_004874	BAG cochaperone 4
chr14	103556545	103562657	BAG5	0	-	9529	ENSG00000166170	NM_001015048;NM_004873;NM_001015049	BAG cochaperone 5
chr6	31639028	31652705	BAG6	0	-	7917	ENSG00000204463	NM_001388004;NM_001388000;NM_001388007;NM_001098534;NM_001388008;NM_001388009;NM_001388015;NM_001388017;NM_001388018;NM_001387961;NM_001387986;NM_001387963;NM_001387964;NM_001387949;NM_001387987;NM_001387951;NM_080702;NM_001387982;NM_001387990;NM_080703;NM_001388002;NM_001388003;NM_001387988;NM_001387954;NM_001387989;NM_001387958;NM_001387991;NM_001387993;NM_001387943;NM_001387965;NM_001387994;NM…	BAG cochaperone 6
chr17	81395457	81466332	BAHCC1	0	+	57597	ENSG00000266074	NM_001377448;NM_001291324	BAH domain and coiled-coil containing 1
chr15	40439721	40468236	BAHD1	0	+	22893	ENSG00000140320	NM_001301132;NM_014952	bromo adjacent homology domain containing 1
chr17	81035122	81117434	BAIAP2	0	+	10458	ENSG00000175866	NM_001385133;NM_001385134;NM_001385148;NM_001385137;NM_001385140;NM_017450;NM_001385144;NM_001385149;NM_001385152;NM_001385153;NM_001144888;NM_001385130;NM_001385138;NM_001385147;NM_001385150;NM_001385145;NM_001385131;NM_001385139;NM_001385146;NM_001385135;NM_001385136;NM_001385132;NM_006340;NM_001385141;NM_001385128;NM_001385151;NM_001385154;NM_001385155;NM_001385156;NM_001385129;NM_017451;NM_00…	BAR/IMD domain containing adaptor protein 2
chr7	98291650	98401090	BAIAP2L1	0	-	55971	ENSG00000006453	NM_018842	BAR/IMD domain containing adaptor protein 2 like 1
chr22	38084652	38111015	BAIAP2L2	0	-	80115	ENSG00000128298	NM_025045	BAR/IMD domain containing adaptor protein 2 like 2
chr16	1333638	1349441	BAIAP3	0	+	8938	ENSG00000007516	NM_001286464;NM_001199098;NM_001199099;NM_001199097;NM_003933;NM_001199096	BAI1 associated protein 3
chr6	33572547	33580293	BAK1	0	-	578	ENSG00000030110	NM_001188	BCL2 antagonist/killer 1
chr10	28677510	28682932	BAMBI	0	+	25805	ENSG00000095739	NM_012342	BMP and activin membrane bound inhibitor
chr11	66002228	66004149	BANF1	0	+	8815	ENSG00000175334	NM_001143985;NM_003860	BAF nuclear assembly factor 1
chr20	17693672	17735871	BANF2	0	+	140836	ENSG00000125888	NM_001159495;NM_001014977;NM_178477	BANF family member 2
chr4	101411286	102074812	BANK1	0	+	55024	ENSG00000153064	NM_017935;NM_001083907;NM_001127507	B cell scaffold protein with ankyrin repeats 1
chr16	87949244	88077318	BANP	0	+	54971	ENSG00000172530	NM_001384921;NM_001384922;NM_001384923;NM_001384944;NM_001384938;NM_001173541;NM_079837;NM_001173540;NM_001384936;NM_001384916;NM_001384943;NM_001384937;NM_017869;NM_001173543;NM_001384941;NM_001384931;NM_001384925;NM_001384918;NM_001384928;NM_001384919;NM_001384920;NM_001384927;NM_001384939;NM_001384942;NM_001384929;NM_001384935;NM_001384926;NM_001173539;NM_001173542;NM_001384940;NM_001386992;NM…	BTG3 associated nuclear protein
chr3	52401008	52410008	BAP1	0	-	8314	ENSG00000163930	NM_004656	BRCA1 associated protein 1
chr2	214725646	214809683	BARD1	0	-	580	ENSG00000138376	NM_000465;NM_001282549;NM_001282543;NM_001282548;NM_001282545	BRCA1 associated RING domain 1
chr9	132582606	132590252	BARHL1	0	+	56751	ENSG00000125492	NM_020064	BarH like homeobox 1
chr1	90711539	90717302	BARHL2	0	-	343472	ENSG00000143032	NM_020063	BarH like homeobox 2
chr9	93951627	93955355	BARX1	0	-	56033	ENSG00000131668	NM_021570	BARX homeobox 1
chr11	129375848	129452279	BARX2	0	+	8538	ENSG00000043039	NM_003658	BARX homeobox 2
chr5	17065598	17276843	BASP1	0	+	10409	ENSG00000176788	NM_006317;NM_001271606	brain abundant membrane attached signal protein 1
chr14	75522455	75546993	BATF	0	+	10538	ENSG00000156127	NM_006399	basic leucine zipper ATF-like transcription factor
chr11	64987945	64997018	BATF2	0	-	116071	ENSG00000168062	NM_001300808;NM_138456;NM_001300807	basic leucine zipper ATF-like transcription factor 2
chr1	212686417	212699840	BATF3	0	-	55509	ENSG00000123685	NM_018664	basic leucine zipper ATF-like transcription factor 3
chr19	48954815	48961798	BAX	0	+	581	ENSG00000087088	NM_001291428;NM_138761;NM_001291429;NM_001291430;NM_138764;NM_138763;NM_001291431;NM_004324	BCL2 associated X, apoptosis regulator
chr14	34752731	34875647	BAZ1A	0	-	11177	ENSG00000198604	NM_182648;NM_013448	bromodomain adjacent to zinc finger domain 1A
chr7	73440406	73522293	BAZ1B	0	-	9031	ENSG00000009954	NM_032408;NM_001370402	bromodomain adjacent to zinc finger domain 1B
chr12	56595596	56636816	BAZ2A	0	-	11176	ENSG00000076108	NM_013449;NM_001351156;NM_001300905	bromodomain adjacent to zinc finger domain 2A
chr2	159318979	159616569	BAZ2B	0	-	29994	ENSG00000123636	NM_001289975;NM_001329858;NM_001329857;NM_013450	bromodomain adjacent to zinc finger domain 2B
chr19	47220822	47232766	BBC3	0	-	27113	ENSG00000105327	NM_001127240;NM_001127242;NM_001127241;NM_014417	BCL2 binding component 3
chr10	110898730	110919201	BBIP1	0	-	92482	ENSG00000214413	NM_001195306;NM_001195305;NM_001243783;NM_001195304;NM_001195307	BBSome interacting protein 1
chr14	74019349	74082863	BBOF1	0	+	80127	ENSG00000119636	NM_025057	basal body orientation factor 1
chr11	27040725	27127809	BBOX1	0	+	8424	ENSG00000129151	NM_001376261;NM_003986;NM_001376260;NM_001376258;NM_001376259	gamma-butyrobetaine hydroxylase 1
chr11	66510606	66533613	BBS1	0	+	582	ENSG00000174483	NM_024649	Bardet-Biedl syndrome 1
chr4	122732702	122744942	BBS12	0	+	166379	ENSG00000181004	NM_001178007;NM_152618	Bardet-Biedl syndrome 12
chr16	56465640	56582667	BBS2	0	-	583	ENSG00000125124	NM_001377456;NM_031885	Bardet-Biedl syndrome 2
chr15	72686179	72738475	BBS4	0	+	585	ENSG00000140463	NM_001252678;NM_033028;NM_001320665	Bardet-Biedl syndrome 4
chr2	169479480	169506655	BBS5	0	+	129880	ENSG00000163093	NM_152384	Bardet-Biedl syndrome 5
chr4	121824329	121870487	BBS7	0	-	55212	ENSG00000138686	NM_176824;NM_018190	Bardet-Biedl syndrome 7
chr7	33109557	33877180	BBS9	0	+	27241	ENSG00000122507	NM_001348038;NM_001348042;NM_014451;NM_001348040;NM_001348039;NM_001033604;NM_001033605;NM_001348037;NM_001348045;NM_001348046;NM_001348044;NM_001348036;NM_198428;NM_001348043;NM_001348041;NM_001362679	Bardet-Biedl syndrome 9
chr3	107522936	107811339	BBX	0	+	56987	ENSG00000114439	NM_020235;NM_001142568;NM_001276286	BBX high mobility group box domain containing
chr19	44809071	44821421	BCAM	0	+	4059	ENSG00000187244	NM_005581;NM_001013257	basal cell adhesion molecule (Lutheran blood group)
chr1	156641390	156659532	BCAN	0	+	63827	ENSG00000132692	NM_021948;NM_198427	brevican
chr7	107580246	107629170	BCAP29	0	+	55973	ENSG00000075790	NM_001371354;NM_001371353;NM_001363483;NM_018844;NM_001008405;NM_001371356;NM_001371355;NM_001363482;NM_001371357	B cell receptor associated protein 29
chrX	153700492	153724565	BCAP31	0	-	10134	ENSG00000185825	NM_001139457;NM_001256447;NM_001139441;NM_005745	B cell receptor associated protein 31
chr16	75228181	75268053	BCAR1	0	-	9564	ENSG00000050820	NM_001170715;NM_014567;NM_001170721;NM_001170720;NM_001170718;NM_001170714;NM_001170719;NM_001170716;NM_001170717	BCAR1 scaffold protein, Cas family member
chr1	93561741	93847150	BCAR3	0	-	8412;723788	ENSG00000137936	NM_001261410;NM_003567;NM_001261408;NM_001261409;NM_001308251	BCAR3 adaptor protein, NSP family member
chr20	53936777	54070594	BCAS1	0	-	8537	ENSG00000064787	NM_001366297;NM_001316361;NM_001323347;NM_001366295;NM_001366296;NM_003657;NM_001366298	brain enriched myelin associated protein 1
chr1	114567557	114581629	BCAS2	0	-	10286	ENSG00000116752	NM_005872	BCAS2 pre-mRNA processing factor
chr17	60677453	61392838	BCAS3	0	+	54828	ENSG00000141376	NM_001320470;NM_001353145;NM_017679;NM_001353144;NM_001353146;NM_001099432;NM_001330413;NM_001330414	BCAS3 microtubule associated cell migration factor
chr20	50794894	50877177	BCAS4	0	+	55653	ENSG00000124243	NM_017843;NM_198799;NM_001010974	breast carcinoma amplified sequence 4
chr12	24810024	24949101	BCAT1	0	-	586	ENSG00000060982	NM_005504;NM_001178094;NM_001178092;NM_001178093;NM_001178091	branched chain amino acid transaminase 1
chr19	48795062	48811029	BCAT2	0	-	587	ENSG00000105552	NM_001164773;NM_001190;NM_001284325	branched chain amino acid transaminase 2
chr10	125823546	125853695	BCCIP	0	+	56647	ENSG00000107949	NM_078468;NM_078469;NM_016567	BRCA2 and CDKN1A interacting protein
chr12	49836043	49843106	BCDIN3D	0	-	144233	ENSG00000186666	NM_181708	BCDIN3 domain containing RNA methyltransferase
chr3	165772904	165837462	BCHE	0	-	590	ENSG00000114200	NM_000055	butyrylcholinesterase
chr19	41397808	41425002	BCKDHA	0	+	593	ENSG00000248098	NM_000709;NM_001164783	branched chain keto acid dehydrogenase E1 subunit alpha
chr6	80106647	80346270	BCKDHB	0	+	594	ENSG00000083123	NM_000056;NM_001318975;NM_183050	branched chain keto acid dehydrogenase E1 subunit beta
chr16	31106107	31112791	BCKDK	0	+	10295	ENSG00000103507	NM_001271926;NM_001122957;NM_005881	branched chain keto acid dehydrogenase kinase
chr1	85265776	85276632	BCL10	0	-	8915	ENSG00000142867	NM_003921;NM_001320715	BCL10 immune signaling adaptor
chr2	60450520	60554467	BCL11A	0	-	53335	ENSG00000119866	NM_018014;NM_138559;NM_001363864;NM_022893;NM_001365609	BAF chromatin remodeling complex subunit BCL11A
chr14	99169287	99272197	BCL11B	0	-	64919	ENSG00000127152	NM_001282237;NM_138576;NM_001282238;NM_022898	BAF chromatin remodeling complex subunit BCL11B
chr18	63123346	63320128	BCL2	0	-	596	ENSG00000171791	NM_000633;NM_000657	BCL2 apoptosis regulator
chr20	31664452	31723989	BCL2L1	0	-	598	ENSG00000171552	NM_001322242;NM_001191;NM_001317919;NM_138578;NM_001317920;NM_001322239;NM_001317921;NM_001322240	BCL2 like 1
chr15	52109263	52112775	BCL2L10	0	-	10017	ENSG00000137875	NM_020396;NM_001306168	BCL2 like 10
chr2	111119378	111168445	BCL2L11	0	+	10018	ENSG00000153094	NM_207002;NM_001204113;NM_006538;NM_138621;NM_001204106;NM_001204109;NM_001204112;NM_001204107;NM_138624;NM_138623;NM_138622;NM_207003;NM_001204108;NM_138626;NM_001204111;NM_138627	BCL2 like 11
chr19	49665142	49673916	BCL2L12	0	+	83596	ENSG00000126453	NM_001282521;NM_001282519;NM_001282516;NM_001282520;NM_001040668;NM_001282517;NM_138639;NM_001385706	BCL2 like 12
chr22	17628855	17730855	BCL2L13	0	+	23786	ENSG00000099968	NM_001270732;NM_001270731;NM_001270728;NM_001270729;NM_001270730;NM_001270727;NM_001270735;NM_001270726;NM_015367;NM_001363824;NM_001270734	BCL2 like 13
chr12	12049844	12211084	BCL2L14	0	+	79370	ENSG00000121380	NM_001370269;NM_001370268;NM_138723;NM_138722;NM_030766	BCL2 like 14
chr14	23298790	23311751	BCL2L2	0	+	599	ENSG00000129473	NM_001199839;NM_004050	BCL2 like 2
chr14	23306833	23326175	BCL2L2-PABPN1	0	+	100529063	ENSG00000258643	NM_001387343;NM_001387342;NM_001387344;NM_001387341;NM_001387345;NM_001387340;NM_001387346;NM_001199864	BCL2L2-PABPN1 readthrough
chr19	44747705	44760044	BCL3	0	+	602	ENSG00000069399	NM_005178	BCL3 transcription coactivator
chr3	187721377	187745725	BCL6	0	-	604	ENSG00000113916	NM_001706;NM_001130845;NM_001134738	BCL6 transcription repressor
chr17	7023050	7030290	BCL6B	0	+	255877	ENSG00000161940	NM_181844	BCL6B transcription repressor
chr12	122019422	122062044	BCL7A	0	+	605	ENSG00000110987	NM_020993;NM_001024808	BAF chromatin remodeling complex subunit BCL7A
chr7	73536356	73557690	BCL7B	0	-	9275	ENSG00000106635	NM_001707;NM_001197244;NM_001301061	BAF chromatin remodeling complex subunit BCL7B
chr16	30833626	30894302	BCL7C	0	-	9274	ENSG00000099385	NM_001286526;NM_004765	BAF chromatin remodeling complex subunit BCL7C
chr1	147541501	147626216	BCL9	0	+	607	ENSG00000116128	NM_004326	BCL9 transcription coactivator
chr11	118893875	118925926	BCL9L	0	-	283149	ENSG00000186174	NM_182557;NM_001378214;NM_001378213	BCL9 like
chr6	136256627	136289851	BCLAF1	0	-	9774	ENSG00000029363	NM_014739;NM_001386693;NM_001386701;NM_001386700;NM_001386704;NM_001386697;NM_001386694;NM_001363659;NM_001386696;NM_001386695;NM_001077441;NM_001386703;NM_001386702;NM_001301038;NM_001386698;NM_001077440	BCL2 associated transcription factor 1
chrX	19912860	19970298	BCLAF3	0	-	256643	ENSG00000173681	NM_198279;NM_001367774	BCLAF1 and THRAP3 family member 3
chr16	81238689	81291142	BCO1	0	+	53630	ENSG00000135697	NM_017429	beta-carotene oxygenase 1
chr11	112175510	112224699	BCO2	0	+	83875	ENSG00000197580	NM_031938;NM_001256398;NM_001037290;NM_001256397;NM_001256400	beta-carotene oxygenase 2
chrX	40049815	40177329	BCOR	0	-	54880	ENSG00000183337	NM_017745;NM_001123384;NM_001123383;NM_001123385	BCL6 corepressor
chrX	129981107	130058071	BCORL1	0	+	63035	ENSG00000085185	NM_021946;NM_001184772;NM_001379450;NM_001379451	BCL6 corepressor like 1
chr22	23179704	23318037	BCR	0	+	613	ENSG00000186716	NM_021574;NM_004327	BCR activator of RhoGEF and GTPase
chr2	218658764	218663443	BCS1L	0	+	617	ENSG00000074582	NM_001371443;NM_001079866;NM_001371447;NM_001318836;NM_001371444;NM_004328;NM_001371449;NM_001257343;NM_001257342;NM_001257344;NM_001371448;NM_001320717;NM_001374085;NM_001371446;NM_001371451;NM_001371450;NM_001374086;NM_001371454;NM_001371453;NM_001371456;NM_001371455;NM_001371452	BCS1 homolog, ubiquinol-cytochrome c reductase complex chaperone
chr3	197509783	197573323	BDH1	0	-	622	ENSG00000161267	NM_004051;NM_203314;NM_203315	3-hydroxybutyrate dehydrogenase 1
chr4	103077592	103099870	BDH2	0	-	56898	ENSG00000164039	NM_020139	3-hydroxybutyrate dehydrogenase 2
chr14	96256210	96268967	BDKRB1	0	+	623	ENSG00000100739	NM_000710;NM_001386007	bradykinin receptor B1
chr14	96204679	96244166	BDKRB2	0	+	624	ENSG00000168398	NM_001379692;NM_000623	bradykinin receptor B2
chr11	27654893	27722058	BDNF	0	-	627	ENSG00000176697	NM_001143816;NM_170733;NM_170735;NM_170734;NM_001143813;NM_001709;NM_001143814;NM_001143812;NM_001143808;NM_001143809;NM_001143811;NM_001143810;NM_001143807;NM_170732;NM_001143806;NM_001143805;NM_170731	brain derived neurotrophic factor
chr5	71455651	71567820	BDP1	0	+	55814	ENSG00000145734	NM_018429	B double prime 1, subunit of RNA polymerase III transcription initiation factor IIIB
chr16	66427295	66493529	BEAN1	0	+	146227	ENSG00000166546	NM_001178020;NM_001136106;NM_001197224;NM_001197225	brain expressed associated with NEDD4 1
chr17	42810134	42833350	BECN1	0	-	8678	ENSG00000126581	NM_003766;NM_001313999;NM_001313998;NM_001314000	beclin 1
chr14	100537147	100587413	BEGAIN	0	-	57596	ENSG00000183092	NM_001385101;NM_001385102;NM_001385103;NM_001385104;NM_001385092;NM_001385090;NM_001385084;NM_001385100;NM_001159531;NM_001385086;NM_001385087;NM_001385088;NM_001385091;NM_001385096;NM_001385082;NM_001385097;NM_001385083;NM_001385095;NM_001385094;NM_001385099;NM_001385098;NM_020836;NM_001385093;NM_001385089;NM_001385085	brain enriched guanylate kinase associated
chrX	18162931	18220886	BEND2	0	-	139105	ENSG00000177324	NM_153346;NM_001184767	BEN domain containing 2
chr6	107065182	107115515	BEND3	0	-	57673	ENSG00000178409	NM_001367314;NM_001080450	BEN domain containing 3
chr4	42110853	42152878	BEND4	0	-	389206	ENSG00000188848	NM_207406;NM_001159547	BEN domain containing 4
chr1	48727519	48776969	BEND5	0	-	79656	ENSG00000162373	NM_001349793;NM_024603;NM_001302082;NM_001349794;NM_001349795	BEN domain containing 5
chr6	56955107	57027346	BEND6	0	+	221336	ENSG00000151917	NM_152731;NM_001318539	BEN domain containing 6
chr10	13438484	13528974	BEND7	0	-	222389	ENSG00000165626	NM_152751;NM_001100912;NM_001369863;NM_001378149;NM_001370075;NM_001378151;NM_001387359;NM_001378150	BEN domain containing 7
chr11	61950063	61965515	BEST1	0	+	7439	ENSG00000167995	NM_004183;NM_001300787;NM_001300786;NM_001139443;NM_001363593;NM_001363591	bestrophin 1
chr19	12751702	12758458	BEST2	0	+	54831	ENSG00000039987	NM_017682	bestrophin 2
chr12	69643360	69699476	BEST3	0	-	144453	ENSG00000127325	NM_001282614;NM_152439;NM_032735;NM_001282613;NM_001282615;NM_001282616	bestrophin 3
chr1	44783585	44788170	BEST4	0	-	266675	ENSG00000142959	NM_153274	bestrophin 4
chr7	93962762	94004382	BET1	0	-	10282	ENSG00000105829	NM_005868;NM_001317739	Bet1 golgi vesicular membrane trafficking protein
chr11	167784	207428	BET1L	0	-	51272	ENSG00000177951	NM_016526;NM_001098787	Bet1 golgi vesicular membrane trafficking protein like
chrX	103062651	103064171	BEX1	0	-	55859	ENSG00000133169	NM_018476	brain expressed X-linked 1
chrX	103309346	103311007	BEX2	0	-	84707	ENSG00000133134	NM_001168401;NM_032621;NM_001168400;NM_001168399	brain expressed X-linked 2
chrX	103376395	103378164	BEX3	0	+	27018	ENSG00000166681	NM_206917;NM_206915;NM_014380;NM_001282674	brain expressed X-linked 3
chrX	103215108	103217246	BEX4	0	+	56271	ENSG00000102409	NM_001080425;NM_001127688	brain expressed X-linked 4
chr16	14632931	14669236	BFAR	0	+	51283	ENSG00000103429	NM_016561;NM_001330500	bifunctional apoptosis regulator
chr20	17493905	17569220	BFSP1	0	-	631	ENSG00000125864	NM_001195;NM_001161705;NM_001278608;NM_001278607;NM_001278606	beaded filament structural protein 1
chr3	133400056	133475222	BFSP2	0	+	8419	ENSG00000170819	NM_003571	beaded filament structural protein 2
chr1	156242184	156243317	BGLAP	0	+	632	ENSG00000242252	NM_199173	bone gamma-carboxyglutamate protein
chrX	153494980	153509546	BGN	0	+	633	ENSG00000182492	NM_001711	biglycan
chr7	98211439	98215457	BHLHA15	0	+	168620	ENSG00000180535	NM_177455	basic helix-loop-helix family member a15
chr17	1270444	1271815	BHLHA9	0	+	727857	ENSG00000205899	NM_001164405	basic helix-loop-helix family member a9
chrX	102720688	102753540	BHLHB9	0	+	80823	ENSG00000198908	NM_030639;NM_001142524;NM_001142527;NM_001142525;NM_001142526;NM_001142528;NM_001142529;NM_001142530	basic helix-loop-helix family member b9
chr8	64580365	64583627	BHLHE22	0	+	27319	ENSG00000180828	NM_152414	basic helix-loop-helix family member e22
chr20	63005927	63007035	BHLHE23	0	-	128408	ENSG00000125533	NM_080606	basic helix-loop-helix family member e23
chr3	4979437	4985323	BHLHE40	0	+	8553	ENSG00000134107	NM_003670	basic helix-loop-helix family member e40
chr12	26120030	26125037	BHLHE41	0	-	79365	ENSG00000123095	NM_030762	basic helix-loop-helix family member e41
chr5	79111809	79132288	BHMT	0	+	635	ENSG00000145692	NM_001713	betaine--homocysteine S-methyltransferase
chr5	79069767	79090069	BHMT2	0	+	23743	ENSG00000132840	NM_017614;NM_001178005	betaine--homocysteine S-methyltransferase 2
chr10	58512872	58831435	BICC1	0	+	80114	ENSG00000122870	NM_001080512	BicC family RNA binding protein 1
chr12	32106835	32383633	BICD1	0	+	636	ENSG00000151746	NM_001003398;NM_001354188;NM_001354186;NM_001714;NM_001354187	BICD cargo adaptor 1
chr9	92711363	92764833	BICD2	0	-	23299	ENSG00000185963	NM_001003800;NM_015250	BICD cargo adaptor 2
chr12	119989869	120094494	BICDL1	0	+	92558	ENSG00000135127	NM_001367886;NM_207311	BICD family like cargo adaptor 1
chr16	3027682	3036944	BICDL2	0	-	146439	ENSG00000162069	NM_001369667;NM_001103175	BICD family like cargo adaptor 2
chr19	47608196	47703277	BICRA	0	+	29998	ENSG00000063169	NM_015711	BRD4 interacting chromatin remodeling complex associated protein
chr6	42746958	42868560	BICRAL	0	+	23506	ENSG00000112624	NM_015349;NM_001318819	BRD4 interacting chromatin remodeling complex associated protein like
chr22	17734138	17774770	BID	0	-	637	ENSG00000015475	NM_197966;NM_001244569;NM_001196;NM_001244570;NM_001244572;NM_197967;NM_001244567	BH3 interacting domain death agonist
chr22	43110750	43129712	BIK	0	+	638	ENSG00000100290	NM_001197	BCL2 interacting killer
chr2	127048027	127107288	BIN1	0	-	274	ENSG00000136717	NM_001320632;NM_139344;NM_139348;NM_001320640;NM_001320634;NM_139351;NM_139346;NM_139347;NM_139349;NM_001320633;NM_139345;NM_004305;NM_001320642;NM_001320641;NM_139343;NM_139350	bridging integrator 1
chr12	51281038	51324668	BIN2	0	-	51411	ENSG00000110934	NM_001290008;NM_001364781;NM_001364779;NM_001364780;NM_016293;NM_001290009;NM_001290007	bridging integrator 2
chr8	22620418	22669148	BIN3	0	-	55909	ENSG00000147439	NM_018688;NM_001363046	bridging integrator 3
chr11	102347211	102378670	BIRC2	0	+	329	ENSG00000110330	NM_001256166;NM_001166;NM_001256163	baculoviral IAP repeat containing 2
chr11	102317450	102339403	BIRC3	0	+	330	ENSG00000023445	NM_001165;NM_182962	baculoviral IAP repeat containing 3
chr17	78214186	78225636	BIRC5	0	+	332	ENSG00000089685	NM_001012271;NM_001168;NM_001012270	baculoviral IAP repeat containing 5
chr2	32357028	32618899	BIRC6	0	+	57448	ENSG00000115760	NM_016252;NM_001378125	baculoviral IAP repeat containing 6
chr20	63235883	63240495	BIRC7	0	+	79444	ENSG00000101197	NM_022161;NM_139317	baculoviral IAP repeat containing 7
chr13	102799119	102841533	BIVM	0	+	54841	ENSG00000134897	NM_017693;NM_001159596	basic, immunoglobulin-like variable motif containing
chr13	102799110	102875994	BIVM-ERCC5	0	+	100533467	ENSG00000270181	NM_001204425	BIVM-ERCC5 readthrough
chr20	37492472	37527931	BLCAP	0	-	10904	ENSG00000166619	NM_001167821;NM_001167822;NM_001317074;NM_006698;NM_001317075;NM_001167823;NM_001167820	BLCAP apoptosis inducing factor
chr8	11486894	11564599	BLK	0	+	640	ENSG00000136573	NM_001715;NM_001330465	BLK proto-oncogene, Src family tyrosine kinase
chr15	90717346	90816166	BLM	0	+	641	ENSG00000197299	NM_001287246;NM_001287248;NM_000057;NM_001287247	BLM RecQ like helicase
chr17	30248203	30292056	BLMH	0	-	642	ENSG00000108578	NM_000386	bleomycin hydrolase
chr10	96189171	96271587	BLNK	0	-	29760	ENSG00000095585	NM_013314;NM_001258441;NM_001114094;NM_001258442;NM_001258440	B cell linker
chr12	55716037	55720087	BLOC1S1	0	+	2647	ENSG00000135441	NM_001487	biogenesis of lysosomal organelles complex 1 subunit 1
chr10	100273280	100286680	BLOC1S2	0	-	282991	ENSG00000196072	NM_001001342;NM_001282437;NM_001282439;NM_173809;NM_001282436;NM_001282438	biogenesis of lysosomal organelles complex 1 subunit 2
chr19	45178784	45216933	BLOC1S3	0	+	388552	ENSG00000189114	NM_212550	biogenesis of lysosomal organelles complex 1 subunit 3
chr4	6716174	6717664	BLOC1S4	0	+	55330	ENSG00000186222	NM_018366	biogenesis of lysosomal organelles complex 1 subunit 4
chr6	8013567	8064396	BLOC1S5	0	-	63915	ENSG00000188428	NM_001199322;NM_201280;NM_001199323	biogenesis of lysosomal organelles complex 1 subunit 5
chr15	45587214	45615945	BLOC1S6	0	+	26258	ENSG00000104164	NM_012388;NM_001311255;NM_001311256	biogenesis of lysosomal organelles complex 1 subunit 6
chr7	43758680	43807342	BLVRA	0	+	644	ENSG00000106605	NM_000712;NM_001253823	biliverdin reductase A
chr19	40447765	40465764	BLVRB	0	-	645	ENSG00000090013	NM_000713	biliverdin reductase B
chr1	169367970	169396540	BLZF1	0	+	8548	ENSG00000117475	NM_001320972;NM_001320973;NM_003666	basic leucine zipper nuclear factor 1
chr16	15434475	15625028	BMERB1	0	+	89927	ENSG00000166780	NM_033201;NM_001142469	bMERB domain containing 1
chr15	40087890	40108892	BMF	0	-	90427	ENSG00000104081	NM_001003940;NM_033503;NM_001003942;NM_001003943	Bcl2 modifying factor
chr10	22321099	22331484	BMI1	0	+	648	ENSG00000168283	NM_005180	BMI1 proto-oncogene, polycomb ring finger
chr8	22165140	22212326	BMP1	0	+	649	ENSG00000168487	NM_001199;NM_006129	bone morphogenetic protein 1
chr2	68860909	68871397	BMP10	0	-	27302	ENSG00000163217	NM_014482	bone morphogenetic protein 10
chr20	6767686	6780246	BMP2	0	+	650	ENSG00000125845	NM_001200	bone morphogenetic protein 2
chr4	78776342	78916365	BMP2K	0	+	55589	ENSG00000138756	NM_198892;NM_017593	BMP2 inducible kinase
chr4	81030708	81057627	BMP3	0	+	651	ENSG00000152785	NM_001201	bone morphogenetic protein 3
chr14	53949736	53958761	BMP4	0	-	652	ENSG00000125378	NM_001202;NM_001347912;NM_130850;NM_001347916;NM_001347914;NM_001347913;NM_001347917;NM_001347915;NM_130851	bone morphogenetic protein 4
chr6	55753653	55875590	BMP5	0	-	653	ENSG00000112175	NM_001329756;NM_001329754;NM_021073	bone morphogenetic protein 5
chr6	7726099	7881728	BMP6	0	+	654	ENSG00000153162	NM_001718	bone morphogenetic protein 6
chr20	57168753	57266641	BMP7	0	-	655	ENSG00000101144	NM_001719	bone morphogenetic protein 7
chr1	39491636	39529869	BMP8A	0	+	353500	ENSG00000183682	NM_181809	bone morphogenetic protein 8a
chr1	39757182	39788865	BMP8B	0	-	656	ENSG00000116985	NM_001720	bone morphogenetic protein 8b
chr7	33904308	34156427	BMPER	0	+	168667	ENSG00000164619	NM_133468;NM_001365308	BMP binding endothelial regulator
chr10	86756601	86932825	BMPR1A	0	+	657	ENSG00000107779	NM_004329	bone morphogenetic protein receptor type 1A
chr4	94757955	95158448	BMPR1B	0	+	658	ENSG00000138696	NM_001203;NM_001256792;NM_001256793;NM_001256794	bone morphogenetic protein receptor type 1B
chr2	202376327	202567751	BMPR2	0	+	659	ENSG00000204217	NM_001204	bone morphogenetic protein receptor type 2
chr10	42782795	42834937	BMS1	0	+	9790	ENSG00000165733	NM_014753	BMS1 ribosome biogenesis factor
chr7	112819147	112939875	BMT2	0	-	154743	ENSG00000164603	NM_152556	base methyltransferase of 25S rRNA 2 homolog
chrX	15464246	15556529	BMX	0	+	660	ENSG00000102010	NM_203281;NM_001320866;NM_001721	BMX non-receptor tyrosine kinase
chr15	83255884	83284664	BNC1	0	-	646	ENSG00000169594	NM_001301206;NM_001717	basonuclin 1
chr9	16409503	16870843	BNC2	0	-	54796	ENSG00000173068	NM_017637;NM_001317940;NM_001317939	basonuclin 2
chr5	173144442	173164387	BNIP1	0	+	662	ENSG00000113734	NM_013979;NM_001205;NM_013980;NM_013978	BCL2 interacting protein 1
chr10	131966455	131982013	BNIP3	0	-	664	ENSG00000176171	NM_004052	BCL2 interacting protein 3
chr8	26383054	26505636	BNIP3L	0	+	665	ENSG00000104765	NM_004331;NM_001330491	BCL2 interacting protein 3 like
chr6	36315761	36336888	BNIP5	0	-	389384	ENSG00000189325	NM_001010903	BCL2 interacting protein 5
chr1	151036321	151047720	BNIPL	0	+	149428	ENSG00000163141	NM_138278;NM_001159642	BCL2 interacting protein like
chr3	113211003	113287459	BOC	0	+	91653	ENSG00000144857	NM_001378075;NM_001387925;NM_033254;NM_001387927;NM_001387921;NM_001387928;NM_001301867;NM_001387922;NM_001387923;NM_001301861;NM_001387919;NM_001387920;NM_001378073;NM_001378074;NM_001387924;NM_001387926	BOC cell adhesion associated, oncogene regulated
chr5	173607145	173616659	BOD1	0	-	91272	ENSG00000145919	NM_138369;NM_001159651	biorientation of chromosomes in cell division 1
chr4	13568738	13627725	BOD1L1	0	-	259282	ENSG00000038219	NM_148894	biorientation of chromosomes in cell division 1 like 1
chr18	57147087	57150410	BOD1L2	0	+	284257	ENSG00000228075	NM_001257964	biorientation of chromosomes in cell division 1 like 2
chr2	241551424	241574131	BOK	0	+	666	ENSG00000176720	NM_032515	BCL2 family apoptosis regulator BOK
chr1	149887890	149900798	BOLA1	0	+	51027	ENSG00000178096	NM_001321026;NM_001321025;NM_016074	bolA family member 1
chr16	29443056	29454964	BOLA2	0	-	552900	ENSG00000183336	NM_001320579;NM_001031827	bolA family member 2
chr16	30192932	30194306	BOLA2B	0	-	552900;654483	ENSG00000169627	NM_001039182;NM_001320607	bolA family member 2B
chr16	29443230	29454651	BOLA2-SMG1P6	0	-	107282092	ENSG00000261740	NM_001320625;NM_001320624;NM_001320622;NM_001320623;NM_001320627;NM_001320628	BOLA2-SMG1P6 readthrough
chr2	74135400	74147912	BOLA3	0	-	388962	ENSG00000163170	NM_212552;NM_001035505	bolA family member 3
chr2	197726879	197786762	BOLL	0	-	66037	ENSG00000152430	NM_001284361;NM_033030;NM_001284362;NM_197970;NM_001284358	boule homolog, RNA binding protein
chr8	144262045	144291438	BOP1	0	-	23246	ENSG00000261236	NM_015201	BOP1 ribosomal biogenesis factor
chr13	72727749	72756198	BORA	0	+	79866	ENSG00000136122	NM_001286746;NM_024808;NM_001286747;NM_001366664	BORA aurora kinase A activator
chr12	12357078	12471233	BORCS5	0	+	118426	ENSG00000165714	NM_001300742;NM_058169;NM_001330356	BLOC-1 related complex subunit 5
chr17	8188345	8190180	BORCS6	0	-	54785	ENSG00000196544	NM_017622	BLOC-1 related complex subunit 6
chr19	19176903	19192591	BORCS8	0	-	729991	ENSG00000254901	NM_001145784;NM_001145783	BLOC-1 related complex subunit 8
chr7	134646811	134679816	BPGM	0	+	669	ENSG00000172331	NM_001724;NM_001293085;NM_199186	bisphosphoglycerate mutase
chr6	3118374	3153578	BPHL	0	+	670	ENSG00000137274	NM_001302777;NM_004332	biphenyl hydrolase like
chr20	38304150	38337505	BPI	0	+	671	ENSG00000101425	NM_001725	bactericidal permeability increasing protein
chr20	33235995	33243311	BPIFA1	0	+	51297	ENSG00000198183	NM_016583;NM_130852;NM_001243193	BPI fold containing family A member 1
chr20	33161768	33181412	BPIFA2	0	+	140683	ENSG00000131050	NM_001319164;NM_080574	BPI fold containing family A member 2
chr20	33217310	33227806	BPIFA3	0	+	128861	ENSG00000131059	NM_178466;NM_001042439	BPI fold containing family A member 3
chr20	33273480	33309871	BPIFB1	0	+	92747	ENSG00000125999	NM_033197	BPI fold containing family B member 1
chr20	33007704	33023703	BPIFB2	0	+	80341	ENSG00000078898	NM_025227	BPI fold containing family B member 2
chr20	33055424	33073628	BPIFB3	0	+	359710	ENSG00000186190	NM_001376932;NM_182658	BPI fold containing family B member 3
chr20	33079643	33111751	BPIFB4	0	+	149954	ENSG00000186191	NM_182519	BPI fold containing family B member 4
chr20	33031648	33044047	BPIFB6	0	+	128859	ENSG00000167104	NM_174897	BPI fold containing family B member 6
chr22	32413847	32464484	BPIFC	0	-	254240	ENSG00000184459	NM_174932	BPI fold containing family C
chr1	220057482	220090462	BPNT1	0	-	10380	ENSG00000162813	NM_006085;NM_001286149;NM_001286151;NM_001286150	3'(2'), 5'-bisphosphate nucleotidase 1
chr8	56957931	56993867	BPNT2	0	-	54928	ENSG00000104331	NM_017813	3'(2'), 5'-bisphosphate nucleotidase 2
chr17	67825503	67984378	BPTF	0	+	2186	ENSG00000171634	NM_182641;NM_004459	bromodomain PHD finger transcription factor
chr7	140719327	140924929	BRAF	0	-	673	ENSG00000157764	NM_001378470;NM_001378475;NM_001378471;NM_001378468;NM_001354609;NM_001378467;NM_001378472;NM_001374258;NM_001378474;NM_001378469;NM_004333;NM_001378473;NM_001374244	B-Raf proto-oncogene, serine/threonine kinase
chr12	111642146	111685956	BRAP	0	-	8315	ENSG00000089234	NM_006768	BRCA1 associated protein
chr7	2537810	2555694	BRAT1	0	-	221927	ENSG00000106009	NM_001350627;NM_152743;NM_001350626	BRCA1 associated ATM activator 1
chr17	43044295	43170245	BRCA1	0	-	672	ENSG00000012048	NM_007294;NM_007300;NM_007299;NM_007297;NM_007298	BRCA1 DNA repair associated
chr13	32315086	32400268	BRCA2	0	+	675	ENSG00000139618	NM_000059	BRCA2 DNA repair associated
chrX	155071420	155123077	BRCC3	0	+	79184	ENSG00000185515	NM_001242640;NM_001018055;NM_024332	BRCA1/BRCA2-containing complex subunit 3
chr22	49773283	49827512	BRD1	0	-	23774	ENSG00000100425	NM_001349940;NM_001304809;NM_001304808;NM_001349941;NM_001349942	bromodomain containing 1
chr6	32968594	32981505	BRD2	0	+	6046	ENSG00000204256	NM_005104;NM_001291986;NM_001113182;NM_001199455;NM_001199456	bromodomain containing 2
chr9	134030305	134068535	BRD3	0	-	8019	ENSG00000169925	NM_007371	bromodomain containing 3
chr9	134025481	134034666	BRD3OS	0	+	266655	ENSG00000235106	NM_001355256	BRD3 opposite strand
chr19	15235519	15332545	BRD4	0	-	23476	ENSG00000141867	NM_058243;NM_001379291;NM_001379292;NM_014299;NM_001330384	bromodomain containing 4
chr16	50313487	50368988	BRD7	0	-	29117	ENSG00000166164	NM_013263;NM_001173984	bromodomain containing 7
chr5	138139770	138178953	BRD8	0	-	10902	ENSG00000112983	NM_139199;NM_001300966;NM_006696;NM_001300962;NM_001300961;NM_001164326	bromodomain containing 8
chr5	850291	892801	BRD9	0	-	65980	ENSG00000028310	NM_001317951;NM_001009877;NM_001375879;NM_023924;NM_001375877;NM_001375861;NM_001375862;NM_001375878;NM_001375863	bromodomain containing 9
chr1	91949343	92014426	BRDT	0	+	676	ENSG00000137948	NM_001242805;NM_001242810;NM_001242808;NM_001242807;NM_001242806;NM_207189;NM_001726	bromodomain testis associated
chr14	105209286	105315589	BRF1	0	-	2972	ENSG00000185024	NM_145685;NM_001242788;NM_001519;NM_001242789;NM_001242787;NM_001242786;NM_001242790	BRF1 RNA polymerase III transcription initiation factor subunit
chr8	37843268	37849861	BRF2	0	-	55290	ENSG00000104221	NM_018310	BRF2 RNA polymerase III transcription initiation factor subunit
chr7	98252379	98310441	BRI3	0	+	25798	ENSG00000164713	NM_001159491;NM_015379	brain protein I3
chr12	124993645	125031231	BRI3BP	0	+	140707	ENSG00000184992	NM_080626	BRI3 binding protein
chr16	2209253	2210905	BRICD5	0	-	283870	ENSG00000182685	NM_182563	BRICHOS domain containing 5
chr9	119153458	119369435	BRINP1	0	-	1620	ENSG00000078725	NM_014618	BMP/retinoic acid inducible neural specific 1
chr1	177170958	177282422	BRINP2	0	+	57795	ENSG00000198797	NM_021165	BMP/retinoic acid inducible neural specific 2
chr1	190097658	190478404	BRINP3	0	-	339479	ENSG00000162670	NM_199051;NM_001317188	BMP/retinoic acid inducible neural specific 3
chr17	61679139	61863559	BRIP1	0	-	83990	ENSG00000136492	NM_032043	BRCA1 interacting protein C-terminal helicase 1
chr5	34915677	34925996	BRIX1	0	+	55299	ENSG00000113460	NM_018321	biogenesis of ribosomes BRX1
chr3	10115675	10127190	BRK1	0	+	55845	ENSG00000254999	NM_018462	BRICK1 subunit of SCAR/WAVE actin nucleating complex
chr19	13882348	13906452	BRME1	0	-	79173	ENSG00000132016	NM_001345843;NM_001345846;NM_001345844;NM_024323;NM_001345847;NM_001345848	break repair meiotic recombinase recruitment factor 1
chr11	66337333	66345125	BRMS1	0	-	25855	ENSG00000174744	NM_001024957;NM_015399	BRMS1 transcriptional repressor and anoikis regulator
chr14	35826338	35932325	BRMS1L	0	+	84312	ENSG00000100916	NM_032352	BRMS1 like transcriptional repressor
chr1	222712553	222735196	BROX	0	+	148362	ENSG00000162819	NM_001288579;NM_144695;NM_001375661;NM_001375758;NM_001288581;NM_001288580	BRO1 domain and CAAX motif containing
chr3	9731729	9748019	BRPF1	0	+	7862	ENSG00000156983	NM_001319049;NM_001003694;NM_001319050;NM_004634	bromodomain and PHD finger containing 1
chr6	36196744	36232790	BRPF3	0	+	27154	ENSG00000096070	NM_015695	bromodomain and PHD finger containing 3
chrX	136487947	136493780	BRS3	0	+	680	ENSG00000102239	NM_001727	bombesin receptor subtype 3
chr19	55282072	55312562	BRSK1	0	+	84446	ENSG00000160469	NM_032430	BR serine/threonine kinase 1
chr11	1389899	1462689	BRSK2	0	+	9024	ENSG00000174672	NM_003957;NM_001256627;NM_001256629;NM_001282218;NM_001256630	BR serine/threonine kinase 2
chr21	39184176	39321559	BRWD1	0	-	54014	ENSG00000185658	NM_018963;NM_033656;NM_001007246	bromodomain and WD repeat domain containing 1
chrX	80669503	80809877	BRWD3	0	-	254065	ENSG00000165288	NM_153252	bromodomain and WD repeat domain containing 3
chr11	62689289	62709845	BSCL2	0	-	26580	ENSG00000168000	NM_001122955;NM_001386027;NM_001386028;NM_001130702;NM_032667	BSCL2 lipid droplet biogenesis associated, seipin
chr1	32364633	32394731	BSDC1	0	-	55108	ENSG00000160058	NM_018045;NM_001300958;NM_001143890;NM_001143889;NM_001143888	BSD domain containing 1
chr19	571277	583494	BSG	0	+	682	ENSG00000172270	NM_198590;NM_198591;NM_001728;NM_198589;NM_001322243	basigin (Ok blood group)
chr3	49554477	49671549	BSN	0	+	8927	ENSG00000164061	NM_003458	bassoon presynaptic cytomatrix protein
chr1	54998933	55017172	BSND	0	+	7809	ENSG00000162399	NM_057176	barttin CLCNK type accessory subunit beta
chr19	47968046	47992170	BSPH1	0	-	100131137	ENSG00000188334	NM_001128326	binder of sperm protein homolog 1
chr9	113349541	113371233	BSPRY	0	+	54836	ENSG00000119411	NM_001317943;NM_017688;NM_001317944	B-box and SPRY domain containing
chr4	15703065	15738313	BST1	0	+	683	ENSG00000109743	NM_004334	bone marrow stromal cell antigen 1
chr19	17402939	17405630	BST2	0	-	684	ENSG00000130303	NM_004335	bone marrow stromal cell antigen 2
chr11	122977570	122981834	BSX	0	-	390259	ENSG00000188909	NM_001098169	brain specific homeobox
chr10	91923770	92030325	BTAF1	0	+	9044	ENSG00000095564	NM_003972	B-TFIID TATA-box binding protein associated factor 1
chr15	83016423	83067252	BTBD1	0	-	53339	ENSG00000064726	NM_025238;NM_001011885	BTB domain containing 1
chr11	13388008	13463297	BTBD10	0	-	84280	ENSG00000148925	NM_032320;NM_001297742;NM_001297741	BTB domain containing 10
chr12	107318421	107659642	BTBD11	0	+	121551	ENSG00000151136	NM_001018072;NM_001347943;NM_001347944;NM_001017523	BTB domain containing 11
chr10	122271296	122338159	BTBD16	0	+	118663	ENSG00000138152	NM_001318189;NM_144587	BTB domain containing 16
chr17	74356416	74361868	BTBD17	0	-	388419	ENSG00000204347	NM_001080466	BTB domain containing 17
chr11	57743514	57751781	BTBD18	0	-	643376	ENSG00000233436	NM_001145101	BTB domain containing 18
chr1	44808482	44815585	BTBD19	0	+	149478	ENSG00000222009	NM_001136537	BTB domain containing 19
chr19	1985438	2034881	BTBD2	0	-	55643	ENSG00000133243	NM_017797	BTB domain containing 2
chr20	11890723	11926609	BTBD3	0	+	22903	ENSG00000132640	NM_001282552;NM_181443;NM_014962;NM_001282550;NM_001282551;NM_001282554	BTB domain containing 3
chr14	105248533	105251093	BTBD6	0	+	90135	ENSG00000184887	NM_001387567;NM_033271	BTB domain containing 6
chr14	93237550	93333092	BTBD7	0	-	55727	ENSG00000011114	NM_001002860;NM_001289133;NM_018167	BTB domain containing 7
chr1	92080305	92184725	BTBD8	0	+	284697	ENSG00000189195	NM_001376131;NM_015237	BTB domain containing 8
chr6	38168451	38640148	BTBD9	0	-	114781	ENSG00000183826	NM_152733;NM_001099272;NM_052893;NM_001172418	BTB domain containing 9
chr4	74744759	74794523	BTC	0	-	685	ENSG00000174808	NM_001316963;NM_001729	betacellulin
chr3	15601341	15722311	BTD	0	+	686	ENSG00000169814	NM_001281723;NM_001323582;NM_001281726;NM_001370658;NM_001370752;NM_001370753;NM_001281724;NM_001281725	biotinidase
chr5	73498408	73505635	BTF3	0	+	689	ENSG00000145741	NM_001207;NM_001037637	basic transcription factor 3
chr1	52056199	52090716	BTF3L4	0	+	91408	ENSG00000134717	NM_152265;NM_001243767;NM_001136497	basic transcription factor 3 like 4
chr12	92140278	92145846	BTG1	0	-	694	ENSG00000133639	NM_001731	BTG anti-proliferation factor 1
chr1	203305491	203309602	BTG2	0	+	7832	ENSG00000159388	NM_006763	BTG anti-proliferation factor 2
chr21	17593653	17612945	BTG3	0	-	10950	ENSG00000154640	NM_001130914;NM_006806	BTG anti-proliferation factor 3
chr11	111467526	111512354	BTG4	0	-	54766	ENSG00000137707	NM_017589;NM_001367974;NM_001367975;NM_001367976	BTG anti-proliferation factor 4
chrX	101349447	101390796	BTK	0	-	695	ENSG00000010671	NM_001287345;NM_001287344;NM_000061	Bruton tyrosine kinase
chr3	112463966	112499472	BTLA	0	-	151888	ENSG00000186265	NM_181780;NM_001085357	B and T lymphocyte associated
chr6	26500303	26510425	BTN1A1	0	+	696	ENSG00000124557	NM_001732	butyrophilin subfamily 1 member A1
chr6	26457904	26476621	BTN2A1	0	+	11120	ENSG00000112763	NM_007049;NM_078476;NM_001197234;NM_001197233	butyrophilin subfamily 2 member A1
chr6	26383096	26394874	BTN2A2	0	+	10385	ENSG00000124508	NM_001197238;NM_181531;NM_001197237;NM_006995;NM_001197239;NM_001197240	butyrophilin subfamily 2 member A2
chr6	26402237	26415208	BTN3A1	0	+	11119	ENSG00000026950	NM_194441;NM_001145009;NM_007048;NM_001145008	butyrophilin subfamily 3 member A1
chr6	26440472	26453415	BTN3A3	0	+	10384	ENSG00000111801	NM_197974;NM_006994;NM_001242803	butyrophilin subfamily 3 member A3
chr6	32393963	32407128	BTNL2	0	-	56244	ENSG00000204290	NM_001304561	butyrophilin like 2
chr5	180988846	181006727	BTNL3	0	+	10917	ENSG00000168903	NM_197975	butyrophilin like 3
chr5	180899077	180950906	BTNL8	0	+	79908	ENSG00000113303	NM_024850;NM_001040462;NM_001159709;NM_001159708;NM_001159707;NM_001159710	butyrophilin like 8
chr5	181040225	181061521	BTNL9	0	+	153579	ENSG00000165810	NM_001308245;NM_152547	butyrophilin like 9
chr10	101354033	101557321	BTRC	0	+	8945	ENSG00000166167	NM_033637;NM_003939;NM_001256856	beta-transducin repeat containing E3 ubiquitin protein ligase
chr2	110637528	110678063	BUB1	0	-	699	ENSG00000169679	NM_004336;NM_001278616;NM_001278617	BUB1 mitotic checkpoint serine/threonine kinase
chr15	40161023	40221123	BUB1B	0	+	701	ENSG00000156970	NM_001211	BUB1 mitotic checkpoint serine/threonine kinase B
chr10	123154402	123170467	BUB3	0	+	9184	ENSG00000154473	NM_004725;NM_001007793	BUB3 mitotic checkpoint protein
chr11	116748170	116772987	BUD13	0	-	84811	ENSG00000137656	NM_001159736;NM_032725	BUD13 homolog
chr7	73683025	73705161	BUD23	0	+	114049	ENSG00000071462	NM_017528;NM_001202560	BUD23 rRNA methyltransferase and ribosome maturation factor
chr7	99408641	99419616	BUD31	0	+	8896	ENSG00000106245	NM_003910;NM_001370407;NM_001370410	BUD31 homolog
chr6	105096822	105137157	BVES	0	-	11149	ENSG00000112276	NM_001199563;NM_007073;NM_147147	blood vessel epicardial substance
chr6	41921499	41933046	BYSL	0	+	705	ENSG00000112578	NM_004053	bystin like
chr2	200810594	200827338	BZW1	0	+	9689	ENSG00000082153	NM_001321690;NM_001207067;NM_001321691;NM_014670;NM_001321694;NM_001321693;NM_001321688;NM_001207069;NM_001207068	basic leucine zipper and W2 domains 1
chr7	16646131	16706523	BZW2	0	+	28969	ENSG00000136261	NM_001159767;NM_014038;NM_001362717;NM_001362718;NM_001362719	basic leucine zipper and W2 domains 2
chr10	71711701	71737824	C10orf105	0	-	414152	ENSG00000214688	NM_001164375;NM_001168390	chromosome 10 open reading frame 105
chr10	130020025	130110830	C10orf143	0	-	387723	ENSG00000237489	NM_001355042	chromosome 10 open reading frame 143
chr10	49679651	49710261	C10orf53	0	+	282966	ENSG00000178645	NM_001042427;NM_182554	chromosome 10 open reading frame 53
chr10	23202696	23344845	C10orf67	0	-	256815	ENSG00000179133	NM_001365862;NM_001371909;NM_001351306;NM_153714	chromosome 10 open reading frame 67
chr10	49299170	49327492	C10orf71	0	+	118461	ENSG00000177354	NM_001135196	chromosome 10 open reading frame 71
chr10	116663696	116670264	C10orf82	0	-	143379	ENSG00000165863	NM_144661;NM_001350930;NM_001330142;NM_001350931	chromosome 10 open reading frame 82
chr10	122930901	122954311	C10orf88	0	-	80007	ENSG00000119965	NM_024942	chromosome 10 open reading frame 88
chr10	126424997	126798708	C10orf90	0	-	118611	ENSG00000154493	NM_001350922;NM_001350921;NM_001004298	chromosome 10 open reading frame 90
chr10	102449837	102451543	C10orf95	0	-	79946	ENSG00000120055	NM_001363580	chromosome 10 open reading frame 95
chr10	84173801	84185294	C10orf99	0	+	387695	ENSG00000188373	NM_207373	chromosome 10 open reading frame 99
chr11	111878935	111885975	C11orf1	0	+	64776	ENSG00000137720	NM_022761;NM_001330371	chromosome 11 open reading frame 1
chr11	8920076	8933006	C11orf16	0	-	56673	ENSG00000176029	NM_020643	chromosome 11 open reading frame 16
chr11	2295628	2303049	C11orf21	0	-	29125	ENSG00000110665	NM_001329958;NM_001142946	chromosome 11 open reading frame 21
chr11	68261338	68272001	C11orf24	0	-	53838	ENSG00000171067	NM_022338;NM_001300913	chromosome 11 open reading frame 24
chr11	6205557	6211135	C11orf42	0	+	160298	ENSG00000180878	NM_173525	chromosome 11 open reading frame 42
chr11	46936689	47164385	C11orf49	0	+	79096	ENSG00000149179	NM_001278222;NM_024113;NM_001003678;NM_001003676;NM_001003677	chromosome 11 open reading frame 49
chr11	111918032	111926871	C11orf52	0	+	91894	ENSG00000149300	NM_080659	chromosome 11 open reading frame 52
chr11	111245725	111286401	C11orf53	0	+	341032	ENSG00000150750	NM_198498	chromosome 11 open reading frame 53
chr11	93741591	93764749	C11orf54	0	+	28970	ENSG00000182919	NM_014039;NM_001351991;NM_001286067;NM_001351986;NM_001351989;NM_001351985;NM_001351987;NM_001351988;NM_001286069;NM_001286068;NM_001369406;NM_001286071;NM_001351992;NM_001351990;NM_001286070;NM_001351993	chromosome 11 open reading frame 54
chr11	16613132	16758340	C11orf58	0	+	10944	ENSG00000110696	NM_014267	chromosome 11 open reading frame 58
chr11	108308519	108467531	C11orf65	0	-	160140	ENSG00000166323	NM_001330368;NM_001351110;NM_152587	chromosome 11 open reading frame 65
chr11	65916810	65919062	C11orf68	0	-	83638	ENSG00000175573	NM_001135635;NM_031450	chromosome 11 open reading frame 68
chr11	114391443	114400511	C11orf71	0	-	54494	ENSG00000180425	NM_019021;NM_001271562	chromosome 11 open reading frame 71
chr11	66744451	66843516	C11orf80	0	+	79703	ENSG00000173715	NM_024650;NM_001302084	chromosome 11 open reading frame 80
chr11	66975277	66977009	C11orf86	0	+	254439	ENSG00000173237	NM_001136485;NM_001353554	chromosome 11 open reading frame 86
chr11	109422190	109429167	C11orf87	0	+	399947	ENSG00000185742	NM_207645	chromosome 11 open reading frame 87
chr11	33698261	33700801	C11orf91	0	-	100131378	ENSG00000205177	NM_001166692	chromosome 11 open reading frame 91
chr11	45906513	45907272	C11orf94	0	-	143678	ENSG00000234776	NM_001080446	chromosome 11 open reading frame 94
chr11	63759892	63768775	C11orf95	0	-	65998	ENSG00000188070	NM_001144936	chromosome 11 open reading frame 95
chr11	43925342	43943878	C11orf96	0	+	387763	ENSG00000187479	NM_001145033	chromosome 11 open reading frame 96
chr11	94512461	94532123	C11orf97	0	+	643037	ENSG00000257057	NM_001190462	chromosome 11 open reading frame 97
chr11	62662817	62665210	C11orf98	0	-	102288414	ENSG00000278615	NM_001286086	chromosome 11 open reading frame 98
chr12	88033846	88050160	C12orf29	0	+	91298	ENSG00000133641	NM_001009894	chromosome 12 open reading frame 29
chr12	4487735	4538508	C12orf4	0	-	57102	ENSG00000047621	NM_001352962;NM_001346157;NM_001346156;NM_001346155;NM_001304811;NM_001346153;NM_020374	chromosome 12 open reading frame 4
chr12	39626167	39908300	C12orf40	0	+	283461	ENSG00000180116	NM_001319247;NM_001031748	chromosome 12 open reading frame 40
chr12	103237591	103495978	C12orf42	0	-	374470	ENSG00000179088	NM_198521;NM_001278420;NM_001278419;NM_001386868;NM_001386871;NM_001386872;NM_001386869;NM_001099336	chromosome 12 open reading frame 42
chr12	121000486	121016502	C12orf43	0	-	64897	ENSG00000157895	NM_022895;NM_001286192;NM_001286198;NM_001286191;NM_001286196;NM_001286195;NM_001286197	chromosome 12 open reading frame 43
chr12	104986316	105074197	C12orf45	0	+	121053	ENSG00000151131	NM_152318	chromosome 12 open reading frame 45
chr12	87980035	88034037	C12orf50	0	-	160419	ENSG00000165805	NM_152589;NM_001363616	chromosome 12 open reading frame 50
chr12	48482498	48496524	C12orf54	0	+	121273	ENSG00000177627	NM_152319	chromosome 12 open reading frame 54
chr12	64264762	64390758	C12orf56	0	-	115749	ENSG00000185306	NM_001099676;NM_001170633	chromosome 12 open reading frame 56
chr12	6942978	6946003	C12orf57	0	+	113246	ENSG00000111678	NM_001301836;NM_001301837;NM_001301834;NM_138425;NM_001301838	chromosome 12 open reading frame 57
chr12	14803666	14906586	C12orf60	0	+	144608	ENSG00000182993	NM_175874	chromosome 12 open reading frame 60
chr12	123233385	123258079	C12orf65	0	+	91574	ENSG00000130921	NM_152269;NM_001194995;NM_001143905	chromosome 12 open reading frame 65
chr12	64186316	64222296	C12orf66	0	-	144577	ENSG00000174206	NM_001300940;NM_152440;NM_001300941	chromosome 12 open reading frame 66
chr12	27081057	27082578	C12orf71	0	-	728858	ENSG00000214700	NM_001384983;NM_001080406	chromosome 12 open reading frame 71
chr12	103940763	103965708	C12orf73	0	-	728568	ENSG00000204954	NM_001135570	chromosome 12 open reading frame 73
chr12	105235290	105396097	C12orf75	0	+	387882	ENSG00000235162	NM_001145199	chromosome 12 open reading frame 75
chr12	110027028	110073634	C12orf76	0	-	400073	ENSG00000174456	NM_207435	chromosome 12 open reading frame 76
chr13	51082119	51200252	C13orf42	0	-	647166	ENSG00000226792	NM_001351589	chromosome 13 open reading frame 42
chr13	113953705	113974076	C13orf46	0	-	100507747	ENSG00000283199	NM_001365455	chromosome 13 open reading frame 46
chr14	23095505	23100456	C14orf119	0	+	55017	ENSG00000179933	NM_017924	chromosome 14 open reading frame 119
chr14	96039362	96093971	C14orf132	0	+	56967	ENSG00000227051	NM_001252507;NM_001282463;NM_001282464;NM_001289139	chromosome 14 open reading frame 132
chr14	104579764	104590515	C14orf180	0	+	400258	ENSG00000184601	NM_001008404;NM_001286399;NM_001286400	chromosome 14 open reading frame 180
chr14	60396469	60515543	C14orf39	0	-	317761	ENSG00000179008	NM_174978	chromosome 14 open reading frame 39
chr14	22985894	23010166	C14orf93	0	-	60686	ENSG00000100802	NM_001130708;NM_021944;NM_001282970;NM_001130706;NM_001282968;NM_001282969	chromosome 14 open reading frame 93
chr15	75195643	75212169	C15orf39	0	+	56905	ENSG00000167173	NM_015492	chromosome 15 open reading frame 39
chr15	82988441	83011641	C15orf40	0	-	123207	ENSG00000169609	NM_001160116;NM_001160115;NM_144597;NM_001160113;NM_001160114	chromosome 15 open reading frame 40
chr15	45430579	45448761	C15orf48	0	+	84419	ENSG00000166920	NM_197955;NM_032413	chromosome 15 open reading frame 48
chr15	67521131	67530146	C15orf61	0	+	145853	ENSG00000189227	NM_001143936	chromosome 15 open reading frame 61
chr15	40769980	40772449	C15orf62	0	+	643338	ENSG00000188277	NM_001130448	chromosome 15 open reading frame 62
chr15	55408495	55418798	C15orf65	0	+	145788	ENSG00000261652	NM_001198784	chromosome 15 open reading frame 65
chr16	81053497	81077267	C16orf46	0	-	123775	ENSG00000166455	NM_001100873;NM_152337	chromosome 16 open reading frame 46
chr16	29742463	29745990	C16orf54	0	-	283897	ENSG00000185905	NM_175900	chromosome 16 open reading frame 54
chr16	67109941	67148544	C16orf70	0	+	80262	ENSG00000125149	NM_025187;NM_001320541;NM_001320543;NM_001320542;NM_001320540	chromosome 16 open reading frame 70
chr16	4734344	4749396	C16orf71	0	+	146562	ENSG00000166246	NM_139170	chromosome 16 open reading frame 71
chr16	9091644	9121635	C16orf72	0	+	29035	ENSG00000182831	NM_014117	chromosome 16 open reading frame 72
chr16	85690084	85751129	C16orf74	0	-	404550	ENSG00000154102	NM_206967	chromosome 16 open reading frame 74
chr16	49373804	49399431	C16orf78	0	+	123970	ENSG00000166152	NM_144602	chromosome 16 open reading frame 78
chr16	27066927	27069166	C16orf82	0	+	162083	ENSG00000234186	NM_001145545	chromosome 16 open reading frame 82
chr16	67666814	67668757	C16orf86	0	+	388284	ENSG00000159761	NM_001012984	chromosome 16 open reading frame 86
chr16	46796603	46831180	C16orf87	0	-	388272	ENSG00000155330	NM_001348660;NM_001348661;NM_001001436	chromosome 16 open reading frame 87
chr16	5044122	5066110	C16orf89	0	-	146556	ENSG00000153446	NM_001098514;NM_152459	chromosome 16 open reading frame 89
chr16	3493484	3495489	C16orf90	0	-	646174	ENSG00000215131	NM_001353385;NM_001080524	chromosome 16 open reading frame 90
chr16	1419752	1420756	C16orf91	0	-	283951	ENSG00000174109	NM_001272051	chromosome 16 open reading frame 91
chr16	30023198	30027736	C16orf92	0	+	146378	ENSG00000167194	NM_001109659;NM_001109660;NM_001353379	chromosome 16 open reading frame 92
chr16	87083562	87317420	C16orf95	0	-	100506581	ENSG00000260456	NM_001195125;NM_001195124;NM_001256917	chromosome 16 open reading frame 95
chr16	4556340	4600758	C16orf96	0	+	342346	ENSG00000205832	NM_001387219;NM_001145011	chromosome 16 open reading frame 96
chr17	6651762	6693202	C17orf100	0	+	388327	ENSG00000256806	NM_001105520	chromosome 17 open reading frame 100
chr17	4899418	4902934	C17orf107	0	+	100130311	ENSG00000205710	NM_001145536	chromosome 17 open reading frame 107
chr17	42038232	42050601	C17orf113	0	-	110806298	ENSG00000267221	NM_001358661	chromosome 17 open reading frame 113
chr17	7014495	7017525	C17orf49	0	+	124944	ENSG00000258315	NM_001142798;NM_001142799;NM_174893	chromosome 17 open reading frame 49
chr17	35760887	35765079	C17orf50	0	+	146853	ENSG00000270806	NM_145272	chromosome 17 open reading frame 50
chr17	67991099	67996469	C17orf58	0	-	284018	ENSG00000186665	NM_001382359;NM_181656;NM_181655	chromosome 17 open reading frame 58
chr17	60392429	60431426	C17orf64	0	+	124773	ENSG00000141371	NM_181707	chromosome 17 open reading frame 64
chr17	56791913	56838773	C17orf67	0	-	339210	ENSG00000214226	NM_001085430	chromosome 17 open reading frame 67
chr17	32324565	32350023	C17orf75	0	-	64149	ENSG00000108666	NM_022344	chromosome 17 open reading frame 75
chr17	37375985	37392708	C17orf78	0	+	284099	ENSG00000278505	NM_001321399;NM_173625	chromosome 17 open reading frame 78
chr17	73232233	73248959	C17orf80	0	+	55028	ENSG00000141219	NM_001288771;NM_001386979;NM_001288770;NM_001351265;NM_001100621;NM_001386978;NM_001100622;NM_001351264;NM_017941	chromosome 17 open reading frame 80
chr17	410325	431062	C17orf97	0	+	400566	ENSG00000187624	NM_001013672	chromosome 17 open reading frame 97
chr17	38835086	38841438	C17orf98	0	-	388381	ENSG00000275489	NM_001080465	chromosome 17 open reading frame 98
chr17	78146353	78166177	C17orf99	0	+	100141515	ENSG00000187997	NM_001163075	chromosome 17 open reading frame 99
chr18	35972625	35979286	C18orf21	0	+	83608	ENSG00000141428	NM_031446;NM_001201475;NM_001201474;NM_001201476	chromosome 18 open reading frame 21
chr18	46173553	46266992	C18orf25	0	+	147339	ENSG00000152242	NM_145055;NM_001008239	chromosome 18 open reading frame 25
chr18	49477243	49487252	C18orf32	0	-	497661	ENSG00000177576	NM_001199346;NM_001035005	chromosome 18 open reading frame 32
chr18	54357906	54385218	C18orf54	0	+	162681	ENSG00000166845	NM_001288982;NM_173529;NM_001370309;NM_001288980;NM_001288981	chromosome 18 open reading frame 54
chr18	74315839	74359189	C18orf63	0	+	644041	ENSG00000206043	NM_001174123	chromosome 18 open reading frame 63
chr19	29698937	29715789	C19orf12	0	-	83636	ENSG00000131943	NM_001256047;NM_031448;NM_001031726;NM_001282930;NM_001282931;NM_001256046;NM_001282929	chromosome 19 open reading frame 12
chr19	57958437	57974534	C19orf18	0	-	147685	ENSG00000177025	NM_152474	chromosome 19 open reading frame 18
chr19	1461143	1479219	C19orf25	0	-	148223	ENSG00000119559	NM_152482	chromosome 19 open reading frame 25
chr19	38304164	38305006	C19orf33	0	+	64073	ENSG00000167644	NM_001317801;NM_033520	chromosome 19 open reading frame 33
chr19	10836575	10869790	C19orf38	0	+	255809	ENSG00000214212	NM_001136482	chromosome 19 open reading frame 38
chr19	16496394	16521352	C19orf44	0	+	84167	ENSG00000105072	NM_032207;NM_001288834	chromosome 19 open reading frame 44
chr19	40319536	40348527	C19orf47	0	-	126526	ENSG00000160392	NM_001256440;NM_001256441	chromosome 19 open reading frame 47
chr19	13774456	13778773	C19orf53	0	+	28974	ENSG00000104979	NM_014047	chromosome 19 open reading frame 53
chr19	40740856	40751553	C19orf54	0	-	284325	ENSG00000188493	NM_001353809;NM_198476;NM_001353805;NM_001353806	chromosome 19 open reading frame 54
chr19	14081624	14085875	C19orf67	0	-	646457	ENSG00000188032	NM_001277378	chromosome 19 open reading frame 67
chr19	3539171	3544030	C19orf71	0	+	100128569	ENSG00000183397	NM_001135580	chromosome 19 open reading frame 71
chr19	49118402	49119143	C19orf73	0	-	55150	ENSG00000221916	NM_018111	chromosome 19 open reading frame 73
chr19	50649445	50659310	C19orf81	0	+	342918	ENSG00000235034	NM_001195076	chromosome 19 open reading frame 81
chr19	51388289	51390591	C19orf84	0	-	147646	ENSG00000262874	NM_001193623	chromosome 19 open reading frame 84
chr19	55463001	55464751	C19orf85	0	-	111064650	ENSG00000283567	NM_001386794	chromosome 19 open reading frame 85
chr2	68041130	68110948	C1D	0	-	10438	ENSG00000197223	NM_173177;NM_006333;NM_001190263;NM_001190265	C1D nuclear receptor corepressor
chr7	7156934	7248616	C1GALT1	0	+	56913	ENSG00000106392	NM_020156	core 1 synthase, glycoprotein-N-acetylgalactosamine 3-beta-galactosyltransferase 1
chrX	120625674	120630054	C1GALT1C1	0	-	29071	ENSG00000171155	NM_001011551;NM_152692	C1GALT1 specific chaperone 1
chr2	43675151	43676429	C1GALT1C1L	0	-	728819	ENSG00000223658	NM_001101330	C1GALT1 specific chaperone 1 like
chr1	244352635	244389663	C1orf100	0	+	200159	ENSG00000173728	NM_001276348;NM_001012970;NM_001276349	chromosome 1 open reading frame 100
chr1	172420685	172468831	C1orf105	0	+	92346	ENSG00000180999	NM_139240;NM_001300760	chromosome 1 open reading frame 105
chr1	37681570	37692249	C1orf109	0	-	54955	ENSG00000116922	NM_001350768;NM_001350766;NM_001350767;NM_001350763;NM_001350765;NM_001350762;NM_017850;NM_001350764;NM_001350771;NM_001303030;NM_001350756;NM_001303031;NM_001350755;NM_001350759;NM_001350757;NM_001350758;NM_001350770;NM_001350760;NM_001350769;NM_001350761	chromosome 1 open reading frame 109
chr1	169662007	169854080	C1orf112	0	+	55732	ENSG00000000460	NM_001320051;NM_001320050;NM_001366770;NM_001366769;NM_001366768;NM_001320048;NM_001320047;NM_001366771;NM_001363739;NM_001366772;NM_001366773	chromosome 1 open reading frame 112
chr1	220690363	220699153	C1orf115	0	+	79762	ENSG00000162817	NM_024709	chromosome 1 open reading frame 115
chr1	207018522	207032756	C1orf116	0	-	79098	ENSG00000182795	NM_023938;NM_001083924	chromosome 1 open reading frame 116
chr1	37806979	37809454	C1orf122	0	+	127687	ENSG00000197982	NM_001142726;NM_198446	chromosome 1 open reading frame 122
chr1	10946471	10982037	C1orf127	0	-	148345	ENSG00000175262	NM_001366227;NM_001170754	chromosome 1 open reading frame 127
chr1	231223763	231241187	C1orf131	0	-	128061	ENSG00000143633	NM_001300830;NM_152379	chromosome 1 open reading frame 131
chr1	67092165	67231853	C1orf141	0	-	400757	ENSG00000203963	NM_001276352;NM_001276351	chromosome 1 open reading frame 141
chr1	92217915	92245813	C1orf146	0	+	388649	ENSG00000203910	NM_001012425	chromosome 1 open reading frame 146
chr1	12746200	12763699	C1orf158	0	+	93190	ENSG00000157330	NM_152290;NM_001330361	chromosome 1 open reading frame 158
chr1	1081818	1116361	C1orf159	0	-	54991	ENSG00000131591	NM_001330306;NM_017891;NM_001363525	chromosome 1 open reading frame 159
chr1	111473792	111478512	C1orf162	0	+	128346	ENSG00000143110	NM_174896;NM_001300835;NM_001300834	chromosome 1 open reading frame 162
chr1	11761787	11789585	C1orf167	0	+	284498	ENSG00000215910	NM_001010881	chromosome 1 open reading frame 167
chr1	3889125	3900293	C1orf174	0	-	339448	ENSG00000198912	NM_207356	chromosome 1 open reading frame 174
chr1	51102221	51148086	C1orf185	0	+	284546	ENSG00000204006	NM_001136508	chromosome 1 open reading frame 185
chr1	154199085	154206333	C1orf189	0	-	388701	ENSG00000163263	NM_001010979	chromosome 1 open reading frame 189
chr1	109105951	109113857	C1orf194	0	-	127003	ENSG00000179902	NM_001245025;NM_001366202;NM_001122961;NM_001366200;NM_001366201	chromosome 1 open reading frame 194
chr1	230837119	230869589	C1orf198	0	-	84886	ENSG00000119280	NM_032800;NM_001136494;NM_001136495	chromosome 1 open reading frame 198
chr1	184387029	184629019	C1orf21	0	+	81563	ENSG00000116667	NM_030806	chromosome 1 open reading frame 21
chr1	43281877	43285617	C1orf210	0	-	149466	ENSG00000253313	NM_001164829;NM_182517	chromosome 1 open reading frame 210
chr1	35713877	35718894	C1orf216	0	-	127703	ENSG00000142686	NM_152374;NM_001348691	chromosome 1 open reading frame 216
chr1	162378841	162386812	C1orf226	0	+	400793	ENSG00000239887	NM_001135240;NM_001085375	chromosome 1 open reading frame 226
chr1	26164101	26168963	C1orf232	0	-	110806296	ENSG00000282872	NM_001364669;NM_001364667	chromosome 1 open reading frame 230
chr1	228100726	228105411	C1orf35	0	-	79169	ENSG00000143793	NM_024319	chromosome 1 open reading frame 35
chr1	154206696	154220637	C1orf43	0	-	25912	ENSG00000143612	NM_001297718;NM_001098616;NM_138740;NM_015449;NM_001297717;NM_001297720;NM_001297723;NM_001297721	chromosome 1 open reading frame 43
chr1	42767249	42779491	C1orf50	0	+	79078	ENSG00000164008	NM_024097	chromosome 1 open reading frame 50
chr1	85249953	85259672	C1orf52	0	-	148423	ENSG00000162642	NM_198077	chromosome 1 open reading frame 52
chr1	197902630	197907367	C1orf53	0	+	388722	ENSG00000203724	NM_001024594	chromosome 1 open reading frame 53
chr1	150268200	150280916	C1orf54	0	+	79630	ENSG00000118292	NM_001301039;NM_001301040;NM_024579;NM_001301041;NM_001301042	chromosome 1 open reading frame 54
chr1	151047751	151051986	C1orf56	0	+	54964	ENSG00000143443	NM_017860	chromosome 1 open reading frame 56
chr1	209779208	209784559	C1orf74	0	-	148304	ENSG00000162757	NM_152485	chromosome 1 open reading frame 74
chr1	59987269	60073770	C1orf87	0	-	127795	ENSG00000162598	NM_152377	chromosome 1 open reading frame 87
chr1	34166883	34219131	C1orf94	0	+	84970	ENSG00000142698	NM_032884;NM_001134734	chromosome 1 open reading frame 94
chr1	22636628	22639678	C1QA	0	+	712	ENSG00000173372	NM_001347466;NM_001347465;NM_015991	complement C1q A chain
chr1	22652762	22661637	C1QB	0	+	713	ENSG00000173369	NM_001371184;NM_000491;NM_001378156	complement C1q B chain
chr17	5432777	5448830	C1QBP	0	-	708	ENSG00000108561	NM_001212	complement C1q binding protein
chr1	22643633	22648110	C1QC	0	+	714	ENSG00000159189	NM_172369;NM_001347620;NM_001114101;NM_001347619	complement C1q C chain
chr17	44959693	44968303	C1QL1	0	-	10882	ENSG00000131094	NM_006688	complement C1q like 1
chr2	119156243	119158751	C1QL2	0	-	165257	ENSG00000144119	NM_182528	complement C1q like 2
chr10	16513734	16521879	C1QL3	0	-	389941	ENSG00000165985	NM_001010908	complement C1q like 3
chr12	49332409	49337188	C1QL4	0	-	338761	ENSG00000186897	NM_001008223	complement C1q like 4
chr17	79022814	79049788	C1QTNF1	0	+	114897	ENSG00000173918	NM_030968;NM_198593;NM_198594;NM_153372	C1q and TNF related 1
chr1	1242446	1246722	C1QTNF12	0	-	388581	ENSG00000184163	NM_001014980	C1q and TNF related 12
chr5	160347754	160370641	C1QTNF2	0	-	114898	ENSG00000145861	NM_031908;NM_001366504	C1q and TNF related 2
chr5	34017858	34043213	C1QTNF3	0	-	114899	ENSG00000082196	NM_181435;NM_030945	C1q and TNF related 3
chr11	47589667	47594411	C1QTNF4	0	-	114900	ENSG00000172247	NM_031909	C1q and TNF related 4
chr11	119338942	119340940	C1QTNF5	0	-	114902	ENSG00000223953	NM_015645;NM_001278431	C1q and TNF related 5
chr22	37180166	37199385	C1QTNF6	0	-	114904	ENSG00000133466	NM_031910;NM_001365878;NM_182486	C1q and TNF related 6
chr4	15339818	15446167	C1QTNF7	0	+	114905	ENSG00000163145	NM_001135170;NM_001135171;NM_031911	C1q and TNF related 7
chr16	1088226	1096244	C1QTNF8	0	-	390664	ENSG00000184471	NM_207419	C1q and TNF related 8
chr13	24307166	24322535	C1QTNF9	0	+	338872	ENSG00000240654	NM_001303138;NM_001303137;NM_178540	C1q and TNF related 9
chr13	23891099	23897502	C1QTNF9B	0	-	387911	ENSG00000205863	NM_001007537	C1q and TNF related 9B
chr12	7080214	7092540	C1R	0	-	715	ENSG00000159403	NM_001733;NM_001354346	complement C1r
chr12	7089587	7109238	C1RL	0	-	51279	ENSG00000139178	NM_001297640;NM_016546;NM_001297642;NM_001297643	complement C1r subcomponent like
chr12	6988259	7071032	C1S	0	+	716	ENSG00000182326	NM_001346850;NM_201442;NM_001734	complement C1s
chr6	31897785	31945672	C2	0	+	717	ENSG00000166278	NM_001282457;NM_001178063;NM_001145903;NM_001282459;NM_001282458;NM_000063	complement C2
chr20	33662327	33665619	C20orf144	0	+	128864	ENSG00000149609	NM_080825	chromosome 20 open reading frame 144
chr20	35523186	35529652	C20orf173	0	-	140873	ENSG00000125975	NM_001145350	chromosome 20 open reading frame 173
chr20	3249306	3407669	C20orf194	0	-	25943	ENSG00000088854	NM_001009984	chromosome 20 open reading frame 194
chr20	32631625	32673941	C20orf203	0	-	284805	ENSG00000198547	NM_182584	chromosome 20 open reading frame 203
chr20	64034344	64039962	C20orf204	0	+	284739	ENSG00000196421	NM_001348090;NM_001387010	chromosome 20 open reading frame 204
chr20	3753508	3767781	C20orf27	0	-	54976	ENSG00000101220	NM_001039140;NM_001258429;NM_001258430	chromosome 20 open reading frame 27
chr20	58150902	58161150	C20orf85	0	+	128602	ENSG00000124237	NM_178456	chromosome 20 open reading frame 85
chr20	270863	290778	C20orf96	0	-	140680	ENSG00000196476	NM_153269;NM_080571	chromosome 20 open reading frame 96
chr21	46300181	46323875	C21orf58	0	-	54058	ENSG00000160298	NM_001286462;NM_001286476;NM_058180;NM_001286463;NM_001286477	chromosome 21 open reading frame 58
chr21	32790673	32813743	C21orf62	0	-	56245	ENSG00000205929	NM_001162496;NM_019596;NM_001162495	chromosome 21 open reading frame 62
chr21	17788974	17819386	C21orf91	0	-	54149	ENSG00000154642	NM_001100420;NM_017447;NM_001100421	chromosome 21 open reading frame 91
chr22	23762990	23765863	C22orf15	0	+	150248	ENSG00000169314	NM_182520;NM_001376905;NM_001331041;NM_001376903;NM_001376904	chromosome 22 open reading frame 15
chr22	37943050	37953669	C22orf23	0	-	84645	ENSG00000128346	NM_032561;NM_001207062	chromosome 22 open reading frame 23
chr22	29058672	29061831	C22orf31	0	-	25770	ENSG00000100249	NM_001386866;NM_015370	chromosome 22 open reading frame 31
chr22	19351368	19447711	C22orf39	0	-	128977	ENSG00000242259	NM_001166242;NM_173793	chromosome 22 open reading frame 39
chr22	32149006	32159322	C22orf42	0	-	150297	ENSG00000205856	NM_001010859	chromosome 22 open reading frame 42
chr21	41885112	41954018	C2CD2	0	-	25966	ENSG00000157617	NM_199050;NM_015500	C2 calcium dependent domain containing 2
chr11	119102198	119118544	C2CD2L	0	+	9854	ENSG00000172375	NM_001382613;NM_001290474;NM_001382611;NM_001382612;NM_014807	C2CD2 like
chr11	74012718	74171210	C2CD3	0	-	26005	ENSG00000168014	NM_001286577;NM_015531	C2 domain containing 3 centriole elongation regulator
chr15	62066977	62070917	C2CD4A	0	+	145741	ENSG00000198535	NM_207322	C2 calcium dependent domain containing 4A
chr15	62163535	62165285	C2CD4B	0	-	388125	ENSG00000205502	NM_001007595	C2 calcium dependent domain containing 4B
chr19	405445	409147	C2CD4C	0	-	126567	ENSG00000183186	NM_001136263	C2 calcium dependent domain containing 4C
chr1	151837819	151840557	C2CD4D	0	-	100191040	ENSG00000225556	NM_001136003	C2 calcium dependent domain containing 4D
chr12	22448583	22544546	C2CD5	0	-	9847	ENSG00000111731	NM_001385330;NM_014802;NM_001385332;NM_001385331;NM_001385329;NM_001385327;NM_001385324;NM_001286176;NM_001385322;NM_001385333;NM_001286173;NM_001385326;NM_001385325;NM_001286177;NM_001286174;NM_001385328;NM_001286175;NM_001385323	C2 calcium dependent domain containing 5
chr2	201487421	201619178	C2CD6	0	-	151254	ENSG00000155754	NM_001168221;NM_152525;NM_001168216;NM_001168217	C2 calcium dependent domain containing 6
chr2	99141707	99151669	C2orf15	0	+	150590	ENSG00000273045	NM_144706;NM_001317992	chromosome 2 open reading frame 15
chr2	27537386	27582721	C2orf16	0	+	84226	ENSG00000221843	NM_032266	chromosome 2 open reading frame 16
chr2	70149885	70248615	C2orf42	0	-	54980	ENSG00000115998	NM_017880;NM_001348759;NM_001348761;NM_001348760;NM_001348763;NM_001348764;NM_001348758;NM_001348762	chromosome 2 open reading frame 42
chr2	11133128	11151317	C2orf50	0	+	130813	ENSG00000150873	NM_001371321;NM_001371320;NM_182500	chromosome 2 open reading frame 50
chr2	85605254	85612066	C2orf68	0	-	388969	ENSG00000168887	NM_001013649	chromosome 2 open reading frame 68
chr2	199911293	199955935	C2orf69	0	+	205327	ENSG00000178074	NM_153689	chromosome 2 open reading frame 69
chr2	231037523	231049719	C2orf72	0	+	257407	ENSG00000204128	NM_001144994	chromosome 2 open reading frame 72
chr2	54330034	54383742	C2orf73	0	+	129852	ENSG00000177994	NM_001100396;NM_001369403;NM_001369401	chromosome 2 open reading frame 73
chr2	61145068	61164828	C2orf74	0	+	339804	ENSG00000237651	NM_001367070;NM_001367069;NM_001367071;NM_001143960;NM_001316317;NM_001143959	chromosome 2 open reading frame 74
chr2	119302225	119366834	C2orf76	0	-	130355	ENSG00000186132	NM_001322329;NM_001017927;NM_001322330;NM_001322332;NM_001322331	chromosome 2 open reading frame 76
chr2	73784189	73817147	C2orf78	0	+	388960	ENSG00000187833	NM_001353344;NM_001080474	chromosome 2 open reading frame 78
chr2	208165343	208190030	C2orf80	0	-	389073	ENSG00000188674	NM_001099334	chromosome 2 open reading frame 80
chr2	74414176	74421619	C2orf81	0	-	388963	ENSG00000284308	NM_001316766;NM_001145054;NM_001316765;NM_001316764	chromosome 2 open reading frame 81
chr2	189879609	190203484	C2orf88	0	+	84281	ENSG00000187699	NM_001042521;NM_001042520;NM_032321;NM_001042519	chromosome 2 open reading frame 88
chr2	97664217	97703064	C2orf92	0	+	728537	ENSG00000228486	NM_001351368	chromosome 2 open reading frame 92
chr19	6677704	6730562	C3	0	-	718	ENSG00000125730	NM_000064	complement C3
chr12	8056844	8066359	C3AR1	0	-	719	ENSG00000171860	NM_001326475;NM_004054;NM_001326477	complement C3a receptor 1
chr3	62319015	62336213	C3orf14	0	+	57415	ENSG00000114405	NM_001291941;NM_001291942;NM_020685	chromosome 3 open reading frame 14
chr3	50558025	50571027	C3orf18	0	-	51161	ENSG00000088543	NM_001171740;NM_016210;NM_001171741;NM_001171743	chromosome 3 open reading frame 18
chr3	14675141	14773036	C3orf20	0	+	84077	ENSG00000131379	NM_032137;NM_001184958;NM_001184957	chromosome 3 open reading frame 20
chr3	126526999	126558965	C3orf22	0	-	152065	ENSG00000180697	NM_152533	chromosome 3 open reading frame 22
chr3	155762617	155806278	C3orf33	0	-	285315	ENSG00000174928	NM_001308229;NM_173657	chromosome 3 open reading frame 33
chr3	63819299	63848636	C3orf49	0	+	132200	ENSG00000163632	NM_001355236	chromosome 3 open reading frame 49
chr3	112086335	112131004	C3orf52	0	+	79669	ENSG00000114529	NM_024616;NM_001171747	chromosome 3 open reading frame 52
chr3	127193131	127198185	C3orf56	0	+	285311	ENSG00000214324	NM_001007534	chromosome 3 open reading frame 56
chr3	49268596	49277232	C3orf62	0	-	375341	ENSG00000188315	NM_198562	chromosome 3 open reading frame 62
chr3	185076838	185153060	C3orf70	0	-	285382	ENSG00000187068	NM_001025266	chromosome 3 open reading frame 70
chr3	160225422	160228213	C3orf80	0	+	401097	ENSG00000180044	NM_001168214	chromosome 3 open reading frame 80
chr3	49177634	49191858	C3orf84	0	-	646498	ENSG00000236980	NM_001080528	chromosome 3 open reading frame 84
chr3	109118252	109151401	C3orf85	0	+	401081	ENSG00000241224	NM_001351622	chromosome 3 open reading frame 85
chr6	31982057	32002681	C4A	0	+	720;110384692	ENSG00000244731	NM_007293;NM_001252204	complement C4A (Rodgers blood group)
chr6	32014795	32035418	C4B	0	+	721	ENSG00000224389	NM_001002029	complement C4B (Chido blood group)
chr1	207104233	207144972	C4BPA	0	+	722	ENSG00000123838	NM_000715	complement component 4 binding protein alpha
chr4	99511012	99542303	C4orf17	0	+	84103	ENSG00000138813	NM_032149	chromosome 4 open reading frame 17
chr4	37453925	37623495	C4orf19	0	+	55286	ENSG00000154274	NM_001104629;NM_018302	chromosome 4 open reading frame 19
chr4	119296419	119304445	C4orf3	0	-	401152	ENSG00000164096	NM_001170330;NM_001001701	chromosome 4 open reading frame 3
chr4	158893134	159038760	C4orf45	0	-	152940	ENSG00000164123	NM_152543	chromosome 4 open reading frame 45
chr4	158666675	158672255	C4orf46	0	-	201725	ENSG00000205208	NM_001008393	chromosome 4 open reading frame 46
chr4	185426249	185449826	C4orf47	0	+	441054	ENSG00000205129	NM_001114357;NM_001346007	chromosome 4 open reading frame 47
chr4	2041995	2043964	C4orf48	0	+	401115	ENSG00000243449	NM_001168243;NM_001141936	chromosome 4 open reading frame 48
chr4	5897373	6200555	C4orf50	0	-	389197	ENSG00000181215	NM_001364690;NM_001364689	chromosome 4 open reading frame 50
chr4	145680146	145771032	C4orf51	0	+	646603	ENSG00000237136	NM_001080531	chromosome 4 open reading frame 51
chr4	99636529	99657828	C4orf54	0	-	285556	ENSG00000248713	NM_001354435	chromosome 4 open reading frame 54
chr9	120952335	121050275	C5	0	-	727	ENSG00000106804	NM_001317163;NM_001735	complement C5
chr19	47290023	47322066	C5AR1	0	+	728	ENSG00000197405	NM_001736	complement C5a receptor 1
chr19	47332175	47347329	C5AR2	0	+	27202	ENSG00000134830	NM_001271749;NM_001271750;NM_018485	complement component 5a receptor 2
chr5	133955510	133968674	C5orf15	0	-	56951	ENSG00000113583	NM_020199	chromosome 5 open reading frame 15
chr5	31532287	31555053	C5orf22	0	+	55322	ENSG00000082213	NM_018356	chromosome 5 open reading frame 22
chr5	134845680	134859735	C5orf24	0	+	134553	ENSG00000181904	NM_152409;NM_001135586;NM_001300894	chromosome 5 open reading frame 24
chr5	43486709	43515148	C5orf34	0	-	375444	ENSG00000172244	NM_198566	chromosome 5 open reading frame 34
chr5	173973779	174006140	C5orf47	0	+	133491	ENSG00000185056	NM_001144954	chromosome 5 open reading frame 47
chr5	7830378	7851151	C5orf49	0	-	134121	ENSG00000215217	NM_001089584	chromosome 5 open reading frame 49
chr5	41904188	41921636	C5orf51	0	+	285636	ENSG00000205765	NM_175921	chromosome 5 open reading frame 51
chr5	157671533	157680158	C5orf52	0	+	100190949	ENSG00000187658	NM_001145132	chromosome 5 open reading frame 52
chr5	170232447	170252575	C5orf58	0	+	133874	ENSG00000234511	NM_001102609;NM_001305393;NM_001305394	chromosome 5 open reading frame 58
chr5	127045235	127073506	C5orf63	0	-	401207	ENSG00000164241	NM_001164479;NM_001388305;NM_001164478;NM_001388304	chromosome 5 open reading frame 63
chr5	41142116	41261438	C6	0	-	729	ENSG00000039537	NM_000065;NM_001115131	complement C6
chr6	165279664	165309605	C6orf118	0	-	168090	ENSG00000112539	NM_144980	chromosome 6 open reading frame 118
chr6	42101119	42142620	C6orf132	0	-	647024	ENSG00000188112	NM_001164446	chromosome 6 open reading frame 132
chr6	30647039	30653210	C6orf136	0	+	221545	ENSG00000204564	NM_001109938;NM_001161376;NM_145029	chromosome 6 open reading frame 136
chr6	49550646	49561907	C6orf141	0	+	135398	ENSG00000197261	NM_001145652	chromosome 6 open reading frame 141
chr6	87344813	87365463	C6orf163	0	+	206412	ENSG00000203872	NM_001010868	chromosome 6 open reading frame 163
chr6	42890265	42890821	C6orf226	0	-	441150	ENSG00000221821	NM_001008739	chromosome 6 open reading frame 226
chr6	31658298	31660778	C6orf47	0	-	57827	ENSG00000204439	NM_021184	chromosome 6 open reading frame 47
chr6	10671418	10694797	C6orf52	0	-	347744	ENSG00000137434	NM_001388311;NM_001145020;NM_001388310;NM_001354357	chromosome 6 open reading frame 52
chr6	127519455	127591820	C6orf58	0	+	352999	ENSG00000184530	NM_001010905	chromosome 6 open reading frame 58
chr6	24704861	24719998	C6orf62	0	-	81688	ENSG00000112308	NM_030939	chromosome 6 open reading frame 62
chr6	36871870	36928964	C6orf89	0	+	221477	ENSG00000198663	NM_001286636;NM_001286637;NM_001286635;NM_152734	chromosome 6 open reading frame 89
chr5	40909497	40984643	C7	0	+	730	ENSG00000112936	NM_000587	complement C7
chr7	42908726	42912305	C7orf25	0	-	79020	ENSG00000136197	NM_024054;NM_001099858;NM_001363436	chromosome 7 open reading frame 25
chr7	6590021	6608726	C7orf26	0	+	79034	ENSG00000146576	NM_024067;NM_001303039	chromosome 7 open reading frame 26
chr7	25134692	25180356	C7orf31	0	-	136895	ENSG00000153790	NM_001371352;NM_001371351;NM_138811	chromosome 7 open reading frame 31
chr7	148590766	148615860	C7orf33	0	+	202865	ENSG00000170279	NM_145304	chromosome 7 open reading frame 33
chr7	996986	1138260	C7orf50	0	-	84310	ENSG00000146540	NM_001134395;NM_032350;NM_001318252;NM_001350969;NM_001350968;NM_001134396	chromosome 7 open reading frame 50
chr7	48035511	48061304	C7orf57	0	+	136288	ENSG00000164746	NM_001267866;NM_001100159;NM_001267865	chromosome 7 open reading frame 57
chr7	100456620	100464260	C7orf61	0	-	402573	ENSG00000185955	NM_001004323	chromosome 7 open reading frame 61
chr1	56854797	56918223	C8A	0	+	731	ENSG00000157131	NM_000562	complement C8 alpha chain
chr1	56929207	56966140	C8B	0	-	732	ENSG00000021852	NM_000066;NM_001278544;NM_001278543	complement C8 beta chain
chr9	136945185	136946975	C8G	0	+	733	ENSG00000176919	NM_000606	complement C8 gamma chain
chr8	145052465	145066685	C8orf33	0	+	65265	ENSG00000182307	NM_023080	chromosome 8 open reading frame 33
chr8	68330955	68819023	C8orf34	0	+	116328	ENSG00000165084	NM_001349477;NM_001349476;NM_001349478;NM_001349479;NM_052958;NM_001195639;NM_001349480	chromosome 8 open reading frame 34
chr8	95244913	95269201	C8orf37	0	-	157657	ENSG00000156172	NM_001363260;NM_177965	chromosome 8 open reading frame 37
chr8	13566869	13568288	C8orf48	0	+	157773	ENSG00000164743	NM_001007090	chromosome 8 open reading frame 48
chr8	22599599	22604150	C8orf58	0	+	541565	ENSG00000241852	NM_173686;NM_001013842;NM_001198827	chromosome 8 open reading frame 58
chr8	10672628	10700590	C8orf74	0	+	203076	ENSG00000171060	NM_001040032	chromosome 8 open reading frame 74
chr8	123219967	123241377	C8orf76	0	-	84933	ENSG00000189376	NM_032847	chromosome 8 open reading frame 76
chr8	144525733	144529132	C8orf82	0	-	414919	ENSG00000213563	NM_001001795	chromosome 8 open reading frame 82
chr8	90958471	90985238	C8orf88	0	-	100127983	ENSG00000253250	NM_001363275;NM_001190972	chromosome 8 open reading frame 88
chr8	73241329	73259502	C8orf89	0	-	100130301	ENSG00000274443	NM_001243237	chromosome 8 open reading frame 89
chr5	39284140	39424868	C9	0	-	735	ENSG00000113600	NM_001737	complement C9
chr9	135495181	135501734	C9orf116	0	-	138162	ENSG00000160345	NM_001048265;NM_144654	chromosome 9 open reading frame 116
chr9	35041095	35045986	C9orf131	0	+	138724	ENSG00000174038	NM_001040411;NM_001040412;NM_001287391;NM_203299;NM_001040410	chromosome 9 open reading frame 131
chr9	69820817	69906227	C9orf135	0	+	138255	ENSG00000204711	NM_001010940;NM_001308086;NM_001308085;NM_001308084	chromosome 9 open reading frame 135
chr9	110190048	110208159	C9orf152	0	-	401546	ENSG00000188959	NM_001012993	chromosome 9 open reading frame 152
chr9	86220265	86259657	C9orf153	0	-	389766	ENSG00000187753	NM_001276366;NM_001276367;NM_001276368	chromosome 9 open reading frame 153
chr9	128160265	128163924	C9orf16	0	+	79095	ENSG00000171159	NM_024112	chromosome 9 open reading frame 16
chr9	34379019	34397810	C9orf24	0	-	84688	ENSG00000164972	NM_147169;NM_001252195;NM_147168;NM_032596	chromosome 9 open reading frame 24
chr9	74946583	74952912	C9orf40	0	-	55071	ENSG00000135045	NM_017998	chromosome 9 open reading frame 40
chr9	113410054	113429690	C9orf43	0	+	257169	ENSG00000157653	NM_152786;NM_001278629;NM_001278630	chromosome 9 open reading frame 43
chr9	129612225	129620776	C9orf50	0	-	375759	ENSG00000179058	NM_199350	chromosome 9 open reading frame 50
chr9	72051376	72072721	C9orf57	0	-	138240	ENSG00000204669	NM_001128618;NM_001371610	chromosome 9 open reading frame 57
chr9	83938311	83956986	C9orf64	0	-	84267	ENSG00000165118	NM_032307;NM_001317997	chromosome 9 open reading frame 64
chr9	27535640	27573866	C9orf72	0	-	203228	ENSG00000147894	NM_018325;NM_001256054;NM_145005	C9orf72-SMCR8 complex subunit
chr9	129827290	129835863	C9orf78	0	-	51759	ENSG00000136819	NM_016520	chromosome 9 open reading frame 78
chr9	71911510	71986054	C9orf85	0	+	138241	ENSG00000155621	NM_001365055;NM_182505;NM_001365053;NM_001365057	chromosome 9 open reading frame 85
chr8	85327608	85379014	CA1	0	-	759	ENSG00000133742	NM_001738;NM_001128831;NM_001128830;NM_001128829;NM_001164830;NM_001291967;NM_001291968	carbonic anhydrase 1
chr17	51630313	52160017	CA10	0	-	56934	ENSG00000154975	NM_001082534;NM_020178;NM_001082533	carbonic anhydrase 10
chr19	48637946	48646187	CA11	0	-	770	ENSG00000063180	NM_001217	carbonic anhydrase 11
chr15	63321378	63381846	CA12	0	-	771	ENSG00000074410	NM_001218;NM_206925;NM_001293642	carbonic anhydrase 12
chr8	85220587	85284073	CA13	0	+	377677	ENSG00000185015	NM_198584	carbonic anhydrase 13
chr1	150257251	150265078	CA14	0	+	23632	ENSG00000118298	NM_012113	carbonic anhydrase 14
chr8	85463968	85481493	CA2	0	+	760	ENSG00000104267	NM_000067;NM_001293675	carbonic anhydrase 2
chr8	85373436	85449040	CA3	0	+	761	ENSG00000164879	NM_005181	carbonic anhydrase 3
chr17	60149942	60170899	CA4	0	+	762	ENSG00000167434	NM_000717	carbonic anhydrase 4
chr16	87881546	87936580	CA5A	0	-	763	ENSG00000174990	NM_001367225;NM_001739	carbonic anhydrase 5A
chrX	15688830	15788411	CA5B	0	+	11238	ENSG00000169239	NM_007220	carbonic anhydrase 5B
chr1	8945867	8975092	CA6	0	+	765	ENSG00000131686	NM_001215;NM_001270500;NM_001270501;NM_001270502	carbonic anhydrase 6
chr16	66844414	66854153	CA7	0	+	766	ENSG00000168748	NM_005182;NM_001014435;NM_001365337	carbonic anhydrase 7
chr8	60185412	60281400	CA8	0	-	767	ENSG00000178538	NM_001321839;NM_004056;NM_001321837;NM_001321838	carbonic anhydrase 8
chr9	35673918	35681159	CA9	0	+	768	ENSG00000107159	NM_001216	carbonic anhydrase 9
chr9	26840685	26892803	CAAP1	0	-	79886	ENSG00000120159	NM_024828;NM_001167575	caspase activity and apoptosis inhibitor 1
chr2	230712842	230821075	CAB39	0	+	51719	ENSG00000135932	NM_016289;NM_001130850;NM_001130849	calcium binding protein 39
chr13	49308650	49444064	CAB39L	0	-	81617	ENSG00000102547	NM_030925;NM_001079670;NM_001287337;NM_001287338;NM_001287339	calcium binding protein 39 like
chr10	61662929	61766766	CABCOCO1	0	+	219621	ENSG00000183346	NM_001366908;NM_001366906;NM_173554;NM_001366905	ciliary associated calcium binding coiled-coil 1
chr22	24011192	24178628	CABIN1	0	+	23523	ENSG00000099991	NM_012295;NM_001201429;NM_001199281	calcineurin binding protein 1
chr18	23134564	23260470	CABLES1	0	+	91768	ENSG00000134508	NM_001256438;NM_001100619;NM_138375	Cdk5 and Abl enzyme substrate 1
chr20	62388632	62407285	CABLES2	0	-	81928	ENSG00000149679	NM_031215	Cdk5 and Abl enzyme substrate 2
chr12	120640552	120667324	CABP1	0	+	9478	ENSG00000157782	NM_001033677;NM_031205;NM_004276	calcium binding protein 1
chr11	67518912	67524517	CABP2	0	-	51475	ENSG00000167791	NM_016366;NM_001318496	calcium binding protein 2
chr11	67452406	67461752	CABP4	0	+	57010	ENSG00000175544	NM_001379183;NM_001300896;NM_001300895;NM_145200	calcium binding protein 4
chr19	48029383	48044079	CABP5	0	-	56344	ENSG00000105507	NM_019855	calcium binding protein 5
chr22	29720003	29731833	CABP7	0	+	164633	ENSG00000100314	NM_182527	calcium binding protein 7
chr18	24138987	24161600	CABYR	0	+	26256	ENSG00000154040	NM_153769;NM_001308231;NM_153768;NM_138643;NM_153770;NM_012189;NM_138644	calcium binding tyrosine phosphorylation regulated
[truncated: 15,995 more rows]

## Sheet: 2
Suppl. Table 4.2: List of GO terms and Pathways enriched (P <1E-5, after Benjamini correction) in the list of genes containing at least one pG4-BS region in either DNA strand in their promoter or gene body
Category	Term	Count	%	PValue	Genes	List Total	Pop Hits	Pop Total	Fold Enrichment	Bonferroni	Benjamini	FDR	Genes (continued)
UP_TISSUE	Brain	7319	42.2624	5.52e-43	SCOC, TFRC, HTR4, PTPDC1, HTR6, COMTD1, HTR7, SCP2, PRKACG, PRKACB, ZNF17, ZNF18, ZNF19, UNC5A, SECISBP2, RC3H1, UNC5C, UNC5D, ZNF12, PRKAB1, RC3H2, ZNF16, BCR, SCO1, DDIT4, UNC50, AGTR1, ORAI2, SF1, ZNF28, SET, SHMT2, ZNF20, ZNF22, ZNF23, ADAMTS10, ADAMTS16, LARP1, ADAMTS13, RDH12, RDH11, ADAMTS18, RDH16, GTF2IRD2B, GSTM3, GSTM2, PRPF38B, PRPF38A, NEBL, ZNF32, ZNF34, ZNF35, LARP4, LARP6, MOV10, …	16004	8256	18912	1.04759	3.82e-40	3.82e-40	3.77e-40	RPS4X, MFSD9, LRRTM3, MFSD5, LRRTM4, TOP1MT, LRRTM1, MFSD1, NOS1, TOPBP1, HGSNAT, IQCE, LSS, CORT, IQCK, AIM2, FCHSD2, OAS1, DDAH1, DDAH2, THRAP3, ALDH1A1, CDH11, COL6A1, AKT1S1, CDH12, CDH13, AKNAD1, THOP1, CDH18, HEMGN, ATP1A3, PDXP, ATP1A2, ATP1A1, CHSY1, FAM120C, FAM120B, ERICH3, FAM120A, SNCB, LURAP1, OPCML, SNCA, C14ORF132, SLC4A8, SLFNL1, KANSL1, KANSL3, PAXBP1, GAGE1, USP6NL, LIPA, ZDBF2,…
UP_TISSUE	Fetal brain	731	4.22104	2.69e-11	ITSN2, ATF2, SCOC, ZNF175, ZFYVE9, ITSN1, FRMPD2, HNRNPR, ADARB1, GHITM, FNBP1L, HTR6, GPR176, HTR7, DPYSL4, PSMD4, NDST4, SOX15, ZMIZ2, ANKFY1, PLCE1, PIP4K2B, DIP2B, NFRKB, ARPIN, ANKS1B, TSPYL2, WDR83OS, WDHD1, CCBE1, MEF2C, ACOT7, TSPYL1, ZNF284, PRKCB, LGALS14, LDOC1, SOX11, RNASE4, SOX12, GABRG3, EML1, DKK3, HCFC1, CLDN4, DAAM1, EWSR1, IFT81, MAP1B, ARMC3, GPR161, PSME3, DDIT4, YME1L1, SPIN…	16004	791	18912	1.09207	1.86e-08	9.31e-09	9.19e-09
GOTERM_BP_DIRECT	GO:0045944~positive regulation of transcription from RNA polymerase II promoter	948	5.47407	7.38e-19	ATF1, ATF2, SPI1, PID1, ZNF292, SCX, RBPJ, TBK1, ZC3H12A, AKT1, PKNOX1, MEF2A, MEF2C, MEF2B, RFX3, BHLHA15, ISL1, AR, RFX6, TFR2, DDIT3, RFX4, NOBOX, ATF5, ATF6, CLOCK, SKAP1, ATF3, ATF4, AIRE, SHOX2, AGAP2, GATA6, GATA5, GATA4, GATA3, GATA2, GATA1, HSPH1, MYO6, ZNF268, PPARGC1A, PPARGC1B, ZBTB7C, CREBBP, JUN, JAG1, NR2F1, PBX3, PBX2, FLI1, PBX1, SETX, RNF222, MLLT10, ZFAT, AGO1, AGO2, NANOG, EZH…	14953	981	16792	1.08521	8.3e-15	8.3e-15	8.27e-15
GOTERM_BP_DIRECT	GO:0006366~transcription from RNA polymerase II promoter	504	2.91027	2.15e-15	ATF1, ATF2, EHF, SPI1, ZNF292, RAX, SCX, BACH1, ELK1, BACH2, ELK3, CREB3L3, CREB3L4, MYC, CREB3L1, CREB3L2, MYB, HOXA7, PKNOX1, JUNB, NFRKB, HOXA5, MEF2A, NKX2-8, MEF2C, MEF2B, SOX11, SOX12, BHLHA15, MED4, SOX10, ISL1, HCFC1, RFX6, RFX4, ZSCAN21, TBPL1, NOBOX, CCDC169-SOHLH2, ATF5, CLOCK, ATF3, HOXB5, ATF4, AIRE, GATA6, GATA5, GATA4, GATA3, GATA2, HIF1A, GATA1, RAD21, ALX4, ALX1, NKX2-5, ZNF148, …	14953	513	16792	1.10328	2.37e-11	1.21e-11	1.2e-11
GOTERM_BP_DIRECT	GO:0006351~transcription, DNA-templated	1833	10.5844	4.64e-14	SCX, NOC2L, SPIB, ALKBH4, ZC3H12A, GPBP1, BBX, MNX1, ZNF17, ZNF18, SAP30BP, ZNF19, ESX1, ZNF10, ZNF12, ZNF14, ZNF16, EWSR1, DDIT3, TCEANC2, TXNIP, VOPP1, ATF7, CLOCK, ATF6, SF1, ZNF28, URI1, CDCA7, ZNF20, BAZ2A, ZNF22, BAZ2B, ZNF23, GATA2, ZNF24, ZNF25, ZNF26, DEDD2, GTF2IRD2B, HEXIM1, HEXIM2, MTERF2, NR2F1, PBX2, EIF2AK2, ZNF32, NR2F2, ZNF34, ZNF35, NR2F6, MOV10, AGO1, AGO2, ZNF30, NANOG, ZNF497…	14953	1955	16792	1.05291	5.22e-10	1.74e-10	1.73e-10
GOTERM_BP_DIRECT	GO:0045893~positive regulation of transcription, DNA-templated	503	2.90449	2.82e-13	RB1, EHF, SPI1, SCX, ELK1, ELK3, PSMD9, ZXDA, SOX17, SOX18, MYC, CREB3L2, MYB, ZXDC, GPBP1, RNF111, CDK5RAP2, ZNF287, MED1, MEF2C, ZNF281, RFX3, SOX11, MED4, AR, RFX6, DDIT3, ATF5, CLOCK, SKAP1, ZNF398, ATF4, AIRE, PDGFB, GATA6, GATA4, GATA3, BCL10, MRPL12, HIF1A, GATA1, NUP85, BLOC1S2, PRDM16, NKX2-1, ALX1, NKX2-5, RREB1, PPARGC1A, FZD1, NFE2, CREBBP, JUN, AFAP1L2, FZD2, FZD4, FZD7, IL31RA, NFAT…	14953	515	16792	1.09682	3.17e-09	7.92e-10	7.89e-10
GOTERM_BP_DIRECT	GO:0000122~negative regulation of transcription from RNA polymerase II promoter	694	4.00739	6.75e-13	ZNF177, RB1, ATF2, ZNF296, SPI1, ZNF174, EHMT2, EHMT1, SLA2, RBPJ, NOC2L, BACH1, BACH2, DCAF1, ELK4, SOX17, SOX18, MYC, SOX15, MYB, HOXA2, HOXA7, JUNB, MEF2A, HES7, HES6, MED1, MEF2C, ZNF281, ESX1, SOX14, SOX11, DICER1, HCFC2, DKK1, ISL1, HCFC1, EID1, DDIT3, RFX5, HOXB4, COMMD3-BMI1, HOXB3, TXNIP, ATF7, UBA52, CGGBP1, ATF3, ZNF157, URI1, CTBP2, CTBP1, SHOX2, MEPCE, GATA6, PRDM14, NEDD4L, PRDM13, …	14953	720	16792	1.08243	7.59e-09	1.52e-09	1.51e-09
GOTERM_BP_DIRECT	GO:0045892~negative regulation of transcription, DNA-templated	487	2.8121	1.26e-12	RB1, SPI1, ZNF174, SCX, EHMT1, ENO1, RBPJ, PHB2, ELK3, SOX18, MYB, HOXA7, DAXX, RBFOX2, ZNF282, ZNF281, ESX1, SOX14, RFX3, ZNF12, SOX10, DKK3, EID1, TBPL2, DDIT3, ATF5, CLOCK, ZNF154, ZNF396, SET, CTBP2, CTBP1, PDGFB, GATA6, GATA3, ZNF24, DEDD2, PRDM16, ZSCAN10, HESX1, NKX2-1, ALX1, NKX2-5, ZNF148, ZBTB7A, PPARGC1B, FZD1, HEXIM1, HEXIM2, JUN, ZNF263, MTERF3, NR0B1, NR1D2, NR1D1, NR2F2, PA2G4, TNF…	14953	499	16792	1.09598	1.42e-08	2.36e-09	2.35e-09
GOTERM_BP_DIRECT	GO:0008284~positive regulation of cell proliferation	450	2.59845	5.29e-09	CNTFR, SCX, CAPNS1, MYC, NAMPT, HOXA3, PROK2, PROK1, NKX2-6, CSNK2A1, CSNK2A3, CLEC11A, SOX11, ISL1, WDR77, ZNF16, AR, CLDN7, ATF3, TSPYL5, SHMT2, PDGFB, PDGFA, PRKCZ, CIAO1, PLAC8, PRDX3, GHRHR, BLOC1S2, PDGFD, PDGFC, S100A13, SSR1, NKX2-5, ZNF268, MCTS1, LYN, WNT10B, IL31RA, FN1, CDC7, PBX1, FOSL1, TNFSF4, CHRFAM7A, CDK13, LACRT, NOX1, RARG, CDKN1B, ADM, ASH2L, PTH1R, GLI1, AREG, HOXC10, MECP2,…	14953	466	16792	1.08443	5.94e-05	8.49e-06	8.46e-06
GOTERM_CC_DIRECT	GO:0005829~cytosol	3151	18.1949	3.74e-51	SCOC, NUP107, ITSN1, ALKBH8, CAPNS1, DPYSL4, DPYSL5, DPYSL2, PRKACG, FGFR1OP2, DPYSL3, ANKFY1, PRKACA, PRKACB, PRKAB2, PRKAB1, BCR, CH25H, LARS2, MTHFD1, MTHFD2, DDIT3, DDIT4, TXNIP, PLBD1, OPTN, UNC119B, SLBP, SET, SAR1B, SHMT1, HLCS, SFN, LTA4H, GSTM4, GSTM3, GSTM2, JUN, GSTM1, JUP, EIF2AK2, LNPEP, DHFR, MOV10, AGO3, AGO4, AGO1, AGO2, NMT1, NMT2, GSTM5, DPYS, PRKAG1, PRKAG2, SHB, PRKAG3, BBC3, …	16042	3315	18224	1.07982	5.75e-48	5.75e-48	5.57e-48
GOTERM_CC_DIRECT	GO:0005737~cytoplasm	4855	28.0344	1.6e-42	ITSN2, JRK, SPINT2, SLA2, HTR4, ALKBH6, PTPDC1, FAM110A, ZC3H12D, ALKBH3, ALKBH4, DPYSL4, SCP2, DPYSL5, DPYSL2, FAM110C, FAM110B, DPYSL3, ZC3H12A, GPBP1, BBX, CXADR, SDS, ESX1, RC3H2, EWSR1, FEZ1, DDIT3, FEZ2, DDIT4, TXNIP, JTB, MPPE1, CLOCK, OPTN, SLBP, URI1, SET, SHMT2, SHMT1, ZC3HAV1, LARP1, HLCS, RDH10, SFN, LTA4H, GTF2IRD2B, HEXIM1, GSTM4, TOE1, HEXIM2, GSTM3, CREBBP, GSTM2, GSTM1, BTBD17, J…	16042	5222	18224	1.05618	2.45e-39	1.23e-39	1.19e-39	SKP1, TNS1, TIPIN, OXSM, SLC11A2, SLC6A11, MIF4GD, RUNX3, RUNX2, RUNX1, INPP4A, INPP4B, PLPP5, ARC, XRN1, CEP57L1, GRWD1, WDPCP, ALDH7A1, TELO2, LLGL1, LLGL2, PTGFR, TBCEL, INTU, ANP32A, TWF2, TWF1, STC1, NMD3, KLK8, KLK6, INPP5B, SPAST, MAP2, DPH3, MAP7, INPP5J, INPP5K, ASL, MAP4, GSTT2B, CDR2, SCAI, SRPK2, GADD45B, GADD45A, BCL11A, TMEM50A, CIDEA, NMBR, LRP2BP, GADD45G, SRPK1, CCT6A, SPATS2L, A…
GOTERM_CC_DIRECT	GO:0016020~membrane	2098	12.1146	7.49e-36	PGLYRP4, PGLYRP3, PGLYRP2, NUP107, TFRC, HTR4, KIAA1109, CAPNS1, SCP2, DPYSL2, ANKFY1, PRKACA, GTSE1, GSTK1, FRS2, RC3H2, BCR, SIGIRR, MTHFD1, SPINT1, ORAI3, ORAI2, JTB, ORAI1, ASPHD2, ATF6, PDGFB, PDGFA, PLA2G6, RHOT2, RNF213, RHOT1, LARP1, PIP5K1B, ATG5, HLA-DRB5, JAG1, NCAPH2, EIF2AK3, EIF2AK2, LNPEP, LARP4, AGO3, LAS1L, AGO4, FASN, AGO2, FAT1, SFXN3, SFXN4, HYOU1, STRN, SFXN1, SFXN2, FXYD5, F…	16042	2200	18224	1.08335	1.15e-32	3.84e-33	3.72e-33
GOTERM_CC_DIRECT	GO:0005654~nucleoplasm	2616	15.1057	1.28e-29	ATF1, ATF2, POP5, POP7, SLC4A1AP, NUP107, POP1, PWWP2B, POP4, TESK2, NOC2L, PTPDC1, ALKBH8, ALKBH3, ALKBH2, SCP2, AKT2, PRKACG, FAM110C, AKT3, ZC3H12A, GPBP1, AKT1, BBX, PRKACA, PRKACB, GTSE1, FNBP4, SAP30BP, PRKAB2, CXADR, SECISBP2, ZNF12, PRKAB1, ISL1, RC3H2, SCO2, DDIT3, ZC3H11A, ATF7, MPPE1, ATF5, CLOCK, ATF6, ATF3, OPTN, ATF4, SKAP2, SF1, SLBP, CDCA2, SET, CRABP2, CDCA5, CDCA7, GATA6, GATA5,…	16042	2784	18224	1.06747	1.96e-26	4.91e-27	4.76e-27
GOTERM_CC_DIRECT	GO:0005634~nucleus	4951	28.5888	1.1e-21	JRK, SCX, ALKBH6, PTPDC1, ALKBH8, ZC3H12D, ALKBH3, CRHBP, ALKBH2, ALKBH5, ALKBH4, ZC3H12A, GPBP1, PRKACA, ZNF17, ZNF18, SAP30BP, ZNF19, ESX1, ZNF10, BHLHA15, ZNF12, PRKAB1, ZNF14, ZNF16, EWSR1, DDIT3, TXNIP, TCEANC2, CLOCK, OPTN, SF1, ZNF28, SLBP, URI1, SET, SHMT2, SHMT1, ZNF20, ZNF22, ZNF23, ZC3HAV1, ZNF24, ZNF25, ZNF26, RDH10, SFN, LTA4H, HEXIM1, TOE1, HEXIM2, GSTM3, CREBBP, JUN, PRPF38A, TEX30…	16042	5415	18224	1.03867	1.69e-18	3.37e-19	3.27e-19	BAG1, NACC1, SAFB2, NKX6-1, SKIL, ANKRD34B, PPAN-P2RY11, TNK2, RITA1, BTBD7, ADAP1, MAFA, BTBD8, MOB1B, CDK8, RCAN1, NSFL1C, CDK7, CDK6, MAFB, SCCPDH, GON4L, CDK5, CDK4, MAFG, ALB, CDK2, MAFF, CDK1, NACAD, MAFK, XAF1, RAD9A, WRAP53, SYCP2, TRADD, PTPN20, PTPN22, C1ORF174, PTPN23, DUSP18, DUSP16, DUSP11, PAGR1, DUSP12, METTL14, DUSP10, SIN3B, SIN3A, DMRTB1, METTL16, SPANXC, SPANXD, METTL17, REXO1,…
GOTERM_CC_DIRECT	GO:0005794~Golgi apparatus	830	4.7927	1.72e-17	CRHBP, LIPG, AKT3, WLS, GABARAPL2, GABARAPL1, STARD9, SCAMP2, FEZ1, MPPE1, ATF6, OPTN, SAR1A, ABCB6, SAR1B, PLA2G5, ZC3HAV1, GABARAP, MYO6, VTI1A, VTI1B, ABCA1, LYN, LRBA, LARP7, ABCA7, COL1A1, B4GAT1, FASN, NMT2, PSMG1, SFTA2, ARF3, ACHE, ARF4, OSBPL11, LITAF, ARHGAP4, SMPD4, MECOM, TMEM43, CTLA4, C11ORF24, APC2, CHST6, MYOC, OPALIN, SLC39A11, TMC8, SLC39A13, EMP2, TMC6, SLC39A14, PLSCR1, VAMP7,…	16042	863	18224	1.09258	2.65e-14	4.42e-15	4.28e-15
GOTERM_CC_DIRECT	GO:0005622~intracellular	1258	7.26412	4.71e-16	PGLYRP4, PGLYRP3, PGLYRP2, CHIC1, GMFB, GMFG, ITSN1, ARAF, PREX2, CRHBP, AKT3, ZNF17, ZNF287, GSTK1, GABARAPL2, ZNF285, GABARAPL1, ZNF19, ZNF283, ZNF282, ZNF10, ZNF12, HPCAL4, FRS3, BCR, DDIT4, AGTR1, RABL3, RABL6, ZNF28, ZNF274, ZNF273, NYAP1, SAR1A, SAR1B, AGAP2, FPR1, ZNF20, AGAP1, AGAP3, ZNF23, NYAP2, ZNF26, RHOT2, RHOT1, RDH12, RDH11, MOV10L1, ZNF268, ZNF267, GPIHBP1, ZNF266, EXPH5, ZNF264, …	16042	1332	18224	1.07291	6.83e-13	1.03e-13	1e-13
GOTERM_CC_DIRECT	GO:0030054~cell junction	449	2.59268	3.35e-14	CYFIP2, TES, ITSN1, SMC5, F11R, EPS8, SCAMP5, NAMPT, HOMER3, CDK5RAP2, ANKS1B, PRIMA1, UNC13B, UNC13C, UNC13A, CXADR, MAP1S, UNC5C, SCRIB, SCAMP1, GABRG3, GABRG2, GABRG1, BCR, BIN2, MAP1B, RUFY3, PARD3, PI4K2A, GRID2IP, CTBP2, TPRG1L, PRKCZ, GRIN2A, EPB41L2, SYNDIG1, HOXC5, GSG1L, S100A14, HCRT, PRRT1, SNAPIN, AFAP1L1, PRRT2, HOMER1, HOMER2, IL31RA, ABCA7, CGN, GRIN2C, GRIN2B, GRIN2D, FERMT1, GRI…	16042	459	18224	1.11127	5.16e-11	6.33e-12	6.13e-12
GOTERM_CC_DIRECT	GO:0005925~focal adhesion	385	2.22312	3.7e-14	RPL4, MDC1, NCKAP1, CYFIP1, RPL5, RPL30, TES, RPL3, RPL31, ARPC5L, SLC4A2, RPL8, RPL6, DCAF6, RPL7, GJA1, ALCAM, MPRIP, RPL38, NUP214, RPL23, STARD8, RPL22, ZFYVE21, AFAP1, HSPG2, RPL27, FLII, IQGAP1, THY1, HACD3, EPB41L5, NCSTN, FLRT2, PRKAR2A, EPB41L2, FLRT1, PIP5K1A, RSU1, PIP5K1C, FZD1, FZD2, JUP, MCAM, RDX, L1CAM, AIF1L, FERMT1, EHD3, PPFIBP1, HNRNPK, TRIP6, FAT1, NOX4, HYOU1, FERMT2, ARF1, …	16042	391	18224	1.11859	5.7e-11	6.33e-12	6.13e-12
GOTERM_CC_DIRECT	GO:0043231~intracellular membrane-bounded organelle	534	3.0835	4.34e-10	SLC4A1AP, TFRC, MAML1, C2ORF88, PHAX, DMP1, ABCA13, ELK3, PREX1, NSDHL, EVA1A, SCP2, ZMIZ1, GPBP1, AP1S2, AP1S1, CYP1B1, NUP214, GSTK1, MEF2C, RFX1, SCAMP1, GTPBP2, SCAMP3, SCAMP2, RUFY1, SULT2B1, ABCA10, ZFYVE16, RNF125, SARNP, CLOCK, GPLD1, FLG, URI1, PDXDC1, VPS26A, UGT8, PRDX5, RDH10, RDH16, PROM1, PUSL1, VTI1B, BARD1, NDFIP2, CCZ1B, ABCA5, ABCA6, CYP4F2, ABCA4, TMEM192, ABCA7, UPF3A, BRAF, P…	16042	558	18224	1.08716	6.67e-07	6.67e-08	6.47e-08
GOTERM_CC_DIRECT	GO:0005887~integral component of plasma membrane	1313	7.58171	1.19e-09	TFRC, FZD10, HTR4, CLDN1, HTR6, HTR7, C3AR1, CXADR, FRS2, SLC5A6, SLC5A7, SLC5A8, CLDN4, SLC5A9, CLDN3, TFR2, AGTR1, JTB, ORAI1, ABCB4, ABCB5, HPN, FPR1, CLCNKB, CLCNKA, FPR3, SLCO5A1, FPR2, SLC5A1, THY1, SLC5A2, SLC5A3, SLC5A5, GRIN2A, KLRK1, C9, NPBWR1, KCNMB2, NPBWR2, SYNDIG1, KCNMB3, KCNMB4, RHBDL1, ABCA1, JAG2, NGFR, GPR17, CADM3, JAG1, CADM4, GPR12, CADM1, CADM2, ABCA4, LNPEP, GRIN2C, GRIN2…	16042	1415	18224	1.05413	1.83e-06	1.66e-07	1.61e-07
GOTERM_CC_DIRECT	GO:0005813~centrosome	411	2.37325	1.45e-09	ITSN2, NUP107, PHAX, TPGS1, ZFYVE26, PPP4R2, CSPP1, RTTN, CEP95, PRKACA, PRKACB, CDK5RAP3, CDK5RAP2, TSPYL2, MBNL1, DDX11, IFT80, ZNF12, SYTL4, DYNC1LI1, DYNC1LI2, WDR81, IFT81, FEZ1, ZFYVE19, JTB, ATF5, ZNF274, MEAF6, CEP85L, NCAPG, SLAIN2, WDR62, AAAS, RIC8B, PRKAR2B, BLOC1S2, PRKAR2A, CEP70, CEP72, CEP76, CEP78, PLK4, PLK3, PLK2, PLK1, RAB3IP, ELL2, CYLD, ARL2BP, MKS1, SASS6, UNC119, CEP85, RA…	16042	426	18224	1.09602	2.23e-06	1.86e-07	1.8e-07
GOTERM_CC_DIRECT	GO:0016324~apical plasma membrane	285	1.64569	2.09e-09	SLC23A2, CNTFR, SLC46A1, OXTR, PATJ, AHCYL1, SLC23A1, AQP6, MLC1, AQP5, SLC4A2, AQP2, CLDN1, SLC4A5, AQP1, GJA1, GNAT3, GNAT1, ATP6V1E1, SLC34A3, SLC34A2, CUBN, PRKCI, SLC34A1, SLC11A2, ANK2, MYO7A, PDZK1, CLDN4, SLC5A8, MIP, WDPCP, EZR, ATP6V0D1, ATP6V0D2, CFTR, SLC22A4, IGSF5, ENPEP, ABCB1, SLC22A5, STXBP3, ABCB4, STXBP2, HPN, STC1, UMOD, SLC5A1, THY1, SLC6A20, PRKCZ, CFAP126, MTDH, PKHD1, OTOA…	16042	291	18224	1.11259	3.21e-06	2.47e-07	2.39e-07
GOTERM_CC_DIRECT	GO:0043005~neuron projection	234	1.3512	3.15e-09	CYFIP2, CYFIP1, AHCYL2, CPNE5, AVIL, ITSN1, STMN2, STMN3, ABAT, STMN4, SYNPR, STMN1, ANKS1A, UNC13A, CXADR, EPHA8, SLC6A13, SLC6A12, ANK2, SLC6A11, CSNK1D, UNC5C, ACTN4, ANK3, NSMF, PFN1, NAIP, PI4K2A, STX1A, ATF4, GPM6A, TPH2, ADCYAP1R1, TPH1, IQGAP1, TRPM2, GRIN2A, FLRT2, MAP2, NPBWR1, NPBWR2, INPP5K, MAP4, FADD, NGFR, NMB, CADM1, BCL11B, SIAH2, MYO5A, RAB39B, BRAF, GRIN2B, FOSL1, CPEB1, GRIN3A…	16042	237	18224	1.12164	4.85e-06	3.46e-07	3.35e-07
GOTERM_CC_DIRECT	GO:0043025~neuronal cell body	307	1.77272	4.28e-09	EIF4A3, STMN2, PHAX, ELK1, C4B, C4A, ALCAM, DPYSL5, DPYSL2, GNAT1, EPHB2, SCN1A, AGFG1, EPHA5, EPHA7, MAP1S, ACSL4, CSNK1E, PDYN, MAPK8IP2, HCFC1, TIAM1, OMP, PARD3, AKAP9, RIN1, PI4K2A, GPM6A, SPTBN4, PDE1B, PDE1A, HPN, LPAR1, TRPM2, INPP5F, PRKAR2B, PENK, VTI1A, KCNN1, KCNN2, APOD, KCNN3, APOE, TRPM5, APOB, PPARGC1A, TRPM4, SPTBN2, VPS16, VTI1B, PLK3, FZD3, PMM1, HOMER2, SIAH2, PMM2, MYO5A, MAG…	16042	315	18224	1.10717	6.58e-06	4.39e-07	4.25e-07
GOTERM_CC_DIRECT	GO:0000139~Golgi membrane	562	3.24518	4.78e-09	SCOC, PGAP2, PGAP3, XYLT2, XYLT1, SCAMP5, NDST2, NDST1, GJA1, TFG, CREB3L4, NDST4, NDST3, AP1S2, AP1S1, PLCE1, AP1S3, WLS, GABARAPL2, GBP5, PRKCI, GLCE, FNDC3A, SCAMP3, RNF125, UNC50, CYP2E1, HPD, ATF6, OPTN, RNF121, NAA60, HS3ST3A1, ABCB6, PDGFB, PDGFA, TAPBPL, GABARAP, GLG1, CHST11, CHST12, PDGFD, CHST10, PDGFC, CHST15, ST3GAL4, VTI1A, ST3GAL5, CHST13, ST3GAL6, CHST14, HLA-DQA2, KIAA0319L, ST3G…	16042	591	18224	1.08027	7.36e-06	4.6e-07	4.45e-07
GOTERM_CC_DIRECT	GO:0048471~perinuclear region of cytoplasm	587	3.38954	4.49e-08	CYFIP2, CYFIP1, PATJ, TFRC, STMN2, ZFYVE1, PREX1, LRAT, PRKACB, CDK5RAP2, PRKCG, TSTD1, MAP1S, SERPINF1, PRKCE, PRKCD, PRKCA, EML1, GTPBP4, CD2AP, RNF128, SRFBP1, OPTN, SET, SRCAP, PLA2G5, BCL10, PRKCZ, GABARAP, MTDH, PRDX5, CYB5R4, PRKAR2B, FLRT1, MYO6, S100A13, VTI1A, HMOX1, S100A14, PSMF1, HCRT, VTI1B, ABCA1, LYN, NDFIP2, SNAPIN, GSDMA, NDFIP1, FZD5, FZD9, EIF2AK3, TMEM192, EIF2AK2, LNPEP, SNF…	16042	621	18224	1.07382	6.91e-05	4.06e-06	3.94e-06
GOTERM_MF_DIRECT	GO:0005515~protein binding	8215	47.4362	5.25e-91	SCOC, TFRC, CRHBP, HTR6, COMTD1, CAPNS1, SCP2, PRKACA, PRKACB, ZNF18, GSTK1, PRKAB2, UNC5B, SECISBP2, ZNF10, PRKAB1, ZNF16, BCR, SIGIRR, SCO1, TFR2, SCO2, DDIT3, ORAI3, AGTR1, ORAI2, ORAI1, SF1, UNC119B, SET, COL13A1, SHMT2, SHMT1, NPRL2, ZNF20, ZNF23, ZNF24, ADAMTS12, ZNF26, ADAMTS10, LARP1, ADAMTS13, RDH12, SFN, GSTM4, GSTM2, PRPF38A, NEBL, LARP7, ZNF32, ZNF34, MOV10, PKIA, FXYD7, FXYD6, STRN, …	14999	8785	16881	1.05245	2.15e-87	2.15e-87	2.14e-87	M2, C4ORF46, OLIG1, ETV1, ETV4, ETV5, ETV6, DYNAP, ETV7, IFIT1B, SFSWAP, SLC3A1, SLC3A2, NT5C2, CAND2, CYTH3, POLD3, POLD4, CYTH2, CAND1, POLD1, POLD2, BNIP1, PTK2B, CYTH1, TIMM8A, NIPSNAP3A, BNIP3, TTC19, YY1AP1, USF2, USF1, TTC17, SMUG1, ERCC3, ERCC4, COL7A1, ERCC1, POLE2, ERCC2, POLE3, ERCC8, ERCC5, PTX3, ERCC6, BNIPL, WIPF1, WIPF2, WDR83, SLC4A1, SMC5, SMC6, SLC4A4, SMC4, SMC2, GJA1, CNST, WD…
GOTERM_MF_DIRECT	GO:0003700~transcription factor activity, sequence-specific DNA binding	927	5.35281	3.18e-18	ATF1, ATF2, SPI1, RBPJ, SPIB, GPBP1, PKNOX1, MNX1, MEF2A, ZNF287, HES6, ZNF18, MEF2C, ZNF19, MEF2B, ZNF284, ZNF283, ZNF281, RFX2, RFX3, ZNF12, ZNF16, AR, RFX8, RFX7, TBPL2, DDIT3, RFX5, ATF7, ATF5, ATF6, CLOCK, ATF3, ATF4, ZNF28, ZNF275, ZNF274, GATA6, MYNN, GATA5, GATA4, GATA3, ZNF23, GATA2, ZNF24, GATA1, ZNF26, ZNF268, ZNF267, CREBBP, JUN, ZNF263, ZNF260, NR2F1, PBX3, PBX2, PBX4, NR2F2, ZNF35, …	14999	961	16881	1.08566	1.3e-14	6.52e-15	6.47e-15
GOTERM_MF_DIRECT	GO:0046872~metal ion binding	1942	11.2138	1.99e-16	ATF2, TESK1, TESK2, ALKBH7, ZC3H12D, ZC3H12C, ALKBH5, ALKBH4, ZC3H12B, ZC3H12A, ANKFY1, ZNF17, ZNF18, ZNF19, ENDOG, CACNA2D1, CACNA2D3, CACNA2D2, ZNF10, ZNF12, CACNA2D4, ZNF14, ZNF16, ZC3H11A, ATF7, ASPHD2, OPTN, GTSF1, ZNF28, EXD3, SAR1B, ZNF20, PLA2G3, ZNF22, ZNF23, ZC3HAV1, ZNF24, ZNF25, ZNF26, RNF216, RNF217, TOE1, TIPARP, ZNF32, ZNF34, ZNF35, B4GAT1, AGO2, ZNF30, DZIP1, ZNF497, ZNF496, ZNF49…	14999	2069	16881	1.05639	9.11e-13	2.72e-13	2.7e-13
GOTERM_MF_DIRECT	GO:0042803~protein homodimerization activity	701	4.04781	3.17e-12	ROPN1B, CDA, ZNF174, GABPB2, TFRC, UXS1, ABAT, SLC4A1, ACCS, ENO3, RPL7, PSMD7, CREB3L3, FGFR1OP2, NAMPT, CUBN, DAXX, ACOT7, SDS, TYW5, SERPINF2, DAPK3, DNTTIP1, SETMAR, HOGA1, BHLHA15, DDIT3, HPRT1, VPS25, ATF3, EXD1, MTMR1, MTMR2, CTBP2, CTBP1, SHMT1, PDGFB, XPA, PDGFA, ABCB9, ADH5, BLOC1S6, GJC3, PRDX4, KLRK1, TERT, HLCS, S100A16, GRPEL2, PDGFC, SYNDIG1, S100A13, HMOX1, ALX1, PSMF1, NKX2-5, AT…	14999	730	16881	1.08076	1.3e-08	3.25e-09	3.22e-09
GOTERM_MF_DIRECT	GO:0043565~sequence-specific DNA binding	503	2.90449	7.44e-12	ATF1, ATF2, EHF, SCX, RBPJ, BACH1, ELK1, ELK3, SPIB, ELK4, HOXA9, ZSCAN31, SOX17, ZSCAN30, CREB3L4, MYC, CREB3L1, HOXA3, NKX1-2, NKX1-1, HOXA1, HOXA7, PKNOX1, HOXA6, MNX1, HOXA5, HOXA4, MEF2A, ZNF165, NKX2-8, NKX2-6, ZNF281, ESX1, SOX13, SOX14, ISL1, AR, ISL2, HOXB9, DDIT3, ZSCAN22, HOXB4, HOXB3, ZSCAN23, HOXB2, ZSCAN26, ATF7, HOXB1, ZSCAN25, HOXB8, ATF5, HOXB7, CLOCK, ATF6, HOXB6, ATF3, ATF4, ZN…	14999	518	16881	1.09288	3.05e-08	6.11e-09	6.06e-09
GOTERM_MF_DIRECT	GO:0005524~ATP binding	1402	8.09562	1.42e-11	ARAF, TESK1, TESK2, MYLK, TBK1, AKT2, PRKACG, AKT3, AKT1, CKMT1B, PRKACA, PRKACB, XYLB, CSNK2A1, CSNK2A3, STARD9, CSNK2A2, DICER1, BCR, LARS2, DDX39A, MTHFD1, DDX39B, IDNK, PIF1, ABCB1, NLRX1, ABCB6, ABCB7, AASDH, ABCB4, ABCB5, FIGNL2, ABCB8, ABCB9, HSPH1, HLCS, FIGNL1, MYO6, PIP5K1A, MOV10L1, PIP5K1B, PIP5K1C, ABCA1, LYN, ABCA2, MYH7B, SRMS, ABCA5, ABCA6, ABCA3, EIF2AK1, ABCA4, ABCA9, EIF2AK3, E…	14999	1495	16881	1.05546	5.83e-08	9.72e-09	9.64e-09
GOTERM_MF_DIRECT	GO:0003682~chromatin binding	381	2.20002	6.66e-10	ATF2, ZMYND8, NOC2L, RBPJ, ELK1, UXT, ELK4, TRIM28, SOX15, CREB3L1, ZC3H12A, TRIM24, RCC1, SOX9, TP63, MEF2A, MED1, MEF2C, SMARCC1, SMARCC2, PRKCB, DDX11, EBF2, SOX14, SOX10, ISL1, RUNX2, OVOL2, HCFC1, AR, WDR82, RFX4, CSNK2B, TFAM, ATF5, TP53, ASF1A, L3MBTL1, URI1, ZNF274, TSHZ3, CTBP2, AIRE, SHMT2, TSHZ1, CDCA5, TSHZ2, ARX, GATA6, GATA5, GATA4, PRDM13, GATA3, GATA2, PRDM11, PLAC8, DHX30, RAD21,…	14999	391	16881	1.09669	2.73e-06	3.9e-07	3.87e-07
GOTERM_MF_DIRECT	GO:0019901~protein kinase binding	366	2.11341	2.65e-09	TSKS, ATF2, ERRFI1, CCNK, MAML1, GOLGA2, RPS6KA3, LIPE, RPS19, RPS18, DPYSL2, CHEK2, CDK5RAP1, FBXO5, GNAT1, CCNL2, CCNL1, SLC12A6, PRKACA, FBXO7, SLC12A7, TRIM22, CDK5RAP3, CDK5RAP2, MEF2A, DAXX, PIH1D1, PRKCD, AP1B1, ANK2, ACSL3, MAPK8IP2, ATG13, PRKAB1, STX1B, CCNY, CDC37, JTB, SIK1, VDAC1, TRIB3, CD226, KIF20A, EPHA1, TP53, TELO2, LLGL1, SKAP1, GRB7, STXBP1, MAPKAP1, PRKRIP1, GATA6, GATA4, IQ…	14999	376	16881	1.09554	1.09e-05	1.36e-06	1.35e-06
GOTERM_MF_DIRECT	GO:0001077~transcriptional activator activity, RNA polymerase II core promoter proximal region sequence-specific binding	234	1.3512	3.04e-09	ATF2, EHF, SPI1, ZNF292, FOXI1, RAX, RBPJ, ELK1, ELK3, SOX2, SOX1, SOX18, MYC, CREB3L1, CREB3L2, MYB, SOX9, HOXA7, JUNB, SOX4, HOXA5, TP63, MEF2A, NKX2-8, MEF2C, MEF2B, BSX, EBF1, EBF2, SOX11, EBF3, SOX12, EBF4, HNF1A, ISL1, RUNX2, AR, DDIT3, RFX4, ZSCAN21, TFAM, NOBOX, ATF4, EPAS1, TXK, GATA3, GATA2, HIF1A, GATA1, HLTF, PATZ1, ZBTB7B, NKX2-5, STAT5B, EGR1, JUN, EGR2, BCL11B, NFATC3, NFATC2, FLI1…	14999	236	16881	1.11594	1.25e-05	1.39e-06	1.38e-06
GOTERM_MF_DIRECT	GO:0042802~identical protein binding	711	4.10555	5.14e-09	RB1, TFRC, MSANTD3, ACCS, CLDN2, CLDN1, GLE1, TFG, PSMD4, TDO2, UBASH3B, DPYSL2, PRR20C, AKT1, LUC7L, HOXA1, PIP4K2C, IER5, GBP5, PRKAB2, CXADR, FNBP1, DAPK1, MAP1S, DAPK2, DAPK3, SOX10, FRS3, HCFC1, CLDN6, NISCH, CLDN5, CLDN4, CLDN3, DDX39A, DAAM1, DDX39B, EWSR1, BIN1, CLDN9, CLPP, PSME3, TMEM79, CLDN7, PADI3, PSME2, ORAI1, HPRT1, PRKD1, ATF6, CGGBP1, ATF3, OPTN, SF1, AIRE, SHMT2, SHMT1, PDGFB, …	14999	749	16881	1.06837	2.11e-05	2.11e-06	2.09e-06
GOTERM_MF_DIRECT	GO:0000978~RNA polymerase II core promoter proximal region sequence-specific DNA binding	345	1.99215	1.78e-08	EHF, SPI1, SMARCB1, FOXI1, RAX, RBPJ, ELK1, ACTB, ELK3, SOX1, SOX18, ZNF727, MYC, CREB3L2, MYB, DPF2, HOXA2, HOXA7, JUNB, HOXA5, MEF2A, NKX2-8, MED1, MEF2C, SMARCC1, MEF2B, SMARCC2, BSX, ZNF281, RFX2, EBF2, RFX3, RFX1, OVOL1, SOX10, ISL1, RUNX2, AR, RFX8, ZNF718, RFX6, RFX7, ZNF716, DDIT3, RFX4, ZNF714, RFX5, ZSCAN21, ZNF713, TFAM, NOBOX, ATF7, CLOCK, ATF3, ATF4, ZNF395, ZNF273, TXK, GATA1, ZNF70…	14999	355	16881	1.09377	7.3e-05	6.64e-06	6.58e-06
KEGG_PATHWAY	hsa05200:Pathways in cancer	386	2.22889	9.3e-16	RB1, SPI1, ARAF, FZD10, TFG, AKT2, PRKACG, MYC, AKT3, AKT1, PRKACA, PRKACB, PRKCG, PRKCB, DAPK1, DAPK2, DAPK3, PRKCA, BCR, AR, ADCY9, AGTR1, CTBP2, CTBP1, PDGFB, PDGFA, HIF1A, PLCG2, PLCG1, FZD1, WNT10B, CREBBP, WNT10A, JUN, FZD3, FZD2, JUP, FZD5, FZD4, FZD7, FZD6, FZD9, FN1, FZD8, BRAF, RET, CDKN1A, CDKN1B, GLI1, GLI3, GLI2, IKBKB, SHH, MECOM, IKBKG, APPL1, JAK1, APC2, WNT9B, FOS, WNT9A, PLCB3, …	5974	393	6879	1.13098	2.66e-13	2.78e-13	1.7e-13
KEGG_PATHWAY	hsa04010:MAPK signaling pathway	250	1.44358	1.7e-11	ATF2, ELK1, CRKL, RPS6KA4, ELK4, RPS6KA3, RPS6KA6, RPS6KA5, MYC, RPS6KA2, AKT2, PRKACG, RPS6KA1, AKT3, STMN1, AKT1, PRKACA, PRKACB, PRKCG, DAXX, MEF2C, PRKCB, IL1R1, CACNA2D1, CACNA2D3, CACNA2D2, PRKCA, CACNA2D4, MAPK8IP2, MAPK8IP3, MAPK8IP1, DDIT3, TP53, ATF4, PDGFB, PDGFA, NLK, PPP3R1, RRAS, CD14, JUN, JUND, GADD45B, GADD45A, NFATC3, BRAF, NFATC1, GNG12, GADD45G, PPP5C, GRB2, PTPRR, ECSIT, IKBK…	5974	253	6879	1.13784	5.1e-09	2.55e-09	1.56e-09
KEGG_PATHWAY	hsa04810:Regulation of actin cytoskeleton	209	1.20684	4.63e-11	CYFIP2, NCKAP1, CYFIP1, ARAF, ARPC5L, ACTB, MYLK, CRKL, PIP4K2A, PIP4K2B, PIP4K2C, ACTN3, ACTN2, ACTN1, ACTN4, MYL5, TIAM1, MYL7, MYL2, PFN4, PFN1, EZR, MYL9, PFN2, PDGFB, PDGFA, PIK3R3, PIK3R2, IQGAP1, PIK3R1, IQGAP2, IQGAP3, MYL12A, MYL12B, PIK3R5, RRAS, PDGFD, PDGFC, PIP5K1A, MYL10, PIP5K1B, NCKAP1L, PIP5K1C, RDX, FN1, BRAF, GNG12, PTK2, MYLPF, ARPC1B, ARPC1A, WASL, TMSB4X, TMSB4Y, RAC2, RAC3,…	5974	210	6879	1.14601	1.38e-08	4.61e-09	2.82e-09
KEGG_PATHWAY	hsa04014:Ras signaling pathway	224	1.29345	6.26e-11	CALML5, CALML6, CALML3, ELK1, RASSF1, SYNGAP1, HTR7, TBK1, RASSF5, AKT2, PRKACG, AKT3, KDR, AKT1, PLCE1, PRKACA, PRKACB, PRKCG, PRKCB, PRKCA, TIAM1, RIN1, PLA1A, EPHA2, PDGFB, PDGFA, PIK3R3, PLA2G3, PIK3R2, PIK3R1, PLA2G5, PLA2G6, PIK3R5, GRIN2A, RRAS, PDGFD, PDGFC, PLCG2, PLCG1, RALGDS, BRAP, NGFR, INSR, IGF1, GNG12, GNG11, GRIN2B, GNG13, REL, CALM3, GRB2, RGL1, CALM1, RGL2, CALM2, GNGT1, IKBKB,…	5974	226	6879	1.1413	1.87e-08	4.68e-09	2.86e-09
KEGG_PATHWAY	hsa04015:Rap1 signaling pathway	208	1.20106	5.2e-10	CALML5, CALML6, CALML3, ACTB, CRKL, RASSF5, AKT2, AKT3, KDR, AKT1, PLCE1, PRKCG, PRKCI, PRKCB, PRKCA, TIAM1, ADCY9, PRKD3, PARD3, PFN4, PRKD2, TLN2, PRKD1, PFN1, TLN1, SKAP1, PFN2, EPHA2, PDGFB, FPR1, LPAR1, PDGFA, PIK3R3, LPAR2, LPAR3, PIK3R2, PIK3R1, LPAR4, PRKCZ, PIK3R5, GRIN2A, RRAS, PDGFD, PDGFC, PLCG1, RALGDS, VASP, NGFR, INSR, BRAF, IGF1, GRIN2B, LPAR5, ID1, CALM3, CALM1, CALM2, SIPA1L2, S…	5974	210	6879	1.14052	1.55e-07	3.11e-08	1.9e-08
KEGG_PATHWAY	hsa04510:Focal adhesion	204	1.17797	8.79e-10	ELK1, ACTB, MYLK, CRKL, AKT2, AKT3, KDR, AKT1, PRKCG, ACTN3, ACTN2, PRKCB, ACTN1, PRKCA, ACTN4, MYL5, MYL7, MYL2, TLN2, TLN1, MYL9, PDGFB, PDGFA, PIK3R3, PIK3R2, PIK3R1, MYL12A, MYL12B, PIK3R5, PDGFD, PDGFC, MYL10, VASP, JUN, COL24A1, FN1, BRAF, PARVA, PARVB, IGF1, PTK2, MYLPF, COL1A1, COL1A2, PARVG, GRB2, ARHGAP5, RAC2, RAC3, RAC1, HRAS, VAV3, VAV1, RHOA, VAV2, COL2A1, RAPGEF1, TNXB, COL11A1, CO…	5974	206	6879	1.14031	2.63e-07	4.38e-08	2.68e-08
KEGG_PATHWAY	hsa05166:HTLV-I infection	248	1.43204	4.68e-09	RB1, ATF1, ATF2, SPI1, TRRAP, FZD10, ELK1, ICAM1, ELK4, CDC20, CDC23, KAT5, MYC, AKT2, CDC26, PRKACG, CHEK2, CHEK1, AKT3, CDC27, MYB, AKT1, PRKACA, PRKACB, IL15RA, IL1R1, IL1R2, HLA-B, HLA-C, HLA-A, HLA-F, HLA-G, HLA-E, ADCY9, TBPL2, VDAC3, VDAC2, TBPL1, VDAC1, TLN2, TLN1, TP53, ATF3, ATF4, PDGFB, PDGFA, PIK3R3, PIK3R2, PIK3R1, ANAPC10, ANAPC11, PIK3R5, PPP3R1, RRAS, TERT, HLA-DQA2, HLA-DQA1, STA…	5974	254	6879	1.12429	1.4e-06	2e-07	1.22e-07
KEGG_PATHWAY	hsa04024:cAMP signaling pathway	195	1.126	1.98e-08	OXTR, VIPR2, CALML5, CALML6, HHIP, CALML3, HTR4, LIPE, HTR6, EDNRA, CREB3L3, CREB3L4, AKT2, CREB3L1, PRKACG, CREB3L2, AKT3, AKT1, PLCE1, SOX9, PRKACA, PRKACB, TIAM1, ADCY9, ORAI1, MYL9, CFTR, ADCYAP1R1, GIPR, PIK3R3, PIK3R2, PIK3R1, PIK3R5, MC2R, GRIN2A, RRAS, JUN, CREBBP, BRAF, NFATC1, GRIN2C, GRIN2B, GRIN2D, GRIN3B, GRIN3A, FXYD2, PPP1R1B, FXYD1, PDE3A, CALM3, CALM1, CALM2, RYR2, GLI1, GLI3, RA…	5974	198	6879	1.13404	5.91e-06	7.39e-07	4.52e-07
KEGG_PATHWAY	hsa04020:Calcium signaling pathway	177	1.02206	2.93e-08	CHRM2, CHRM3, MYLK2, OXTR, CHRM1, CALML5, CALML6, CHRM5, CALML3, HTR4, GRPR, SLC8A1, MYLK3, MYLK, SLC8A2, MYLK4, HTR6, CYSLTR1, EDNRA, CYSLTR2, HTR7, EDNRB, PRKACG, PLCE1, PRKACA, PRKACB, PDGFRB, PRKCG, PDGFRA, LHCGR, PRKCB, F2R, PHKA1, PRKCA, PHKA2, TRHR, ADCY9, LTB4R2, STIM1, STIM2, ORAI3, ORAI2, PPIF, AGTR1, VDAC3, ORAI1, VDAC2, VDAC1, PTGFR, PDE1C, PDE1B, PDE1A, CHRNA7, CACNA1B, ITPR1, CACNA1…	5974	179	6879	1.13862	8.78e-06	9.75e-07	5.97e-07
KEGG_PATHWAY	hsa04550:Signaling pathways regulating pluripotency of stem cells	140	0.808407	4.74e-08	RIF1, FZD10, FGF2, IGF1R, SOX2, MYC, AKT2, AKT3, SMARCAD1, AKT1, ACVR1, MAP2K1, MAP2K2, WNT5B, WNT5A, ESX1, LIFR, HNF1A, ISL1, KAT6A, COMMD3-BMI1, RAF1, IL6ST, DLX5, PIK3R3, PIK3R2, PIK3R1, PIK3R5, POU5F1B, WNT6, DVL1, DVL2, HESX1, DVL3, OTX1, WNT1, WNT2, SKIL, WNT3, WNT4, FZD1, SMAD2, WNT10B, SMAD1, FZD3, WNT10A, ZFHX3, SMAD4, FZD2, SMAD3, SETDB1, FZD5, FZD4, WNT3A, FZD7, ESRRB, FZD6, FZD9, LIF,…	5974	140	6879	1.15149	1.42e-05	1.42e-06	8.67e-07
KEGG_PATHWAY	hsa01100:Metabolic pathways	1114	6.43261	7.01e-08	PGAP1, UXS1, NDST2, IL4I1, NDST1, NSDHL, LIPC, SCP2, TDO2, NDST4, NDST3, LIPG, CKMT1B, MLYCD, XYLB, SDS, UPB1, MTHFD1, MTHFD2, UQCRC1, IDNK, CYP2E1, IDO2, HPD, MTMR1, MTMR2, MTMR3, SHMT2, SHMT1, FAXDC2, MTMR8, PLA2G3, PLA2G5, PLA2G6, MTMR4, PLA2G7, MTMR6, MTMR7, HSD11B1, UGT8, CYP2B6, RDH12, HLCS, RDH11, RDH10, AFMID, RDH16, PIP5K1A, PIP5K1B, HAO1, PIP5K1C, LTA4H, HAO2, B3GALNT1, PMM1, CYP4F2, PM…	5974	1219	6879	1.0523	2.09e-05	1.9e-06	1.17e-06
