# Supplementary material for: Stable bulged G-quadruplexes in the human genome: identification, experimental validation and functionalization
Source: Nucleic Acids Res. 2023 Apr 24;51(9):4148–77. doi: 10.1093/nar/gkad252 (PMC10201450; doi:10.1093/nar/gkad252)
Supplement: gkad252_Supplemental_Files [file gkad252_supplemental_files.zip › Table_S5.xlsx]

## Sheet: 1
Suppl. Table 5.1: Subsets of genes containing either regulatory pG4-BS, pG4-CS or both in their promoter region
Genes containing Regulatory pG4-BS				Genes containing Regulatory pG4-CS				Genes with Only Reg. pG4-BS			Genes with Only Reg. pG4-CS			Genes with both Reg. pG4-BS and pG4-CS
SAMD11				ISG15				SAMD11			TAS1R3			KLHL17
KLHL17				AGRN				PLEKHN1			ATAD3A			ISG15
PLEKHN1				TTLL10				SCNN1D			RNF207			AGRN
ISG15				CPTP				GABRD			CAMTA1			TTLL10
AGRN				TAS1R3				RER1			FBXO6			B3GALT6
TTLL10				VWA1				ACTRT2			CLCNKA			CPTP
B3GALT6				ATAD3A				ESPN			CLCNKB			VWA1
SCNN1D				MMP23B				TAS1R1			PADI3			MMP23B
CPTP				PRKCZ				THAP3			HTR6			CALML6
VWA1				SKI				CA6			NBPF3			PRKCZ
MMP23B				TNFRSF14				PIK3CD			C1QA			SKI
CALML6				PRDM16				UBE4B			NCMAP			TNFRSF14
GABRD				TPRG1L				CORT			ZDHHC18			PRXL2B
PRKCZ				TP73				DISP3			TMEM222			PRDM16
SKI				AJAP1				AGTRAP			SYTL1			ARHGEF16
RER1				RNF207				C1orf167			PTPRU			TPRG1L
TNFRSF14				HES3				CLCN6			DCDC2B			TP73
PRXL2B				CAMTA1				TNFRSF8			HDAC1			SMIM1
ACTRT2				KIF1B				TNFRSF1B			AZIN2			HES3
PRDM16				FBXO6				AADACL3			AGO4			PER3
ARHGEF16				PRDM2				TMEM51			MANEAL			H6PD
TPRG1L				PLEKHM2				NECAP2			RLF			SPSB1
TP73				SLC25A34				PADI1			EXO5			KIF1B
SMIM1				CLCNKA				PADI4			PPCS			TARDBP
HES3				CLCNKB				KLHDC7A			HPDL			PDPN
ESPN				PADI3				C1QC			PATJ			EFHD2
TAS1R1				IGSF21				C1QB			USP1			DDI2
THAP3				SLC66A1				PNRC2			IL12RB2			PLEKHM2
PER3				HTR6				LDLRAP1			PRKACB			SLC25A34
CA6				NBPF3				MAN1C1			LMO4			IGSF21
H6PD				ALPL				CATSPER4			LRRC8C			PAX7
SPSB1				CELA3A				CEP85			LELP1			UBXN10
PIK3CD				EPHA8				LIN28A			FCER1G			ALPL
UBE4B				C1QA				DHDDS			DUSP12			EPHA8
KIF1B				EPHB2				RPS6KA1			NOS1AP			EPHB2
CORT				NIPAL3				PIGV			ODR4			CLIC4
TARDBP				NCMAP				SESN2			CDK18			TMEM50A
DISP3				CLIC4				OPRD1			RRP15			MACO1
AGTRAP				MTFR1L				TINAGL1			CNIH4			SELENON
C1orf167				ZDHHC18				KHDRBS1			CHD5			MTFR1L
CLCN6				WDTC1				KPNA6			ICMT			WDTC1
TNFRSF8				TMEM222				FAM167B			RNF186			HCRTR1
TNFRSF1B				SYTL1				LCK			PLA2G2A			IQCC
AADACL3				GPR3				RBBP4			HP1BP3			HPCA
PDPN				EPB41				C1orf94			HSPG2			ZNF362
TMEM51				PTPRU				GJB4			HNRNPR			MAP7D1
EFHD2				DCDC2B				ZMYM4			E2F2			MACF1
DDI2				HDAC1				AGO3			PAQR7			PPIE
PLEKHM2				TSSK3				THRAP3			MAP3K6			MFSD2A
SLC25A34				HPCA				SH3D21			FCN3			KCNQ4
NECAP2				AZIN2				DNALI1			RRAGC			FOXO6
PADI1				AGO4				TMCO2			PABPC4			C1orf50
PADI4				MAP7D1				SMAP2			ELOVL1			ST3GAL3
IGSF21				CDCA8				ZFP69			HYI			DPH2
KLHDC7A				MANEAL				CTPS1			POMGNT1			PLK3
PAX7				MACF1				YBX1			PARS2			BTBD19
UBXN10				MFSD2A				TMEM125			DHCR24			TOE1
ALPL				RLF				KDM4A			TACSTD2			MMACHC
EPHA8				EXO5				RNF220			BCL10			TSPAN1
C1QC				KCNQ4				NASP			OLFM3			UQCRH
C1QB				PPCS				NSUN4			SORT1			FOXE3
EPHB2				C1orf50				FAAH			CTSK			FOXD2
PNRC2				ST3GAL3				SLC5A9			CRP			CDKN2C
CLIC4				DPH2				RNF11			ITLN2			ZFYVE9
TMEM50A				PLK3				BTF3L4			LMX1A			PRPF38A
MACO1				HPDL				CPT2			TMEM9			SHISAL2A
LDLRAP1				MMACHC				ACOT11			LAD1			PRKAA2
MAN1C1				TSPAN1				TTC4			AGT			FOXD3
SELENON				FOXE3				BSND			TFB2M			PGM1
MTFR1L				FOXD2				C8A			SEC61A2			AK5
CATSPER4				ELAVL4				L1TD1			MLLT10			DNAI3
CEP85				CDKN2C				ROR1			RAB18			CCN1
LIN28A				ZFYVE9				RAVER2			ARID5B			PRMT6
DHDDS				PATJ				LRRC7			HKDC1			SYPL2
RPS6KA1				USP1				CTH			HK1			CYB561D1
PIGV				FOXD3				FPGT-TNNI3K			SH2D4B			GSTM2
WDTC1				LEPROT				FPGT			PAPSS2			GSTM1
SESN2				LEPR				TYW3			PLCE1			WNT2B
OPRD1				IL12RB2				MSH4			DENND10			CAPZA1
TINAGL1				PRKACB				ST6GALNAC3			NPS			MAN1A2
HCRTR1				SPATA1				ST6GALNAC5			PTPRE			TENT5C
KHDRBS1				DNAI3				NEXN			CYP2E1			FAM72D
KPNA6				LMO4				HS2ST1			LARP4B			C1orf54
IQCC				LRRC8C				LRRC8B			IDI1			RIIAD1
FAM167B				PRMT6				LRRC8D			KLF6			ATP8B2
LCK				CYB561D1				CCDC18			AKR1C2			CKS1B
RBBP4				GSTM2				DR1			ST8SIA6			ZBTB7B
HPCA				GSTM1				ABCD3			SKIDA1			EFNA4
ZNF362				WNT2B				SLC44A3			EPC1			TRIM46
C1orf94				MAN1A2				PTBP2			ZNF33B			LAMTOR2
GJB4				TENT5C				AGL			FAM25G			LMNA
ZMYM4				C1orf54				TRMT13			VSTM4			SEMA4A
AGO3				RIIAD1				SLC30A7			TACR2			PRCC
MAP7D1				LELP1				NTNG1			P4HA1			NTRK1
THRAP3				CKS1B				SARS1			CPEB3			ATP1A2
SH3D21				ZBTB7B				GPR61			BLOC1S2			CASQ1
DNALI1				EFNA4				GSTM4			SEC31B			PEA15
MACF1				EFNA3				CSF1			KCNIP2			MAEL
PPIE				LAMTOR2				KCNC4			CALHM2			RCSD1
MFSD2A				LMNA				CHI3L2			STN1			RABGAP1L
TMCO2				SEMA4A				RAP1A			CCDC186			GPR52
SMAP2				NHLH1				LRIG2			ADAM12			SMG7
ZFP69				FCER1G				OLFML3			TSPAN4			CDC73
KCNQ4				DUSP12				VANGL1			MRPL23			LHX9
CTPS1				NOS1AP				PTGFRN			OR51D1			CAMSAP2
FOXO6				RCSD1				POLR3C			OR52N2			BTG2
YBX1				RABGAP1L				POLR3GL			ILK			OPTC
C1orf50				XPR1				NBPF12			INSC			RASSF5
TMEM125				KIAA1614				CHD1L			NR1H3			PROX1
KDM4A				SMG7				VPS45			SERPING1			C1orf115
ST3GAL3				ODR4				CA14			FRMD8			BROX
DPH2				LHX9				CIART			BANF1			CNIH3
RNF220				CAMSAP2				ECM1			CARNS1			ARF1
PLK3				BTG2				ADAMTSL4			PPP6R3			GJC2
BTBD19				OPTC				PRUNE1			CCND1			COG2
TOE1				CDK18				MLLT11			KDM4D			MAP3K21
MMACHC				RASSF5				PIP5K1A			CNTN5			KCNK1
NASP				NENF				LCE1E			CENATAC			GPR137B
TSPAN1				PROX1				SPRR3			PDZD3			KIF26B
UQCRH				RRP15				S100A9			ARHGEF12			NOC2L
NSUN4				DISP1				S100A1			GRAMD1B			HES4
FAAH				CNIH4				CHTOP			TMEM45B			TNFRSF18
FOXE3				MIXL1				NPR1			ADAMTS15			SDF4
FOXD2				STUM				UBAP2L			TPP1			UBE2J2
SLC5A9				WNT3A				HAX1			DENND2B			ACAP3
CDKN2C				GJC2				ADAM15			ABCC8			INTS11
RNF11				URB2				EFNA1			MRGPRX2			GNB1
BTF3L4				MAP3K21				MTX1			KCNA4			MORN1
ZFYVE9				GPR137B				TSACC			VWCE			PEX10
PRPF38A				KIF26B				RHBG			ZBTB3			PANK4
SHISAL2A				NOC2L				BCAN			PYGM			HES5
CPT2				TNFRSF18				RRNAD1			CHORDC1			MMEL1
ACOT11				SDF4				PEAR1			PGR			MEGF6
TTC4				UBE2J2				CD1D			C11orf65			WRAP73
BSND				ACAP3				DUSP23			POU2AF1			CEP104
PRKAA2				GNB1				USP21			HYOU1			RPL22
C8A				TMEM52				HSPA6			NCAPD3			GPR153
L1TD1				MEGF6				HSD17B7			THYN1			TNFRSF25
FOXD3				C1orf174				MGST3			CCDC77			KLHL21
PGM1				CHD5				POU2F1			P3H3			ERRFI1
ROR1				ICMT				DCAF6			USP5			GPR157
RAVER2				GPR153				PRRX1			GABARAPL1			CTNNBIP1
LRRC7				HES2				SOAT1			DGKA			SRM
CTH				TNFRSF25				LAMC2			ERBB3			MAD2L2
FPGT-TNNI3K				KLHL21				RGL1			EEF1AKMT3			LRRC38
FPGT				GPR157				C1orf21			RXYLT1			ALDH4A1
TYW3				LRRC38				RNF2			SLC25A3			CAPZB
MSH4				ATP13A2				SWT1			NR1H4			PLA2G2E
ST6GALNAC3				PADI2				HMCN1			DTX1			PLA2G2C
ST6GALNAC5				CAPZB				C1orf53			ULK1			HTR1D
AK5				RNF186				GPR25			LPAR5			ID3
NEXN				PLA2G2E				INAVA			MANSC1			MYOM3
DNAI3				PLA2G2A				PKP1			SLC2A13			AUNIP
CCN1				HP1BP3				GPR37L1			TWF1			SLC30A2
HS2ST1				EIF4G3				PPFIA4			DHH			KDF1
LRRC8B				ECE1				SOX13			PPP1R1A			FGR
LRRC8D				RAP1GAP				MDM4			PYM1			TMEM200B
CCDC18				HSPG2				NFASC			SMARCC2			MECR
DR1				HTR1D				MFSD4A			TAC3			MATN1
ABCD3				HNRNPR				IKBKE			CYP27B1			MARCKSL1
SLC44A3				E2F2				DYRK3			BBS10			TMEM54
PTBP2				ID3				IL24			ALDH1L2			AK2
AGL				RSRP1				PFKFB2			SELPLG			TRIM62
TRMT13				AUNIP				CAMK1G			PPTC7			COL8A2
SLC30A7				PAQR7				SERTAD4			GTF2F2			TRAPPC3
PRMT6				KDF1				PPP2R5A			TEX29			STK40
NTNG1				MAP3K6				SMYD2			XPO4			GRIK3
SARS1				FCN3				MTARC2			PROSER1			GNL2
SYPL2				FGR				COQ8A			VWA8			HEYL
CYB561D1				TMEM200B				ZNF678			KCTD12			HPCAL4
GPR61				MATN1				GUK1			PCID2			RIMS3
GSTM4				MARCKSL1				IBA57			GMPR2			CLDN19
GSTM2				TMEM54				TRIM67			KHNYN			SLC2A1
GSTM1				AK2				TBCE			BRMS1L			HECTD3
CSF1				DLGAP3				SDCCAG8			JDP2			TRABD2B
KCNC4				COL8A2				COX20			NRXN3			JUN
CHI3L2				STK40				PERM1			TMEM251			GNG12
RAP1A				GRIK3				RNF223			YY1			ZZZ3
WNT2B				GNL2				TNFRSF4			KLHL33			GNG5
CAPZA1				RRAGC				C1QTNF12			STRN3			LPAR3
LRIG2				PABPC4				ANKRD65			L3HYPDH			MCOLN2
OLFML3				HEYL				TMEM240			SLC8A3			DDAH1
VANGL1				HPCAL4				SSU72			EML5			BARHL2
PTGFRN				BMP8B				NADK			FBLN5			F3
MAN1A2				RIMS3				FAAP20			CCDC85C			GSTM3
TENT5C				CITED4				TTC34			BAG5			EPS8L3
FAM72D				ELOVL1				NPHP4			NPAP1			DENND2D
POLR3C				HYI				NOL9			SPINT1			ADORA3
POLR3GL				DYNLT4				CLSTN1			MAP1A			KCND3
NBPF12				POMGNT1				MASP2			CTXN2			CD58
CHD1L				PARS2				MTOR			SLC12A1			FAM72B
VPS45				DHCR24				NPPA			TEX9			ANKRD35
CA14				TACSTD2				DHRS3			POLR2M			SV2A
C1orf54				JUN				CASP9			USP3			MTMR11
CIART				GNG12				HSPB7			C15orf61			OTUD7B
ECM1				ZZZ3				EPHA2			REC114			THEM4
ADAMTSL4				LPAR3				ARHGEF19			CHRNA5			S100A10
PRUNE1				BCL10				FBXO42			WDR93			PGLYRP4
MLLT11				DDAH1				RCC2			TJP1			S100A6
PIP5K1A				ODF2L				EMC1			EMC7			S100A2
RIIAD1				BARHL2				AKR7A3			RPAP1			S100A16
LCE1E				F3				AKR7A2			TMEM87A			DENND4B
SPRR3				OLFM3				TMCO4			TGM5			CRTC2
S100A9				SORT1				DDOST			BCL2L10			MUC1
S100A1				EPS8L3				USP48			PPIB			SCAMP3
CHTOP				ADORA3				LACTBL1			IGDCC3			PKLR
NPR1				KCND3				TEX46			TIPIN			GON4L
UBAP2L				TSPAN2				ZNF436			TLE3			UBQLN4
HAX1				CD58				ASAP3			UBL7			CRABP2
ATP8B2				IGSF3				SRSF10			SCAMP2			INSRR
CKS1B				ANKRD35				RUNX3			CIB2			ARHGEF11
ZBTB7B				SV2A				C1orf232			HBZ			KCNJ10
ADAM15				SF3B4				UBXN11			RAB11FIP3			IGSF8
EFNA4				MTMR11				CRYBG2			TPSAB1			COPA
EFNA1				OTUD7B				TENT5B			PRSS21			TSTD1
TRIM46				CTSK				SLC9A1			ZNF205			CREG1
MTX1				THEM4				CD164L2			CLEC19A			KIAA0040
LAMTOR2				S100A10				WASF2			VWA3A			ZBTB41
LMNA				S100A2				AHDC1			HS3ST2			TNNI1
SEMA4A				S100A16				RPA2			SCNN1G			PHLDA3
TSACC				S100A14				TAF12			APOBR			PTPN7
RHBG				DENND4B				SRSF4			SPNS1			ETNK2
BCAN				C1orf43				LAPTM5			KIF22			FCMR
RRNAD1				MUC1				NKAIN1			ORC6			LPGAT1
PRCC				THBS3				PEF1			CES3			BATF3
NTRK1				SCAMP3				COL16A1			CES4A			DUSP10
PEAR1				PKLR				ADGRB2			PLEKHG4			HHIPL2
CD1D				UBQLN4				BSDC1			PLA2G15			TLR5
DUSP23				PAQR6				ZBTB8OS			IL34			TP53BP2
ATP1A2				CRABP2				SYNC			ZNRF1			ENAH
CASQ1				MRPL24				A3GALT2			HSBP1			PYCR2
PEA15				ARHGEF11				CSMD2			ATP2C2			LEFTY2
USP21				CRP				KIAA0319L			SPATA33			SDE2
HSPA6				IGSF8				C1orf216			PAM16			CDC42BPA
HSD17B7				ITLN2				CLSPN			ZNF500			WNT9A
MGST3				TSTD1				CSF3R			XPO6			H2AW
MAEL				LMX1A				RSPO1			MAPK3			ABCB10
POU2F1				ZBTB41				C1orf109			ABCC12			FAM89A
RCSD1				CACNA1S				EPHA10			CFAP20			SIPA1L2
DCAF6				TMEM9				YRDC			ACD			IRF2BP2
PRRX1				LAD1				INPP5B			AARS1			ERO1B
RABGAP1L				TNNI1				FHL3			TAT			CHML
GPR52				PTPN7				POU3F1			CHST6			PFKFB3
SOAT1				MYBPH				OXCT2			C16orf95			ATP5F1C
LAMC2				ETNK2				MYCL			SRR			GATA3
SMG7				SLC41A1				COL9A2			CTNS			ECHDC3
RGL1				SLC26A9				EBNA1BP2			GLTPD2			DHTKD1
C1orf21				LPGAT1				C1orf210			C17orf107			SUV39H2
RNF2				NSL1				SLC6A9			SPEM1			PLXDC2
SWT1				ESRRG				TMEM53			USP43			BMI1
HMCN1				DUSP10				MUTYH			MAP2K3			WAC
CDC73				HHIPL2				CCDC163			FOXN1			ALOX5
C1orf53				TLR5				PRDX1			SUZ12			ANTXRL
LHX9				PYCR2				PIK3R3			SLFN5			PTPN20
CAMSAP2				ACBD3				P3R3URF-PIK3R3			GGNBP2			SLC18A3
GPR25				JMJD4				P3R3URF			WIPF2			CISD1
INAVA				WNT9A				TMEM275			TMEM106A			TSPAN15
PKP1				ACTA1				PDZK1IP1			CFAP97D1			COL13A1
GPR37L1				ABCB10				TAL1			DBF4B			PALD1
PPFIA4				AGT				AGBL4			CDK5RAP3			ADAMTS14
BTG2				FAM89A				DMRTA2			NME2			CHST3
OPTC				SIPA1L2				TXNDC12			RAD51C			DDIT4
SOX13				IRF2BP2				CC2D1B			MRPL58			LRMDA
MDM4				ERO1B				ORC1			RNF213			NUTM2E
NFASC				RGS7				ECHDC2			SLC25A10			BMPR1A
MFSD4A				CHML				GLIS1			VAMP2			SNCG
IKBKE				TFB2M				CYB5RL			CCDC42			UBTD1
RASSF5				PFKFB3				FAM151A			MFSD6L			NKX2-3
DYRK3				ATP5F1C				TTC22			PEMT			ENTPD7
IL24				ECHDC3				USP24			POLDIP2			PAX2
PFKFB2				SEC61A2				C8B			UNC119			DPCD
CAMK1G				SUV39H2				ITGB3BP			RSKR			FBXL15
SERTAD4				CACNB2				DNAI4			SDF2			SUFU
PPP2R5A				MLLT10				SERBP1			TEFM			TRIM8
PROX1				RAB18				DIRAS3			COPRS			CNNM2
SMYD2				WAC				ANKRD13C			MYO1D			SORCS3
C1orf115				ANTXRL				ZRANB2			TBC1D3H			SLC18A2
MTARC2				ARID5B				NEGR1			MYO19			GRK5
BROX				HKDC1				LRRC53			ORMDL3			PSTK
CNIH3				HK1				MCOLN3			KRT13			FOXI2
COQ8A				COL13A1				COL24A1			STAT3			DPYSL4
ZNF678				PALD1				SELENOF			DUSP3			PWWP2B
ARF1				CDH23				HFM1			LSM12			ADGRA1
GUK1				DDIT4				EVI5			SLC25A39			ZNF511
GJC2				LRMDA				CNN3			OSBPL7			PAOX
IBA57				NUTM2E				DBT			SPAG9			DIP2C
COG2				SH2D4B				EXTL2			MMD			ANKRD16
TRIM67				PAPSS2				HENMT1			SLC16A6			SFMBT2
MAP3K21				SLC35G1				C1orf194			MRPL38			ITIH5
KCNK1				PLCE1				MYBPHL			JMJD6			NMT2
TBCE				UBTD1				PPM1J			SOCS3			FAM171A1
GPR137B				ANKRD2				PHTF1			TIMP2			ARHGAP21
SDCCAG8				ENTPD7				AP4B1			CBX8			ZNF438
COX20				PAX2				NGF			HAUS1			NRP1
KIF26B				SFXN2				GDAP2			MAPK4			CXCL12
NOC2L				CNNM2				TBX15			DOK6			DEPP1
PERM1				DENND10				PDZK1			SOCS6			GPRIN2
HES4				GRK5				LIX1L			ADNP2			IPMK
RNF223				FANK1				ANKRD34A			TMEM241			SLC25A16
TNFRSF18				NPS				TXNIP			RAX			NEUROG3
TNFRSF4				FOXI2				NBPF10			TPGS1			TBATA
SDF4				PTPRE				NOTCH2NLA			CNN2			VSIR
C1QTNF12				DPYSL4				PRKAB2			C19orf71			ANXA7
UBE2J2				PWWP2B				FMO5			RETN			CAMK2G
ACAP3				INPP5A				ACP6			MARCHF2			ZCCHC24
INTS11				ADGRA1				NBPF14			ICAM4			MMRN2
ANKRD65				KNDC1				NOTCH2NLB			PKN1			HTR7
TMEM240				ZNF511				H2AC18			C19orf44			NOC3L
SSU72				MTG1				H2BC21			COLGALT1			RRP12
NADK				CYP2E1				H2AC21			MAP1S			CRTAC1
GNB1				DIP2C				ANP32E			ARRDC2			FGF8
FAAP20				LARP4B				APH1A			MAST3			PSD
MORN1				IDI1				GOLPH3L			MPV17L2			ACTR1A
PEX10				KLF6				ARNT			ZNF492			ARL3
PANK4				AKR1C2				CDC42SE1			LTBP4			SH3PXD2A
HES5				PRKCQ				SEMA6C			RAB4B			ABLIM1
MMEL1				SFMBT2				LYSMD1			PRR19			PRLHR
TTC34				ITIH5				CELF3			PINLYP			SFXN4
MEGF6				CCDC3				MRPL9			APOC1			RGS10
WRAP73				NMT2				RORC			KASH5			CTBP2
CEP104				FAM171A1				CRNN			GFY			NKX6-2
NPHP4				ST8SIA6				S100A12			TRIM28			ADAM8
RPL22				SKIDA1				S100A8			RNF126			CALY
GPR153				ARHGAP21				S100A5			MBD3			RIC8A
TNFRSF25				ZNF438				S100A3			TCF3			PKP3
NOL9				EPC1				S100A13			SH3GL1			PHRF1
KLHL21				ZNF33B				GATAD2B			PCP2			CD151
ERRFI1				CXCL12				SHE			ELOF1			MUC5AC
GPR157				GPRIN2				KCNN3			ACP5			SYT8
CLSTN1				FAM25G				PMVK			ZNF878			TNNI2
CTNNBIP1				VSTM4				PBXIP1			ZNF799			TNNT3
MASP2				IPMK				SHC1			C19orf67			TSPAN32
SRM				HERC4				KRTCAP2			SLC1A6			TRIM6
MTOR				TACR2				SMG5			NOTCH3			TRIM6-TRIM34
MAD2L2				TBATA				CCT3			EPHX3			CCKBR
NPPA				VSIR				MEF2D			TSSK6			AMPD3
DHRS3				P4HA1				HDGF			CEACAM4			PDE3B
LRRC38				CAMK2G				ETV3L			RABAC1			NUCB2
CASP9				ZCCHC24				IGSF9			CEACAM1			MYOD1
HSPB7				MMRN2				B4GALT3			ZNF296			C11orf96
EPHA2				HTR7				ADAMTS4			OPA3			MDK
ARHGEF19				CPEB3				APOA2			GPR4			PTPRJ
FBXO42				CRTAC1				MPZ			RPL18			LRRC55
RCC2				LOXL4				FCGR3A			NTN5			RTN4RL2
ALDH4A1				BLOC1S2				FCGR3B			HRC			CCDC86
EMC1				SEC31B				CCDC190			PIH1D1			FEN1
AKR7A3				FGF8				GPA33			C19orf84			FADS2
AKR7A2				NPM3				ADCY10			HSPBP1			FLRT1
CAPZB				KCNIP2				MPC2			COX6B2			NUDT22
TMCO4				ACTR1A				CCDC181			ALLC			VEGFB
PLA2G2E				CALHM2				SLC19A2			RSAD2			PLCB3
PLA2G2C				CALHM3				F5			KCNF1			ESRRA
DDOST				SH3PXD2A				SELE			TDRD15			PRDX5
USP48				STN1				SCYL3			LTBP1			RPS6KA4
LACTBL1				CCDC186				KIFAP3			RHOQ			PPP2R5B
TEX46				ABLIM1				VAMP4			FOXN2			ARL2
HTR1D				PRLHR				ASTN1			STON1			VPS51
ZNF436				SFXN4				ABL2			ACYP2			TM7SF2
ASAP3				CTBP2				ACBD6			THNSL2			PCNX3
ID3				ADAM12				SHCBP1L			INPP4A			PACS1
SRSF10				INSYN2A				EDEM3			NPAS2			RAB1B
MYOM3				NKX6-2				IVNS1ABP			NT5DC4			CNIH2
RUNX3				CALY				ZNF281			MYO7B			TMEM151A
AUNIP				RIC8A				KIF14			PTPN18			NPAS4
SLC30A2				PKP3				DDX59			RAB3GAP1			RCE1
C1orf232				LRRC56				KIF21B			WDR75			LRFN4
UBXN11				PHRF1				CSRP1			COPS8			KDM2A
CRYBG2				CRACR2B				LMOD1			RNASEH1			ANKRD13D
KDF1				CD151				ARL8A			HADHA			AIP
TENT5B				TSPAN4				SYT2			SLC30A3			LRP5
SLC9A1				MUC5B				RABIF			TRMT61B			P2RY2
CD164L2				SYT8				CYB5R1			ALK			ARHGEF17
WASF2				TNNI2				CHI3L1			LHCGR			RELT
AHDC1				TNNT3				CHIT1			RTN4			GVQW3
FGR				MRPL23				KISS1			GFPT1			TSKU
RPA2				TSPAN32				GOLT1A			POLR1A			CAPN5
TAF12				TSSC4				PPP1R15B			MGAT4A			MYO7A
TMEM200B				PGAP2				PIK3C2B			CHST10			THRSP
SRSF4				OR51D1				LRRN2			BIN1			USP35
MECR				OR52N2				TMEM81			HS6ST1			YAP1
MATN1				CCKBR				LEMD1			GTDC1			C11orf87
LAPTM5				ILK				SLC45A3			RPRM			ZC3H12C
NKAIN1				TUB				CTSE			WDSUB1			COLCA2
PEF1				INSC				FAM72A			HIBCH			HOATZ
COL16A1				NUCB2				C1orf116			FZD5			SIK2
ADGRB2				MDK				YOD1			DNER			HSPB2
MARCKSL1				NR1H3				LAMB3			NCL			ANKK1
BSDC1				PTPRJ				IRF6			XRN2			C2CD2L
ZBTB8OS				LRRC55				RD3			HM13			HINFP
SYNC				RTN4RL2				TRIM11			COX4I2			GRIK4
TMEM54				SERPING1				TRIM17			CHMP4B			NRGN
AK2				TMEM132A				H3-4			PABPC1L			SLC37A2
TRIM62				SDHAF2				TTC13			SS18L1			PKNOX2
A3GALT2				FEN1				PCNX2			OGFR			VSIG10L2
CSMD2				FADS2				ARID4B			RTEL1			VPS26B
KIAA0319L				FLRT1				GNG4			ZNF343			BET1L
C1orf216				NUDT22				PLD5			THBD			IFITM5
CLSPN				VEGFB				CEP170			E2F1			SIGIRR
COL8A2				ESRRA				ADSS2			RIMS4			HRAS
TRAPPC3				PRDX5				HNRNPU			SDC4			LMNTD2
STK40				RPS6KA4				ZNF496			ZMYND8			IRF7
CSF3R				ARL2				OR2T27			STAU1			DEAF1
GRIK3				TM7SF2				ZNF692			PTK6			GATD1
GNL2				FRMD8				NET1			RGS19			IFITM10
RSPO1				PCNX3				CALML3			MRPS6			ASCL2
C1orf109				OVOL1				FBH1			SLC5A3			C11orf21
EPHA10				BANF1				TAF3			ETS2			TRPM5
YRDC				TMEM151A				PROSER2			FAM3B			CDKN1C
INPP5B				LRFN4				MCM10			U2AF1L5			PHLDA2
FHL3				KDM2A				HSPA14			TFF3			MRGPRG
POU3F1				CARNS1				PTER			U2AF1			ART5
HEYL				GSTP1				MALRD1			TUBA8			RHOG
HPCAL4				TCIRG1				COMMD3			DGCR6			ARFIP2
OXCT2				PPP6R3				COMMD3-BMI1			HIC2			DCHS1
MYCL				CCND1				ARMC3			SGSM1			ZNF214
COL9A2				P2RY6				MSRB2			HORMAD2			NLRP10
RIMS3				RELT				KIAA1217			DRG1			NRIP3
CLDN19				TSKU				THNSL1			LGALS1			TMEM41B
SLC2A1				MYO7A				APBB1IP			KDELR3			PIK3C2A
EBNA1BP2				KDM4D				PDSS1			XPNPEP3			KCNJ11
C1orf210				CNTN5				BAMBI			NUP50			SERGEF
SLC6A9				YAP1				BMS1			ATP6V1E1			TPH1
TMEM53				RAB39A				RET			SLC7A4			E2F8
HECTD3				C11orf87				CHAT			DUSP18			WT1
MUTYH				ZC3H12C				ASAH2B			PRR14L			CD59
CCDC163				HOATZ				DKK1			EIF3D			PEX16
PRDX1				HSPB2				PHYHIPL			ANKRD54			CHRM4
PIK3R3				CENATAC				SIRT1			CENPM			LRP4
P3R3URF-PIK3R3				PDZD3				KIFBP			NAGA			ARFGAP2
P3R3URF				ARHGEF12				SGPL1			RRP7A			PACSIN3
TMEM275				GRAMD1B				SLC29A3			ALG12			PTGDR2
PDZK1IP1				SLC37A2				FUT11			ARPC4			VPS37C
TAL1				PKNOX2				ADK			STT3B			AHNAK
TRABD2B				VSIG10L2				SAMD8			FAM240A			TUT1
AGBL4				FOXRED1				ZMIZ1			TCTA			MTA2
DMRTA2				KCNJ5				PPIF			RAD54L2			EML3
TXNDC12				TMEM45B				SFTPA1			APPL1			GANAB
CC2D1B				ADAMTS15				CDHR1			KCTD6			CHRM1
ORC1				IFITM5				CCSER2			DIPK2A			RCOR2
ECHDC2				SIGIRR				ADIRF			ATP11B			TRPT1
GLIS1				DEAF1				PTEN			EIF4G1			PPP1R14B
CYB5RL				CEND1				KIF11			TP63			BAD
FAM151A				POLR2L				CYP26C1			PAK2			NRXN2
TTC22				DUSP8				FFAR4			RPL35A			RASGRP2
USP24				IFITM10				LGI1			IL5RA			CDC42BPG
C8B				INS-IGF2				CC2D2B			SRGAP3			NAALADL1
JUN				INS				PGAM1			SEC13			CDCA5
ITGB3BP				ASCL2				HOGA1			CHCHD4			KCNK7
DNAI4				C11orf21				MARVELD1			ELP6			CFL1
SERBP1				TRPM5				SCD			SMARCC1			GAL3ST3
GNG12				CDKN1C				SLF2			GMPPB			ZDHHC24
DIRAS3				PHLDA2				TWNK			HYAL2			PITPNM1
ANKRD13C				NAP1L4				KAZALD1			ROBO1			CDK2AP2
ZRANB2				OSBPL5				NOLC1			CLDND1			NUDT8
NEGR1				MRGPRG				ELOVL3			MORC1			TESMIN
LRRC53				ART5				INA			IGSF11			FGF3
ZZZ3				RHOG				SFR1			TPRA1			PDE2A
GNG5				ARFIP2				HABP2			MGLL			ARAP1
LPAR3				TPP1				NHLRC2			RPN1			FAM168A
MCOLN2				DCHS1				ADRB1			PRR23C			PGM2L1
MCOLN3				NLRP10				ATRNL1			RBP2			LRRC32
DDAH1				LMO1				EMX2			PCOLCE2			GUCY1A2
COL24A1				DENND2B				BAG3			DCUN1D1			SLC35F2
SELENOF				NRIP3				INPP5F			MCF2L2			TMPRSS5
BARHL2				TMEM41B				SEC23IP			MELTF			APOA4
HFM1				PIK3C2A				PLPP4			RNF4			TMPRSS13
EVI5				KCNJ11				HMX3			HGFAC			SCN4B
F3				ABCC8				HMX2			ZCCHC4			NECTIN1
CNN3				MRGPRX2				GPR26			UBE2K			CLMP
DBT				E2F8				LHPP			POLR2B			TMEM225
EXTL2				KCNA4				PPP2R2D			PF4V1			VSIG2
HENMT1				WT1				VENTX			ANXA3			PUS3
C1orf194				CD59				PRAP1			MGST2			NFRKB
MYBPHL				PEX16				SEPHS1			SMARCA5			PRDM10
GSTM3				PHF21A				C1QL3			RPS3A			B3GAT1
EPS8L3				LRP4				RSU1			TMA16			TULP3
DENND2D				ARFGAP2				NEBL			GALNT7			TEAD4
ADORA3				PACSIN3				DNAJC1			NOP14			TSPAN9
KCND3				TNKS1BP1				PIP4K2A			GRPEL1			KCNA1
PPM1J				PTGDR2				PRTFDC1			DCAF16			CD9
PHTF1				VWCE				ENKUR			KDR			GAPDH
AP4B1				CPSF7				ANKRD26			CCDC158			PTMS
NGF				AHNAK				SVIL			EIF4E			GPR162
CD58				MTA2				MTPAP			COL25A1			LRRC23
GDAP2				EML3				KIF5B			PABPC4L			ATN1
TBX15				GANAB				PARD3			ANAPC10			EMG1
FAM72B				ZBTB3				CUL2			CBR4			ETV6
PDZK1				STX5				FZD8			VEGFC			APOLD1
ANKRD35				CHRM1				ZNF239			DCTD			RASSF8
LIX1L				C11orf95				ZFAND4			CASP3			FGFR1OP2
ANKRD34A				RCOR2				NCOA4			RAB3C			ARNTL2
TXNIP				BAD				ZNF488			CENPH			KLHL42
NBPF10				NRXN2				FRMPD2			MARVELD2			CACNB3
NOTCH2NLA				RASGRP2				ERCC6			NSA2			DNAJC22
PRKAB2				PYGM				ANK3			CMYA5			TMBIM6
FMO5				CDC42BPG				RHOBTB1			RASGRF2			AQP5
ACP6				GAL3ST3				TMEM26			SNX2			AQP6
NBPF14				MRPL11				NPFFR1			SMIM33			GPD1
NOTCH2NLB				ZDHHC24				PRF1			SLC35A4			COX14
H2AC18				CDK2AP2				DUSP13			SLC26A2			ACVRL1
H2BC21				TBX10				ZNF503			SMIM3			ACVR1B
H2AC21				UNC93B1				DLG5			GM2A			TAMALIN
SV2A				FGF3				POLR3A			HMMR			SMIM41
MTMR11				ARAP1				SFTPD			FBLL1			IGFBP6
OTUD7B				FAM168A				ANXA11			FOXI1			HOXC13
ANP32E				P4HA3				MAT1A			MSX2			HOXC12
APH1A				PGM2L1				CH25H			N4BP3			HOXC9
GOLPH3L				LRRC32				FRA10AC1			CNOT6			MYL6
ARNT				SYTL2				PDLIM1			BRD9			NAB2
CDC42SE1				FZD4				BLNK			SEMA5A			GLI1
SEMA6C				CHORDC1				TLL2			RETREG1			TSPAN31
LYSMD1				GPR83				SLIT1			ARL15			AMDHD1
CELF3				PGR				FRAT2			ENC1			RFX4
MRPL9				GUCY1A2				EXOSC1			CDKL3			BTBD11
RORC				C11orf65				AVPI1			CDC25C			DAO
THEM4				POU2AF1				GOT1			SRA1			CUX2
S100A10				SCN4B				SLC25A28			APBB3			SH2B3
CRNN				HYOU1				DNMBP			PDE6A			ERP29
PGLYRP4				NECTIN1				MRPL43			SOX30			SRRM4
S100A12				PUS3				PDZD7			SLIT3			UNC119B
S100A8				PRDM10				LDB1			FLT4			SETD1B
S100A6				NCAPD3				PITX3			HLA-F			RFLNA
S100A5				THYN1				XPNPEP1			HLA-G			BRI3BP
S100A3				CCDC77				GPAM			MPIG6B			TMEM132B
S100A2				TULP3				C10orf82			PFDN6			TMEM132C
S100A16				KCNA1				SHTN1			DAAM2			MMP17
S100A13				NTF3				VAX1			GNMT			PUS1
GATAD2B				CD9				PDZD8			TTBK1			FBRSL1
DENND4B				TAPBPL				FGFR2			TFAP2B			ZNF10
CRTC2				NCAPD2				IKZF5			SMPD2			SLC6A13
SHE				GAPDH				OAT			TBPL1			SCNN1A
KCNN3				P3H3				TEX36			TAB2			ZNF384
PMVK				USP5				MMP21			TULP4			C1RL
PBXIP1				KLRG1				DHX32			CEP43			DUSP16
SHC1				GABARAPL1				TCERG1L			HUS1B			BHLHE41
KRTCAP2				APOLD1				STK32C			ELOVL2			INTS13
MUC1				RASSF8				PGGHG			H1-1			CAPRIN2
SCAMP3				FGFR1OP2				IFITM1			H4C8			YARS2
PKLR				ARNTL2				RASSF7			TAP1			SLC38A2
GON4L				CACNB3				DRD4			TULP1			HDAC7
UBQLN4				DNAJC22				EPS8L2			SLC26A8			VDR
SMG5				TMBIM6				TMEM80			USP49			COL2A1
CCT3				GPD1				AP2A2			SLC35B2			ADCY6
MEF2D				ACVRL1				BRSK2			CILK1			PRKAG1
CRABP2				SMIM41				LSP1			RAB23			C1QL4
HDGF				HOXC13				KCNQ1			CNR1			FIGNL2
INSRR				HOXC9				ART1			MPC1			KRT79
ARHGEF11				HOXC8				OR51E1			WDR27			AAAS
ETV3L				DGKA				DNHD1			FAM20C			SP7
IGSF9				CDK2				OLFML1			C7orf26			NFE2
KCNJ10				ERBB3				PPFIBP2			SNX10			ITGA5
IGSF8				MYL6				EIF3F			AEBP1			ITGA7
COPA				GLI1				SWAP70			SRRM3			ANKRD52
TSTD1				DTX3				USP47			TSPAN33			STAT2
B4GALT3				ARHGEF25				PARVA			CHRM2			ZBTB39
ADAMTS4				EEF1AKMT3				KCNC1			GIMAP4			NEMP1
APOA2				RXYLT1				LDHAL6A			DYNC2I1			STAT6
MPZ				LGR5				ZDHHC13			COX19			NDUFA4L2
FCGR3A				SLC25A3				HTATIP2			MAD1L1			DDIT3
FCGR3B				NR1H4				SLC6A5			DNAJC30			CDK4
CCDC190				DRAM1				BBOX1			GSAP			METTL1
GPA33				RFX4				KIAA1549L			PEX1			NAP1L1
CREG1				BTBD11				CAT			SGCE			DUSP6
ADCY10				DAO				TRIM44			PON1			GALNT4
MPC2				SH2B3				RAG1			ALKBH4			CCDC38
CCDC181				DTX1				HSD17B12			PUS7			UHRF1BP1L
SLC19A2				ORAI1				SLC35C1			SYPL1			PAH
F5				SETD1B				CRY2			DOCK4			CORO1C
SELE				RFLNA				MAPK8IP1			UBE2H			SSH1
SCYL3				BRI3BP				DGKZ			CYREN			FOXN4
KIFAP3				AACS				F2			WDR91			TRPV4
VAMP4				FZD10				MADD			KLRG2			TMEM116
KIAA0040				PIWIL1				NDUFS3			ZNF746			IQCD
ASTN1				ADGRD1				PTPMT1			KCNH2			LHX5
ABL2				ULK1				CLP1			BLK			GCN1
ACBD6				FBRSL1				TMX2			PTK2B			MSI1
SHCBP1L				SLC6A13				ZFP91			LEPROTL1			TRIAP1
EDEM3				FGF6				MS4A7			NRG1			COQ5
IVNS1ABP				SCNN1A				MS4A14			SPIDR			RHOF
ZBTB41				IFFO1				MS4A10			KHDRBS3			CLIP1
ZNF281				LPAR5				TMEM109			ZNF623			ABCB9
KIF14				C1RL				LRRC10B			ADCK5			SBNO1
DDX59				MANSC1				BEST1			MFHAS1			RILPL1
KIF21B				DUSP16				INCENP			TRIM35			NCOR2
TNNI1				BHLHE41				SCGB1D1			DUSP4			DHX37
PHLDA3				CAPRIN2				SCGB1D2			STAR			TMEM132D
CSRP1				PKP2				SCGB1A1			CEBPD			GALNT9
LMOD1				SLC2A13				GNG3			TMEM68			POLE
ARL8A				TWF1				TMEM179B			C8orf37			FGF9
PTPN7				SLC38A2				LGALS12			RIDA			GSX1
SYT2				HDAC7				RTN3			ZNF706			PAN3
RABIF				VDR				SPINDOC			SYBU			UBE2L5
CYB5R1				COL2A1				FERMT3			TMEM71			USPL1
CHI3L1				ADCY6				DNAJC4			FAM83H			MEDAG
CHIT1				PRKAG1				FKBP2			KCNV2			NBEA
ETNK2				DHH				CCDC88B			DMRTA1			CCNA1
KISS1				C1QL4				ZFPL1			RECK			WBP4
GOLT1A				LIMA1				MRPL49			ALDH1B1			RGCC
PPP1R15B				POU6F1				POLA2			IDNK			SERP2
PIK3C2B				FIGNL2				TIGD3			HABP4			ALG11
LRRN2				KRT79				EHBP1L1			FSD1L			RAP2A
TMEM81				CSAD				MUS81			PALM2AKAP2			ZIC2
LEMD1				AAAS				CTSW			PAPPA			SOX1
SLC45A3				SP7				CCDC85B			RABEPK			MCF2L
CTSE				PPP1R1A				DRAP1			ZBTB34			GJB2
FAM72A				ITGA7				PELI3			USP20			GJB6
FCMR				SARNP				DPP3			ABL1			GPR12
C1orf116				PYM1				BBS1			CFAP77			USP12
YOD1				SMARCC2				CCS			SPACA9			FLT1
LAMB3				ANKRD52				RBM4			ADAMTSL2			UBL3
IRF6				ZBTB39				C11orf80			FAM219A			FOXO1
RD3				TAC3				GRK2			SPAG8			ELF1
LPGAT1				NEMP1				CABP4			APBA1			TPT1
BATF3				STAT6				NDUFV1			FANCC			KLF12
DUSP10				NDUFA4L2				ALDH3B1			ZNF782			DOCK9
HHIPL2				DDIT3				SMIM38			CTNNAL1			POGLUT2
TLR5				B4GALNT1				MYEOV			PTPN3			FAM155A
TP53BP2				CDK4				ANO1			SCAI			IRS2
ENAH				CYP27B1				PPFIA1			FNBP1			CARS2
PYCR2				PHLDA1				KRTAP5-9			OBP2B			DCUN1D2
LEFTY2				NAP1L1				IL18BP			STS			RASA3
SDE2				BBS10				INPPL1			ATP6AP2			TPPP2
CDC42BPA				DUSP6				PLEKHB1			RP2			ARHGEF40
WNT9A				GALNT4				RNF169			RGN			TMEM253
TRIM11				TMCC3				TPBGL			CCDC120			MMP14
TRIM17				CCDC38				EMSY			PLP2			C14orf119
H3-4				ANKS1B				AAMDC			UBQLN2			INSM2
H2AW				PAH				IZUMO1R			ARHGAP36			PAX9
ABCB10				GLT8D2				SRSF8			PHF6			TTC6
TTC13				NFYB				CEP57			PASD1			TOGARAM1
FAM89A				ALDH1L2				ARHGAP42			NSDHL			AP5M1
SIPA1L2				SELPLG				CFAP300			PAGE1			BBOF1
PCNX2				CORO1C				AASDHPPT			CENPVL3			ISCA2
IRF2BP2				SSH1				ELMOD1			FAM156A			GPATCH2L
ARID4B				TRPV4				DIXDC1			FGD1			KCNK13
GNG4				PPTC7				ZBTB16			CXorf65			SERPINA4
ERO1B				TMEM116				APOC3			UPF3B			SERPINA5
CHML				LHX5				PAFAH1B2			ELF4			C14orf132
PLD5				TBX3				SIDT2			SMIM10L2B			CCNK
CEP170				HRK				TAGLN			CXorf66			CYP46A1
ADSS2				TESC				RNF214			CETN2			DIO3
HNRNPU				MSI1				IL10RA			PNMA6E			PPP2R5C
ZNF496				COQ5				TMEM25			LAGE3			RCOR1
OR2T27				RHOF				HMBS			MFAP2			TRAF3
ZNF692				CLIP1				ABCG4			TCEA3			EXOC3L4
NET1				SBNO1				OAF			GALE			TRMT61A
CALML3				RILPL1				POU2F3			FABP3			COA8
FBH1				NCOR2				SORL1			TMEM234			ASPG
PFKFB3				TMEM132D				SPA17			RNF19B			KIF26A
ATP5F1C				GALNT9				ROBO3			EIF2B3			C14orf180
TAF3				LRCOL1				PATE4			GPBP1L1			INF2
GATA3				ZMYM2				FAM118B			LRP8			ADSS1
ECHDC3				FGF9				TIRAP			PLPP3			ZBTB42
PROSER2				USPL1				FLI1			CTBS			CEP170B
DHTKD1				MEDAG				BARX2			ALX3			PLD4
MCM10				WBP4				APLP2			WDR77			CLBA1
HSPA14				RGCC				ST14			SEC22B			MTA1
SUV39H2				GTF2F2				IFITM3			PEX11B			CRIP2
PTER				ALG11				ANO9			VPS72			TMEM121
MALRD1				RAP2A				SLC25A22			PI4KB			SUPT16H
PLXDC2				ZIC2				CHID1			TAGLN2			C14orf93
COMMD3				TEX29				MUC6			TMCO1			CDH24
COMMD3-BMI1				GJB2				MOB2			NPHS2			SLC7A8
BMI1				EEF1AKMT1				TH			GLUL			EFS
ARMC3				XPO4				MRGPRE			NMNAT2			MYH6
MSRB2				GPR12				NUP98			TPR			MYH7
KIAA1217				USP12				OR52B2			EIF2D			IPO4
THNSL1				PROSER1				RRP8			MRPL55			CHMP4A
APBB1IP				VWA8				RIC3			NUP133			NEDD8-MDP1
PDSS1				NUFIP1				SCUBE2			OPN3			NEDD8
WAC				KLF12				SBF2			ZBTB48			SPTSSA
BAMBI				KCTD12				EIF4G2			SLC45A1			FOXA1
BMS1				SOX21				GALNT18			CNKSR1			RPL36AL
RET				DOCK9				DKK3			TRNAU1AP			SOS2
ALOX5				FAM155A				CALCA			BMP8A			NIN
ANTXRL				IRS2				PLEKHA7			CAP1			PYGL
PTPN20				COL4A1				SAAL1			TMEM61			NID2
CHAT				PCID2				PTPN5			EPHX4			TXNDC16
SLC18A3				DCUN1D2				CCDC179			TLCD4-RWDD3			WDHD1
ASAH2B				RASA3				PAX6			GPR88			SIX4
DKK1				ARHGEF40				C11orf91			AHCYL1			ESR2
CISD1				TMEM253				FBXO3			CTTNBP2NL			SPTB
PHYHIPL				C14orf119				COMMD9			TARS2			MAP3K9
SIRT1				RNF212B				ALX4			CREB3L4			SYNDIG1L
KIFBP				GMPR2				TP53I11			FLAD1			PGF
TSPAN15				KHNYN				CHST1			DAP3			ISM2
COL13A1				NPAS3				C11orf94			HAPLN2			STON2
PALD1				BRMS1L				ACP2			LRRC71			ATXN3
ADAMTS14				PAX9				SPI1			VANGL2			GON7
SGPL1				TTC6				FNBP4			LRRC52			BTBD7
SLC29A3				MGAT2				APLNR			SFT2D2			ASB2
CHST3				GPR137C				UBE2L6			PRDX6			CLMN
DDIT4				SOCS4				BTBD18			NAV1			SYNE3
FUT11				LGALS3				GLYATL2			CR2			ATG2B
ADK				SLC38A6				OSBP			CR1			BCL11B
SAMD8				PLEKHH1				OR10V1			SYT14			SETD3
LRMDA				ISCA2				MRPL16			ARV1			SLC25A29
ZMIZ1				JDP2				SYT7			EDARADD			BEGAIN
PPIF				NRXN3				FTH1			ASB13			CINP
SFTPA1				TMEM251				SCGB1D4			CDNF			CDC42BPB
NUTM2E				SERPINA4				EEF1G			RASGEF1A			CKB
CDHR1				SERPINA5				LRRN4CL			ZNF32			GPR132
CCSER2				C14orf132				NXF1			RTKN2			JAG2
BMPR1A				CCNK				SLC22A8			JMJD1C			NUDT14
SNCG				HHIPL1				MACROD1			CTNNA3			KLF13
ADIRF				CYP46A1				TRMT112			PLA2G12B			GREM1
PTEN				YY1				LTBP3			PPP1R3C			SPRED1
KIF11				SLC25A47				MAP3K11			MMS19			BAHD1
CYP26C1				PPP2R5C				RNASEH2C			AFAP1L2			C15orf62
FFAR4				TRAF3				AP5B1			TIAL1			WDR76
LGI1				EXOC3L4				EFEMP2			NSMCE4A			DUOXA2
CC2D2B				TRMT61A				FIBP			EBF3			AP4E1
PGAM1				KIF26A				C11orf68			BNIP3			MAPK6
UBTD1				C14orf180				RIN1			FUOM			FAM81A
HOGA1				ZBTB42				BRMS1			GTPBP4			TPM1
MARVELD1				CLBA1				SLC29A2			WDR37			SNX22
NKX2-3				MTA1				RBM4B			UNC5B			CORO2B
ENTPD7				TMEM121				CLCF1			CHCHD1			PAQR5
SCD				KLHL33				PTPRCAP			TSPAN14			CLK3
PAX2				SUPT16H				CORO1B			CEP55			SCAMP5
SLF2				AJUBA				GPR152			SHOC2			ODF3L1
TWNK				C14orf93				TMEM134			ENO4			UBE2Q2
KAZALD1				HOMEZ				CHKA			JAKMIP3			HMG20A
DPCD				PPP1R3E				KMT5B			SCT			IDH3A
NOLC1				EFS				LTO1			CAVIN3			MINAR1
ELOVL3				MYH6				SHANK2			HPS5			TM6SF1
FBXL15				MYH7				FCHSD2			TSG101			ZSCAN2
SUFU				NEDD8-MDP1				UCP2			CCDC34			MESP2
TRIM8				NEDD8				CHRDL2			IMMP1L			ZNF710
CNNM2				ADCY4				OR2AT4			CELF1			SEMA4B
INA				STRN3				KLHL35			NUP160			IQGAP1
SFR1				SPTSSA				THAP12			CCDC87			CRTC3
SORCS3				RPL36AL				GDPD4			FGF19			MEF2A
HABP2				PYGL				CLNS1A			ME3			UBE3A
NHLRC2				NID2				RSF1			POGLUT3			OCA2
ADRB1				GCH1				NDUFC2			CRYAB			MEIS2
ATRNL1				L3HYPDH				NDUFC2-KCTD14			FEZ1			PLCB2
SLC18A2				SIX4				TENM4			SCGB1C1			EXD1
EMX2				ESR2				CREBZF			RPLP2			DUOXA1
GRK5				SPTB				CWC15			OR51B6			SLC30A4
BAG3				ACTN1				FAM76B			AKIP1			FBN1
INPP5F				SLC8A3				DCUN1D5			WEE1			CILP
SEC23IP				MAP3K9				EXPH5			METTL15			LCTL
PLPP4				ENTPD5				PIH1D2			RCN1			GRAMD2A
PSTK				SYNDIG1L				TIMM8B			ZP1			HCN4
HMX3				PGF				BUD13			DAGLA			INSYN1
HMX2				STON2				ZPR1			MYRF			STOML1
GPR26				EML5				APOA1			TAF6L			RPP25
LHPP				CCDC88C				PCSK7			KCNK4			IMP3
FOXI2				FBLN5				DSCAML1			ZNRD2			ETFA
PPP2R2D				ATXN3				FXYD2			SART1			PEAK1
DPYSL4				GON7				FXYD6-FXYD2			TPCN2			CHRNB4
PWWP2B				BTBD7				CD3D			TMEM135			ADAMTS7
ADGRA1				CLMN				BCL9L			ANKRD49			MEX3B
VENTX				SYNE3				ESAM			DDX10			AP3B2
ZNF511				BCL11B				MSANTD2			ARCN1			KLHL25
PRAP1				SETD3				ROBO4			VPS11			ARPIN-AP3S2
PAOX				CCDC85C				TMEM218			GLB1L2			ARPIN
DIP2C				BEGAIN				KIRREL3			MANSC4			IDH2
ANKRD16				HSP90AA1				KCNJ1			SLC38A1			HDDC3
SFMBT2				CINP				ARHGAP32			KRT73			TTC23
ITIH5				CDC42BPB				ADAMTS8			ATF7-NPFF			MPG
SEPHS1				CKB				SNX19			ATF7			HBM
NMT2				BAG5				IGSF9B			TAFA2			HBA1
FAM171A1				XRCC3				ADIPOR2			WIF1			ARHGDIG
C1QL3				AHNAK2				KCNA6			MDM1			CAPN15
RSU1				GPR132				CD27			PPFIA2			PRR35
NEBL				NPAP1				COPS7A			CRY1			WFIKKN1
DNAJC1				KLF13				GNB3			MMAB			MCRIP2
PIP4K2A				GREM1				TPI1			HVCN1			STUB1
ARHGAP21				BAHD1				C12orf57			MED13L			METRN
PRTFDC1				SPINT1				CLSTN3			CD4			CHTF18
ENKUR				ITPKA				DPPA3			FAM234B			SOX8
ANKRD26				MAP1A				GPRC5A			RAP1B			CACNA1H
SVIL				HYPK				EMP1			FRS2			UBE2I
MTPAP				CTXN2				C12orf60			THAP2			PERCC1
ZNF438				SLC12A1				PTPRO			PARPBP			JPT2
KIF5B				TEX9				PLEKHA5			HCFC2			EME2
NRP1				TCF12				AEBP2			ISCU			SLC9A3R2
PARD3				POLR2M				PDE3A			ALDH2			TSC2
CUL2				USP3				ETNK1			RNFT2			DNASE1L2
FZD8				SNX22				SSPN			CCDC60			CCNF
ZNF239				C15orf61				MED21			PSMD9			TEDC2
CXCL12				PAQR5				PPFIBP1			EBPL			ATP6V0C
DEPP1				REC114				FAR2			MYCBP2			AMDHD2
ZFAND4				ISLR2				TSPAN11			NAA16			PRSS41
NCOA4				MPI				FGD4			SLAIN1			ZG16B
GPRIN2				UBE2Q2				PPHLN1			TFDP1			FLYWCH2
ZNF488				IDH3A				SLC48A1			GRK1			KREMEN2
FRMPD2				DNAJA4				WNT1			SLC22A17			PAQR4
ERCC6				CHRNA5				KCNH3			DHRS1			CLDN9
IPMK				ARNT2				PRPF40B			MDGA2			THOC6
ANK3				WDR93				AQP2			NEMF			VASN
RHOBTB1				SEMA4B				ASIC1			GNPNAT1			HMOX2
TMEM26				IQGAP1				SMARCD1			ATG14			MGRN1
SLC25A16				CRTC3				NR4A1			NRDE2			SMIM22
NEUROG3				IGF1R				KRT7			MOAP1			SEC14L5
NPFFR1				OCA2				TNS2			GSC			ABAT
PRF1				TJP1				SOAT2			CDCA4			C16orf72
TBATA				EMC7				PFDN5			RNASE10			SHISA9
VSIR				MEIS2				SP1			ARF6			ITPRIPL2
ANXA7				PLCB2				AMHR2			ATL1			CHP2
CAMK2G				RPAP1				PRR13			SMOC1			PRKCB
DUSP13				TMEM87A				TARBP2			RGS6			LAT
ZNF503				TGM5				HOXC11			YLPM1			MAZ
DLG5				FBN1				HOXC5			DGLUCY			PRRT2
POLR3A				BCL2L10				PDE1B			IFI27L1			ASPHD1
ZCCHC24				HERC1				RDH5			EVL			TAOK2
SFTPD				PPIB				SUOX			PPP1R14D			MYLPF
ANXA11				CILP				IKZF4			ELL3			ORAI3
MAT1A				IGDCC3				RPS26			SHC4			HSD3B7
MMRN2				TIPIN				MYL6B			CIB1			ITGAX
CH25H				LCTL				NABP2			TM2D3			ZNF720
HTR7				ANP32A				IL23A			TARS3			PHKB
FRA10AC1				TLE3				SPRYD4			PGBD4			IRX5
NOC3L				GRAMD2A				LRP1			KNSTRN			CETP
PDLIM1				STOML1				NXPH4			PDIA3			ADGRG3
BLNK				UBL7				INHBC			SORD			KATNB1
TLL2				CYP1A1				INHBE			TMOD2			CMTM1
SLIT1				ULK3				MARS1			MYZAP			CA7
FRAT2				SCAMP2				MBD6			GCOM1			FBXL8
RRP12				RPP25				OS9			FOXB1			E2F4
EXOSC1				CIB2				MARCHF9			SNX1			TMEM208
AVPI1				ADAMTS7				TSFM			IQCH			HSD11B2
CRTAC1				MEX3B				ATP23			LRRC49			CTCF
GOT1				AP3B2				USP15			PSTPIP1			PARD6A
SLC25A28				BNC1				SRGAP1			SH3GL3			NUTF2
DNMBP				WDR73				TBC1D30			LRRC28			SLC7A6
MRPL43				KLHL25				DYRK2			MRPL28			CMIP
PDZD7				ARPIN-AP3S2				KCNMB4			IGFALS			NECAB2
FGF8				ARPIN				RAB21			ABCA3			DNAAF1
LDB1				HDDC3				SYT1			PRSS27			ZFPM1
PITX3				TTC23				TMTC2			PRSS22			CDH15
PSD				CHSY1				ALX1			TRAP1			SPG7
ACTR1A				MPG				NTS			UBALD1			CPNE7
ARL3				HBZ				PLEKHG7			EEF2KMT			MC1R
SH3PXD2A				DECR2				PLXNC1			TVP23A			GAS8
XPNPEP1				RAB11FIP3				ELK3			KNOP1			RHBDF1
GPAM				CAPN15				APAF1			GSG1L			AXIN1
ABLIM1				PRR35				SCYL2			TUFM			METTL26
C10orf82				WDR90				SLC17A8			CENPT			JMJD8
SHTN1				RHOT2				GAS2L3			MSLN			WDR24
VAX1				STUB1				ANO4			TELO2			FBXL16
PDZD8				METRN				ASCL1			PDPK1			CCDC78
PRLHR				SOX8				HSP90B1			REXO5			RPUSD1
SFXN4				TPSAB1				RIC8B			ALDOA			GNG13
RGS10				UBE2I				TMEM263			ZNF48			C1QTNF8
FGFR2				PERCC1				WSCD2			CTF1			CCDC154
IKZF5				NUBP2				MYO1H			HEATR3			CLCN7
OAT				SLC9A3R2				FAM216A			C16orf70			IFT140
CTBP2				DNASE1L2				CCDC63			C16orf86			SPSB3
TEX36				CCNF				MAPKAPK5			VPS4A			HS3ST6
MMP21				ATP6V0C				RITA1			MARVELD3			CEMP1
DHX32				PRSS21				TPCN1			ATXN1L			PKMYT1
TCERG1L				FLYWCH2				MAP1LC3B2			PLCG2			ZSCAN32
STK32C				KREMEN2				PEBP1			CDH13			NLRC3
NKX6-2				PAQR4				SUDS3			TCF25			CREBBP
ADAM8				CLDN9				HSPB8			DOC2B			ADCY9
CALY				THOC6				TMEM233			SHPK			ROGDI
RIC8A				ZNF205				BICDL1			NCBP3			EMP2
PGGHG				MGRN1				MLEC			CTC1			SOCS1
IFITM1				SMIM22				HNF1A			GAS7			NPIPB2
PKP3				SEC14L5				CFAP251			USP22			MARF1
RASSF7				C16orf72				MLXIP			LYRM9			MYH11
PHRF1				SHISA9				B3GNT4			ARL5C			CDR2
DRD4				NDE1				KNTC1			EFTUD2			EARS2
EPS8L2				ITPRIPL2				ARL6IP4			ARL17B			RABEP2
TMEM80				CLEC19A				C12orf65			ARL17A			CDIPT
CD151				VWA3A				DDX55			TRIM25			TLCD3B
AP2A2				HS3ST2				ATP6V0A2			MRPS23			YPEL3
MUC5AC				SCNN1G				ZNF140			FTSJ3			CD2BP2
BRSK2				SBK1				KDM5A			C17orf58			PRSS53
SYT8				APOBR				FBXL14			SCGB1C2			CBLN1
TNNI2				SPNS1				CACNA2D4			HASPIN			ZNF423
LSP1				LAT				DCP1B			TMEM102			BRD7
TNNT3				KIF22				TNFRSF1A			TNFSF12-TNFSF13			IRX3
TSPAN32				MAZ				VAMP1			MPRIP			PSME3IP1
KCNQ1				PRRT2				CHD4			EVPLL			KIFC3
ART1				ASPHD1				PIANP			NLK			CSNK2A2
OR51E1				MYLPF				MLF2			TMEM199			TPPP3
TRIM6				ORAI3				CDCA3			SUPT6H			ATP6V0D1
TRIM6-TRIM34				HSD3B7				SPSB2			TADA2A			LCAT
CCKBR				ITGAX				RBP5			GRB7			DERPC
DNHD1				ZNF720				SLC2A3			MSL1			EXOSC6
OLFML1				ORC6				HEBP1			PCTP			HSDL1
PPFIBP2				PHKB				GSG1			AKAP1			CIBAR2
EIF3F				ADCY7				WBP11			METTL2A			C16orf74
SWAP70				IRX5				ART4			PITPNC1			EMC8
AMPD3				CETP				RECQL			BPTF			CYBA
USP47				NLRC5				ST8SIA1			AMZ2			PIEZO1
PARVA				ADGRG3				BCAT1			CD300A			SLC22A31
PDE3B				BEAN1				CFAP94			TEN1			VPS9D1
NUCB2				CMTM1				KRAS			CDK3			WDR81
MYOD1				CA7				PTHLH			AANAT			SERPINF2
KCNC1				CES3				IPO8			ENGASE			OVCA2
LDHAL6A				CES4A				DENND5B			CCDC40			SPNS2
ZDHHC13				E2F4				SYT10			TSPAN10			ZMYND15
HTATIP2				ELMO3				KIF21A			HEXD			ENO3
SLC6A5				TMEM208				ABCD2			LPIN2			KIF1C
BBOX1				PLEKHG4				GXYLT1			FAM210A			C17orf100
KIAA1549L				HSD11B2				ADAMTS20			ANKRD29			BCL6B
CAT				NUTF2				AMIGO2			NARS1			KCTD11
TRIM44				NRN1L				ASB8			NDUFV2			NLGN2
RAG1				PLA2G15				OR10AD1			RNMT			POLR2A
HSD17B12				SLC7A6				WNT10B			IMPACT			EFNB3
C11orf96				IL34				DDN			KIAA1328			DNAH2
SLC35C1				ZNRF1				KMT2D			GRP			KDM6B
CRY2				CTRB1				RHEBL1			ZNF236			TMEM88
MAPK8IP1				CMIP				BCDIN3D			GALR1			CHD3
DGKZ				HSBP1				CERS5			PTPRS			CNTROB
MDK				NECAB2				TMDD1			FUT3			NTN1
F2				DNAAF1				KRT80			INSR			SHISA6
MADD				ATP2C2				KRT83			TIMM44			ADORA2B
NDUFS3				CRISPLD2				KRT72			ZNF699			GID4
PTPMT1				GSE1				KRT3			ZNF426			LLGL1
PTPRJ				ZFPM1				KRT8			ZNF121			KCNJ12
LRRC55				CDT1				SPRYD3			ZNF653			TMEM97
RTN4RL2				SPATA33				RARG			GADD45GIP1			RAB11FIP4
CLP1				MC1R				MAP3K12			ADGRE2			LRRC37B
TMX2				RHBDF1				SMUG1			CALR3			MRM1
ZFP91				RGS11				GPR84			NXNL1			CISD3
MS4A7				AXIN1				GTSF1			TMEM161A			LRRC3C
MS4A14				JMJD8				DNAJC14			ZNF98			RARA
MS4A10				FBXL16				MIP			HNRNPL			IGFBP4
CCDC86				CCDC78				BAZ2A			SLC1A5			FKBP10
TMEM109				RPUSD1				SDR9C7			LIG1			HSPB9
LRRC10B				GNG13				STAC3			CGB8			RND2
FEN1				LMF1				DCTN2			ZNF615			NBR1
FADS2				UNKL				AGAP2			ZNF432			ADAM11
BEST1				CCDC154				CTDSP2			ZNF841			NMT1
INCENP				IFT140				GRIP1			ZNF816-ZNF321P			ACBD4
SCGB1D1				SPSB3				CAPS2			ZNF816			CRHR1
SCGB1D2				NTHL1				OSBPL8			ZNF160			IGF2BP1
SCGB1A1				PKMYT1				CSRP2			ZNF677			ITGA3
GNG3				NLRC3				E2F7			WDR18			SGCA
TMEM179B				CREBBP				PAWR			DAZAP1			XYLT2
LGALS12				ADCY9				CEP290			TMPRSS9			MYCBPAP
RTN3				PAM16				ATP2B1			GNA11			UTP18
SPINDOC				ZNF500				DCN			NMRK2			NOG
FLRT1				ROGDI				BTG1			ZNF559-ZNF177			SCPEP1
FERMT3				SOCS1				EEA1			SLC44A2			MSI2
NUDT22				NPIPB2				CEP83			ILF3			EPX
DNAJC4				GPR139				NTN4			PRKCSH			CLTC
VEGFB				CDR2				HAL			ZNF763			C17orf64
FKBP2				EARS2				LTA4H			CCDC130			TBX2
PLCB3				XPO6				CDK17			ADGRE5			ACE
ESRRA				RABEP2				DEPDC4			DPY19L3			KCNH6
PRDX5				CDIPT				NT5DC3			PDCD5			CACNG1
CCDC88B				SEZ6L2				C12orf73			PLD3			RPL38
RPS6KA4				TLCD3B				NUAK1			CD177			SLC16A5
PPP2R5B				YPEL3				SART3			APOE			ARMC7
ARL2				MAPK3				TMEM119			RELB			LLGL2
ZFPL1				CD2BP2				KCTD10			GEMIN7			ITGB4
VPS51				TBC1D10B				GLTP			MARK4			SEPTIN9
TM7SF2				PRSS53				PHETA1			IGFL2			TNRC6C
MRPL49				ABCC12				ATXN2			ELSPBP1			TMC8
POLA2				CBLN1				HECTD4			NUCB1			ENPP7
TIGD3				ZNF423				RPL6			ALDH16A1			CBX2
EHBP1L1				SALL1				FBXO21			MED25			ENDOV
PCNX3				IRX3				WSB2			ZNF480			FSCN2
MUS81				AMFR				VSIG10			ZNF610			MRPL12
CTSW				ZNF319				TAOK3			ZNF528			GCGR
CCDC85B				CFAP20				PXN			ZNF534			ANAPC11
DRAP1				CSNK2A2				SPPL3			ZNF808			RAC3
PACS1				RRAD				ANAPC5			ZNF813			SLC16A3
RAB1B				TPPP3				MORN3			PRKCG			UTS2R
CNIH2				ATP6V0D1				DIABLO			BRSK1			METRNL
TMEM151A				ACD				RSRC2			ZNF544			RPH3AL
NPAS4				ENKD1				HCAR1			CEBPZ			ABR
PELI3				LCAT				CDK2AP1			PELI1			SLC43A2
DPP3				SMPD3				SCARB1			LOXL3			TLCD2
BBS1				DERPC				SLC15A4			POLR2D			RTN4RL1
CCS				EXOSC6				RIMBP2			CCDC115			TSR1
RBM4				AARS1				STX2			CACNB4			ATP2A3
C11orf80				TAT				ANKLE2			CLK1			PFN1
RCE1				CHST6				GOLGA3			BARD1			SPAG7
LRFN4				CDYL2				SPATA13			MFSD2B			INCA1
KDM2A				HSDL1				RASL11A			ATRAID			ZNF232
GRK2				CIBAR2				GTF3A			CAD			AIPL1
ANKRD13D				C16orf74				POLR1D			TRIM54			PITPNM3
CABP4				C16orf95				MTUS2			TTC27			MED31
AIP				SLC7A5				ALOX5AP			MORN2			DLG4
NDUFV1				CYBA				B3GLCT			EPAS1			DVL2
ALDH3B1				PIEZO1				PDS5B			KIAA1841			GABARAP
LRP5				CBFA2T3				SERTM1			AFTPH			YBX2
SMIM38				C17orf97				FREM2			PROKR1			TMEM256
MYEOV				SERPINF2				NHLRC3			ANTXR1			SOX15
ANO1				SRR				NUDT15			DOK1			FXR2
PPFIA1				SGSM2				RB1			KCMF1			KCNAB3
KRTAP5-9				ASPA				FNDC3A			PTCD3			HES7
IL18BP				CTNS				PHF11			PROM2			MYH10
INPPL1				SPNS2				KCNRG			CNNM3			PIK3R5
P2RY2				GLTPD2				PCDH17			CNOT11			TMEM220
ARHGEF17				C17orf107				DNAJC3			NCK2			LRRC75A
RELT				KIF1C				FARP1			LIMS1			PLD6
PLEKHB1				C17orf100				MYO16			FBLN7			RASD1
RNF169				ALOX12				COL4A2			PSD4			ATPAF2
TPBGL				KCTD11				NAXD			IMP4			FAM83G
GVQW3				SPEM1				F10			FMNL2			MFAP4
EMSY				POLR2A				UPF3A			SLC4A10			SLC6A4
TSKU				EFNB3				ZMYM5			PPIG			RFFL
CAPN5				TMEM88				GJA3			CDCA7			SRCIN1
MYO7A				CHD3				LATS2			INPP1			EPOP
AAMDC				CNTROB				ZDHHC20			SGO2			CACNB1
THRSP				NTN1				MIPEP			BZW1			PGAP3
USP35				USP43				AMER2			RPE			GSDMB
IZUMO1R				SHISA6				RNF6			CNOT9			MED24
SRSF8				ADORA2B				LNX2			TTLL4			TNS4
CEP57				DRC3				HMGB1			MOGAT1			KRT15
ARHGAP42				MAP2K3				N4BP2L1			SP100			KRT19
CFAP300				KCNJ12				N4BP2L2			EFHD1			KRT14
YAP1				FOXN1				STARD13			ATG16L1			KRT17
AASDHPPT				TRAF4				MAB21L1			LRRFIP1			CAVIN1
ELMOD1				ANKRD13B				DCLK1			RBM44			PLEKHH3
C11orf87				RAB11FIP4				CCDC169			RNF24			MPP3
ZC3H12C				SUZ12				CCDC169-SOHLH2			TRMT6			PYY
COLCA2				SLFN5				TRPC4			NCOA6			ATXN7L3
HOATZ				GGNBP2				LHFPL6			RBL1			UBTF
SIK2				MRM1				MRPS31			KCNS1			C1QL1
HSPB2				DUSP14				ERICH6B			ACOT8			HOXB9
DIXDC1				CISD3				LCP1			SPATA2			DLX3
ANKK1				LASP1				LPAR6			ADNP			PPP1R9B
ZBTB16				LRRC3C				RCBTB2			PSMA7			COL1A1
APOC3				CSF3				CAB39L			YTHDF1			CHAD
PAFAH1B2				WIPF2				DLEU7			CRLS1			CUEDC1
SIDT2				RARA				ATP7B			CST7			VEZF1
TAGLN				IGFBP4				CNMD			MYLK2			TSPOAP1
RNF214				FKBP10				PCDH8			TM9SF4			MTMR4
IL10RA				CNTNAP1				PCDH20			SLC12A5			CYB561
TMEM25				TMEM106A				PCDH9			CSTF1			SDK2
HMBS				CFAP97D1				MZT1			FAM217B			BTBD17
C2CD2L				DBF4B				TBC1D4			TMEM50B			NAT9
HINFP				ADAM11				TMTC4			TFF1			GRIN2C
ABCG4				CDK5RAP3				TEX30			TRAPPC10			ATP5PD
OAF				IGF2BP1				SLC10A2			COL6A1			CASKIN2
POU2F3				ITGA3				EFNB2			YBEY			UNC13D
GRIK4				EME1				ARGLU1			DERL3			TRIM65
SORL1				NME2				GRTP1			PDGFB			ACOX1
SPA17				UTP18				ATP4B			TOB2			EVPL
NRGN				SCPEP1				C13orf46			NDUFA6			SRP68
ROBO3				RAD51C				SLC39A2			MCAT			EXOC7
SLC37A2				CLTC				OR4E2			TTLL12			TMC6
PKNOX2				DCAF7				REM2			DENND6B			CYTH1
PATE4				PRKCA				BCL2L2			BCL2L13			TBC1D16
VSIG10L2				SOX9				THTPA			DGCR8			CEP131
FAM118B				OTOP2				CPNE6			MED15			ARHGDIA
TIRAP				MRPL58				PCK2			GNAZ			ALYREF
FLI1				ARMC7				DCAF11			CRYBA4			SIRT7
BARX2				ITGB4				PSME1			GAS2L1			MAFG
APLP2				METTL23				IRF9			TCN2			CENPX
ST14				TNRC6C				REC8			YWHAH			FASN
VPS26B				ENPP7				TSSK4			KCTD17			CCDC57
BET1L				CBX2				NOP9			POLR2F			ZNF750
IFITM5				RNF213				LTB4R			L3MBTL2			SMCHD1
IFITM3				ENDOV				COCH			ATXN10			ARHGAP28
SIGIRR				BAHCC1				LRFN5			TRABD			TWSG1
ANO9				FSCN2				PRPF39			PRSS50			ANKRD62
HRAS				MRPL12				ABHD12B			MAP4			PSMG2
LMNTD2				SLC25A10				TMX1			WDR82			GREB1L
IRF7				GCGR				STYX			ITIH4			DSG2
DEAF1				RAC3				PSMA3			HSPBAP1			ELP2
GATD1				GPS1				HIF1A			SLC12A8			MOCOS
SLC25A22				SLC16A3				SNAPC1			SLITRK3			FHOD3
CHID1				METRNL				MTHFD1			DGKG			SETBP1
MUC6				RPH3AL				ZBTB1			ATP13A4			KATNAL2
MOB2				PITPNA				PPP1R36			TRNT1			MALT1
IFITM10				SLC43A2				ARG2			CAPN7			TNFRSF11A
TH				TLCD2				RAD51B			TTC21A			SALL3
ASCL2				RTN4RL1				SRSF5			ENTPD3			NFATC1
C11orf21				TSR1				PCNX1			KLHL40			LAMA1
TRPM5				PFN1				SIPA1L1			KLHL18			AFG3L2
CDKN1C				SPAG7				PAPLN			WDR6			CEP76
PHLDA2				INCA1				DNAL1			APEH			DSC3
MRGPRG				AIPL1				PTGR2			FLNB			GAREM1
MRGPRE				PITPNM3				ZNF410			ATXN7			INO80C
ART5				DLG4				VRTN			HTR1F			SYT4
NUP98				DVL2				EIF2B2			NFKBIZ			EPG5
RHOG				SOX15				FOS			C3orf85			PSTPIP2
OR52B2				FXR2				FLVCR2			TEX55			SMAD7
ARFIP2				VAMP2				TTLL5			KALRN			MYO5B
RRP8				MYH10				ESRRB			CFAP100			ATP8B1
DCHS1				CCDC42				VASH1			MCM2			VPS4B
ZNF214				MFSD6L				CIPC			IFT122			ZADH2
NLRP10				HS3ST3A1				FLRT2			RHO			SLC66A2
RIC3				LRRC75A				RIN3			GPR160			HCN2
NRIP3				RASD1				GOLGA5			YEATS2			FGF22
SCUBE2				PEMT				CHGA			RNF212			PALM
TMEM41B				ATPAF2				COX8C			POLN			ELANE
SBF2				MFAP4				FAM181A			HAUS3			ARID3A
EIF4G2				POLDIP2				IFI27			MXD4			GRIN3B
GALNT18				UNC119				TCL1B			LRPAP1			ABCA7
DKK3				RSKR				GSKIP			CLNK			CIRBP
CALCA				SDF2				ZNF839			RAB28			FAM174C
PLEKHA7				TEFM				AMN			LGI2			EFNA2
PIK3C2A				COPRS				LBHD2			LNX1			REEP6
KCNJ11				MYO1D				CRIP1			CLOCK			PLK5
SERGEF				RFFL				RNASE13			UBA6			ONECUT3
TPH1				TBC1D3H				NDRG2			CDKL2			DOT1L
SAAL1				MYO19				HAUS4			C4orf36			SF3A2
PTPN5				SRCIN1				CEBPE			TRMT10A			ZNF555
E2F8				EPOP				AP1G2			HAND2			FZR1
CCDC179				MIEN1				JPH4			PDLIM3			MPND
PAX6				ORMDL3				TINF2			PDE6B			VMAC
WT1				MED24				TGM1			IDUA			TNFSF9
C11orf91				KRT13				CBLN3			HTT			VAV1
CD59				KRT19				HECTD1			KIAA0232			TRAPPC5
FBXO3				KRT14				EGLN3			FAM90A26			LRRC8E
COMMD9				KRT17				EAPP			FAM114A1			TGFBR3L
ALX4				KAT2A				CFL2			BMP2K			SNAPC2
TP53I11				STAT3				PPP2R3C			PKD2			PPAN-P2RY11
CHST1				PLEKHH3				NFKBIA			NFKB1			PPAN
C11orf94				VAT1				MBIP			MCUB			P2RY11
PEX16				DUSP3				NKX2-8			LRIT3			ICAM5
CHRM4				MPP3				VCPKMT			MSMO1			CARM1
LRP4				PYY				MAP4K5			TERT			PLPPR2
ARFGAP2				LSM12				SAV1			LPCAT1			ZNF627
PACSIN3				ATXN7L3				GMFB			MED10			BEST2
ACP2				SLC25A39				C14orf39			FASTKD3			JUNB
SPI1				SPATA32				TRMT5			NUP155			CALR
FNBP4				MAP3K14				SGPP1			DIMT1			TECR
APLNR				RPRML				ZBTB25			MTX3			CYP4F22
UBE2L6				OSBPL7				GPX2			EDIL3			TMEM38A
BTBD18				HOXB8				PIGH			FAM172A			MYO9B
GLYATL2				HOXB9				ZFP36L1			PPIC			MRPL34
OSBP				PHOSPHO1				DCAF5			AFF4			MVB12A
OR10V1				DLX3				MED6			ZCCHC10			B3GNT3
MRPL16				PPP1R9B				LTBP2			PITX1			KCNN1
PTGDR2				CHAD				ERG28			SH3TC2			GDF15
VPS37C				SPAG9				IRF2BPL			TIGD6			SSBP4
SYT7				MMD				ZDHHC22			CD74			KLHL26
FTH1				CUEDC1				POMT2			GEMIN5			NDUFA13
SCGB1D4				MTMR4				SPTLC2			ADAM19			CILP2
AHNAK				CYB561				SEL1L			CLTB			VSTM2B
EEF1G				LRRC37A3				GPR68			TBC1D9B			PLEKHF1
TUT1				SLC16A6				PPP4R3A			PDCD6			CCNE1
MTA2				WIPI1				NDUFB1			MTRR			ZNF536
EML3				BTBD17				PRIMA1			CCT5			FAAP24
GANAB				NAT9				IFI27L2			C5orf22			ZNF181
LRRN4CL				GRIN2C				DICER1			PDZD2			SCN1B
NXF1				ATP5PD				DEGS2			SUB1			FXYD7
CHRM1				CASKIN2				WARS1			FBXO4			FXYD5
SLC22A8				UNC13D				ANKRD9			IQGAP2			LSR
RCOR2				MRPL38				PPP1R13B			PDLIM4			USF2
MACROD1				ACOX1				AKT1			UBE2B			HAMP
TRPT1				EXOC7				SNURF			CYFIP2			CD22
PPP1R14B				JMJD6				GABRA5			GMDS			FFAR1
BAD				TMC6				RYR3			H1-2			WDR62
TRMT112				SOCS3				EIF2AK4			TAP2			SPRED3
NRXN2				CYTH1				INAFM2			GTPBP2			NFKBIB
RASGRP2				TIMP2				PHGR1			HMGCLL1			PAK4
CDC42BPG				CBX8				DISP2			LCA5			NCCRP1
NAALADL1				CBX4				VPS18			TBX18			SUPT5H
CDCA5				TBC1D16				DLL4			FBXL4			DLL3
LTBP3				NPTX1				JMJD7			CNKSR3			SHKBP1
KCNK7				AATK				JMJD7-PLA2G4B			IRF4			ITPKC
MAP3K11				SIRT7				CTDSPL2			FARS2			CEACAM16
RNASEH2C				CENPX				EIF3J			PAK1IP1			BCL3
AP5B1				CCDC57				DUOX1			HIVEP1			NECTIN2
CFL1				SMCHD1				SEMA6D			MCCD1			APOC2
EFEMP2				ARHGAP28				EID1			LY6G6F			POLR1G
FIBP				TWSG1				GALK2			LY6G6F-LY6G6D			FOXA3
C11orf68				ANKRD62				GLDN			RIMS1			CCDC61
GAL3ST3				GREB1L				TMOD3			CYB5R4			HIF3A
RIN1				DSG2				UNC13C			AMD1			SAE1
BRMS1				MOCOS				C15orf65			RAB32			INAFM1
SLC29A2				SETBP1				MINDY2			ADGB			SELENOW
ZDHHC24				HAUS1				FBXL22			FNDC1			ZSWIM9
RBM4B				MAPK4				ZNF609			C6orf120			EMP3
CLCF1				NEDD4L				ANKDD1A			C7orf50			SYNGR4
PTPRCAP				TNFRSF11A				MAP2K1			SNX13			GRIN2D
CORO1B				DOK6				FEM1B			HOXA6			KCNJ14
GPR152				SOCS6				NOX5			FKBP14			CYTH2
TMEM134				C18orf63				GLCE			GGCT			SNRNP70
PITPNM1				TSHZ1				TMEM202			CCL24			PPFIA3
CDK2AP2				SALL3				ARIH1			SEMA3E			SCAF1
NUDT8				NFATC1				BBS4			PDAP1			ADM5
CHKA				ADNP2				NEO1			ZNF394			CPT1C
KMT5B				COLEC12				LOXL1			RASA4			ZNF473
TESMIN				LAMA1				ISLR			POLR2J2			NR1H2
LTO1				CTAGE1				CCDC33			ORC5			SPIB
FGF3				TMEM241				CSK			POT1			C19orf81
SHANK2				DSC3				LMAN1L			GCC1			ZNF525
PDE2A				GAREM1				SNX33			NUDT1			CACNG8
ARAP1				EPG5				FBXO22			FOXK1			EPS8L1
FCHSD2				PSTPIP2				TMEM266			WIPI2			ZNF628
FAM168A				ATP8B1				ISL2			MALSU1			NAT14
UCP2				RAX				RCN2			TAX1BP1			SSC5D
PGM2L1				RNF152				SH2D7			SEPTIN7			ZNF865
CHRDL2				VPS4B				HYKK			RALA			EPN1
OR2AT4				ZADH2				ANKRD34C			VKORC1L1			RNF225
KLHL35				SLC66A2				TMED3			ASL			ZNF446
THAP12				TPGS1				CEMIP			KCTD7			C2CD4C
LRRC32				HCN2				TLNRD1			FZD9			SHC2
GDPD4				PALM				GOLGA6L9			HSPB1			CBARP
CLNS1A				PTBP1				ADAMTSL3			CROT			MEX3D
RSF1				GRIN3B				ALPK3			DLX6			KLF16
NDUFC2				CNN2				PDE8A			ZKSCAN5			PEAK3
NDUFC2-KCTD14				CIRBP				AEN			GNB2			TIMM13
TENM4				FAM174C				ZNF774			SRRT			DIRAS1
CREBZF				EFNA2				FES			MUC17			SMIM24
CWC15				PLK5				SV2B			LRRC17			MFSD12
FAM76B				DOT1L				SLCO3A1			ZNF277			TBXA2R
DCUN1D5				AMH				ST8SIA2			HILPDA			STAP2
GUCY1A2				GADD45B				NR2F2			METTL2B			MYDGF
SLC35F2				TLE6				GOLGA6L6			KLHDC10			MICOS13
EXPH5				FZR1				GOLGA6L2			CPA1			PRR22
PIH1D2				C19orf71				TRPM1			AGBL3			KHSRP
TIMM8B				MPND				FMN1			ARHGEF5			SLC25A23
TMPRSS5				VMAC				KATNBL1			ZNF775			C3
BUD13				ALKBH7				LPCAT4			RBM33			CTXN1
ZPR1				TNFSF9				ACTC1			PINX1			FBXL12
APOA4				VAV1				ZNF770			NKX2-6			RAVER1
APOA1				MCOLN1				GPR176			PBK			CDC37
PCSK7				RETN				ANKRD63			PLPP5			S1PR5
DSCAML1				TRAPPC5				CCDC9B			SDR16C5			RGL3
FXYD2				TGFBR3L				CCDC32			TP53INP1			ZNF490
FXYD6-FXYD2				MARCHF2				DNAJC17			ANKRD46			HOOK2
TMPRSS13				PPAN-P2RY11				INO80			CLN8			KLF1
SCN4B				PPAN				SPTBN5			SMIM19			LYL1
CD3D				P2RY11				PLA2G4D			HOOK3			TRMT1
BCL9L				ICAM4				SECISBP2L			MCM4			ADGRL1
NECTIN1				ICAM5				LYSMD2			CHD7			PTGER1
CLMP				CARM1				MYO5A			NKAIN3			GIPC1
TMEM225				WDR83				CCPG1			RRS1			DNAJB1
VSIG2				BEST2				ALDH1A2			C8orf34			WIZ
ESAM				JUNB				ADAM10			DECR1			CPAMD8
MSANTD2				CALR				GTF2A2			DPY19L4			NR2F6
ROBO4				NFIX				ICE2			CPQ			TMEM221
TMEM218				PKN1				C2CD4B			MTDH			JUND
PUS3				TECR				RBPMS2			POP1			ISYNA1
KIRREL3				CYP4F22				RASL12			ATP6V1C1			CRLF1
KCNJ1				CYP4F12				PDCD7			TBC1D31			COMP
ARHGAP32				C19orf44				IGDCC4			NSMCE2			GDF1
NFRKB				TMEM38A				MEGF11			TAF1L			HOMER3
PRDM10				MYO9B				CALML4			AQP3			MEF2B
ADAMTS8				MRPL34				ITGA11			ZBTB5			TM6SF2
SNX19				GTPBP3				UACA			ERP44			TSHZ3
IGSF9B				COLGALT1				LARP6			TMEM245			CEBPA
B3GAT1				MAP1S				CELF6			TEX53			KRTDAP
ADIPOR2				B3GNT3				STRA6			TNC			HSPB6
TULP3				KCNN1				SEMA7A			TTLL11			NPHS1
TEAD4				ARRDC2				EDC3			RC3H2			NFKBID
TSPAN9				MAST3				CSPG4			MAPKAP1			DPF1
KCNA6				MPV17L2				LINGO1			AK1			LGALS7
KCNA1				KLHL26				TBC1D2B			PIP5KL1			LRFN1
CD9				ZNF492				RASGRF1			C9orf116			GMFG
CD27				ZNF536				ST20-MTHFS			NPDC1			RPS16
GAPDH				CHST8				STARD5			DPP7			TTC9B
COPS7A				SCN1B				EFL1			NSMF			NUMBL
PTMS				FXYD1				RPS17			UBE2R2			EXOSC5
GPR162				FXYD7				HDGFL3			CREB3			ATP1A3
GNB3				LSR				NTRK3			TMEM8B			CNFN
TPI1				HAMP				RLBP1			MELK			PHLDB3
LRRC23				CD22				KIF7			GRHPR			IRGQ
ATN1				FFAR1				PLIN1			OSTF1			CADM4
C12orf57				HAUS5				PEX11A			FAM120A			NKPD1
EMG1				SPRED3				LYSMD4			NCBP1			EXOC3L2
CLSTN3				EIF3K				ADAMTS17			NANS			CKM
DPPA3				NCCRP1				HBQ1			STX17			EML2
ETV6				MED29				PIGQ			GNG10			SNRPD2
APOLD1				SUPT5H				NHLRC4			OR1L6			DMPK
GPRC5A				SHKBP1				RAB40C			RALGPS1			RSPH6A
EMP1				LTBP4				RHBDL1			C9orf16			SYMPK
C12orf60				ITPKC				HAGHL			POMT1			IRF2BP1
PTPRO				RAB4B				TPSD1			SURF2			SLC8A2
PLEKHA5				ARHGEF1				BAIAP3			NDOR1			TMEM143
AEBP2				PRR19				FAHD1			ZNF630			KDELR1
PDE3A				MEGF8				NDUFB10			SLC35A2			FUT1
ETNK1				PINLYP				TRAF7			FOXP3			BCAT2
RASSF8				CEACAM16				KCTD5			CITED1			HSD17B14
SSPN				APOC1				TNFRSF12A			GLA			LHB
FGFR1OP2				APOC2				GLIS2			RIPPLY1			NTF4
MED21				HIF3A				NUDT16L1			ACSL4			C19orf73
ARNTL2				INAFM1				RBFOX1			SPANXN3			SLC17A7
PPFIBP1				SELENOW				CLEC16A			FLNA			FUZ
KLHL42				ZSWIM9				BFAR			CLIC2			ASPDH
FAR2				EMP3				SYT17			HCCS			LRRC4B
TSPAN11				SYNGR4				UBFD1			MSL3			SYT3
FGD4				GRIN2D				DCTN5			PRPS2			KLK1
PPHLN1				CYTH2				HS3ST4			MID1IP1			KLK13
SLC48A1				FUT2				IL4R			WAS			VSIG10L
CACNB3				PPFIA3				NPIPB9			XAGE2			ETFB
WNT1				DKKL1				SH2B1			RRAGB			HAS1
DNAJC22				KASH5				ATP2A1			UPRT			TMC4
KCNH3				GFY				PAGR1			ARMCX5			RDH13
PRPF40B				SCAF1				C16orf92			VSIG1			TNNI3
TMBIM6				ADM5				FBRS			MAGEA1			TMEM86B
AQP2				ZNF473				TMEM265						UBE2S
AQP5				NR1H2				RNF40						C19orf85
AQP6				SPIB				FBXL19						SBK2
ASIC1				C19orf81				SETD1A						SBK3
SMARCD1				IGLON5				BCKDK						A1BG
GPD1				CACNG8				KAT8						SNTG2
COX14				CACNG6				FUS						RNF144A
ACVRL1				TSEN34				TRIM72						ID2
ACVR1B				EPS8L1				ITGAM						ASAP2
TAMALIN				ZNF628				GPT2						KLF11
NR4A1				NAT14				TENT4B						HPCAL1
SMIM41				ZNF865				NKD1						GDF7
KRT7				EPN1				CHD9						RAB10
TNS2				RNF225				LPCAT2						GAREM2
IGFBP6				ZNF446				MT2A						DPYSL5
SOAT2				TRIM28				MT1E						EMILIN1
PFDN5				PLPP2				MT1M						KRTCAP3
SP1				C2CD4C				MT1H						ZNF512
AMHR2				SHC2				MT1X						FOSL2
PRR13				RNF126				CPNE2						YPEL5
TARBP2				CBARP				CCL17						LBH
HOXC13				MEX3D				MMP15						CRIM1
HOXC12				MBD3				CMTM2						GEMIN6
HOXC11				TCF3				HSF4						PKDCC
HOXC9				KLF16				NOL3						ABCG8
HOXC5				MOB3A				SLC9A5						TTC7A
PDE1B				JSRP1				LRRC36						PNO1
RDH5				PEAK3				RIPOR1						ANXA4
SUOX				DIRAS1				CARMIL2						VAX2
IKZF4				SMIM24				TSNAXIP1						CCT7
RPS26				MFSD12				EDC4						TET3
MYL6B				TBXA2R				NFATC3						TCF7L1
MYL6				SIRT6				PRMT7						USP39
NABP2				SH3GL1				CYB5B						RMND5A
IL23A				PLIN5				FCSK						TEKT4
SPRYD4				MICOS13				CALB2						CIAO1
NAB2				KHSRP				VAT1L						CNNM4
LRP1				C3				CENPN						ANKRD36
NXPH4				PCP2				MLYCD						C2orf92
INHBC				CTXN1				OSGIN1						VWA3B
INHBE				RAVER1				KLHL36						SOWAHC
GLI1				S1PR5				FOXL1						CFAP221
MARS1				RGL3				JPH3						TMEM177
MBD6				ELOF1				ZNF469						EPB41L5
OS9				ACP5				IL17C						RALB
TSPAN31				ZNF878				RPL13						INHBB
MARCHF9				ZNF799				DPEP1						GLI2
TSFM				ZNF490				SPIRE2						PROC
ATP23				LYL1				DEF8						LYPD6
USP15				TRMT1				POLR3K						UPP2
SRGAP1				C19orf67				LUC7L						SP5
TBC1D30				PTGER1				TSR3						SP9
DYRK2				GIPC1				C16orf91						HOXD13
KCNMB4				DNAJB1				MRPS34						HOXD10
RAB21				SLC1A6				NOXO1						PJVK
SYT1				NOTCH3				BRICD5						CREB1
TMTC2				EPHX3				PGP						SPAG16
ALX1				WIZ				RNPS1						TMEM169
NTS				CPAMD8				ELOB						PNKD
PLEKHG7				NR2F6				PRSS33						WNT6
PLXNC1				USHBP1				CLDN6						DNAJB2
AMDHD1				TMEM221				HCFC1R1						DES
ELK3				JUND				ZNF597						SGPP2
APAF1				ISYNA1				TFAP4						COL4A3
SCYL2				CRLF1				CORO7-PAM16						ITM2C
SLC17A8				GDF1				CORO7						B3GNT7
GAS2L3				HOMER3				GLYR1						ALPP
ANO4				MEF2B				C16orf89						PRSS56
ASCL1				BORCS8				TMEM186						DGKD
HSP90B1				TM6SF2				PRM2						AGAP1
RFX4				TSSK6				NTAN1						ACKR3
RIC8B				GMIP				CEP20						ERFE
TMEM263				TSHZ3				GPRC5B						TRAF3IP1
BTBD11				HSPB6				ERI2						GPC1
WSCD2				NFKBID				DCUN1D3						GPR35
DAO				GGN				COG7						AQP12A
MYO1H				LGALS7				ERN2						SNED1
FAM216A				LRFN1				GTF3C1						PPP1R7
CCDC63				GMFG				NPIPB6						GAL3ST2
CUX2				RPS16				IL27						ALKAL2
SH2B3				FBL				SULT1A2						PXDN
MAPKAPK5				TTC9B				DOC2A						KIDINS220
ERP29				NUMBL				GDPD3						OSR1
RITA1				EXOSC5				ZNF768						LAPTM4A
TPCN1				CEACAM4				ZNF747						WDCP
MAP1LC3B2				RABAC1				STX1B						ITSN2
PEBP1				ATP1A3				PRSS8						ADCY3
SUDS3				CEACAM1				PYDC1						STRN
SRRM4				CEACAM8				SHCBP1						PRKD3
HSPB8				PHLDB3				C16orf87						MAP4K3
TMEM233				ZNF296				N4BP1						KCNG3
BICDL1				CKM				PRSS54						ATP6V1E2
MLEC				OPA3				DYNC1LI2						KCNK12
UNC119B				GPR4				NAE1						FBXO11
HNF1A				SNRPD2				CDH16						GPR75
SETD1B				SIX5				TRADD						SERTAD2
CFAP251				DMWD				KIAA0895L						ADD2
MLXIP				RSPH6A				AGRP						LBX2
B3GNT4				IRF2BP1				RANBP10						PCGF1
KNTC1				GNG8				SLC12A4						CAPG
ARL6IP4				TMEM143				DPEP3						RNF103
C12orf65				KDELR1				DPEP2						KRCC1
DDX55				RPL18				ESRP2						ADRA2B
ATP6V0A2				NTN5				PDF						ASTL
RFLNA				IZUMO1				TERF2						DUSP2
BRI3BP				BCAT2				ST3GAL2						NEURL3
TMEM132B				HSD17B14				VAC14						ANKRD36B
TMEM132C				LHB				ZNF23						CRACDL
MMP17				NTF4				GLG1						REV1
PUS1				C19orf73				RFWD3						TBC1D8
FBRSL1				HRC				CHST5						RGPD8
ZNF140				SLC17A7				MAF						SMPD4
ZNF10				PIH1D1				MBTPS1						TMEM163
SLC6A13				FUZ				COTL1						NXPH2
KDM5A				IL4I1				GINS2						CCDC148
FBXL14				NUP62				ZCCHC14						LRP2
CACNA2D4				IZUMO2				RNF166						SP3
DCP1B				ASPDH				BHLHA9						GPR155
TNFRSF1A				SYT3				TRARG1						SATB2
SCNN1A				KLK1				DPH1						TRAK2
VAMP1				VSIG10L				HIC1						WDR12
CHD4				ETFB				EMC6						FN1
ZNF384				LIM2				CYB5D2						FEV
PIANP				C19orf84				SMTNL2						CRYBA2
MLF2				HAS1				ARRB2						IHH
CDCA3				TMC4				MINK1						PID1
SPSB2				RDH13				RNF167						NMUR1
C1RL				TNNI3				USP6						NPPC
RBP5				HSPBP1				PIMREG						ARL4C
SLC2A3				COX6B2				XAF1						GBX2
DUSP16				SBK2				FBXO39						HES6
HEBP1				SBK3				C17orf49						AQP12B
GSG1				ALLC				SLC2A4						PDCD1
WBP11				SOX11				EIF5A						VPS16
ART4				RSAD2				ACAP1						PTPRA
RECQL				RNF144A				TMEM95						MRPS26
ST8SIA1				KLF11				FGF11						HSPA12B
BCAT1				HPCAL1				TNFSF13						CDC25B
CFAP94				KCNF1				CYB5D1						SMOX
KRAS				GDF7				GUCY2D						PRND
BHLHE41				TDRD15				ODF4						CHGB
INTS13				GAREM2				ARHGAP44						DTD1
PTHLH				DPYSL5				HS3ST3B1						INSM1
IPO8				KRTCAP3				PIGL						PAX1
CAPRIN2				ZNF512				TRPV2						PYGB
DENND5B				YPEL5				RAI1						REM1
YARS2				LBH				MYO15A						POFUT1
SYT10				LTBP1				ALKBH5						DNMT3B
KIF21A				CRIM1				MIEF2						BPIFB2
ABCD2				GEMIN6				SMCR8						BPIFB6
GXYLT1				PKDCC				MAPK7						BPIFB3
ADAMTS20				MTA3				SPECC1						ZNF341
SLC38A2				ABCG8				KSR1						TGIF2-RAB5IF
AMIGO2				RHOQ				LGALS9						VSTM2L
HDAC7				TTC7A				SARM1						BPI
VDR				FOXN2				SLC13A2						LBP
COL2A1				STON1				RPL23A						SLC32A1
ASB8				STON1-GTF2A1L				NEK8						MYBL2
OR10AD1				ACYP2				TAOK1						R3HDML
ADCY6				B3GNT2				CPD						SYS1
WNT10B				DYSF				RNF135						DBNDD2
DDN				TLX2				NF1						SLC2A10
PRKAG1				TCF7L1				RHOT1						SNAI1
KMT2D				USP39				RHBDL3						CEBPB
RHEBL1				THNSL2				CDK5R1						PARD6B
C1QL4				CIAO1				UNC45B						TFAP2C
BCDIN3D				CNNM4				PIGW						RBM38
CERS5				C2orf92				DHRS11						RAB22A
TMDD1				VWA3B				LHX1						STX16
FIGNL2				INPP4A				MLLT6						PHACTR3
KRT80				NPAS2				PSMB3						CDH4
KRT83				SOWAHC				STARD3						RPS21
KRT72				BCL2L11				TCAP						NTSR1
KRT3				NT5DC4				PNMT						COL9A3
KRT79				EPB41L5				GSDMA						BIRC7
KRT8				INHBB				THRA						COL20A1
SPRYD3				PROC				CASC3						PPDPF
RARG				MYO7B				EIF1						TNFRSF6B
AAAS				PTPN18				GAST						ZGPAT
SP7				RAB3GAP1				ODAD4						SLC2A4RG
MAP3K12				UPP2				CNP						ABHD16B
SMUG1				PKP4				STAT5A						PRPF6
NFE2				SP5				MLX						TCEA2
GPR84				HOXD10				TUBG2						OPRL1
ITGA5				OSBPL6				WNK4						MYT1
GTSF1				WDR75				AOC3						PCMTD2
ITGA7				NABP1				RUNDC1						TCF15
DNAJC14				FZD7				G6PC3						RSPO4
ANKRD52				PNKD				FZD2						SLC4A11
STAT2				DES				FAM187A						SPEF1
MIP				TMEM198				FMNL1						ADRA1D
BAZ2A				ITM2C				GOSR2						JAG1
SDR9C7				B3GNT7				ITGB3						BFSP1
ZBTB39				PRSS56				TBKBP1						ACSS1
NEMP1				CHRNG				TBX21						FOXS1
STAT6				SH3BP4				SP2						DUSP15
NDUFA4L2				COPS8				NFE2L1						NOL4L
STAC3				ERFE				PRAC2						NECAB3
DDIT3				GPC1				UBE2Z						EIF6
DCTN2				AQP12A				B4GALNT2						NFS1
AGAP2				PPP1R7				ABI3						SCAND1
CDK4				ALKAL2				NXPH3						MAFB
METTL1				PXDN				ACSF2						GTSF1L
CTDSP2				RNASEH1				EPN3						KCNB1
GRIP1				OSR1				CACNA1G						PTGIS
CAPS2				WDCP				ABCC3						KCNG1
NAP1L1				ITSN2				WFIKKN2						NFATC2
OSBPL8				ADCY3				HLF						CYP24A1
CSRP2				HADHA				YPEL2						HRH3
E2F7				OST4				CA4						GATA5
PAWR				SLC30A3				PPM1D						TCFL5
CEP290				TRMT61B				BCAS3						DIDO1
DUSP6				ALK				MAP3K3						BHLHE23
GALNT4				MAP4K3				CACNG4						NKAIN4
ATP2B1				THUMPD2				KCNJ2						KCNQ2
DCN				KCNG3				SSTR2						EEF1A2
BTG1				KCNK12				COG1						GMEB2
EEA1				LHCGR				OTOP3						UCKL1
CEP83				GPR75				KCTD2						SOX18
NTN4				RTN4				MRPS7						TPTE
CCDC38				WDR92				TSEN54						CHODL
HAL				GFPT1				PRCD						SOD1
LTA4H				ADD2				MGAT5B						OLIG1
CDK17				CYP26B1				AFMID						IFNGR2
UHRF1BP1L				FBXO41				BIRC5						SIM2
DEPDC4				BOLA3				GAA						TTC3
PAH				C2orf81				CHMP6						BACE2
NT5DC3				LBX2				BAIAP2						PDXK
C12orf73				CAPG				PVALEF						AGPAT3
NUAK1				POLR1A				NDUFAF8						GATD3A
SART3				KRCC1				NPB						TRPM2
TMEM119				ASTL				ASPSCR1						COL18A1
CORO1C				MGAT4A				LRRC45						PCBP3
SSH1				REV1				RFLNB						COL6A2
FOXN4				CHST10				GEMIN4						GATD3B
KCTD10				TGFBRAP1				NXN						ADAMTS1
TRPV4				SEPTIN10				MYO1C						VPS26C
GLTP				RGPD8				RILP						C2CD2
PHETA1				BIN1				TRPV1						DNMT3L
ATXN2				HS6ST1				TAX1BP3						POFUT2
TMEM116				SMPD4				P2RX1						LSS
HECTD4				TMEM163				GGT6						MCM3AP
RPL6				GTDC1				CXCL16						C21orf58
IQCD				RPRM				CHRNE						IL17RA
LHX5				NR4A2				SLC25A11						MRPL40
FBXO21				CCDC148				SLC52A1						SEPTIN5
WSB2				WDSUB1				ZNF594						TBX1
VSIG10				SCN9A				SLC13A5						TANGO2
TAOK3				LRP2				GPS2						SNAP29
GCN1				SP3				ZBTB4						LZTR1
PXN				GPR155				SAT2						MMP11
MSI1				HIBCH				TP53						SNRPD3
TRIAP1				SATB2				NAA38						GGT1
COQ5				TRAK2				TRAPPC1						GRK3
SPPL3				WDR12				TMEM107						ZNRF3
ANAPC5				FZD5				KRBA2						NF2
MORN3				FN1				RPL26						CABP7
RHOF				USP37				RNF222						LIMK2
DIABLO				FEV				PIK3R6						SLC5A1
CLIP1				CRYBA2				SCO1						TIMP3
RSRC2				IHH				ZNF18						RASD2
HCAR1				TUBA4A				ZNF287						MPST
ABCB9				DNER				TNFRSF13B						NOL12
CDK2AP1				NCL				TOM1L2						H1-0
SBNO1				NMUR1				TOP3A						GCAT
RILPL1				NPPC				B9D1						GALR3
NCOR2				ARL4C				ALDH3A1						APOBEC3D
SCARB1				HES6				TMEM11						APOBEC3F
DHX37				ANKMY1				IFT20						APOBEC3G
SLC15A4				AQP12B				SLC46A1						APOBEC3H
TMEM132D				PDCD1				PIGS						SYNGR1
RIMBP2				HSPA12B				ALDOC						MGAT3
STX2				SMOX				SPAG5						RBX1
GALNT9				DSTN				PROCA1						EP300
POLE				MGME1				TLCD1						ACO2
ANKLE2				DTD1				FLOT2						XRCC6
GOLGA3				INSM1				DHRS13						BIK
FGF9				XRN2				CORO6						MPPED1
SPATA13				SSTR4				CRLF3						PNPLA3
RASL11A				NXT1				UTP6						SAMM50
GTF3A				REM1				CCT6B						PRR5-ARHGAP8
POLR1D				HM13				SLFN11						FBLN1
GSX1				COX4I2				SLFN13						PPARA
PAN3				POFUT1				GAS2L2						TTC38
MTUS2				DNMT3B				MMP28						GRAMD4
UBE2L5				BPIFB2				LYZL6						TAFA5
USPL1				BPIFB6				GPR179						ZBED4
ALOX5AP				ZNF341				PCGF2						PIM3
MEDAG				CHMP4B				PIP4K2B						PANX2
B3GLCT				TGIF2-RAB5IF				RPL23						SELENOO
PDS5B				BPI				STAC2						PPP6R2
NBEA				DHX35				IKZF3						ADM2
CCNA1				TOX2				CCR7						NCAPH2
SERTM1				R3HDML				KRT222						SHANK3
FREM2				PABPC1L				KRT9						ADA2
NHLRC3				PCIF1				KRT16						SLC25A1
WBP4				CEBPB				HAP1						HIRA
RGCC				PARD6B				JUP						C22orf39
SERP2				FAM210B				P3H4						CCDC188
NUDT15				TFAP2C				ZNF385C						RTN4R
RB1				RAB22A				RAB5C						YPEL1
FNDC3A				CDH4				STAT5B						ZNF70
PHF11				LSM14B				PSMC3IP						CHCHD10
KCNRG				SS18L1				EZH1						GSTT4
ALG11				RPS21				PTGES3L						THOC5
PCDH17				NTSR1				MEOX1						LIF
DNAJC3				OGFR				SOST						OSM
RAP2A				COL9A3				TMEM101						CASTOR1
FARP1				BIRC7				HDAC5						TBC1D10A
ZIC2				COL20A1				SLC4A1						SF3A1
MYO16				PPDPF				FAM171A2						GAL3ST1
COL4A2				RTEL1				DCAKD						MORC2
NAXD				TNFRSF6B				WNT3						SELENOM
SOX1				SLC2A4RG				SP6						PLA2G3
MCF2L				ABHD16B				PRR15L						PATZ1
F10				PRPF6				HOXB1						ELFN2
UPF3A				OPRL1				HOXB4						SLC16A8
ZMYM5				MYT1				HOXB13						BAIAP2L2
GJA3				PCMTD2				TTLL6						PLA2G6
GJB2				TCF15				PHB						TPTEP2-CSNK1E
GJB6				ANGPT4				TAC4						KCNJ4
LATS2				RSPO4				SAMD14						CBX7
ZDHHC20				ZNF343				MBTD1						SHISA8
MIPEP				AVP				TMEM100						TNFRSF13C
AMER2				SLC4A11				RNF43						TCF20
RNF6				SPEF1				TUBD1						SCUBE1
GPR12				ADRA1D				RNFT1						PNPLA5
USP12				JAG1				USP32						KIAA0930
LNX2				BFSP1				MARCHF10						SMC1B
FLT1				THBD				GH2						WNT7B
UBL3				ACSS1				CSHL1						CDPF1
HMGB1				ABHD12				GH1						PKDREJ
N4BP2L1				FOXS1				CD79B						CELSR1
N4BP2L2				DUSP15				SCN4A						IL17REL
STARD13				NOL4L				ICAM2						TTLL8
MAB21L1				NECAB3				TEX2						TUBGCP6
DCLK1				E2F1				POLG2						HDAC10
CCDC169				AHCY				GNA13						MAPK12
CCDC169-SOHLH2				EIF6				AXIN2						LMF2
TRPC4				NFS1				CEP112						TYMP
LHFPL6				SCAND1				FAM20A						CPT1B
FOXO1				DSN1				ABCA5						BHLHE40
MRPS31				MAFB				CDC42EP4						LMCD1
ELF1				RIMS4				CD300C						SETD5
TPT1				SDC4				CD300LD						ARPC4-TTLL3
ERICH6B				NEURL2				FDXR						IL17RC
LCP1				ZMYND8				FADS6						SLC6A11
LPAR6				STAU1				SUMO2						HDAC11
RCBTB2				NFATC2				GGA3						FBLN2
CAB39L				PRELID3B				MIF4GD						TMEM43
DLEU7				SYCP2				GALK1						SLC6A6
ATP7B				HRH3				FOXJ1						KCNH8
CNMD				LAMA5				RNF157						ZNF860
PCDH8				CABLES2				PRPSAP1						TRIM71
PCDH20				TCFL5				MXRA7						MYD88
PCDH9				NKAIN4				SRSF2						XYLB
MZT1				CHRNA4				CEP295NL						NBEAL2
KLF12				EEF1A2				CANT1						PTPN23
TBC1D4				PTK6				RBFOX3						TREX1
DOCK9				GMEB2				SGSH						BSN
TMTC4				ARFRP1				NPLOC4						INKA1
TEX30				UCKL1				PPP1R27						SLC38A3
POGLUT2				SAMD10				PCYT2						MANF
SLC10A2				SOX18				NOTUM						RBM15B
EFNB2				RGS19				RFNG						GRM2
ARGLU1				TPTE				CSNK1D						NISCH
FAM155A				CHODL				CD7						STAB1
IRS2				NCAM2				WDR45B						SMIM4
CARS2				OLIG1				CETN1						CACNA2D3
GRTP1				IL10RB				TGIF1						TMEM45A
DCUN1D2				IFNGR2				ANKRD12						ALCAM
ATP4B				MRPS6				TXNDC2						DTX3L
C13orf46				SLC5A3				APCDD1						ABTB1
RASA3				SIM2				CIDEA						HMCES
SLC39A2				TTC3				RMC1						SRPRB
TPPP2				ETS2				LAMA3						EPHB1
ARHGEF40				BACE2				RNF138						FOXL2NB
TMEM253				FAM3B				ASXL3						RASA2
OR4E2				PDXK				C18orf21						MED12L
MMP14				GATD3A				LIPG						SKIL
REM2				TRPM2				C18orf54						NLGN1
C14orf119				COL18A1				ST8SIA3						SOX2
BCL2L2				PCBP3				ZCCHC2						VWA5B2
THTPA				COL6A2				PHLPP1						ECE2
CPNE6				DIP2A				CCDC102B						PSMD2
PCK2				GATD3B				TIMM21						EPHB3
DCAF11				U2AF1L5				CNDP1						HES1
PSME1				ADAMTS1				ZNF407						SLC51A
IRF9				C2CD2				ATP9B						TADA3
REC8				TFF3				DLGAP1						CIDEC
TSSK4				U2AF1				TMEM200C						ATP2B2
NOP9				ITGB2				PIEZO2						WNT7A
LTB4R				LSS				MPPE1						TBC1D5
COCH				MCM3AP				SPIRE1						SUSD5
INSM2				IL17RA				ABHD3						TRANK1
PAX9				TUBA8				NPC1						PLCD1
TTC6				DGCR6				OSBPL1A						ACAA1
LRFN5				MRPL40				ZNF521						SCN5A
TOGARAM1				GP1BB				SS18						SCN11A
PRPF39				TBX1				CHST9						CSRNP1
ABHD12B				LZTR1				CDH2						SLC6A20
TMX1				HIC2				DSC1						LTF
STYX				SGSM1				NOL4						SETD2
AP5M1				KIAA1671				CELF4						PLXNB1
PSMA3				GRK3				HDHD2						UCN2
HIF1A				SRRD				FECH						COL7A1
SNAPC1				ZNRF3				NETO1						IMPDH2
MTHFD1				CABP7				FBXO15						USP19
ZBTB1				HORMAD2				DIPK1C						CAMKV
PPP1R36				INPP5J				ZNF516						HYAL3
ARG2				LIMK2				TXNL4A						NAA80
RAD51B				DRG1				PARD6G						CISH
SRSF5				RASD2				CDC34						PCBP4
PCNX1				MPST				BSG						ABHD14B
SIPA1L1				LGALS1				MISP						SEMA3G
PAPLN				NOL12				CFD						TASOR
DNAL1				H1-0				ARHGAP45						ARHGEF3
PTGR2				GCAT				GPX4						HESX1
ZNF410				KDELR3				MIDN						PDHB
BBOF1				APOBEC3D				RPS15						DCBLD2
VRTN				APOBEC3F				OAZ1						NAA50
ISCA2				APOBEC3G				S1PR4						GSK3B
EIF2B2				APOBEC3H				NCLN						GPR156
FOS				SYNGR1				NFIC						FSTL1
FLVCR2				MGAT3				PIAS4						ADCY5
TTLL5				XPNPEP3				CREB3L3						HEG1
GPATCH2L				ACO2				ANKRD24						SLC41A3
ESRRB				XRCC6				EBI3						KLF15
VASH1				SAMM50				YJU2						DNAJB8
CIPC				PRR5				SHD						H1-10
FLRT2				NUP50				UHRF1						EFCAB12
KCNK13				UPK3A				KDM4B						PLXND1
RIN3				RIBC2				ZNRF4						FOXL2
GOLGA5				PPARA				HSD11B1L						ZIC4
CHGA				TAFA5				CATSPERD						ANKUB1
COX8C				ZBED4				NRTN						SHOX2
FAM181A				PIM3				ACSBG2						GHSR
IFI27				PANX2				TRIP10						CLCN2
SERPINA4				SELENOO				EVI5L						APOD
SERPINA5				MAPK8IP2				MAP2K7						MUC4
TCL1B				ADA2				CCL25						PIGZ
C14orf132				ATP6V1E1				CERS4						RUBCN
GSKIP				SLC25A1				HNRNPM						IQCG
CCNK				CCDC188				NFILZ						FGFR3
CYP46A1				RTN4R				PIN1						C4orf48
DIO3				SLC7A4				ATG4D						NAT8L
PPP2R5C				ZNF70				QTRT1						CFAP99
ZNF839				CHCHD10				DNM2						SH3BP2
RCOR1				GSTT4				ANGPTL8						MSANTD1
TRAF3				THOC5				TSPAN16						DOK7
AMN				LIF				CNN1						ADRA2C
LBHD2				OSM				GNG14						MSX1
EXOC3L4				CASTOR1				ZSWIM4						STK32B
TRMT61A				TBC1D10A				NANOS3						EVC
COA8				SF3A1				DCAF15						SLIT2
ASPG				GAL3ST1				RLN3						NWD2
KIF26A				DUSP18				MISP3						PARM1
C14orf180				MORC2				CASP14						FAM47E
INF2				PLA2G3				SYDE1						SEPTIN11
ADSS1				PATZ1				TPM4						ENOPH1
ZBTB42				EIF4ENIF1				RAB8A						CDS1
CEP170B				PRR14L				KLF2						SEC24B
PLD4				SYN3				F2RL3						POU4F2
CLBA1				EIF3D				USE1						ARHGAP10
MTA1				ANKRD54				NIBAN3						FAM160A1
CRIP2				BAIAP2L2				FCHO1						RAPGEF2
CRIP1				PLA2G6				IFI30						CDKN2AIP
TMEM121				TPTEP2-CSNK1E				DDX49						STOX2
RNASE13				KCNJ4				YJEFN3						PRIMPOL
NDRG2				DMC1				RGS9BP						TMEM271
SUPT16H				NPTXR				TDRD12						CPLX1
HAUS4				CBX6				LRP3						DGKQ
C14orf93				CBX7				ZNF30						SLC26A1
CDH24				SHISA8				GRAMD1A						SPON2
CEBPE				CENPM				HPN						FAM53A
SLC7A8				NAGA				MAG						SLBP
EFS				RRP7A				TMEM147						TMEM129
MYH6				SCUBE1				ETV2						LETM1
MYH7				RTL6				LIN37						NELFA
AP1G2				KIAA0930				CAPNS1						NKX3-2
JPH4				WNT7B				ZNF570						ADGRA3
IPO4				CDPF1				PSMD8						RELL1
CHMP4A				CELSR1				RYR1						ATP8A1
NEDD8-MDP1				ALG12				LGALS7B						FRYL
NEDD8				IL17REL				SPTBN4						IGFBP7
TINF2				TTLL8				SNRPA						GRSF1
TGM1				HDAC10				CCDC97						ANKRD17
CBLN3				MAPK12				ERICH4						LIN54
HECTD1				LMF2				CEACAM5						NKX6-1
SPTSSA				TYMP				CEACAM6						NAP1L5
EGLN3				CHKB				ZNF574						MANBA
EAPP				BHLHE40				CEACAM19						ELF2
CFL2				LMCD1				BCAM						UCP1
PPP2R3C				SETD5				APOC4						NR3C2
NFKBIA				ARPC4				FOSB						PDGFC
MBIP				ARPC4-TTLL3				VASP						SH3RF1
NKX2-8				IL17RC				PPP5C						HMGB2
FOXA1				CRELD1				ARHGAP35						LRP2BP
RPL36AL				SLC6A11				NPAS1						AHRR
VCPKMT				FBLN2				C5AR2						CEP72
SOS2				TMEM43				EHD2						SLC6A19
MAP4K5				FGD5				GRWD1						NDUFS6
SAV1				KCNH8				SULT2B1						IRX1
NIN				STT3B				DHDH						SRD5A1
PYGL				TRIM71				LIN7B						ADCY2
NID2				MYD88				PRR12						ANKRD33B
TXNDC16				SS18L2				AP2A1						EGFLAM
GMFB				FAM240A				MYH14						FST
WDHD1				TREX1				POLD1						ZSWIM6
C14orf39				TCTA				EMC10						ERBIN
SIX4				SLC38A3				CLEC11A						TMEM171
TRMT5				SEMA3B				ACP4						F2R
SGPP1				HEMK1				KLK2						PDE8B
ESR2				MANF				SIGLEC9						RASA1
ZBTB25				RBM15B				SIGLEC7						NR2F1
SPTB				RAD54L2				PPP2R1A						ADAMTS19
GPX2				NISCH				RPS9						CHSY3
PIGH				STAB1				LILRA1						SLC22A4
ZFP36L1				SMIM4				KMT5C						TCF7
DCAF5				ITIH3				RPL28						TGFBI
MED6				APPL1				ZNF580						EGR1
MAP3K9				KCTD6				ZNF581						PSD2
SYNDIG1L				TMEM45A				GALP						TMCO6
LTBP2				ALCAM				EDDM13						POU4F3
PGF				DTX3L				ZNF470						NDST1
ERG28				PDIA5				ZNF805						GALNT10
IRF2BPL				CHST13				ZSCAN1						NIPAL4
ZDHHC22				ABTB1				RPS5						FABP6
POMT2				HMCES				THEG						RANBP17
ISM2				EPHB1				POLRMT						NEURL1B
SPTLC2				PPP2R3A				PLPPR3						SIMC1
STON2				CLSTN2				R3HDM4						CDHR2
SEL1L				RASA2				POLR2E						EIF4E1B
GPR68				DIPK2A				SBNO2						TSPAN17
PPP4R3A				RAP2B				PCSK4						NSD1
ATXN3				IL12A				UQCR11						SQSTM1
NDUFB1				NLGN1				BTBD2						SLC9A3
GON7				ATP11B				LSM7						SLC12A7
BTBD7				VWA5B2				GNG7						CLPTM1L
PRIMA1				ECE2				SGTA						SLC6A3
ASB2				PSMD2				APBA3						IRX4
IFI27L2				EIF4G1				MATK						NSUN2
DICER1				EPHB3				ZFR2						MYO10
CLMN				TP63				DAPK3						MTMR12
SYNE3				HES1				MAP2K2						LMBRD2
ATG2B				SLC51A				TMIGD2						ERCC8
BCL11B				PAK2				UBXN6						OTP
SETD3				RPL35A				PLIN4						ANKRD34B
DEGS2				IL5RA				SEMA6B						ARRDC3
SLC25A29				SRGAP3				DPP9						ATG12
WARS1				CIDEC				TICAM1						SEMA6A
BEGAIN				SEC13				PLIN3						MARCHF3
CINP				ATP2B2				RFX2						FSTL4
ANKRD9				NUP210				TUBB4A						NEUROG1
CDC42BPB				WNT7A				SH2D3A						GFRA3
CKB				CHCHD4				XAB2						MZB1
PPP1R13B				PLCD1				FCER2						HDAC3
AKT1				SCN11A				PRR36						IL17B
GPR132				LTF				FBN3						IL12B
JAG2				MYL3				CD320						STK10
NUDT14				SETD2				NDUFA7						UBTD2
SNURF				ELP6				ADAMTS10						DUSP1
GABRA5				SMARCC1				OR7G3						NKX2-5
KLF13				PLXNB1				OLFM2						NOP16
GREM1				COL7A1				COL5A3						RAB24
RYR3				IMPDH2				DNMT1						PDLIM7
SPRED1				LAMB2				S1PR2						PROP1
EIF2AK4				GMPPB				FDX2						MGAT4B
INAFM2				CAMKV				TYK2						ZFP62
PHGR1				HYAL3				KRI1						TRIM7
DISP2				NAA80				KANK2						FOXQ1
BAHD1				HYAL2				EPOR						FOXC1
C15orf62				PCBP4				ELAVL3						PSMG4
VPS18				SEMA3G				ZNF564						RREB1
DLL4				TNNC1				WDR83OS						TMEM170B
JMJD7				ARHGEF3				STX10						SIRT5
JMJD7-PLA2G4B				HESX1				BRME1						GMNN
WDR76				PDHB				SAMD1						PRR3
CTDSPL2				THOC7				BRD4						TCF19
EIF3J				MAGI1				AKAP8						CSNK2B
DUOXA2				SUCLG2				PGLYRP2						LY6G5B
DUOX1				FOXP1				CYP4F2						LY6G6D
SEMA6D				EIF4E3				CIB3						SAPCD1
EID1				RYBP				EPS15L1						C2
GALK2				ROBO1				MED26						STK19
AP4E1				CLDND1				SMIM7						EGFL8
GLDN				DCBLD2				HAUS8						SLC39A7
TMOD3				MORC1				UNC13A						SYNGAP1
MAPK6				NAA50				RAB3A						ZBTB9
UNC13C				IGSF11				ELL						HMGA1
C15orf65				ADCY5				FKBP8						RPL10A
MINDY2				KLF15				CERS1						ARMC12
FAM81A				TPRA1				SUGP1						CLPSL1
TPM1				MGLL				PBX4						PIM1
FBXL22				DNAJB8				LPAR2						PRICKLE4
SNX22				RPN1				ZNF99						TAF8
ZNF609				H1-10				ZNF681						TJAP1
ANKDD1A				EFCAB12				ANKRD27						SLC29A1
MAP2K1				PLXND1				DMKN						BEND6
FEM1B				PRR23C				SBSN						KCNQ5
CORO2B				RBP2				ATP4A						DDX43
NOX5				NMNAT3				CLIP3						POU3F2
GLCE				PCOLCE2				THAP8						SOBP
PAQR5				ZIC4				COX7A1						GPR6
TMEM202				ANKUB1				ZNF566						CDC40
ARIH1				SHOX2				ZNF260						NT5DC1
BBS4				TNIK				WDR87						RFX6
NEO1				DCUN1D1				YIF1B						MYB
LOXL1				MCF2L2				RASGRP4						STXBP5
ISLR				MELTF				LGALS4						ULBP2
CCDC33				RUBCN				FBXO17						MRPL18
CLK3				ZNF141				PAF1						IGF2R
CSK				FGFRL1				DYRK1B						FAM120B
LMAN1L				FGFR3				FCGBP						TUBB2A
SCAMP5				NSD2				C19orf47						SLC22A23
SNX33				C4orf48				SERTAD3						PXDC1
ODF3L1				NAT8L				CEACAM7						TXNDC5
UBE2Q2				CFAP99				ERFL						TFAP2A
FBXO22				RNF4				GRIK5						GCM2
TMEM266				SH3BP2				POU2F2						GFOD1
ISL2				MSANTD1				ERF						TPMT
RCN2				HGFAC				LIPE						C6orf62
HMG20A				DOK7				ZNF428						FLOT1
SH2D7				SLIT2				KCNN4						HLA-C
IDH3A				ZCCHC4				ZNF285						HLA-B
HYKK				UBE2K				TRAPPC6A						C6orf47
ANKRD34C				POLR2B				MYPOP						LY6G6C
TMED3				PF4V1				NOVA2						VWA7
MINAR1				PARM1				PNMA8A						EHMT2
CEMIP				FAM47E				PTGIR						ZBTB12
TLNRD1				ANXA3				DACT3						TNXB
GOLGA6L9				ENOPH1				PRKD2						HLA-DMA
TM6SF1				CDS1				STRN4						COL11A2
ADAMTSL3				METAP1				MEIS3						CUTA
ZSCAN2				MGST2				NAPA						LEMD2
ALPK3				SMARCA5				FAM83E						TCP11
PDE8A				POU4F2				RASIP1						TEAD3
AEN				ARHGAP10				CGB7						CPNE5
MESP2				RPS3A				NOSIP						TRERF1
ZNF710				FAM160A1				IRF3						MRPL2
SEMA4B				RAPGEF2				PNKP						MRPL14
ZNF774				TMA16				AKT1S1						NFKBIE
IQGAP1				GALNT7				KCNC3						HTR1B
CRTC3				NEIL3				NAPSA						OSTM1
FES				TENM3				SHANK1						PPIL6
SV2B				STOX2				KLK5						HS3ST5
SLCO3A1				PRIMPOL				CTU1						SAMD3
ST8SIA2				ZFP42				CLDND2						EPB41L2
NR2F2				CPLX1				NKG7						MOXD1
MEF2A				DGKQ				ZNF28						IFNGR1
GOLGA6L6				SPON2				ZNF468						PERP
GOLGA6L2				NKX1-1				LENG1						CITED2
UBE3A				SLBP				LILRB2						ULBP3
OCA2				TMEM129				TNNT1						PRKN
TRPM1				LETM1				SYT5						RNASET2
FMN1				NOP14				PTPRH						DLL1
KATNBL1				EVC2				FAM71E2						FOXL3
LPCAT4				PPP2R2C				IL11						UNCX
ACTC1				GRPEL1				FIZ1						EIF3B
ZNF770				WDR1				ZNF835						LFNG
MEIS2				NKX3-2				ZNF671						TTYH3
GPR176				DCAF16				ZNF497						FSCN1
ANKRD63				FRYL				ZNF132						ZNF853
PLCB2				KDR				SLC27A5						ZNF316
CCDC9B				IGFBP7				CHMP2A						MPP6
CCDC32				CCDC158				TRAPPC12						NFE2L3
DNAJC17				LIN54				DCDC2C						AUTS2
INO80				NKX6-1				GRHL1						ELN
EXD1				NAP1L5				ATP6V1C2						CLIP2
SPTBN5				EIF4E				LPIN1						GTF2IRD1
PLA2G4D				MANBA				MYCN						COL1A2
DUOXA1				COL25A1				KCNS3						PEG10
SLC30A4				ANXA5				UBXN2A						BHLHA15
FBN1				PABPC4L				FAM228A						BRI3
SECISBP2L				ELF2				DRC1						NPTX2
LYSMD2				ANAPC10				SLC35F6						ARPC1B
MYO5A				NR3C2				CENPA						AP4M1
CCPG1				SFRP2				KHK						STAG3
ALDH1A2				CBR4				ABHD1						PILRA
ADAM10				VEGFC				DNAJC5G						NYAP1
GTF2A2				DCTD				SNX17						FBXO24
ICE2				CASP3				GCKR						PCOLCE
C2CD4B				LRP2BP				MRPL33						POP7
RBPMS2				AHRR				BIRC6						SLC12A9
RASL12				CEP72				CEBPZOS						TRIP6
PDCD7				SLC6A19				PLEKHH2						MUC12
CILP				IRX1				CAMKMT						ZNHIT1
IGDCC4				ADCY2				CRIPT						COL26A1
MEGF11				ANKRD33B				MSH2						SH2B2
LCTL				ITGA2				SPTBN1						ARMC10
CALML4				FST				EML6						LHFPL3
ITGA11				RAB3C				MEIS1						SND1
UACA				ZSWIM6				APLF						CCDC136
LARP6				CENPH				PCBP1						EPHB6
GRAMD2A				MARVELD2				ZNF638						ZYX
CELF6				TMEM171				EMX1						ZNF398
HCN4				NSA2				WBP1						TMEM176A
INSYN1				F2R				TTC31						SLC4A2
STOML1				PDE8B				HTRA2						EN2
STRA6				CMYA5				DNAH6						PDGFA
SEMA7A				RASGRF2				TMSB10						MICALL2
EDC3				SNX2				VAMP5						GRIFIN
RPP25				ADAMTS19				KCNIP3						RADIL
IMP3				CHSY3				ITPRIPL1						MEOX2
CSPG4				CAMLG				NCAPH						ANKMY2
ETFA				SLC25A48				ZAP70						RAPGEF5
PEAK1				TGFBI				C2orf15						C7orf31
LINGO1				EGR1				MRPL30						HNRNPA2B1
TBC1D2B				SMIM33				EIF5B						HOXA10
CHRNB4				PSD2				PDCL3						HOXA13
ADAMTS7				SLC35A4				MAP4K4						NOD1
[truncated: 7,538 more rows]

## Sheet: 2
Suppl. Table 5.2: Results of the GO analysis using genes with regulatory pG4-BS in their promoters (n = 9,536)
Term	P.value	Adjusted.P.value	Old.P.value	Old.Adjusted.P.value	Odds.Ratio	Combined.Score	Genes	database	hits	total	hits_total_ratio
regulation of transcription from RNA polymerase II promoter (GO:0006357)	1.04256e-17	5.30974e-14	0	0	1.58875	62.1237	ATF2;PID1;SPI1;EHMT2;SCX;NOC2L;SPIB;MNX1;MEF2A;MEF2B;ZNF281;ESX1;RFX2;RFX3;DICER1;ISL1;EID1;RFX8;ZFYVE16;RFX6;TFR2;RFX4;DDIT3;ATF4;GATA5;GATA4;GATA3;GATA2;GATA1;CIAO1;MYO6;PPARGC1A;PPARGC1B;HEXIM1;ABCA2;CREBBP;ZNF263;JUN;JAG1;JUP;NR2F1;PBX2;NR0B1;NR2F2;FLI1;NR2F6;SETX;RNF222;AGO2;NANOG;HAMP;EZH2;GTF2H2C;BHLHE41;TFCP2L1;CTCF;HOXC11;HOXC10;MED17;IKBKB;MED14;SHH;MED13;MECOM;HEY1;HEY2;IKBKG;MYOG;SS18…	GO_Biological_Process_2018	862	1478	0.583221
positive regulation of transcription, DNA-templated (GO:0045893)	5.68006e-17	1.44643e-13	0	0	1.67509	62.6599	RB1;ATF2;EHF;PID1;SPI1;SERPINE1;SCX;HNRNPU;ELK1;DCAF6;ELK3;SPIB;ZXDA;CREB3L3;SOX17;ZMIZ1;SOX18;SOX15;ZMIZ2;MYC;MYB;CREB3L2;ZXDC;AKT1;HOXA1;JUNB;HOXA5;IER2;CDK5RAP2;MEF2A;NKX2-8;MEF2B;ZNF281;RPL23;SERPINF2;RFX3;SOX11;SOX12;ISL1;MED6;HCFC1;RFX6;TFR2;RFX4;DDIT3;HOXB4;PADI2;PRKD2;HOXB2;MAML3;HOXB1;HOXB7;UBA52;ASF1A;ATF4;ZNF398;CTBP2;PRKDC;GATA5;GATA4;WDR61;GATA3;GATA2;MRPL12;GATA1;HIF1A;GALR3;NUP85;G…	GO_Biological_Process_2018	669	1120	0.597321
positive regulation of transcription from RNA polymerase II promoter (GO:0045944)	8.2194e-16	1.39538e-12	0	0	1.76395	61.2706	ATF2;EHF;PID1;SPI1;SERPINE1;SCX;HNRNPU;ELK1;DCAF6;ELK3;SPIB;CREB3L3;SOX17;ZMIZ1;SOX18;SOX15;ZMIZ2;MYC;MYB;HOXA1;JUNB;HOXA5;IER2;MEF2A;NKX2-8;MEF2B;RPL23;SERPINF2;RFX3;SOX11;SOX12;ISL1;MED6;RFX6;TFR2;RFX4;DDIT3;HOXB4;PRKD2;HOXB2;MAML3;HOXB1;HOXB7;UBA52;ATF4;CTBP2;PRKDC;GATA5;GATA4;WDR61;GATA3;GATA2;GATA1;HIF1A;GALR3;GALR2;MYO6;PRDM16;NKX2-1;ALX1;NKX2-5;PPARGC1A;RREB1;PPARGC1B;NGFR;CREBBP;JUN;JAG1;…	GO_Biological_Process_2018	518	848	0.610849
negative regulation of transcription, DNA-templated (GO:0045892)	4.98687e-12	6.34953e-09	0	0	1.63841	42.6382	RB1;SPI1;ZNF174;MYT1L;EHMT2;EHMT1;HNRNPU;NOC2L;ELK3;SOX18;SOX15;MYC;MYB;JUNB;MEF2A;ZNF281;RPL23;ESX1;RFX3;SOX14;SOX11;DICER1;ISL1;DKK1;DKK3;HCFC1;EID1;DDIT3;UBA52;CTBP2;NEDD4L;GATA3;GATA1;DEDD2;PRDX5;PRDM16;NKX2-1;ALX1;NKX2-5;ZNF148;ZBTB7A;RREB1;ELANE;HEXIM1;PLK3;CREBBP;ZNF263;JUN;JUND;MTERF3;ZNF140;NR2F1;NR0B1;NR1D2;NR2F2;NR1D1;PA2G4;NR2F6;THAP11;POU6F1;SNAI1;REL;SNAI2;HAMP;HOXD9;ZNF256;EZH2;CDK…	GO_Biological_Process_2018	483	813	0.594096
negative regulation of cell differentiation (GO:0045596)	1.29619e-10	1.32029e-07	0	0	3.04116	69.2364	FOXA1;TRIO;HNRNPU;RORA;RORB;LDLRAD4;TNF;ENPP1;SOX9;OSR1;SFRP2;PKP2;TRIB3;HOXB8;ZFPM2;ZFPM1;CETP;NOTCH1;HPN;TWIST2;CHRD;TWIST1;WDR61;GATA3;GATA2;ADAMTS12;FOXO1;ZFP36L2;NKX2-1;NPHP3;WNT1;SKIL;TRPM4;ABCA1;WNT10B;ANKRD26;TGFB1;JAG1;ABCA5;ZBTB16;CAV1;PTCH1;ESRRB;GDF5;VASN;HOPX;SMAD7;BMP5;EFNA1;NFKBIA;COL5A1;SNAI2;PAF1;ANP32B;ITGB3;PTEN;CDC73;PTBP1;SHH;GPER1;SUFU;NKX3-2;ADAMTS7;IQCB1;MYOCD;NOG;AXIN1;AX…	GO_Biological_Process_2018	110	150	0.733333
Signaling pathways regulating pluripotency of stem cells	5.68968e-10	1.75242e-07	0	0	3.04693	64.8605	RIF1;FZD10;FGF2;IGF1R;SOX2;MYC;AKT1;ACVR1;MAP2K1;MAP2K2;ESX1;HNF1A;ISL1;KAT6A;COMMD3-BMI1;HOXB1;IL6ST;DLX5;PIK3R3;PIK3R2;PIK3R1;WNT6;DVL1;HESX1;DVL2;DVL3;OTX1;WNT1;SKIL;WNT2;WNT3;WNT4;FZD1;SMAD2;WNT10B;WNT10A;SMAD4;ZFHX3;FZD2;FZD4;WNT3A;FZD7;ESRRB;LIF;FZD8;INHBB;INHBC;INHBE;ID2;ID1;ID4;ID3;LHX5;NANOG;GRB2;BMPR1B;FGFR3;FGFR2;FGFR1;MYF5;BMPR1A;GSK3B;WNT2B;BMPR2;ONECUT1;PIK3CD;BMI1;ZIC3;JARID2;JAK2;…	KEGG_2019_Human	102	139	0.733813
Pathways in cancer	1.8658e-09	2.87333e-07	0	0	1.69544	34.0776	RB1;SPI1;CALML5;CALML6;HHIP;CALML3;FZD10;CALML4;ELK1;FRAT1;RASSF1;FRAT2;RPS6KA5;MYC;RASSF5;AKT1;IL12B;IL12A;PRKACA;SKP1;IL15RA;PRKCB;DAPK3;PRKCA;AR;ADCY9;IL23A;TP53;CTBP2;MGST3;LPAR1;PDGFA;LPAR2;TGFA;PIK3R3;LPAR3;KLK3;PIK3R2;PIK3R1;LPAR4;HIF1A;FADD;FZD1;JAG2;GSTM4;STAT5A;WNT10B;GSTM3;STAT5B;CREBBP;WNT10A;GSTM2;JUN;FZD2;JAG1;GSTM1;JUP;GADD45B;FZD4;FZD7;FN1;IGF2;FZD8;BRAF;GNG12;GNG11;GADD45G;GNG13;…	KEGG_2019_Human	320	530	0.603774
RNA polymerase II regulatory region sequence-specific DNA binding (GO:0000977)	3.43569e-10	3.92699e-07	0	0	1.8113	39.4713	ATF2;EHF;SPI1;SMARCB1;ELK1;BACH2;ELK3;IKZF5;SPIB;SOX3;CREB3L3;SOX18;MYC;MYB;CREB3L2;SOX8;JUNB;HOXA5;IER2;MEF2A;NKX2-8;MEF2B;ZNF281;ESX1;RFX2;MED8;RFX3;SOX11;HNF1B;HNF1A;RUNX3;THAP1;RFX8;RFX6;RFX4;DDIT3;HOXB1;HOXB7;TP53;ATF4;ZNF395;GATA5;GATA4;GATA3;GATA2;GATA1;PRDM10;ZBTB4;ZBTB2;NHLH1;WBP2NL;NKX2-1;HESX1;ZBED1;ALX1;NKX2-5;ZNF148;ZBED6;RREB1;ZBED4;EGR1;JUN;JUND;FOXF2;BCL11A;FOXF1;NR2F1;NFATC3;PBX2…	GO_Molecular_Function_2018	285	460	0.619565
transcription factor activity, RNA polymerase II core promoter proximal region sequence-specific binding (GO:0000982)	7.01093e-10	4.00675e-07	0	0	2.12489	44.7893	RB1;FOXA1;EHF;ZNF692;MYT1L;RORC;NRL;PRDM1;ELK1;ELK3;HOXA10;DACH1;SOX18;MYC;MYB;SOX9;HOXA5;SOX4;MEF2A;NKX2-8;MEF2B;ZGPAT;ZNF281;EBF1;EBF2;SOX11;MITF;EBF4;SOX12;HNF1A;THAP1;NPAS4;MYCN;RFX4;DDIT3;ZFP42;HOXB1;ZFPM2;MZF1;TP53;ZFPM1;HOXB7;GCM2;AKNA;TSHZ3;MAX;DLX5;TSHZ1;TSHZ2;GATA3;GATA1;ZBTB2;GLIS2;SCRT2;NACC2;ZBED1;CAMTA2;OTX2;OTX1;NKX2-5;ZNF148;SKIL;TFAP2A;SMAD2;CREBBP;JUN;TFAP2C;SMAD4;ZFHX3;BCL11B;B…	GO_Molecular_Function_2018	184	280	0.657143
negative regulation of cellular macromolecule biosynthetic process (GO:2000113)	7.25385e-10	6.15731e-07	0	0	1.73589	36.5306	RB1;SPI1;ZNF174;HDAC10;EHMT1;IKZF1;IKZF4;ELK3;FERD3L;RPS6KA5;SOX18;MYB;KAT8;SOX8;SOX9;SOX7;TSPYL2;ZNF281;ESX1;DAPK3;SOX14;RFX3;PASK;RUNX2;DKK3;EID1;SFRP2;THAP7;DDIT3;TRIB3;ZFPM2;TP53;CTBP2;TSHZ3;SHMT1;FOXG1;TWIST2;TWIST1;GATA3;ZBTB4;GIGYF2;DEDD2;FXR2;PRDM16;ZNF703;NKX2-1;INPP5K;NKX2-5;ZNF148;ZBED6;PATZ1;ZBTB7A;S100A11;HEXIM1;ZNF263;JUN;XRCC6;MTERF3;XRCC5;GDF2;EIF2AK2;NR0B1;NR1D2;NR2F2;NR1D1;PA2G4…	GO_Biological_Process_2018	312	512	0.609375
transcription regulatory region DNA binding (GO:0044212)	1.95792e-09	7.45967e-07	0	0	1.87678	37.632	RB1;ATF2;SPI1;ZNF174;SCX;HNRNPU;IKZF1;IKZF3;IKZF4;ELK3;SOX2;CREB3L3;SOX17;SOX18;MYC;MYB;CREB3L2;TRIM24;SOX9;SOX7;SOX4;CDK5RAP2;MEF2A;MEF2B;ZNF281;FOXH1;RFX3;SOX11;SOX12;HNF1A;RFX6;DDIT3;ZNF831;TP53;ATF4;DHX9;GATA5;TWIST1;GATA4;GATA3;GATA1;PRDX5;NKX2-1;ZNF821;TNRC18;HIVEP3;NKX2-5;RREB1;NFE2;EGR1;XRCC6;JUN;JUND;BCL11B;MTERF3;XRCC5;BCL11A;NR1D2;NR1D1;SMARCA2;TRERF1;AGO2;NANOG;CDK13;RCOR2;VSX1;RCOR1;…	GO_Molecular_Function_2018	235	374	0.628342
Hippo signaling pathway	8.04503e-09	8.25956e-07	0	0	2.57895	48.067	SERPINE1;PPP2R2A;FZD10;AMOT;ACTG1;SOX2;PPP1CC;CCND3;RASSF1;CCND2;RASSF2;PPP2R1A;CDH1;RASSF4;MYC;CCN2;TPTEP2-CSNK1E;SCRIB;CSNK1D;CSNK1E;FRMD1;PARD3;AJUBA;LLGL1;LLGL2;TCF7;PRKCZ;SAV1;WNT6;DVL1;TP53BP2;DVL2;DVL3;WNT1;WNT2;WNT3;WNT4;FZD1;SMAD2;WNT10B;TGFB2;WNT10A;SMAD4;TGFB1;FZD2;TGFB3;FZD4;WNT3A;FZD7;FZD8;GDF6;GDF5;BMP7;GDF7;SMAD7;BMP5;MOB1B;DLG2;DLG3;DCHS2;DLG4;ID2;ID1;SNAI2;DCHS1;FAT4;NF2;BMPR1B;T…	KEGG_2019_Human	112	160	0.7
regulation of apoptotic process (GO:0042981)	1.43767e-09	1.04601e-06	0	0	1.53657	31.2849	ANKLE2;TRIO;ITSN1;SCX;PREX1;MYC;AKT1;PROK2;DIP2A;HOXA5;UNC13B;DAPK3;SCRIB;WDR73;DKK1;UBA52;NGEF;GPLD1;ATF4;PRKDC;HPN;GATA1;PRDX3;ABR;PRDX2;NCSTN;PRDX5;NKX2-5;NGFR;WNT10B;PLK3;CREBBP;JUN;PRELID1;PLK5;TSLP;PLK2;BRAF;PA2G4;MLLT11;SETX;HNRNPK;HRK;FANK1;RET;RARG;CHM;IKBKB;ING5;SHH;ADAMTSL4;JAK2;JAK3;DUSP1;SPHK2;RIPK2;SPHK1;ANXA4;ANXA5;PAWR;SERPINB9;SIRT1;DUSP6;PAX2;PAX8;PAX7;KCNMA1;GAS6;PHLPP1;GSTP1;A…	GO_Biological_Process_2018	472	815	0.579141
transcriptional activator activity, RNA polymerase II transcription regulatory region sequence-specific binding (GO:0001228)	3.75798e-09	1.07384e-06	0	0	2.03911	39.5575	FOXA1;ATF2;EHF;NRL;PRDM2;RORA;ELK1;ELK3;SPIB;HOXA10;CREB3L3;SOX18;MYC;MYB;CREB3L2;HOXA1;SOX9;HOXA5;SOX4;IER2;MEF2A;NKX2-8;NKX6-3;MEF2B;EBF1;EBF2;SOX11;MITF;EBF4;SOX12;HNF1A;NPAS4;MYCN;RFX6;RFX4;DDIT3;HOXB2;HOXB1;MZF1;TP53;HOXB7;GCM2;AKNA;DLX5;CREM;GATA5;GATA4;GATA3;FOXO4;GATA2;HIF1A;GATA1;GLIS2;SOHLH1;NHLH1;ZBED1;ALX1;CAMTA2;OTX2;OTX1;NKX2-5;RREB1;ZNF300;TFAP2A;SMAD2;TFAP2C;SMAD4;EGR4;BCL11B;FOXF…	GO_Molecular_Function_2018	184	284	0.647887
regulation of cell proliferation (GO:0042127)	1.78496e-09	1.13635e-06	0	0	1.56467	31.5186	TES;SCX;ADARB1;CAPNS1;MYC;AKT1;PROK2;JUNB;PROK1;CSNK2A1;RPL23;CLEC11A;SOX11;SULT2B1;GPLD1;CTBP2;PRKDC;PDGFA;GATA3;CIAO1;PRDX3;PDGFD;PDGFC;NKX2-5;S100A11;JAG2;LYN;NGFR;JUN;JUND;JAG1;SRMS;TSLP;JUP;INCA1;THAP12;FN1;EIF2AK2;AGO3;STRN;CDK13;BTG4;ITK;BTG2;CDKN1A;RARG;BTG1;CDKN1B;ASH2L;CTCF;GLI1;HOXC10;ING5;SHH;TIMP1;JAK2;JAK3;JAK1;MYOG;CNOT6L;TESC;EMP2;WNT9A;EMP3;SIRT1;SIRT2;RARA;RAPGEF2;HCLS1;GAS8;HBE…	GO_Biological_Process_2018	432	740	0.583784
negative regulation of gene expression (GO:0010629)	2.02167e-09	1.14404e-06	0	0	1.62863	32.6042	RB1;SPI1;ZNF174;HDAC10;EHMT1;IKZF1;IKZF4;ELK3;FERD3L;RPS6KA5;SOX18;MYB;KAT8;DIP2A;SOX8;SOX9;LGALS9;SOX7;RPS13;ZNF281;SFMBT2;ESX1;DAPK3;METTL3;SOX14;RFX3;SOX11;MIF;RUNX2;DKK3;EID1;SFRP2;THAP7;DDIT3;DXO;TRIB3;ZFPM2;TP53;CTBP2;TSHZ3;SHMT1;FOXG1;TWIST2;TWIST1;GATA3;HIF1A;ZBTB4;GIGYF2;DEDD2;FXR2;PDCD10;STC2;PRDM16;ZNF703;NKX2-1;INPP5K;NKX2-5;ZNF148;ZBED6;PATZ1;ZBTB7A;HEXIM1;CCR1;NDFIP2;ZNF263;JUN;XRCC…	GO_Biological_Process_2018	367	618	0.593851
MAPK signaling pathway	1.69207e-08	1.3029e-06	0	0	1.94666	34.8349	ATF2;CSF1;ELK1;TNF;FGF2;FGF3;IGF1R;FGF4;RPS6KA4;RPS6KA3;FGF6;RPS6KA5;FGF8;FGF9;MYC;RPS6KA2;RPS6KA1;AKT1;MAP3K8;PRKACA;MAP3K7;MAP3K4;MAP3K5;PDGFRB;PDGFRA;MAP2K1;MAP2K2;PRKCB;CACNA2D1;CACNA2D3;PRKCA;CACNA2D4;MAPK8IP2;PGF;MAPK8IP1;CDC25B;CACNB1;CACNB2;CACNB3;MAPKAPK3;DDIT3;MAPKAPK2;MAPKAPK5;TP53;EPHA2;ATF4;CSF1R;MAX;CACNA1B;PDGFA;TGFA;EFNA5;RASGRP2;CACNA1F;EFNA4;CACNA1E;RASGRP4;CACNA1H;CACNA1G;CACNA…	KEGG_2019_Human	188	295	0.637288
transcription regulatory region sequence-specific DNA binding (GO:0000976)	2.11984e-08	4.84596e-06	0	0	1.94389	34.3472	ATF2;RORC;HR;PRDM2;RORA;RORB;ARHGAP35;IKZF5;SOX1;CREB3L3;CREB3L2;SOX9;BAHCC1;SOX4;IER2;MEF2A;MEF2B;ESX1;SOX11;HNF1B;SOX12;HNF1A;ISL1;RUNX3;RFX6;DDIT3;HOXB1;LMX1B;TP53;ATF4;ZNF395;KMT2A;MAX;CREM;GATA5;GATA4;GATA3;GATA2;GATA1;ZBTB4;PHF21A;PHF21B;SOHLH1;DEAF1;NHLH1;NKX2-1;ZBED1;TNRC18;ALX1;E4F1;ZBED6;RREB1;ZBED4;NKX2-2;IVNS1ABP;TFAP2A;EGR1;NFE2;CREBBP;TFAP2C;SMAD4;ZFHX3;TFAP2D;FOXF2;TFAP2E;FOXF1;VDR…	GO_Molecular_Function_2018	186	292	0.636986
PI3K-Akt signaling pathway	7.99964e-08	4.92778e-06	0	0	1.77669	29.0334	ATF2;PPP2R2A;TCL1B;TCL1A;CREB3L3;PPP2R1A;MYC;MYB;CREB3L2;AKT1;PRKCA;CDC37;DDIT4;TP53;EPHA2;ATF4;LPAR1;LPAR2;PDGFA;TGFA;PIK3R3;LPAR3;PIK3R2;PIK3R1;LPAR4;PIK3R6;PIK3R5;PDGFD;PDGFC;PCK1;PCK2;NGFR;IGF2;FN1;GNG12;GNG11;GNG13;COL1A1;COL1A2;LPAR6;COL9A3;GRB2;COL9A2;CDKN1A;CDKN1B;BRCA1;IKBKB;GYS1;IKBKG;JAK2;HRAS;JAK3;JAK1;SYK;OSMR;COL2A1;KIT;SGK3;SGK2;PHLPP1;TNXB;EGFR;PPP2CA;NTF4;PPP2CB;RXRA;RELN;NTF3;VE…	KEGG_2019_Human	218	354	0.615819
transcriptional repressor activity, RNA polymerase II transcription regulatory region sequence-specific binding (GO:0001227)	3.03888e-08	5.78907e-06	0	0	2.48044	42.9344	RB1;ZNF692;ZNF174;MYT1L;RORC;PRDM1;ARHGAP35;IKZF5;DACH1;ZGPAT;ZNF281;ESX1;ARID5A;MITF;HIC1;THAP1;ZFP42;ERF;ZNF831;MZF1;ZFPM2;ZFPM1;TSHZ3;MAX;TSHZ1;TSHZ2;CREM;GATA3;FOXO3;HOXB13;GATA1;ZBTB4;ZBTB2;SCRT2;HMBOX1;DEAF1;NACC2;E4F1;ZNF148;SKIL;TFAP2A;TFAP2C;CREBBP;ZNF263;ZFHX3;ZNF140;BCL11A;ZBTB16;NR2F1;NFATC3;NFXL1;HMGA2;NR1D2;NR1D1;SCRT1;THAP11;POU6F1;SP2;BHLHE40;SNAI1;SNAI2;ZNF536;MAFK;HOXD9;RCOR1;BH…	GO_Molecular_Function_2018	110	159	0.691824
Rap1 signaling pathway	1.5956e-07	8.19075e-06	0	0	2.10205	32.8988	CALML5;CSF1;CALML6;CTNND1;CALML3;CALML4;FGF2;FGF3;ACTG1;IGF1R;FGF4;FGF6;FGF8;FGF9;CDH1;RASSF5;AKT1;PDGFRB;MAGI1;PDGFRA;MAP2K1;MAP2K2;PRKCB;MAGI3;F2R;MAGI2;PRKCA;PGF;TIAM1;ADCY9;PRKD3;PARD3;PRKD2;TLN2;TLN1;PFN1;EPHA2;CSF1R;LPAR1;LPAR2;PDGFA;PIK3R3;LPAR3;PIK3R2;PIK3R1;LPAR4;EFNA5;RASGRP2;PRKCZ;EFNA4;RAP1GAP;GRIN2A;RAP1A;RRAS;PDGFD;PDGFC;FGF22;FGF21;VASP;NGFR;BRAF;GRIN2B;FGF17;EFNA1;FGF16;AFDN;EFNA3…	KEGG_2019_Human	135	206	0.65534
Human papillomavirus infection	2.47485e-07	1.08893e-05	0	0	1.77038	26.9308	RB1;PPP2R2A;FZD10;CREB3L3;PPP2R1A;CREB3L2;AKT1;PRKACA;ATP6V1E2;HES7;HES6;ATP6V1G1;HLA-B;HLA-C;SCRIB;PARD3;MAML3;ATP6V0D1;TP53;ATP6V0D2;LLGL1;LLGL2;PIK3R3;PIK3R2;PIK3R1;PRKCZ;ATP6V0A2;ATP6V0A4;FADD;ATP6V1C2;FZD1;WNT10B;CREBBP;WNT10A;FZD2;JAG1;FZD4;FZD7;FN1;FZD8;EIF2AK2;COL1A1;COL1A2;COL9A3;GRB2;COL9A2;ATR;CDKN1A;CDKN1B;LFNG;IKBKB;HEY1;HEY2;IKBKG;HRAS;IKBKE;JAK1;APC2;ATP6V0B;WNT9B;TUBG2;WNT9A;TYK2;…	KEGG_2019_Human	203	330	0.615152
regulation of fat cell differentiation (GO:0045598)	3.97392e-08	1.94725e-05	0	0	4.18886	71.3821	CCDC71L;TRIO;PTPRQ;RORC;ADIRF;RORA;TNF;MEDAG;ZFP36;GPER1;AKT1;ENPP1;ZNF385A;ADIG;CMKLR1;LMO3;AXIN1;SIRT1;SIRT2;SFRP2;CREB1;BBS12;ZADH2;PPARG;TRIB3;WDFY2;ZFPM2;ZFPM1;CEBPB;LRP5;GPS2;CREBL2;GATA3;GATA2;FOXO1;ZFP36L2;ZFP36L1;ARNTL;SULT1E1;FRZB;CCDC85B;WNT1;AAMDC;RUNX1T1;TRPM4;WNT10B;ANKRD26;TGFB1;RARRES2;ZBTB16;NR1D1;TMEM64;ASXL1;LEP;CARM1;ASXL2;TAF8	GO_Biological_Process_2018	57	72	0.791667
positive regulation of nucleic acid-templated transcription (GO:1903508)	4.20571e-08	1.94725e-05	0	0	1.63619	27.7894	RB1;EHF;SPI1;SCX;ELK1;ABRA;SOX2;ZXDA;SOX17;SOX18;MYC;CHEK2;MYB;CREB3L2;ZXDC;AKT1;KAT8;SOX8;SOX9;ATXN7L3;SOX4;CDK5RAP2;ACVR1;ZNF281;FOXH1;RFX3;SOX11;HNF1B;HNF1A;RUNX3;RUNX2;HCFC1;RFX6;DDIT3;TP53;ZNF398;ATF4;GATA4;GATA3;MRPL12;HIF1A;GATA1;NUP85;PRDM16;WBP2NL;NKX2-1;INPP5K;ALX1;HIVEP3;NKX2-5;PPARGC1A;RREB1;FZD1;NFE2;EGR1;CREBBP;JUN;XRCC6;FZD2;FOXF2;FZD4;FOXF1;FZD7;SS18L2;GDF2;NFATC2;NR1D2;NFATC1;NR2…	GO_Biological_Process_2018	299	502	0.595618
regulation of transcription, DNA-templated (GO:0006355)	5.76433e-08	2.44648e-05	0	0	1.32072	22.0151	ATF2;SPI1;SCX;EHMT1;SPIB;GPBP1;AKT1;MNX1;HES6;ZNF285;ZNF281;ESX1;RFX2;RFX3;EID1;RFX8;RFX6;DDIT3;RFX4;ATF4;ZNF28;ZNF275;ZNF274;CRABP2;BAZ2A;GATA4;ZNF23;GATA3;MRPL12;GATA1;ZNF26;CIAO1;DEDD2;WBP2NL;PPARGC1A;ZBTB7A;PPARGC1B;HEXIM1;ABCA2;CREBBP;JUN;ZNF263;MTERF3;ZNF260;NR0B1;NR2F2;PBX4;FLI1;DHFR;COL1A1;MLLT11;ZNF30;NANOG;ZNF256;EZH2;ZNF496;GTF2H2C;ZNF250;ZNF490;BHLHE41;TFCP2L1;CTCF;MED17;IKBKB;MED14;S…	GO_Biological_Process_2018	864	1598	0.540676
Axon guidance	6.56672e-07	2.52819e-05	0	0	2.12012	30.1821	EPHB6;SEMA5B;DPYSL5;DPYSL2;CFL2;CFL1;PLXNC1;EPHB2;EPHB1;EPHB4;PDK1;EPHB3;EPHA5;SEMA6B;SEMA6C;EPHA6;SEMA6A;UNC5A;EPHA8;SEMA6D;PRKCA;UNC5D;SMO;PARD3;EPHA1;MYL9;NGEF;EPHA3;EPHA2;SEMA7A;PIK3R3;PIK3R2;PIK3R1;EFNA5;EFNA4;PRKCZ;MYL12A;EFNB2;EFNB1;EFNB3;RRAS;PLXNA1;SRGAP2;SRGAP1;PLXNA3;WNT4;NTNG1;NTNG2;PTCH1;NFATC3;NFATC2;L1CAM;SSH3;BMP7;GDF7;SSH1;EFNA1;EFNA3;CXCL12;EFNA2;CDK5;FES;PLXNB3;PLXNB2;PLXNB1;BM…	KEGG_2019_Human	119	181	0.657459
positive regulation of protein phosphorylation (GO:0001934)	1.01899e-07	3.99209e-05	0	0	1.6944	27.2786	EPHB6;CCNK;SOX2;RPS6KA4;TCL1B;TCL1A;RASSF2;RPS6KA5;AKT1;CCNL2;SOX9;EPHB2;EPHB1;EPHB4;EPHB3;ACVR1;EPHA5;EPHA6;CMC4;EPHA8;MMD2;CSNK1D;GPR37L1;MIF;TWSG1;SFRP2;AKAP9;CSNK2B;PRKD2;EPHA1;TP53;EPHA3;EPHA2;EPHA10;LPAR1;PDGFA;FPR2;IQGAP1;MST1R;TXN;GATA1;C3;MRNIP;PDCD10;PDGFD;PDGFC;LYN;NGFR;XRCC6;XRCC5;GDF2;IGF2;LIF;GDF1;BRAF;GDF6;GDF5;GDF7;ARTN;WNK3;CD27;RET;ACVRL1;NRP1;CDKN1A;CD40;PRKAG1;PRKAG2;MYDGF;TRI…	GO_Biological_Process_2018	249	412	0.604369
negative regulation of nucleic acid-templated transcription (GO:1903507)	1.13649e-07	4.13437e-05	0	0	1.65817	26.5144	RB1;SPI1;ZNF174;HDAC10;EHMT1;IKZF1;IKZF4;ELK3;FERD3L;RPS6KA5;SOX18;MYB;KAT8;SOX8;SOX9;SOX7;ZNF281;ESX1;SOX14;RFX3;RUNX2;DKK3;EID1;SFRP2;THAP7;DDIT3;TRIB3;ZFPM2;TP53;CTBP2;TSHZ3;FOXG1;TWIST2;TWIST1;GATA3;ZBTB4;DEDD2;PRDM16;ZNF703;NKX2-1;INPP5K;NKX2-5;ZNF148;ZBED6;PATZ1;ZBTB7A;HEXIM1;ZNF263;JUN;XRCC6;MTERF3;XRCC5;NR0B1;NR1D2;NR2F2;NR1D1;PA2G4;SMARCA2;SMARCA4;SNW1;ID2;ID1;ID4;ID3;CALR;ZNF256;RCOR1;E…	GO_Biological_Process_2018	266	444	0.599099
negative regulation of cell proliferation (GO:0008285)	1.34287e-07	4.5595e-05	0	0	1.74503	27.6121	IFITM1;TES;SMARCB1;ADARB1;SOX2;MYC;FTH1;RPS6KA2;IL12B;IL12A;SOX9;SOX7;SOX4;TNS2;TINF2;P3H1;SOX11;RUNX3;SULT2B1;SFRP2;SFRP5;CSNK2B;ADGRB1;TRIB1;TP53;GPLD1;PLPP1;CTBP2;HPN;GATA3;GATA2;APOD;S100A11;LYN;INCA1;THAP12;EIF2AK2;SMARCA2;GDF5;ALOX15B;PARP10;WNK2;ID2;STRN;BAP1;TP73;ACVRL1;BTG4;CDKN1C;COL18A1;BTG2;CDKN1A;RARG;BTG1;CDKN1B;AKR1B1;PTPRJ;PTPRK;CTCF;ING5;JAK2;EMD;HRAS;CD33;MYOG;TESC;NOG;EMP3;WNT9…	GO_Biological_Process_2018	222	363	0.61157
Wnt signaling pathway	1.36508e-06	4.6716e-05	0	0	2.187	29.5339	FZD10;FRAT1;CCND3;FRAT2;CCND2;SOX17;MYC;EP300;PRKACA;MAP3K7;CER1;SKP1;RNF43;CSNK2A1;PRKCB;CTNNBIP1;TPTEP2-CSNK1E;CSNK2A2;PRKCA;CSNK1E;DKK1;RBX1;SFRP2;SFRP5;CSNK2B;ROR1;ROR2;TP53;CTBP2;TCF7;CUL1;WNT6;PORCN;DVL1;DVL2;DVL3;WNT1;WNT2;WNT3;WNT4;FZD1;WNT10B;CREBBP;WNT10A;SMAD4;JUN;FZD2;FZD4;WNT3A;FZD7;NFATC3;FZD8;NFATC2;NFATC1;VANGL1;BAMBI;INVS;GSK3B;WNT2B;PPP3CA;PPP3CB;PPP3CC;RAC2;RSPO3;RAC3;RSPO1;SOS…	KEGG_2019_Human	105	158	0.664557
core promoter proximal region sequence-specific DNA binding (GO:0000987)	3.43935e-07	5.61596e-05	0	0	1.85143	27.5545	EHF;ZNF692;SMARCB1;RORC;NRL;PRDM1;ELK1;ELK3;HOXA10;SOX18;MYC;MYB;JUNB;HOXA5;MEF2A;NKX2-8;MEF2B;ZGPAT;ZNF281;RFX2;MED8;RFX3;MITF;THAP1;NPAS4;RFX8;MYCN;RFX6;RFX4;DDIT3;ZFP42;HOXB1;MZF1;TP53;HOXB7;ZNF395;AKNA;DLX5;GATA3;ZBTB2;NACC2;HESX1;ZBED1;OTX2;OTX1;NKX2-5;ZNF148;SKIL;NKX2-2;TFAP2A;SMAD2;NFE2;CREBBP;JUN;SMAD4;ZFHX3;JUND;BCL11A;NR2F1;NFATC3;NFATC2;NFATC1;NR1D1;SMAD6;POU2F3;PHOX2B;SMARCA4;THAP11;F…	GO_Molecular_Function_2018	174	278	0.625899
positive regulation of cell differentiation (GO:0045597)	1.86436e-07	5.93448e-05	0	0	2.14348	33.2135	CCDC71L;IFITM1;CSF3;CSF2;CSF1;HOXA11;RPS6KA3;ZFP36;FGF8;CDH2;RPS6KA1;AKT1;SOX9;JUNB;HOXA5;CMKLR1;SOX5;ACVR1;MEF2A;LMO3;SERPINF2;CTNNBIP1;SOX11;ISL1;RUNX2;TIAM1;OLFM1;SFRP2;HOXB4;WDFY2;IL6ST;DLX1;DLX2;NOTCH1;PKDCC;TWIST1;CREBL2;ZFP36L1;NEUROD1;BLOC1S6;RAP1A;NEUROD4;ZNF703;ALX1;TRPM4;BCL9L;WNT4;SMAD2;JUN;TGFB2;SMAD4;JUND;TGFB1;TGFB3;RARRES2;ZBTB16;PA2G4;GDF6;GDF5;ALOX15B;BMP7;COL1A1;RGCC;BAMBI;FES;…	GO_Biological_Process_2018	128	194	0.659794
transcription factor activity, RNA polymerase II distal enhancer sequence-specific binding (GO:0003705)	5.79073e-07	8.27351e-05	0	0	3.93437	56.5048	ATF2;SPI1;BHLHE41;MEOX2;SPIB;SOX17;CIR1;SOX9;MYOG;MEF2A;MEF2B;FOXH1;RFX3;ARNT;PROX1;NR5A1;CREB1;MYOD1;IRF8;ZNF831;VGLL2;VGLL3;CEBPA;CEBPB;NFIX;ATF6B;SRF;LEF1;HIF1A;PURA;MEF2D;JUN;ZFHX3;FOXF2;CDX1;FOXF1;ZBTB16;ESRRB;HMGA1;NFATC1;USF2;USF1;TFAP4;BHLHE40;REL;MYF6;GTF2IRD1;MIXL1;GZF1;MYF5	GO_Molecular_Function_2018	50	64	0.78125
negative regulation of transcription from RNA polymerase II promoter (GO:0000122)	3.40282e-07	0.000101945	0	0	1.53712	22.8931	RB1;ZNF174;HDAC10;MYT1L;EHMT2;HNRNPU;NOC2L;IKZF5;MBD3L1;UXT;SOX2;RPS14;ZNF608;SOX18;SOX15;MYC;MYB;SAP130;SOX9;JUNB;MEF2A;RPL23;ZNF281;ESX1;SOX14;SOX11;DICER1;ISL1;DKK1;RUNX3;HCFC1;THAP1;EID1;TCERG1L;IFI27;DDIT3;TRIB3;ZNF831;ZFPM2;UBA52;TP53;ZFPM1;ZBTB1;NEDD4L;TWIST1;GATA1;ZBTB4;ZBTB2;PRDM16;NKX2-1;ALX1;NKX2-5;ZNF148;RREB1;ELANE;HEXIM1;PLK3;CREBBP;ZNF263;JUN;JUND;ZNF140;BCL11A;PDE2A;NR2F1;NFATC3;I…	GO_Biological_Process_2018	328	565	0.580531
transcriptional repressor activity, RNA polymerase II core promoter proximal region sequence-specific binding (GO:0001078)	8.12494e-07	0.000103187	0	0	2.85853	40.0857	RB1;ZNF692;MYT1L;RORC;BHLHE41;PRDM1;CTCF;DACH1;TGIF1;BATF3;ZGPAT;ZNF281;EN1;PROX1;SREBF2;THAP1;GCFC2;NFX1;ZFP42;HAND1;IRF8;ZNF239;MZF1;ZFPM2;PPARA;ZFPM1;CEBPB;TSHZ3;MAX;TSHZ1;TSHZ2;GATA3;ASCL1;GATA1;ASCL2;ZBTB2;SCRT2;NFIL3;NACC2;HSF1;HES1;ZNF148;SKIL;HES5;E2F8;TCFL5;TFAP2A;TFAP2C;CREBBP;ZFHX3;BCL11A;NR2F1;NFXL1;HMGA2;NR1D2;NR1D1;POU4F2;TBX3;THAP11;TBX2;KLF8;SP2;BHLHE40;SNAI1;SNAI2;ZNF536;INSM1;RC…	GO_Molecular_Function_2018	70	97	0.721649
negative regulation of cellular process (GO:0048523)	4.54788e-07	0.00012868	0	0	1.54822	22.6093	CDA;IFITM1;TES;SMARCB1;TXNDC12;ADARB1;GJA1;SOX17;PPP2R1A;MYC;FTH1;RPS6KA2;VPS35;SOX7;SOX4;TNS2;TSPYL2;ACTN1;P3H1;SOX11;MIF;RUNX3;SULT2B1;SFRP2;THAP5;ASTL;SFRP5;CSNK2B;ADGRB1;TXNIP;TP53;GPLD1;PLPP1;CTBP2;DCUN1D3;NEDD4L;GATA3;CDKN2AIP;TP53BP2;S100A11;LYN;APOBEC3C;APOBEC3D;APOBEC3F;APOBEC3G;BTBD18;APOBEC3H;INCA1;THAP12;OSGIN1;GDF2;EIF2AK2;SMARCA2;ALOX15B;SMARCA4;WNK2;STRN;ANP32B;BAP1;APOBEC3B;BTG4;A…	GO_Biological_Process_2018	311	534	0.582397
regulatory region DNA binding (GO:0000975)	1.41789e-06	0.000162064	0	0	1.91384	25.7724	FOXA1;ZNF174;KDM1A;ARID4B;IKZF1;TTF1;IKZF3;TNF;IKZF4;SOX2;SALL1;SOX17;SOX18;SALL3;SALL4;MYB;CREB3L2;SOX7;ZNF564;CDK5RAP2;MEF2A;MEF2B;ZNF281;FOXH1;ARID5A;RFX3;HNF1A;RFX6;DMTF1;DDIT3;ZNF831;MZF1;TP53;ATF4;KMT2D;KMT2A;DLX5;TCF7;GATA5;GATA4;GATA3;PHB;GLIS2;RAI1;NKX2-1;ZNF821;HIVEP3;NKX2-5;WNT1;RREB1;TFAP2A;XRCC6;JUN;SMAD4;JUND;BCL11B;MTERF3;ZBTB14;XRCC5;BCL11A;HMGA2;NR1D1;SMAD6;SMARCA2;TRERF1;SMAD7;C…	GO_Molecular_Function_2018	142	224	0.633929
protein kinase activity (GO:0004672)	1.66571e-06	0.000173082	0	0	1.52517	20.2927	EPHB6;CCNK;TP53RK;TESK1;RPS6KA4;RPS6KA3;RASSF2;RPS6KA5;CHEK2;RPS6KA2;FGFR1OP2;RPS6KA1;TRIM24;PDK4;AKT1;PDK3;SOX9;PRKACA;EPHB2;EPHB1;EPHB4;EPHB3;PDK1;ACVR1;EPHA5;EPHA6;CSNK2A1;PRKCB;EPHA8;PRKCE;PRKCD;DAPK3;PRKCA;MMD2;CSNK1D;CSNK1E;PASK;PRKD3;CDC37;CSNK2B;ULK3;SIK3;BTK;PRKCQ;PRKD2;ALPK3;SIK2;EPHA1;EPHA3;EPHA2;EPHA10;PRKDC;NPRL2;WNK4;MST1R;PRKCZ;NUAK1;CDK17;LYN;STAT5A;PLK3;SRPK3;STAT5B;SRMS;DMPK;PLK…	GO_Molecular_Function_2018	297	513	0.578947
central nervous system development (GO:0007417)	7.73371e-07	0.000207304	0	0	1.96961	27.7173	NCKAP1;ANKLE2;SLC23A1;FMR1;ROGDI;ATN1;UBE3A;CELSR1;GBA2;SOX3;RPS6KA3;CDH2;ADGRA2;SOX8;NRCAM;SOX4;CDK5RAP2;SZT2;SLC6A17;LIG4;SOX11;TBR1;SOX12;HPCAL4;POU3F3;THOC6;BCAN;BTD;COL4A1;DDIT4;MAL;TAGLN3;TBC1D23;NDRG4;DLX2;ABCB6;KLHL17;NPAS1;KLK6;UGT8;GRIN2A;SNTG2;ADGRG1;FXR2;ATXN1;NHLH1;PDGFC;NKX2-1;HESX1;APOD;MBP;NPTX1;NKX2-2;LYN;EIF2B5;EIF2B2;PSPN;PTCH1;ZBTB16;SMARCA1;GRIN2C;GRIN2B;DCLK1;GRIN2D;POU6F1;N…	GO_Biological_Process_2018	139	217	0.640553
RNA polymerase II core promoter proximal region sequence-specific DNA binding (GO:0000978)	2.50888e-06	0.000238971	0	0	1.79109	23.0973	EHF;ZNF692;SMARCB1;RORC;NRL;PRDM1;ELK1;ELK3;HOXA10;SOX18;MYC;MYB;JUNB;HOXA5;MEF2A;NKX2-8;MEF2B;ZGPAT;ZNF281;RFX2;MED8;RFX3;MITF;THAP1;NPAS4;RFX8;MYCN;RFX6;RFX4;DDIT3;ZFP42;HOXB1;MZF1;TP53;HOXB7;ZNF395;AKNA;DLX5;ZBTB2;NACC2;HESX1;ZBED1;OTX2;OTX1;NKX2-5;ZNF148;SKIL;TFAP2A;SMAD2;JUN;SMAD4;ZFHX3;JUND;BCL11A;NR2F1;NFATC3;NFATC2;NFATC1;NR1D1;SMAD6;POU2F3;PHOX2B;SMARCA4;THAP11;FOSL2;NR4A2;NR4A1;HNRNPK;N…	GO_Molecular_Function_2018	162	262	0.618321
cardiac ventricle morphogenesis (GO:0003208)	1.06659e-06	0.000271606	0	0	5.66093	77.8438	MESP1;NOTCH1;NPY2R;GATA4;GATA3;DLL4;HEY1;HEY2;TBX20;TNNI3;SOX4;MYBPC3;TGFB2;TGFB1;JAG1;NPY5R;FOXF1;TNNC1;TPM1;SOX11;PROX1;ISL1;SMAD7;TGFBR2;FKBP1A;HEYL;SFRP2;HAND1;MYL3;PKP2;CPE;MYH6;FGFR2;ENG;BMPR1A;MYH7	GO_Biological_Process_2018	36	43	0.837209
transmembrane receptor protein tyrosine kinase signaling pathway (GO:0007169)	1.68591e-06	0.000396238	0	0	1.61687	21.4934	EPHB6;NCKAP1;ITSN1;SOGA1;FGFRL1;BAIAP2L2;UBASH3B;PDK4;AKT1;EPHB2;EPHB1;ATP6V1E2;EPHB4;EPHB3;EPHA5;ATP6V1G1;EPHA6;EPHA8;FRS3;TIAM1;DDIT4;ANOS1;BTK;PRKD2;EPHA1;ATP6V0D1;UBA52;ATP6V0D2;NGEF;GPLD1;EPHA3;EPHA2;EPHA10;SH2D2A;HPN;PDGFA;PIK3R3;PIK3R2;MST1R;PIK3R1;GIGYF2;MYL12A;APH1A;NCSTN;FLRT2;PDGFD;FLRT1;PDGFC;ATP6V0A2;ATP6V0A4;ATP6V1C2;LYN;NGFR;NUS1;SRMS;IGF2;PILRB;PILRA;GRIN2B;SETX;HNRNPM;FIBP;GRB2;C…	GO_Biological_Process_2018	235	396	0.593434
gland development (GO:0048732)	1.71161e-06	0.000396238	0	0	3.24739	43.1191	PHF2;RARG;FOXE1;THRA;CITED2;PCSK9;AKR1B1;SIX1;ARHGAP35;GLI2;SOX2;SOX3;SHH;SALL1;MDK;SOX9;NKX3-1;EPHB3;NKX2-8;RIPK3;COBL;LSR;PROX1;DKK3;PAX8;PPDPF;RARA;MET;GCM2;CEBPA;IGSF3;LEF1;CEBPG;ZBTB1;SLC9A3R1;NKX2-1;HESX1;HES1;FADD;NKX2-5;STRA6;WNT4;TBX1;WNT10A;TGFB3;CAV1;MSN;NR0B1;GFER;ALOX15B;TBX3;SOD1;WT1;NF1;PTF1A;FGFR2	GO_Biological_Process_2018	56	75	0.746667
actin binding (GO:0003779)	6.61125e-06	0.000581281	0	0	1.75917	20.9811	TLNRD1;WIPF1;AVIL;WIPF3;ARPC5L;HNRNPU;ESPN;ABRA;EPS8;SAMD14;MAEA;MYBPHL;CFL2;CFL1;COTL1;PLS3;MYOZ3;SYNPO;TMSB10;GAS2L3;TPM4;ACTN1;PRKCE;TPM2;TPM1;MYO7A;SHTN1;CACNB2;MYL3;FSCN1;TLN2;FSCN2;PFN1;UTRN;OBSL1;MACF1;SPTBN4;SPTBN5;FLII;KLHL17;HPCA;TWF2;MEFV;CORO1B;CORO1C;BLOC1S6;ESPNL;SCIN;MOBP;MICAL1;MYO6;MYH14;ABL2;MYH10;VPS16;NEBL;RDX;MICAL3;KLHL21;DSTN;PARVA;ARPC5;GCSAM;CORO2A;CORO2B;SSH3;AIF1L;SSH1;…	GO_Molecular_Function_2018	156	254	0.614173
positive regulation of gene expression (GO:0010628)	2.68658e-06	0.000594902	0	0	1.40183	17.9816	RB1;ATF2;EHF;PID1;SPI1;SCX;ELK1;ZXDA;SOX17;SOX18;MYC;MYB;CREB3L2;ZXDC;AKT1;VPS35;CDK5RAP2;ZNF281;RPL23;RFX3;SOX11;PASK;DKK1;HCFC1;RFX6;TFR2;DDIT3;PRR16;RPL26;ATF4;ZNF398;HPN;GATA4;GATA3;MRPL12;GATA1;HIF1A;NUP85;WBP2NL;PRDM16;NKX2-1;ALX1;ZBTB7B;NKX2-5;PPARGC1A;RREB1;FZD1;NFE2;CREBBP;JUN;FZD2;FZD4;FZD7;RDX;FN1;NFATC2;UPF3A;NR1D2;NFATC1;BRAF;NR2F2;PBX4;NR1D1;LARP6;FLI1;COL1A1;MLLT11;SETX;EIF6;SNAI1;…	GO_Biological_Process_2018	430	771	0.557717
Adrenergic signaling in cardiomyocytes	2.22902e-05	0.000686537	0	0	2.03268	21.7728	ATF2;CALML5;CALML6;ATP2A2;CALML3;PPP2R2A;ADRA1D;CALML4;PIK3CG;PPP1CC;RPS6KA5;CREB3L3;PPP2R1A;PPP2R5E;CREB3L2;AKT1;SCN5A;PRKACA;SCN1B;TPM4;TPM2;CACNA2D1;TNNC1;TPM1;CACNA2D3;PPP2R5B;ATP1B4;PPP2R5A;ATP1B3;PRKCA;CACNA2D4;PPP2R5C;CACNB1;CACNB2;CACNB3;PLCB3;ADCY9;CREB1;PLCB4;KCNQ1;MYL3;SCN4B;PLCB2;MYH6;ATF4;RAPGEF4;MYH7;KCNE1;CAMK2D;ATF6B;CAMK2A;CREM;ADCY4;GNAI3;ATP1A3;ADCY3;ADRB1;ATP1A2;ADCY2;CACNA1F;…	KEGG_2019_Human	94	145	0.648276
actin filament binding (GO:0051015)	8.8042e-06	0.0007188	0	0	2.23174	25.978	MYOM1;HIP1;WDR1;WIPF1;ARPC1B;WIPF3;ARPC1A;ARPC5L;ESPN;RCSD1;SYNE3;MYOM2;TRIOBP;PPP1R9B;MYOM3;SLC6A4;SAMD14;MYBPHL;CAPZB;CFL2;CFL1;MYO18A;PLS3;MYBPC3;ACTR2;MYBPC2;TPM4;TPM2;ACTN1;TNNC1;TPM1;TNNC2;SHROOM2;MYO7A;SHROOM1;SPTB;SHROOM4;SHTN1;CACNB2;MYH3;FRG1;FSCN1;MYH9;FSCN2;LCP1;OBSL1;MACF1;KLHL17;TWF2;NEXN;AIF1;CORO1B;EGFR;CORO1C;ADD2;LIMA1;BLOC1S6;ABLIM1;TMEM201;ESPNL;SCIN;ABLIM2;MYO6;MICALL2;MYH14;…	GO_Molecular_Function_2018	85	127	0.669291
neuron differentiation (GO:0030182)	3.4667e-06	0.000735662	0	0	2.23049	28.0424	RB1;FOXA1;BTG4;ATP8A2;WNT2B;TENM3;TENM4;LDB1;MYT1L;FMR1;PCSK9;FZD10;RORB;GLI2;NRBP2;SHH;FGF8;SOX4;IER2;PITX3;EPHA5;MAP2K1;WNT9B;EN1;SOX11;PAX6;THOC2;WNT9A;PROX1;RUNX3;POU3F2;RUNX2;ISL2;DDIT4;IL1RAPL1;LMX1B;UNC119B;MTPN;BRSK2;SRF;CEND1;ASCL1;NEUROD1;WNT6;MAPK9;MAPK8;FXR2;NEUROD4;OTX2;WNT1;SKIL;WNT2;WNT3;WNT4;FZD1;WNT10B;TGFB2;WNT10A;FZD2;FZD4;WNT3A;FZD7;WNT7B;DCLK2;FZD8;WNT7A;FOXN4;ATP2B2;SMARCA1;…	GO_Biological_Process_2018	93	139	0.669065
Oxytocin signaling pathway	3.12852e-05	0.000868988	0	0	1.96514	20.3831	CALML5;CALML6;CALML3;CALML4;ELK1;ACTG1;MYLK;MYLK4;PPP1CC;RGS2;NPPA;PRKACA;GUCY1A2;PRKAB2;MAP2K1;MAP2K2;PRKCB;CACNA2D1;CACNA2D3;PRKCA;CACNA2D4;CACNB1;CACNB2;MYL6;CACNB3;ADCY9;MYL9;NPR1;NPR2;ITPR1;ITPR2;ITPR3;CACNA1F;PIK3R6;PIK3R5;TRPM2;CACNA1S;JUN;NFATC3;NFATC2;NFATC1;EEF2;RCAN1;GNAQ;GNAS;RYR1;CDKN1A;PRKAG1;PRKAG2;MYL6B;OXT;RYR3;PRKAG3;PIK3CG;PPP3CA;PPP3CB;PPP3CC;CD38;HRAS;CAMK1D;PLA2G4D;FOS;RHOA;…	KEGG_2019_Human	98	153	0.640523
Cushing syndrome	3.38567e-05	0.000868988	0	0	1.94976	20.0696	RB1;ATF2;SCARB1;FZD10;CREB3L3;CREB3L2;PDE8B;PRKACA;PDE8A;USP8;MAP2K1;MAP2K2;AIP;ADCY9;CCNE1;ORAI1;AIPL1;ATF4;KMT2D;KMT2A;TCF7;ITPR1;ITPR2;ITPR3;CACNA1F;CRHR1;CACNA1H;CACNA1G;CRHR2;CACNA1I;WNT6;RAP1A;DVL1;DVL2;DVL3;CACNA1S;WNT1;WNT2;WNT3;WNT4;FZD1;WNT10B;WNT10A;FZD2;FZD4;WNT3A;FZD7;FZD8;BRAF;NR4A1;NCEH1;SP1;CDK4;GNAQ;CYP11B1;CDK2;GNAS;GSK3B;CDKN1A;WNT2B;CDKN1B;ASH2L;WDR5;APC2;AXIN1;WNT9B;ARNT;AXIN…	KEGG_2019_Human	99	155	0.63871
TGF-beta signaling pathway	3.71468e-05	0.000880092	0	0	2.43913	24.8806	BMPR2;AMHR2;ZFYVE9;TNF;PPP2R1A;MYC;EP300;AMH;NEO1;SKP1;ACVR1;TGIF1;TGIF2;FST;NOG;RGMB;RHOA;DCN;RGMA;TGFBR2;RBX1;ZFYVE16;ROCK1;CUL1;CHRD;ACVR1B;THBS1;PPP2CA;PPP2CB;ACVR1C;E2F4;LEFTY2;SMAD2;TGFB2;CREBBP;SMAD4;TGFB1;SMURF2;TGFB3;SMURF1;BMP8B;INHBB;GDF6;SMAD6;BMP7;ACVR2B;GDF5;INHBC;ACVR2A;BMP5;INHBE;GDF7;SMAD7;SP1;BAMBI;ID2;ID1;ID4;ID3;BMPR1B;HAMP;BMPR1A	KEGG_2019_Human	62	90	0.688889
Regulation of actin cytoskeleton	4.3641e-05	0.000930351	0	0	1.7421	17.4899	NCKAP1;CHRM3;CHRM1;CHRM4;ARPC5L;FGF2;ARHGAP35;FGF3;MYLK;ACTG1;FGF4;MYLK4;PPP1CC;FGF6;FGF8;FGF9;CFL2;CFL1;PIP4K2A;PIP4K2B;PIP4K2C;PDGFRB;PDGFRA;MAP2K1;MAP2K2;ACTN1;F2R;TIAM1;SPATA13;PFN1;MYL9;PXN;LPAR1;LPAR2;PDGFA;PIK3R3;PIK3R2;PIK3R1;LPAR4;IQGAP1;MYL12A;SLC9A1;SCIN;RRAS;PDGFD;PDGFC;MYL10;PIP5K1A;MYH14;PIP5K1B;MYH10;FGF22;FGF21;RDX;FN1;MSN;BRAF;ARPC5;GNG12;SSH3;SSH1;MYLPF;FGF17;DIAPH1;FGF16;DIAPH2…	KEGG_2019_Human	131	214	0.61215
Parathyroid hormone synthesis, secretion and action	4.53093e-05	0.000930351	0	0	2.23518	22.3563	ATF2;CDKN1A;ARRB1;PTH1R;ARRB2;MMP24;CREB3L3;CREB3L2;TNFSF11;SOST;PRKACA;SLC34A3;MEF2A;ARHGEF11;SLC34A2;MAP2K1;PRKCB;PDE4D;PDE4C;PRKCA;FOS;RUNX2;RHOA;MMP14;PLCB3;ADCY9;CREB1;PLCB4;MMP16;MMP15;MMP17;ARHGEF1;PLCB2;ATF4;HBEGF;GCM2;ATF6B;ITPR1;ADCY4;LRP5;GNAI3;ITPR2;ADCY3;ITPR3;ADCY2;GATA3;ADCY8;ADCY7;EGFR;ADCY6;PTHLH;ADCY5;RXRB;GNA13;SLC9A3R1;RXRA;GNA12;RXRG;MEF2D;EGR1;KL;JUND;VDR;BRAF;NR4A2;MAFB;CYP…	KEGG_2019_Human	71	106	0.669811
Dopaminergic synapse	5.1431e-05	0.000990047	0	0	2.03689	20.1148	ATF2;GSK3B;CALML5;CALML6;CALML3;PPP2R2A;CALML4;ARRB2;COMT;SLC6A3;PPP1CC;PPP3CA;PPP3CB;PPP3CC;CREB3L3;PPP2R1A;PPP2R5E;KIF5B;CREB3L2;AKT1;PRKACA;SLC18A2;PRKCB;PPP2R5B;PPP2R5A;PRKCA;PPP2R5C;FOS;PLCB3;CREB1;LRTOMT;PLCB4;PLCB2;ATF4;CAMK2D;MAOB;ATF6B;MAOA;CAMK2A;CACNA1B;ITPR1;GNAI3;ITPR2;ITPR3;ADCY5;ARNTL;PPP2CA;PPP2CB;MAPK9;GRIN2A;GNG3;MAPK8;GNG5;GNG4;PPP2R3C;GNG7;GNG8;DRD1;CAMK2G;GRIA3;DRD4;GRIA4;KCN…	KEGG_2019_Human	85	131	0.648855
core promoter sequence-specific DNA binding (GO:0001046)	1.30637e-05	0.000995453	0	0	2.91855	32.8211	KDM5A;SMARCB1;RORA;MEOX1;SOX3;SOX1;RUVBL2;UBTF;SOX8;SOX9;SOX4;KLF10;PRMT5;MYOCD;PAX6;SOX11;FOS;PROX1;POLRMT;PAX8;THRAP3;IRF7;PPARG;TOP1;TP53;ZNF750;ATF4;KMT2A;MAZ;NLRC5;BAZ2A;GATA3;PRDM10;GATA1;CIART;MTA1;SOHLH1;TAF1C;WBP2NL;RREB1;TFAP2A;ZFHX3;POU2F1;STAT1;NR1D2;NR1D1;ESR2;SMARCA4;NR4A3;SP1;ZFP64;ZNF335;NFE2L1	GO_Molecular_Function_2018	53	73	0.726027
negative regulation of signal transduction (GO:0009968)	5.67773e-06	0.00115667	0	0	1.71321	20.6938	EPHB6;OTUD4;PID1;IRS1;HHIP;IGF1R;RGS2;UBASH3B;GRB14;GRB10;ENPP1;EPHB2;EPHB1;EPHB4;EPHB3;ACVR1;EPHA5;PDGFRB;RNF43;PDGFRA;EPHA6;TLE1;CISH;IGFBP5;EPHA8;ARRDC1;PRKCB;FBXW7;NFKBIL1;IGFBP3;PRKCD;METTL3;CTNNBIP1;TSC2;LMTK2;MAPK8IP2;DKK1;HIC1;DKK3;SIGIRR;SFRP2;HGS;SFRP5;DDIT4;ULK3;PRKCQ;ROR1;ROR2;EPHA1;TRIB1;UBA52;EPHA3;TRABD2B;EPHA2;TRABD2A;CSF1R;NDRG4;EPHA10;MST1R;GATA3;APCDD1;GATA2;ADAMTS12;PRKCZ;GLIS…	GO_Biological_Process_2018	172	283	0.607774
Insulin secretion	6.86182e-05	0.00119162	0	0	2.40654	23.0714	GLP1R;ATF2;SNAP25;CHRM3;RAB3A;SLC2A1;SLC2A2;RIMS2;CCKAR;PCLO;CREB3L3;CREB3L2;FFAR1;PRKACA;PRKCB;ATP1B4;ATP1B3;PRKCA;ADCYAP1;KCNU1;PLCB3;ADCY9;CREB1;PLCB4;KCNMA1;PLCB2;STX1A;RAPGEF4;ATF4;CAMK2D;ADCYAP1R1;ATF6B;GPR119;CAMK2A;ADCY4;ATP1A3;ADCY3;ITPR3;ATP1A2;ADCY2;ADCY8;CACNA1F;ADCY7;ADCY6;ADCY5;INS;KCNN1;KCNMB4;KCNN2;CACNA1S;KCNN3;KCNN4;CAMK2G;TRPM4;KCNJ11;PDX1;FXYD2;GNAQ;GNAS	KEGG_2019_Human	59	86	0.686047
cGMP-PKG signaling pathway	6.96402e-05	0.00119162	0	0	1.84993	17.7078	ATF2;CALML5;CALML6;IRS1;IRS4;CALML3;IRS2;CALML4;MYLK;SLC8A2;MYLK4;NPPB;PPP1CC;NPPC;RGS2;CREB3L3;ADORA3;CREB3L2;NPPA;AKT1;MEF2A;GUCY1A2;MAP2K1;MAP2K2;MEF2B;PRKCE;ATP1B4;ATP1B3;ADCY9;PPIF;VDAC1;MYL9;ATF4;NPR1;NPR2;ITPR1;ITPR2;GATA4;ITPR3;ADRB1;CACNA1F;PIK3R6;PIK3R5;KCNMB4;CACNA1S;VASP;PDE2A;NFATC3;NFATC2;NFATC1;GNAQ;FXYD2;PDE3A;GTF2IRD1;PDE3B;ATP2A3;ATP2A2;ADRA1D;ATP2A1;PIK3CG;PPP3CA;PPP3CB;PPP3CC;…	KEGG_2019_Human	104	166	0.626506
transcriptional activator activity, RNA polymerase II core promoter proximal region sequence-specific binding (GO:0001077)	1.84426e-05	0.0013175	0	0	1.91379	20.862	FOXA1;EHF;NRL;ELK1;ELK3;HOXA10;SOX18;MYC;MYB;SOX9;HOXA5;SOX4;MEF2A;NKX2-8;MEF2B;EBF1;EBF2;MITF;SOX11;EBF4;SOX12;HNF1A;NPAS4;MYCN;RFX4;DDIT3;HOXB1;MZF1;HOXB7;GCM2;AKNA;DLX5;GLIS2;ZBED1;CAMTA2;OTX2;OTX1;NKX2-5;TFAP2A;SMAD2;TFAP2C;SMAD4;BCL11B;NFATC3;HMGA2;POU2F3;PHOX2B;NR4A2;NR4A1;HNRNPK;NR4A3;SP1;NFE2L1;TP73;MESP2;MESP1;ONECUT2;ONECUT3;ONECUT1;HNF4G;AKR1B1;SIX1;YBX1;MEOX2;HOXC11;MEOX1;DBP;ZIC3;MYB…	GO_Molecular_Function_2018	111	175	0.634286
Breast cancer	9.76116e-05	0.00158234	0	0	1.89858	17.5325	RB1;GSK3B;CDKN1A;WNT2B;PTEN;PIK3CD;FZD10;BRCA1;FGF2;FGF3;IGF1R;FGF4;FGF6;FRAT1;FRAT2;FGF8;FGF9;HEY1;MYC;HEY2;AKT1;TNFSF11;POLK;HRAS;APC2;MAP2K1;MAP2K2;NCOA3;AXIN1;WNT9B;AXIN2;WNT9A;FOS;KIT;SOS1;TP53;SOS2;SHC2;NOTCH1;SHC1;TCF7;LEF1;LRP5;PIK3R3;PIK3R2;PIK3R1;DLL1;EGFR;DLL3;DLL4;WNT6;DVL1;DVL2;DVL3;HES1;WNT1;WNT2;FGF22;WNT3;HES5;FGF21;WNT4;FZD1;JAG2;WNT10B;TCF7L2;WNT10A;JUN;TCF7L1;FZD2;JAG1;GADD45B;…	KEGG_2019_Human	93	147	0.632653
Basal cell carcinoma	0.00011148	0.00171679	0	0	2.75155	25.0437	GSK3B;CDKN1A;WNT2B;HHIP;LEF1;TCF7;FZD10;GLI1;GLI2;WNT6;SHH;SUFU;DVL1;DVL2;DVL3;POLK;WNT1;WNT2;WNT3;WNT4;APC2;FZD1;WNT10B;TCF7L2;WNT10A;TCF7L1;FZD2;GADD45B;FZD4;WNT3A;PTCH1;FZD7;WNT7B;AXIN1;WNT9B;FZD8;WNT7A;AXIN2;WNT9A;KIF7;GADD45G;SMO;APC;CTNNB1;TP53	KEGG_2019_Human	45	63	0.714286
regulation of programmed cell death (GO:0043067)	9.29264e-06	0.00182029	0	0	1.71568	19.8784	STEAP3;TNFRSF6B;NRK;IKZF3;CLU;TNF;STK10;SLK;CHEK2;TRIM24;AKT1;TNFRSF8;NEK1;DIP2A;MAP3K8;SOX9;TNFRSF4;MAP3K4;MAP2K1;MAP2K2;ACTN3;ACTN1;IGFBP3;DAPK3;BRMS1;MADD;TNIK;TP53;UBA52;BEX2;ANP32A;STK39;TNFRSF11B;TNFRSF11A;PHB;NDRG1;PRDX2;BCL2L11;UBB;UBC;TP53BP2;ABL2;PMAIP1;RIPK1;TNFRSF14;NAE1;MAP2K7;NGFR;PRELID1;CREBBP;TGFB2;PLK5;TGFB1;TGFB3;CIDEA;GDF2;CIDEB;GDF1;TNFRSF10B;INHBB;GDF6;GDF5;INHBC;BMP7;CIDEC;…	GO_Biological_Process_2018	163	268	0.608209
Cholinergic synapse	0.00013707	0.00201036	0	0	2.06208	18.3422	CHRM3;ACHE;CHRM1;CHRM4;PIK3CD;PIK3CG;CREB3L3;CREB3L2;AKT1;PRKACA;JAK2;HRAS;SLC18A3;CHRNB4;MAP2K1;PRKCB;PRKCA;FOS;SLC5A7;PLCB3;ADCY9;CREB1;PLCB4;KCNQ1;KCNQ2;KCNQ3;KCNQ4;KCNQ5;PLCB2;ATF4;CAMK2D;CHRNA4;CHAT;CAMK2A;CACNA1B;ITPR1;ADCY4;GNAI3;ITPR2;PIK3R3;ADCY3;ITPR3;PIK3R2;ADCY2;PIK3R1;CACNA1F;ADCY8;ADCY7;PIK3R6;ADCY6;PIK3R5;ADCY5;GNG3;GNG5;GNG4;GNG7;GNG8;FYN;CACNA1S;CAMK2G;KCNJ2;KCNJ3;KCNJ4;KCNJ12;KC…	KEGG_2019_Human	73	112	0.651786
regulation of cell differentiation (GO:0045595)	1.40448e-05	0.00264926	0	0	2.23253	24.9447	PHLDB1;CSF2;HSP90AB1;CSF1;MEGF10;PTPRQ;PLEKHB1;RORC;AKR1B1;LGALS3;RPS6KA3;SHH;FGF8;HEY1;PPP2R1A;RPS6KA1;HEY2;PRKACA;JUNB;FADS1;EDN3;PRKCB;SERPINF2;EMP2;ISL1;RUNX3;RUNX2;GREM1;TIAM1;EPHA3;ANAPC2;DLX1;DLX2;ZBTB46;SRF;DLL1;PTHLH;KLK6;INS;NEUROD1;PURB;PPP2CA;NEUROD4;SCIN;MCRIP1;PRAME;SKIL;HES5;CLASP2;TCFL5;TFAP2A;TBX1;CREBBP;JUN;TGFB1;JUND;IGF2;EIF2AK2;NR1D2;NR1D1;PA2G4;KLF4;ALOX15B;HOPX;POU4F2;SMAD7…	GO_Biological_Process_2018	81	121	0.669421
RNA polymerase II regulatory region DNA binding (GO:0001012)	4.17546e-05	0.00280739	0	0	1.77721	17.9209	RB1;ATF2;RORC;PRDM2;RORA;RORB;ARHGAP35;IKZF5;CREB3L3;CREB3L2;IER2;MEF2A;MEF2B;ESX1;HNF1B;HNF1A;RUNX3;RFX6;HOXB1;LMX1B;ATF4;MAX;CREM;GATA5;GATA4;GATA3;GATA2;GATA1;ZBTB4;PHF21A;PHF21B;DEAF1;NHLH1;NKX2-1;ZBED1;ALX1;E4F1;ZBED6;RREB1;ZBED4;TFAP2A;EGR1;TFAP2C;TFAP2D;FOXF2;TFAP2E;FOXF1;VDR;PBX2;NFXL1;NR1D2;NR1D1;PHOX2B;SCRT1;FOSL2;NR4A2;NR4A1;NR4A3;SP1;SP3;CREBRF;REL;NANOG;HOXD4;HOXD9;BARHL1;BARHL2;RARG…	GO_Molecular_Function_2018	124	201	0.616915
generation of neurons (GO:0048699)	1.56075e-05	0.00283101	0	0	2.15517	23.8529	RB1;BTG4;NRP1;WNT2B;LDB1;MYT1L;HMGB2;PCSK9;SIX1;FZD10;NRBP2;SIX4;CDH1;NRCAM;IER2;MAP2K1;CDKL5;WNT9B;SOX11;THOC2;WNT9A;PROX1;RUNX3;POU3F2;RUNX2;CIT;DDIT4;IL1RAPL1;RAPGEF2;LMX1B;YAP1;UNC119B;MTPN;BRSK2;PRUNE1;CEND1;NDNF;ASCL1;ASCL2;DLL1;ARNTL;WNT6;RELN;WNT1;DISC1;KIAA0319;WNT2;WNT3;HES5;WNT4;FZD1;WNT10B;TGFB2;WNT10A;TCF7L1;FZD2;AUTS2;FZD4;WNT3A;USP9X;FZD7;WNT7B;DCLK2;FZD8;WNT7A;ATP2B2;SMARCA1;PEX13…	GO_Biological_Process_2018	86	130	0.661538
regulation of cellular metabolic process (GO:0031323)	1.612e-05	0.00283101	0	0	4.53867	50.0863	ANKRD13C;PRKN;ARF1;PANK2;PID1;RNF34;GBA;AGPAT1;FOXM1;ACACB;CNDP1;PARL;PDK4;FLOT1;PDK3;VPS35;RSPO1;MPV17;TBC1D16;BTN2A2;DKK1;SSH1;RNF41;PM20D2;PINK1;EIF6;KIF16B;NPC2;STK17A;FASN;ANGPTL8;STUB1;LAMTOR1	GO_Biological_Process_2018	33	41	0.804878
Prostate cancer	0.000206041	0.00288457	0	0	2.13575	18.127	RB1;GSK3B;CDKN1A;CDKN1B;HSP90AB1;PTEN;PIK3CD;PLAT;IGF1R;CASP9;IKBKB;CREB3L3;PLAU;CREB3L2;AKT1;EP300;IKBKG;HRAS;NKX3-1;PDGFRB;PDGFRA;MAP2K1;HSP90AA1;MAP2K2;INSRR;MMP9;ETV5;AR;CREB1;CCNE1;SOS1;TP53;SOS2;ATF4;GSTP1;TCF7;LEF1;PDGFA;PIK3R3;TGFA;PIK3R2;KLK3;PIK3R1;FOXO1;EGFR;HSP90B1;INS;PDGFD;PDGFC;TCF7L2;CREBBP;TCF7L1;SRD5A2;BAD;BRAF;MTOR;NFKBIA;CDK2;MDM2;CTNNB1;GRB2;KRAS;FGFR2;FGFR1	KEGG_2019_Human	64	97	0.659794
regulation of cell cycle (GO:0051726)	1.84975e-05	0.00314025	0	0	1.79082	19.5162	RB1;NRK;GMNN;HNRNPU;ADARB1;TGM1;STK10;SLK;MAEA;MCIDAS;RPS6KA2;PCLAF;PIM1;EP300;NEK1;MAP3K8;PIM3;SOX9;FBXO5;JUNB;MAP3K4;TSPYL2;MAP2K1;MAP2K2;NANOS3;ESX1;METTL3;DAPK3;TSC2;RUNX3;CDC25A;HCFC1;THAP1;THAP5;MADD;TNIK;ANKRD17;BEX2;STK39;HTRA2;GATA3;IQGAP1;PKMYT1;CCNB2;BRINP1;GRK5;ZNF703;TP53BP2;E4F1;MAP2K7;JUN;TGFB2;JUND;TGFB1;GADD45B;NEK6;NEK7;HMGA2;ALOX15B;BMP7;GADD45G;NR4A1;PTPRC;SON;CCPG1;CDK4;ID2;M…	GO_Biological_Process_2018	133	215	0.618605
Sphingolipid signaling pathway	0.000265437	0.00355455	0	0	1.94699	16.0318	TRADD;PTEN;PIK3CD;PPP2R2A;TNF;SPTLC2;PPP2R1A;PPP2R5E;SPTLC3;ADORA3;SMPD1;BDKRB2;RAC2;AKT1;RAC3;HRAS;MAP3K5;CERS4;MAP2K1;CERS5;MAP2K2;CERS6;PRKCB;SPHK2;PRKCE;SPHK1;PPP2R5B;PPP2R5A;PRKCA;TRAF2;PPP2R5C;RHOA;TNFRSF1A;PLCB3;PLCB4;TP53;PLCB2;CERS1;CERS2;OPRD1;ROCK1;GNAI3;PIK3R3;PIK3R2;PIK3R1;PRKCZ;PPP2CA;GNA13;PPP2CB;MAPK9;SGPL1;MAPK8;PPP2R3C;GNA12;S1PR1;S1PR3;FYN;S1PR2;S1PR5;BID;S1PR4;PPP2R3B;PPP2R3A;…	KEGG_2019_Human	76	119	0.638655
PDZ domain binding (GO:0030165)	5.91164e-05	0.00375389	0	0	2.91369	28.3677	PRKN;SLC22A4;NLGN1;SLC22A5;USHBP1;KIF14;PTEN;DAPP1;ADRB1;CLCN3;CXXC4;SLC9A3R1;SNTG2;GNG5;TMEM88;TBC1D10A;FZD1;KCNJ4;GRID2;MAP2K2;FZD2;PLEKHA1;CADM1;PLEKHA2;FZD4;KIDINS220;FZD7;ARHGEF16;CRIM1;CRIPT;FZD8;ATP2B3;ATP2B2;PDZK1;ATP2B1;SSTR2;GNG12;CIT;SLC9A3;ACOX1;DLG4;CCDC88C;RAPGEF2;SLC26A6;LLGL2	GO_Molecular_Function_2018	45	62	0.725806
voltage-gated cation channel activity (GO:0022843)	7.25164e-05	0.00436243	0	0	2.23657	21.3183	KCNG1;RYR1;KCNG3;KCNG4;KCNC1;LRRC38;KCNC3;KCNC4;KCNT1;NCS1;CNGA1;CNGA4;KCNH1;KCNH3;KCND1;KCNH6;KCND2;KCNH7;KCND3;CACNA2D1;KCNH8;CACNA2D4;CACNB1;CACNB2;CACNB3;KCNU1;KCNQ1;KCNQ2;KCNMA1;IL1RAPL1;KCNQ3;KCNQ4;KCNQ5;KCNA10;GAS6;HCN4;HCN3;KCNE1;CATSPER4;KCNE5;KCNA1;KCNA2;CACNA1B;KCNA5;KCNA6;CACNA1F;KCNA7;CACNA1E;LRRC55;CACNA1H;CACNA1G;CACNG6;CACNA1I;KCNV1;CACNG7;CACNG8;CACNA1S;CACNG2;CACNG4;LRRC26;KCNJ1…	GO_Molecular_Function_2018	67	100	0.67
axon guidance (GO:0007411)	2.6947e-05	0.00442713	0	0	1.95448	20.5643	SPON2;PLXND1;IRS2;ARHGAP35;ALCAM;RPS6KA5;KIF5B;GRB10;TNFRSF8;NRTN;PLXNC1;EPHB2;EPHB1;SCN1B;EPHB3;EPHA5;KIRREL1;SEMA6A;UNC5A;EPHA8;PRKCA;DOK5;ANOS1;PRKCQ;SPTBN4;SPTBN5;SHC1;PIK3R1;EFNA5;EFNA4;RAP1GAP;ART4;EFNB2;EFNB1;EFNB3;KIF3A;PLXNA1;OTX2;SPTBN1;PLXNA3;SPTBN2;VASP;NGFR;PSPN;BDNF;SIAH2;L1CAM;EFNA1;EFNA3;CXCL12;EFNA2;ARTN;PTPRA;LHX1;PLXNB3;PLXNB2;PLXNB1;GRB2;CNTN4;RET;NRP1;ROBO3;DRAXIN;SH3KBP1;USP…	GO_Biological_Process_2018	101	158	0.639241
protein kinase binding (GO:0019901)	7.8605e-05	0.00449227	0	0	1.41796	13.4013	TSKS;EPHB6;ATF2;ERRFI1;CCNK;GOLGA2;TCL1B;TCL1A;RPS19;CHEK2;GNAT1;FBXO5;SOX9;PRKACA;EPHB2;EPHB1;SLC12A7;EPHB4;CDK5RAP2;EPHB3;EPHA5;EPHA6;CMC4;PRKCB;EPHA8;PRKCD;MAPK8IP2;ATG13;STX1B;PRKAR1B;KCNQ1;PRKD2;VDAC1;TRIB3;KIF20A;EPHA1;ANKRA2;TRIB1;TP53;EPHA3;LLGL1;ATF4;EPHA2;CTBP2;EPHA10;TWF2;IQGAP1;MST1R;HIF1A;ZBTB4;PRDX3;RACGAP1;PDCD10;ACE;STK11IP;RCC2;BRAF;CCDC88A;POLA1;TBL2;WNK1;PKIA;GRB2;TP73;RET;ACVR…	GO_Molecular_Function_2018	278	495	0.561616
Gastric cancer	0.000369977	0.00459844	0	0	1.77862	14.0548	RB1;GSK3B;CDKN1A;WNT2B;CDKN1B;PIK3CD;FZD10;FGF2;FGF3;FGF4;FGF6;FRAT1;SHH;FRAT2;FGF8;FGF9;CDH1;MYC;AKT1;POLK;HRAS;APC2;MAP2K1;MAP2K2;GAB1;AXIN1;WNT9B;AXIN2;WNT9A;TGFBR2;CCNE1;SOS1;TP53;CDH17;SOS2;MET;SHC2;ABCB1;SHC1;TCF7;LEF1;LRP5;PIK3R3;PIK3R2;PIK3R1;EGFR;RXRB;WNT6;RXRA;DVL1;DVL2;CTNNA1;DVL3;WNT1;WNT2;RXRG;FGF22;WNT3;FGF21;WNT4;FZD1;SMAD2;WNT10B;TCF7L2;TGFB2;WNT10A;SMAD4;TCF7L1;TGFB1;FZD2;GADD45B…	KEGG_2019_Human	92	149	0.61745
Focal adhesion	0.00037325	0.00459844	0	0	1.64025	12.9469	ELK1;ARHGAP35;MYLK;ACTG1;IGF1R;MYLK4;COMP;PPP1CC;CCND3;CCND2;CAPN2;AKT1;PDGFRB;PDGFRA;MAP2K1;PRKCB;ACTN1;PRKCA;PGF;COL4A2;COL4A1;COL4A4;COL4A3;COL4A6;COL4A5;TLN2;TLN1;MYL9;SHC2;SHC1;PXN;PDGFA;PIK3R3;PIK3R2;PIK3R1;MYL12A;RAP1A;PDGFD;PDGFC;CHAD;MYL10;VASP;JUN;CAV1;FN1;BRAF;PARVA;COL1A1;MYLPF;DIAPH1;COL1A2;ITGA10;ITGA11;COL9A3;GRB2;COL9A2;GSK3B;FLT1;LAMC3;ITGB4;ITGB3;RASGRF1;PTEN;PIK3CD;LAMC2;LAMC1;…	KEGG_2019_Human	119	199	0.59799
Circadian entrainment	0.000442868	0.00524629	0	0	2.04013	15.7544	RYR1;CALML5;CALML6;CALML3;CALML4;RYR3;RPS6KA5;PRKG2;PRKACA;GUCY1A2;PRKCB;PRKCA;FOS;ADCYAP1;MTNR1A;PLCB3;ADCY9;CREB1;PLCB4;PLCB2;ADCYAP1R1;CAMK2D;CAMK2A;ITPR1;ADCY4;GNAI3;ADCY3;ITPR3;ADCY2;ADCY8;ADCY7;CACNA1H;ADCY6;CACNA1G;ADCY5;CACNA1I;GRIN2A;GNG3;RASD1;GNG5;GNG4;GNG7;GNG8;CAMK2G;GRIA3;GRIA4;KCNJ3;KCNJ5;GRIN2C;GNG12;GRIN2B;GNG11;GRIN2D;GNG13;GRIN1;PER2;ADCY10;PER3;GNAQ;GNB1;GNAS;GNB4;GNB3	KEGG_2019_Human	63	97	0.649485
skeletal system development (GO:0001501)	3.33987e-05	0.00531561	0	0	1.9934	20.546	HHIP;NCAN;IHH;PTH1R;HAPLN3;HOXA13;HAPLN4;PCSK5;PKD1;HAPLN1;HOXA11;GLI2;COMP;ADAMTS4;RPS6KA3;FGF8;SUFU;CREB3L2;HYAL3;PLS3;ITGB8;UFD1;SOX9;ATP7A;SOX4;NKX3-2;CMKLR1;KLF10;TEAD4;IGFBP4;AHSG;IFT140;NOG;P3H1;MEPE;EN1;SOX11;PAX1;KIAA1217;BCAN;COL2A1;EVC;CHI3L1;MATN3;PTGER4;DLX5;SHOX2;NPR3;COL11A2;CHRD;TNFRSF11B;PRELP;PTHLH;PAPSS1;DLL3;ACAN;EBP;ANKH;DEAF1;FRZB;PRDX1;SHOX;ALX4;WNT1;CNMD;HES5;GDF10;GDF11;T…	GO_Biological_Process_2018	94	146	0.643836
Insulin resistance	0.000491181	0.00560095	0	0	1.94827	14.8432	GSK3B;PYGB;CRTC2;IRS1;SLC2A1;PTEN;PRKAG1;SLC2A2;PRKAG2;PIK3CD;IRS2;SLC2A4;PYGL;TNF;PRKAG3;IKBKB;PPP1CC;RPS6KA3;GYS1;CREB3L3;RPS6KA2;CREB3L2;RPS6KA1;MLX;AKT1;SREBF1;PRKAB2;PRKCB;PRKCE;PRKCD;CPT1B;TNFRSF1A;CREB1;TBC1D4;PPP1R3E;PPP1R3D;SLC27A6;PRKCQ;TRIB3;SLC27A3;PPARA;SLC27A5;SLC27A4;PRKAA2;PIK3R3;PIK3R2;PIK3R1;PRKCZ;ACACB;FOXO1;INS;PTPA;MAPK9;MAPK8;PCK1;PPARGC1A;PPARGC1B;PCK2;MLXIP;PTPN1;GFPT2;NR1…	KEGG_2019_Human	69	108	0.638889
Th1 and Th2 cell differentiation	0.000510951	0.00560095	0	0	2.06416	15.6448	CD3G;CD3D;IKBKB;PPP3CA;PPP3CB;PPP3CC;IL12B;IL12A;IKBKG;HLA-DOA;JAK2;JAK3;HLA-DPA1;JAK1;IL4R;IFNGR1;IFNGR2;IL13;TYK2;FOS;RUNX3;ZAP70;MAF;LCK;PRKCQ;MAML3;RBPJL;NOTCH1;GATA3;DLL1;DLL3;DLL4;MAPK9;MAPK8;HLA-DMA;HLA-DMB;TBX21;STAT6;IL12RB1;JAG2;STAT5A;STAT5B;JUN;HLA-DRB5;JAG1;STAT1;NFATC3;NFATC2;NFATC1;MAPK12;MAPK13;NFKBIA;MAPK10;MAPK11;IL5;IL2RA;IL2RB;NFKBIE;LAT;NFKBIB	KEGG_2019_Human	60	92	0.652174
Melanogenesis	0.000527362	0.00560095	0	0	1.988	15.0047	GSK3B;WNT2B;CALML5;CALML6;CALML3;FZD10;CALML4;CREB3L3;CREB3L2;EP300;PRKACA;HRAS;MAP2K1;MAP2K2;PRKCB;WNT9B;MITF;PRKCA;WNT9A;PLCB3;ADCY9;CREB1;PLCB4;DCT;KIT;PLCB2;CAMK2D;TCF7;LEF1;CAMK2A;ADCY4;GNAI3;ADCY3;ADCY2;ADCY8;ADCY7;ADCY6;ADCY5;WNT6;DVL1;DVL2;DVL3;WNT1;WNT2;CAMK2G;WNT3;WNT4;FZD1;WNT10B;TCF7L2;CREBBP;WNT10A;TCF7L1;FZD2;FZD4;WNT3A;FZD7;WNT7B;FZD8;WNT7A;MC1R;GNAQ;GNAS;CTNNB1;KRAS	KEGG_2019_Human	65	101	0.643564
Maturity onset diabetes of the young	0.000559987	0.0057492	0	0	4.61669	34.5679	PKLR;ONECUT1;HNF4G;PDX1;PAX4;SLC2A2;PAX6;HNF1B;BHLHA15;HNF1A;MAFA;INS;NEUROD1;RFX6;HES1;NKX6-1;MNX1;FOXA3;NKX2-2;NEUROG3;FOXA2	KEGG_2019_Human	21	26	0.807692
positive regulation of neuron projection development (GO:0010976)	3.91126e-05	0.00603637	0	0	2.34553	23.805	CPNE9;ITSN2;SCARB2;RET;TENM3;CPNE5;PLXND1;AVIL;CPNE6;STMN2;ARHGAP35;RIMS2;ARHGDIA;PLXNC1;SCARF1;SCN1B;UNC13A;CAMK1D;MAGI2;P3H1;COBL;CBFA2T2;NGF;RHOA;LRRC7;RAPGEF1;RAPGEF2;S100A9;EPHA3;NDRG4;PLPPR5;TWF2;NEDD4L;NDNF;RAP1A;RELN;ABL2;PLXNA1;ALKAL2;SLIT2;ALKAL1;PLXNA3;PACSIN1;FZD1;LYN;NTRK1;NGFR;SYT4;SYT3;PLK5;SYT2;SYT1;SMURF1;KIDINS220;DAB2IP;BMP7;BMP5;SYT17;SETX;PTK7;FES;PLXNB3;PLXNB2;PLXNB1;SERPINI…	GO_Biological_Process_2018	66	97	0.680412
axonogenesis (GO:0007409)	4.08057e-05	0.00611245	0	0	1.72569	17.441	SPON2;RAB3A;IRS2;ARHGAP35;RPS6KA5;KIF5B;GRB10;TNFRSF8;NRTN;NRCAM;EPHB2;EPHB1;SCN1B;EPHB3;EPHA5;KIRREL1;SEMA6A;UNC5A;EPHA8;OMD;PRKCA;ANK3;ISL1;AFG3L2;SHTN1;SLC9A6;DOK5;PARD3;ADGRB1;ANOS1;S100A6;PRKCQ;LLGL1;SPTBN4;SPTBN5;BRSK2;SHC1;PIK3R1;EFNA5;EFNA4;LRRC55;RAP1GAP;ART4;EFNB2;EFNB1;EFNB3;KIF3A;OTX2;SPTBN1;SPTBN2;NTNG1;VASP;NGFR;NTNG2;AUTS2;PSPN;LRRN2;BDNF;SIAH2;L1CAM;EFNA1;LRFN2;LRFN5;EFNA3;LRFN4;C…	GO_Biological_Process_2018	136	223	0.609865
DNA binding (GO:0003677)	0.000116573	0.00634488	0	0	1.28992	11.6828	RB1;EHF;ZNF174;SCX;HNRNPU;SOX21;RPL6;RPL7;ENDOV;SOX15;MYC;MYB;HOXA1;JUNB;HOXA5;IER2;HES7;MEF2A;NKX2-8;MEF2B;ZNF281;DDX11;ESX1;RFX2;SOX13;RFX3;ZNF10;SOX14;SOX12;WDR76;ISL2;DDIT3;HOXB2;HOXB1;ATF4;ZNF274;ZNF395;PRKDC;XPA;GATA4;XPC;GATA3;GATA1;HIF1A;DEDD2;NTHL1;PRDM16;HESX1;NKX2-1;ALX4;NKX2-5;ZNF148;PPARGC1A;ZBTB7A;RREB1;ZNF266;NFE2;CREBBP;ZNF263;JUN;ZNF140;NR2F1;THAP12;NFATC2;NR0B1;NR2F2;PBX4;INO80;…	GO_Molecular_Function_2018	480	893	0.537514
cAMP-mediated signaling (GO:0019933)	4.52471e-05	0.0065841	0	0	2.65272	26.5361	GLP1R;GPR26;ADM;PTH1R;RIMS2;UCN2;GPER1;SOX9;PTGDR;EPHA5;PTGIR;KSR1;GPR78;PDE4D;ADCYAP1;ADCY9;GAL;ADORA2A;DGKQ;RAPGEF2;PTGER4;PTGFR;CALCA;RAMP3;PTGER1;PTGER2;ADCY4;ADCY3;AKAP6;ADCY2;ADCY8;ADCY7;ADCY6;PTHLH;CRHR1;ADCY5;GNA13;CALCR;MAPK7;TBXA2R;ADGRG6;DRD1;ABCA1;GCGR;PDE2A;GPR3;ADGRD1;MC1R;GNAQ;MC5R;PDE3A;GNAS;RAMP1	GO_Biological_Process_2018	53	75	0.706667
extracellular matrix organization (GO:0030198)	4.68758e-05	0.00663162	0	0	1.70502	16.9956	PRSS1;SPARC;COL16A1;SERPINE1;ICAM2;SCX;LOXL4;ICAM5;FGF2;LOXL1;ICAM1;COMP;CAPNS1;CDH1;BSG;CAPN2;PRSS2;CSGALNACT1;CTRB2;SERPINF2;CTRB1;ADAM10;P3H4;BCAN;ADAM15;COL4A2;OPTC;COL4A1;COL4A4;COL4A3;COL8A2;COL4A6;COL8A1;COL4A5;ADAM8;COL13A1;KLK5;HTRA1;PDGFA;KLK4;KLK2;NID1;NID2;KLK7;SCUBE1;FLRT2;SERPINH1;A2M;ELANE;GPM6B;TGFB2;TGFB1;FN1;COL1A1;COL1A2;BMP1;COL5A1;ITGA10;COL5A3;ITGA11;NF1;COL9A3;COL9A2;TGFBI;…	GO_Biological_Process_2018	139	229	0.606987
ventricular septum morphogenesis (GO:0060412)	4.83084e-05	0.00664958	0	0	10.4433	103.785	ACVR1;TGFB2;SMAD4;BMPR2;NOTCH1;CITED2;NOG;SOX11;PROX1;SMAD7;TGFBR2;HEYL;HEY1;HEY2;HES1;ZFPM2;NKX2-5;ZFPM1;SOX4	GO_Biological_Process_2018	19	21	0.904762
Dilated cardiomyopathy (DCM)	0.000709405	0.00704828	0	0	2.02955	14.7164	ITGB4;ITGB3;ATP2A2;TNF;ACTG1;SGCA;ITGB8;ITGB7;PRKACA;EMD;MYBPC3;ITGA4;TPM4;ITGA3;TPM2;CACNA2D1;ITGA2;TNNC1;ITGA1;TPM1;CACNA2D3;CACNA2D4;CACNB1;CACNB2;CACNB3;ADCY9;MYL3;ITGA7;ITGA6;ITGA5;MYH6;MYH7;LAMA2;ADCY4;ADCY3;ADRB1;ADCY2;ADCY8;CACNA1F;ADCY7;ADCY6;ADCY5;CACNG6;CACNG7;CACNG8;LMNA;TNNI3;CACNA1S;CACNG1;CACNG2;CACNG4;TGFB2;TGFB1;TGFB3;DES;ACTC1;ITGA10;ITGA11;GNAS	KEGG_2019_Human	59	91	0.648352
protein phosphorylation (GO:0006468)	5.46304e-05	0.00732192	0	0	1.44318	14.1646	GMFB;TP53RK;GMFG;RPS6KA4;LIPE;RPS6KA3;RPS6KA5;CHEK2;RPS6KA2;RPS6KA1;AKT1;PDK3;PRKACA;EPHB2;EPHB1;EPHB4;EPHB3;ACVR1;CSNK2A1;PRKCB;EPHA8;PRKCE;PRKCD;DAPK3;PHKA1;PRKCA;CSNK1D;CSNK1E;PASK;PHKA2;RUNX3;PRKAR1B;CSNK2B;ULK3;SIK3;BTK;PRKCQ;PRKD2;ALPK3;SIK2;EPHA1;EPHA3;PRKDC;WNK4;PRKCZ;NUAK1;CDK17;LYN;DMPK;PLK2;DCLK3;GDF2;EIF2AK2;DCLK2;BRAF;EIF2AK4;GDF6;DCLK1;GDF7;SRPK1;MEX3B;WNK1;WNK2;WNK3;CDK13;ATR;RET;A…	GO_Biological_Process_2018	266	470	0.565957
sequence-specific DNA binding (GO:0043565)	0.000141312	0.00734179	0	0	1.4566	12.9121	ZNF174;SCX;HNRNPU;IKZF3;MBD3L1;SOX2;MYB;ZNF846;HOXA1;GSC2;MEF2A;NKX2-8;MEF2B;ZNF281;ESX1;FOXH1;TINF2;SOX13;SOX14;ZNF10;THAP1;THAP9;HOXB2;ZNF831;ATF4;PIF1;ZNF274;GATA4;HIF1A;GATA1;ZBTB4;PRDM16;ZBED1;HIVEP3;NKX2-5;ZNF148;PPARGC1A;RREB1;ZNF266;NFE2;EGR1;ZNF263;XRCC6;ZNF140;EGR4;BCL11B;FOXF2;XRCC5;BCL11A;FOXF1;NR2F1;UPF3A;NR0B1;NR2F2;PBX4;NR2F6;POU6F1;SNAI2;SMG1;FOXE3;FOXE1;TFCP2L1;CTCF;SMG7;MEOX2;ME…	GO_Molecular_Function_2018	224	394	0.568528
regulation of canonical Wnt signaling pathway (GO:0060828)	5.67192e-05	0.00740695	0	0	1.72862	16.9014	JRK;CTNND2;CTNND1;DIXDC1;TMEM131L;PSMD8;SOX2;PSMD7;SOX17;PSMD5;TMEM88;PSMD2;RUVBL2;SOX9;SOX7;SOX4;IGFBP1;USP8;IGFBP4;DAPK3;IGFBP2;CSNK1D;DKK1;DKK3;SHISA6;RBX1;SFRP2;SFRP5;DDIT3;HECW1;PSME1;PSME2;UBA52;ANAPC2;PSMD10;PSMD13;TNKS;CUL3;GSKIP;UBB;ZNF703;UBC;UBR5;DVL1;DVL2;NPHP3;ANKRD10;DVL3;NPHP4;IGFBP6;NKX2-5;WNT2;ZBED3;TRPM4;WNT4;JUP;SMURF2;WNT3A;SIAH2;CAV1;FUZ;TMEM198;COL1A1;WNK1;BAMBI;WNK2;CAPRIN2…	GO_Biological_Process_2018	130	213	0.610329
Colorectal cancer	0.000820249	0.00789489	0	0	2.05451	14.5992	GSK3B;CDKN1A;PIK3CD;CASP9;MYC;RAC2;AKT1;RAC3;POLK;HRAS;APC2;MAP2K1;MAP2K2;AXIN1;AXIN2;FOS;RHOA;TGFBR2;MSH2;MSH3;BIRC5;SOS1;SOS2;TP53;RALB;LEF1;TCF7;PIK3R3;TGFA;PIK3R2;PIK3R1;EGFR;MAPK9;MAPK8;BCL2L11;PMAIP1;SMAD2;TCF7L2;TGFB2;JUN;TCF7L1;SMAD4;TGFB1;GADD45B;TGFB3;BAD;BRAF;MLH1;MTOR;GADD45G;MAPK10;APC;CYCS;CTNNB1;KRAS;GRB2	KEGG_2019_Human	56	86	0.651163
Central carbon metabolism in cancer	0.000874416	0.00805332	0	0	2.30516	16.2328	RET;FLT3;GLS2;SLC2A1;PTEN;SLC2A2;PIK3CD;PIK3R3;PIK3R2;PDHB;PIK3R1;HIF1A;HK2;EGFR;GLS;MYC;AKT1;SLC16A3;HRAS;PDK1;PDGFRB;NTRK1;PDGFRA;G6PD;MAP2K1;TIGAR;MAP2K2;PDHA1;PGAM1;IDH1;NTRK3;PGAM2;SIRT6;MTOR;SIRT3;SLC7A5;SCO2;KIT;KRAS;TP53;MET;FGFR3;FGFR2;FGFR1	KEGG_2019_Human	44	65	0.676923
Glycosaminoglycan biosynthesis	0.000913471	0.00805332	0	0	2.54353	17.8003	B4GALT2;B4GALT3;B4GALT1;HS3ST3A1;CHPF;XYLT2;XYLT1;HS2ST1;HS6ST3;NDST2;NDST1;EXTL2;CHST11;CHSY1;CHST12;NDST4;NDST3;CHST13;CHSY3;CHST14;ST3GAL1;ST3GAL2;ST3GAL3;CSGALNACT1;HS3ST3B1;CHST7;GLCE;HS3ST5;B3GALT6;EXT1;B3GNT7;UST;CHST1;B3GNT2;B4GALT7;CHST2;CHST3	KEGG_2019_Human	37	53	0.698113
Endocytosis	0.00091515	0.00805332	0	0	1.50969	10.5624	WASHC5;ZFYVE9;WIPF1;WIPF3;ARPC5L;CBLC;WASHC2C;WASHC2A;IGF1R;KIF5B;VPS35;AP2M1;SH3GLB2;USP8;PDGFRA;HLA-B;HLA-C;RNF41;ACAP3;ACAP2;ZFYVE16;ACAP1;HGS;PARD3;CHMP4A;AMPH;STAMBP;STAM2;VPS28;RAB5C;AGAP2;NEDD4L;AGAP1;VPS26B;AGAP3;PRKCZ;SNX4;GRK3;RAB11FIP1;GRK2;UBB;GRK5;GRK4;CLTCL1;GRK6;PIP5K1A;PIP5K1B;RAB11FIP4;RAB11FIP5;SMAD2;IQSEC2;SMURF2;SMURF1;CAV1;IQSEC3;HSPA6;ARPC5;IGF2R;EHD1;EHD2;EHD4;ARPC2;CHMP2B;…	KEGG_2019_Human	141	244	0.577869
cytoplasmic vesicle (GO:0031410)	1.84975e-05	0.00819438	0	0	1.79082	19.5162	USP6NL;RAB3A;HFE;RAB3D;TESK1;GOLIM4;ARHGDIG;FNBP1L;AMOT;PALM;VPS35;SLC39A2;SLC39A4;AGFG1;STARD4;SLC30A9;SLC30A8;ARRDC1;ADAM10;TFR2;MALL;RIN3;PI4K2A;RAB5C;LPAR1;RHOBTB3;LPAR2;TGFA;RHOBTB1;RHOBTB2;PRDX5;FLRT1;MYO6;CLTCL1;DVL1;DVL2;KIAA0319L;RAB11FIP4;ABCA1;ABCA2;CD164;BDNF;CAV1;IGF2R;TMEM198;CCDC88A;TF;TH;CALY;FES;GIPC1;STK26;ANP32E;AMOTL2;RAB5A;NRP1;CD164L2;SH3KBP1;CTSZ;DYSF;CLTA;ARRB1;ARRB2;RND2;…	GO_Cellular_Component_2018	133	215	0.618605
cAMP signaling pathway	0.000966015	0.0082648	0	0	1.55341	10.7843	VIPR2;CHRM1;CALML5;CALML6;HHIP;CALML3;CALML4;LIPE;PPP1CC;CREB3L3;CREB3L2;NPPA;AKT1;EP300;SOX9;PRKACA;GHSR;MAP2K1;MAP2K2;F2R;NPY1R;ATP1B4;ATP1B3;TIAM1;ADCYAP1;ADCY9;ORAI1;MYL9;ADCYAP1R1;GPR119;NPR1;PIK3R3;PIK3R2;ADRB1;PIK3R1;CACNA1F;SLC9A1;GRIN2A;RAP1A;HCAR1;RRAS;CACNA1S;DRD1;GRIA3;GRIA4;CREBBP;JUN;HTR1E;BDNF;PTCH1;HTR1D;HTR1B;NFATC1;BRAF;GRIN2C;GRIN2B;GRIN2D;NFKBIA;ADCY10;AFDN;GRIN3B;FXYD2;PPP1R1…	KEGG_2019_Human	124	212	0.584906
FoxO signaling pathway	0.0010502	0.00874217	0	0	1.74916	11.9971	CDKN1A;CDKN1B;IRS1;FBXO25;IRS4;PTEN;PRKAG1;PRKAG2;PIK3CD;IRS2;SLC2A4;PRKAG3;IGF1R;IKBKB;CCND2;TNFSF10;AKT1;EP300;HOMER3;HRAS;RAG1;GABARAPL2;PRKAB2;MAP2K1;MAP2K2;TPTEP2-CSNK1E;CSNK1E;SIRT1;ATG12;TGFBR2;CAT;SGK3;SOS1;SGK2;SOS2;PRKAA2;FOXG1;AGAP2;FOXO6;PIK3R3;PIK3R2;FOXO4;PIK3R1;FOXO3;FOXO1;GABARAP;EGFR;INS;CCNB2;MAPK9;MAPK8;BCL2L11;S1PR1;PCK1;S1PR4;PCK2;SMAD2;CDKN2D;PLK3;TGFB2;CREBBP;SMAD4;TGFB1;HO…	KEGG_2019_Human	81	132	0.613636
focal adhesion (GO:0005925)	4.1217e-05	0.00912956	0	0	1.5361	15.5094	NCKAP1;TES;RPL3;RPL31;ARPC5L;SLC4A2;RPL8;ALKBH6;RPL6;DCAF6;RPL7;ICAM1;RPS15;RPS14;RPS17;GJA1;RPS16;ALCAM;RPS19;BSG;RPL38;TNS4;TNS3;RPS13;TNS2;TNS1;NUP214;ACTN3;RPL23;ACTN1;RPL22;AFAP1;ADGRB1;LAP3;TLN2;TLN1;PFN1;EPHA2;ABCB4;CD99L2;IQGAP1;NCSTN;FLRT2;RRAS;TSPAN9;EPB41L2;FLRT1;PCBP2;PIP5K1A;RSU1;FZD1;VASP;ARL14EP;FZD2;JUP;RDX;PARVA;L1CAM;AIF1L;PPFIBP1;HNRNPK;PTK7;RPS29;TRIP6;FAT1;CALR;NRP1;ARF1;ARPC…	GO_Cellular_Component_2018	207	356	0.581461
Ras signaling pathway	0.00123913	0.00983283	0	0	1.50754	10.0905	CALML5;CSF1;CALML6;CALML3;CALML4;ELK1;FGF2;FGF3;IGF1R;FGF4;FGF6;RASSF1;HTR7;SYNGAP1;FGF8;FGF9;RASSF5;AKT1;PRKACA;PDGFRB;PDGFRA;RALBP1;MAP2K1;MAP2K2;PRKCB;PRKCA;PGF;TIAM1;RIN1;EPHA2;PLA1A;CSF1R;SHC2;RAB5C;SHC1;PLA2G3;PDGFA;TGFA;PIK3R3;PIK3R2;PIK3R1;RASAL2;FOXO4;PLA2G6;EFNA5;RASGRP2;EFNA4;RASGRP4;GRIN2A;RAP1A;RRAS;PDGFD;PDGFC;ABL2;FGF22;FGF21;NGFR;BDNF;IGF2;GNG12;GRIN2B;GNG11;GNG13;FGF17;EFNA1;FGF1…	KEGG_2019_Human	134	232	0.577586
B cell receptor signaling pathway	0.00124507	0.00983283	0	0	2.1546	14.4112	GSK3B;IFITM1;CD81;INPPL1;PIK3CD;PIK3R3;DAPP1;PIK3R2;PIK3R1;MALT1;IKBKB;CD79B;PPP3CA;CD79A;PPP3CB;PPP3CC;INPP5D;BLNK;RAC2;AKT1;RAC3;IKBKG;HRAS;LYN;MAP2K1;JUN;MAP2K2;CD72;SYK;PRKCB;NFATC3;NFATC2;NFATC1;FOS;LILRB3;VAV1;VAV2;NFKBIA;BTK;KRAS;GRB2;SOS1;NFKBIE;SOS2;CARD11;CD22;NFKBIB	KEGG_2019_Human	47	71	0.661972
regulation of MAPK cascade (GO:0043408)	7.88581e-05	0.0100406	0	0	1.73189	16.3626	EPHB6;IGF1R;SOX2;EPHB2;EPHB1;TNFRSF4;EPHB4;EPHB3;EPHA5;PDGFRB;PDGFRA;MAP2K1;EPHA6;MAP2K2;EPHA8;F2R;LMTK2;GPR37L1;RNF41;HGS;KCTD11;TRIB3;ROR1;ROR2;EPHA1;TRIB1;PPEF2;EPHA3;EPHA2;PSMD10;CSF1R;EPHA10;SHC1;LPAR1;PDGFA;PIK3R2;MST1R;TNFRSF11A;RRAS;FAM83D;LYN;NGFR;TGFB2;TGFB1;TGFB3;CAV1;STYX;GDF2;IGF2;FN1;LIF;GDF1;TNFRSF10B;INHBB;GDF6;GDF5;INHBC;BMP7;GDF7;TNFRSF10D;INHBE;BMP5;BMP3;INS-IGF2;NF1;CD27;FGFR3…	GO_Biological_Process_2018	124	203	0.610837
neuron projection morphogenesis (GO:0048812)	8.70446e-05	0.0108126	0	0	1.84388	17.2386	NCKAP1;RAB3A;NRK;CTNND2;DOCK10;ALCAM;NRCAM;EPHB2;EPHB1;MNX1;EPHB3;MEF2A;OMD;DICER1;ANK3;MAPK8IP2;AFG3L2;SHTN1;ARC;SLC9A6;PARD3;ADGRB1;S100A6;TNIK;KIF20B;LLGL1;SPTBN4;BRSK2;NYAP1;IQGAP1;LRRC55;UBB;MAP2;BTBD3;FLRT1;EPB41L3;DVL1;SRGAP2;PACSIN1;NTNG1;NTNG2;ANKRD27;LRRN2;BDNF;EIF2AK4;BMP7;DCLK1;LRFN2;LRFN5;LRFN4;CDK5;DLG4;LRFN1;STK26;MAP6D1;LRRN1;PLXNB1;CNTN4;FGFR2;CNTNAP2;CNTNAP1;LRRC38;PTEN;RAC2;ATP…	GO_Biological_Process_2018	102	163	0.625767
Acute myeloid leukemia	0.00141864	0.0108337	0	0	2.20017	14.4288	CSF1R;CEBPA;CSF2;SPI1;ITGAM;FLT3;CEBPE;LEF1;TCF7;PIK3CD;PIK3R3;PIK3R2;PIK3R1;MPO;IKBKB;MYC;PIM1;EIF4EBP1;AKT1;IKBKG;HRAS;RUNX1T1;STAT5A;STAT5B;TCF7L2;MAP2K1;TCF7L1;MAP2K2;JUP;BAD;ZBTB16;BRAF;DUSP6;PML;MTOR;PER2;CCNA1;IL3;KIT;RARA;KRAS;GRB2;SOS1;SOS2	KEGG_2019_Human	44	66	0.666667
ECM-receptor interaction	0.00144214	0.0108337	0	0	2.01106	13.1556	LAMC3;ITGB4;ITGB3;LAMC2;LAMC1;COMP;ITGB8;ITGB7;ITGA4;VWF;ITGA3;GP1BB;ITGA2;ITGA1;COL2A1;COL4A2;COL4A1;COL4A4;COL6A2;COL4A3;COL4A6;ITGA7;COL4A5;COL6A3;ITGA6;ITGA5;CD47;LAMA5;TNXB;LAMA2;LAMA1;LAMA4;LAMA3;THBS2;THBS1;THBS4;THBS3;RELN;SV2C;SV2B;SV2A;CHAD;LAMB3;LAMB2;FN1;COL1A1;COL1A2;ITGA10;ITGA11;SDC1;COL9A3;COL9A2;AGRN	KEGG_2019_Human	53	82	0.646341
MAPK cascade (GO:0000165)	9.01975e-05	0.0109375	0	0	1.58872	14.7965	PLVAP;CSF2;IRS1;NRK;PEBP1;WDR83;IRS2;TNF;FGF2;FGF3;FGF4;PSMD8;FGF6;ZFP36;PSMD7;SYNGAP1;FGF8;FGF9;PSMD5;MYC;PSMD2;MAP3K8;NRTN;SOX9;LGALS9;MAP3K7;SKP1;MAP3K5;MEF2A;PDGFRB;PDGFRA;MAP2K1;MAP2K2;FRS3;RBX1;MAPKAPK3;AKAP9;MAPKAPK2;PSME1;PSME2;MAPKAPK5;TNIK;UBA52;PSMD10;SPTBN4;SPTBN5;SHC2;PSMD13;SHC1;CUL3;CUL1;PDGFA;CSF2RB;RASAL2;ZFP36L2;RASGRP4;ZFP36L1;GRIN2A;UBB;UBC;MAP3K20;MBP;MAP2K7;MARK3;SPTBN1;FGF2…	GO_Biological_Process_2018	164	278	0.589928
Phospholipase D signaling pathway	0.00151105	0.0110434	0	0	1.66145	10.791	DGKE;ARF1;DGKD;PIK3CD;PIK3CG;GRM2;GRM4;GRM8;AKT1;HRAS;PDGFRB;PDGFRA;MAP2K1;MAP2K2;PLA2G4D;SYK;SPHK2;SPHK1;F2R;AVPR2;GAB1;TSC2;PRKCA;AVPR1A;F2;DGKZ;RHOA;DNM1;DNM2;DNM3;PLCB3;ADCY9;PLCB4;DGKQ;JMJD7-PLA2G4B;KIT;AVP;DGKK;SOS1;PLPP2;SOS2;PLCB2;DGKI;PLPP1;RAPGEF4;AGPAT5;PTGFR;SHC2;RALB;SHC1;LPAR1;ADCY4;LPAR2;PDGFA;PIK3R3;ADCY3;LPAR3;PIK3R2;ADCY2;PIK3R1;LPAR4;ADCY8;AGPAT1;ADCY7;AGPAT2;PIK3R6;EGFR;ADCY6;…	KEGG_2019_Human	89	148	0.601351
Apelin signaling pathway	0.00157763	0.0110434	0	0	1.69264	10.9207	RYR1;CALML5;CALML6;SERPINE1;PDE3B;PRKAG1;PRKAG2;CALML3;PLAT;CALML4;RYR3;PRKAG3;PIK3CG;MYLK;SLC8A2;MYLK4;LIPE;CDH1;AKT1;CCN2;PRKACA;HRAS;MEF2A;GABARAPL2;PRKAB2;MAP2K1;MAP2K2;MEF2B;SPHK2;PRKCE;SPHK1;RPS6;PLCB3;ADCY9;PLCB4;MYL3;APLNR;PLIN1;PLCB2;HDAC5;PRKAA2;ITPR1;UCP1;ADCY4;GNAI3;ITPR2;ADCY3;ITPR3;ADCY2;NRF1;ADCY8;ADCY7;GABARAP;PIK3R6;ADCY6;SLC9A1;PIK3R5;ADCY5;GNA13;GNG3;RRAS;GNG5;GNG4;GNG7;GNG8;PP…	KEGG_2019_Human	83	137	0.605839
Insulin signaling pathway	0.00157763	0.0110434	0	0	1.69264	10.9207	GSK3B;PYGB;CALML5;CALML6;IRS1;PDE3B;INPPL1;IRS4;PRKAG1;PRKAG2;PIK3CD;CALML3;IRS2;CALML4;SLC2A4;PYGL;ELK1;HK2;PRKAG3;IKBKB;PPP1CC;LIPE;GYS1;FLOT1;AKT1;FLOT2;PRKACA;HRAS;SREBF1;PRKAB2;MAP2K1;MAP2K2;EXOC7;RPS6;TSC2;PHKA1;PHKA2;PPP1R3F;PRKAR1B;PPP1R3E;EIF4E1B;PPP1R3D;RAPGEF1;EIF4E2;SOS1;SOS2;SHC2;PRKAA2;SHC1;PIK3R3;PIK3R2;PIK3R1;CBL;PRKCZ;ACACB;FOXO1;INS;SOCS2;MAPK9;MAPK8;SOCS1;MKNK1;EIF4EBP1;INPP5K;…	KEGG_2019_Human	83	137	0.605839
mTOR signaling pathway	0.00163419	0.0111851	0	0	1.64312	10.5432	PRR5;GSK3B;WNT2B;IRS1;CAB39L;PTEN;PIK3CD;FZD10;TNF;IGF1R;IKBKB;RPS6KA3;RPS6KA2;SESN2;RPS6KA1;GRB10;AKT1;ATP6V1E2;RNF152;HRAS;MAP2K1;ATP6V1G1;MAP2K2;PRKCB;RPS6;WNT9B;TSC2;PRKCA;WNT9A;RHOA;TTI1;TNFRSF1A;SLC7A5;RRAGA;CLIP1;EIF4E1B;RRAGD;DDIT4;AKT1S1;TBC1D7;ATP6V1B2;EIF4E2;DEPDC5;SOS1;SOS2;ATP6V1A;PRKAA2;NPRL2;NPRL3;LRP5;PIK3R3;PIK3R2;PIK3R1;WDR24;INS;WNT6;DVL1;EIF4EBP1;DVL2;ATP6V1H;DVL3;RICTOR;WNT1;…	KEGG_2019_Human	91	152	0.598684
MAP kinase kinase kinase activity (GO:0004709)	0.000232564	0.0113368	0	0	2.33372	19.5247	RET;EPHB6;FLT1;FLT3;MAP3K7CL;IGF1R;MAP3K8;MAP3K9;EPHB2;MAP3K7;EPHB1;MAP3K4;EPHB4;MAP3K5;EPHB3;EPHA5;PDGFRB;PDGFRA;EPHA6;EPHA8;INSRR;LMTK2;KIT;ROR1;ROR2;EPHA1;MET;EPHA3;EPHA2;CSF1R;EPHA10;MST1R;EGFR;ERBB4;MAP3K20;MAP3K21;NTRK1;MAP3K1;NTRK3;TIE1;BRAF;MERTK;TAOK3;AXL;TAOK1;TAOK2;MAP3K10;MAP3K13;MAP3K14;FGFR3;MAP3K11;FGFR2;FGFR1	GO_Molecular_Function_2018	53	78	0.679487
transcription corepressor activity (GO:0003714)	0.000238044	0.0113368	0	0	1.66121	13.8595	NAB2;TONSL;ATN1;HNRNPU;NOC2L;ARHGAP35;ELK3;UXT;SOX3;RUVBL2;CIR1;JUNB;TLE1;ZNF281;ARID5A;SAP30;EID1;TCERG1L;DDIT3;SRSF2;ERF;TRIB3;ZFPM2;AJUBA;SF1;HOMEZ;ZNF274;CTBP2;NEUROD2;ALX1;E4F1;MSC;ELANE;HOXC6;WNT4;DR1;CBX4;SIAH2;NR0B1;NR2F2;NR1D1;SMARCA4;DRAP1;SNW1;TDP2;LHX1;FEV;BHLHE40;ID4;ID3;MAP3K10;NANOG;RCOR2;RCOR1;LHX9;RERE;KDM5B;LDB1;CITED2;BHLHE41;TFCP2L1;CTCF;N4BP2L2;SUFU;ANKRD1;DNMT3B;LMCD1;YAF2;Z…	GO_Molecular_Function_2018	122	203	0.600985
protein serine/threonine phosphatase activity (GO:0004722)	0.000255001	0.011435	0	0	2.62871	21.7506	PHLPP1;PPM1L;PPM1M;MTMR14;PTEN;PPP2R2A;PPM1K;MTMR4;PPM1D;CDC14A;PPM1F;TIMM50;PPM1G;PPP2CA;PPP3CA;PPP1CC;PPP2CB;PPP3CB;CAMK2G;SSU72;CTDSPL;PPP2R3B;PALD1;PPP1CA;CTDNEP1;PDP1;DUSP23;PPM1B;PPP5C;MYH3;UBLCP1;PPP2R2C;LCK;CTDSP1;CTDSP2;PPP1R3D;PPP2R2D;CYCS;PGAM5;PPEF1;PPEF2;MYH6;CDKN3	GO_Molecular_Function_2018	43	61	0.704918
intracellular ligand-gated ion channel activity (GO:0005217)	0.000260114	0.011435	0	0	15.3835	126.982	RYR1;TRPA1;ITPR1;ITPR3;TRPV1;MCOLN1;JPH1;RYR3;JPH4;TRPM2;JPH2;JPH3;RASA3;KCNA10	GO_Molecular_Function_2018	14	15	0.933333
negative regulation of fat cell differentiation (GO:0045599)	9.87389e-05	0.0116948	0	0	4.7653	43.9505	TRIO;GPS2;RORA;GATA3;GATA2;TNF;FOXO1;ZFP36L2;ARNTL;CCDC85B;GPER1;ENPP1;WNT1;RUNX1T1;WNT10B;ANKRD26;TGFB1;AXIN1;SIRT1;SIRT2;ASXL1;BBS12;ZADH2;TRIB3;ZFPM2;ZFPM1	GO_Biological_Process_2018	26	32	0.8125
canonical Wnt signaling pathway (GO:0060070)	0.000101233	0.0117177	0	0	2.55208	23.4742	GSK3B;RARG;DIXDC1;PTEN;FZD10;FRAT1;FRAT2;MYC;SOX4;SCYL2;AXIN1;WNT9B;WNT9A;SFRP2;HOXB9;SMO;SFRP5;AMER1;LEF1;TCF7;LRP5;GATA3;FRZB;DVL1;DVL2;DVL3;WNT1;WNT2;WNT3;WNT4;FZD1;WNT10B;TCF7L2;WNT10A;TCF7L1;FZD2;FZD4;WNT3A;CAV1;FZD7;WNT7B;FZD8;WNT7A;TMEM64;PPP1CA;NR4A2;APC;PTK7;SNAI2;CTNNB1;RAB5A	GO_Biological_Process_2018	51	73	0.69863
negative regulation of apoptotic process (GO:0043066)	0.000106217	0.0118682	0	0	1.41305	12.9294	EPHB6;ANKLE2;TNFRSF6B;SCX;AQP1;RPS6KA3;TCL1A;MYC;RPS6KA1;PDK4;AKT1;PROK2;SOX8;SOX9;EPHB2;EPHB1;EPHB4;EPHB3;EPHA5;EPHA6;CSNK2A1;EPHA8;PRKCD;PRKCA;WDR73;MIF;MAPK8IP2;ISL1;DKK1;EPHA1;UBA52;TP53;EPHA3;EPHA2;EPHA10;PRKDC;HPN;AGAP2;MST1R;PIK3R1;GATA1;PRDX3;PRDX2;PRDX5;PDCD10;NKX2-5;PPARGC1A;NTSR1;NGFR;PLK3;PRELID1;EGR3;TSLP;PLK2;SIAH2;CIDEA;IGF2;BRAF;PA2G4;SETX;HNRNPK;WNK3;SNAI2;CD27;CPEB4;TP73;FANK1;R…	GO_Biological_Process_2018	272	485	0.560825
regulation of epithelial to mesenchymal transition (GO:0010717)	0.000107194	0.0118682	0	0	2.64182	24.1485	FOXA1;CRB2;PHLDB1;FOXC1;NOTCH1;LEF1;HPN;PTEN;TWIST1;LDLRAD4;PPP2CA;GLIPR2;MCRIP1;PDPN;ZNF703;NKX2-1;GCNT2;ALX1;CLASP2;BCL9L;SMAD2;TGFB2;SMAD4;TGFB1;TGFB3;DAB2IP;AXIN2;USF3;MTOR;VASN;TGFBR2;BMP5;SMAD7;GREM1;COL1A1;MAD2L2;EFNA1;OLFM1;TIAM1;SFRP2;RGCC;SDHAF2;BAMBI;SNAI1;CTNNB1;EPHA3;EZH2;FOXA2	GO_Biological_Process_2018	48	68	0.705882
Relaxin signaling pathway	0.00178714	0.0119661	0	0	1.70561	10.7916	ATF2;RXFP4;PIK3CD;ARRB1;ARRB2;RXFP3;CREB3L3;CREB3L2;AKT1;PRKACA;HRAS;MAP2K1;MAP2K2;PRKCA;FOS;MMP9;TGFBR2;PLCB3;ADCY9;CREB1;PLCB4;COL4A2;COL4A1;COL4A4;COL4A3;COL4A6;COL4A5;SOS1;SOS2;PLCB2;ATF4;SHC2;ATF6B;SHC1;ADCY4;GNAI3;PIK3R3;ADCY3;PIK3R2;ADCY2;PIK3R1;ADCY8;PRKCZ;ADCY7;EGFR;ADCY6;ADCY5;MAPK9;GNG3;MAPK8;GNG5;GNG4;GNG7;GNG8;MAP2K7;SMAD2;JUN;TGFB1;VEGFB;GNG12;GNG11;MAPK12;GNG13;MAPK13;VEGFA;COL1A1;…	KEGG_2019_Human	79	130	0.607692
positive regulation of signal transduction (GO:0009967)	0.000112119	0.0121494	0	0	1.7026	15.4867	SMARCB1;POGLUT1;IRS1;IHH;RIMS2;SALL1;ZMIZ1;GRB10;TNFSF11;EP300;SOX4;UNC13B;CCBE1;CSNK2A1;PRKCB;LMO3;PRKCA;ERN1;STX1B;RAB34;ULK3;PRKD2;PHIP;MAML3;NECAB2;MACF1;NOTCH1;CTBP2;KLK5;PIK3R1;GATA3;PHB;PRKCZ;HIF1A;CDKN2AIP;KLK6;C3;PDCD10;STK36;DVL1;TSPAN5;WNT1;ATP6V1C2;JAG2;CREBBP;TGFB2;JAG1;HOMER1;TSLP;BDNF;IGF2;LY86;SMARCA4;GH1;SNW1;PTPRC;INS-IGF2;DLG4;DLG5;FGFR2;MESP1;FLT1;CITED2;ITGB3;PTEN;TREM2;GLI1;…	GO_Biological_Process_2018	125	206	0.606796
Arrhythmogenic right ventricular cardiomyopathy (ARVC)	0.00193806	0.0127005	0	0	2.06822	12.9182	LAMA2;ITGB4;ITGB3;LEF1;TCF7;ATP2A2;CACNA1F;ACTG1;CACNG6;CACNG7;GJA1;CACNG8;CDH2;SGCA;LMNA;CTNNA1;ITGB8;ITGB7;CACNA1S;CACNG1;CACNG2;EMD;CACNG4;DSP;TCF7L2;TCF7L1;ITGA4;ACTN3;JUP;ITGA3;CACNA2D1;ITGA2;ITGA1;CACNA2D3;CACNA2D4;CACNB1;CACNB2;CACNB3;DES;ITGA10;ITGA11;PKP2;ITGA7;CTNNB1;DSG2;ITGA6;ITGA5	KEGG_2019_Human	47	72	0.652778
Human T-cell leukemia virus 1 infection	0.00206452	0.0132473	0	0	1.4932	9.23226	RB1;ATF2;CRTC2;SPI1;CRTC3;CSF2;TRRAP;ELK1;TNF;ICAM1;CDC20;CCND3;ZFP36;CCND2;CREB3L3;PTTG2;CDC26;CHEK2;MYC;CREB3L2;AKT1;EP300;PRKACA;HLA-DOA;IL15RA;MAP2K1;MAP2K2;HLA-B;HLA-C;ADCY9;CCNE1;ANAPC4;VDAC1;ANAPC5;TLN2;TLN1;TP53;ATF4;ANAPC2;PIK3R3;PIK3R2;PIK3R1;ANAPC11;CCNB2;STAT5A;SMAD2;STAT5B;EGR1;CREBBP;HLA-DRB5;JUN;TGFB2;SMAD4;TGFB1;TGFB3;NFATC3;NFATC2;NFATC1;NFKBIA;CDK4;CDK2;CALR;MAP3K14;ATR;NRP1;CD4…	KEGG_2019_Human	126	219	0.575342
Osteoclast differentiation	0.00221648	0.0139321	0	0	1.69548	10.3625	SPI1;CSF1;ITGB3;NCF4;PIK3CD;TREM2;TNF;IKBKB;PPP3CA;PPP3CB;FCGR3A;PPP3CC;FCGR3B;BLNK;AKT1;SIRPA;TNFSF11;IKBKG;MAP3K7;JUNB;JAK1;MAP2K1;SYK;IFNGR1;IFNGR2;MITF;CYBA;TRAF2;TYK2;FOS;OSCAR;TNFRSF1A;TGFBR2;IL1A;TYROBP;CREB1;LCK;BTK;LCP2;PPARG;SQSTM1;IRF9;CSF1R;PIK3R3;PIK3R2;TNFRSF11B;PIK3R1;TNFRSF11A;LILRA1;LILRA2;MAPK9;MAPK8;CALCR;SOCS1;FYN;MAP2K7;TGFB2;JUN;TGFB1;JUND;STAT1;STAT2;NFATC2;NFATC1;LILRB2;LI…	KEGG_2019_Human	77	127	0.606299
regulation of cell growth (GO:0001558)	0.000132341	0.014042	0	0	1.70359	15.2133	CDA;NDUFA13;FAM107A;TMEM97;CXCL16;NPPB;RPS6KA3;GJA1;SOX17;PPP2R1A;RPS6KA1;SESN2;AKT1;ENPP1;PRSS2;TSPYL2;CSNK2A1;CISH;ADAM10;SFRP2;ADAM15;PRKCQ;TP53;HDGFL2;S100A9;S100A8;PSMD10;NPR1;DCUN1D3;HPN;PHB;RASGRP2;CDKN2AIP;SOCS2;TGFB2;SMAD4;TGFB1;GDF2;OSGIN1;INO80;SMARCA2;ESR2;SMARCA4;NET1;CAPRIN2;SCGB3A1;BAP1;EIF4G2;ACVRL1;CDKN1A;SLC44A4;BTG1;CDKN1B;BMPR2;DDX3X;KIF14;PTPRJ;DNPH1;PPP1R9B;MUC12;DACT3;ARHGE…	GO_Biological_Process_2018	122	201	0.606965
phosphoprotein phosphatase activity (GO:0004721)	0.000344555	0.0142909	0	0	1.83631	14.6414	PTPRT;MTMR14;PTPRO;PTEN;PPP2R2A;PTPRJ;CTDSPL2;PTPN23;PTPRK;DUSP15;DUSP16;PTPDC1;CDC14A;DUSP13;DUSP14;PTPRG;PPP1CC;PPP3CA;PPP3CB;DUSP10;UBASH3B;DLGAP5;DUSP5;DUSP2;DUSP1;CTDSPL;PPP2R5A;DUSP8;DUSP9;CDC25A;DUSP6;PALD1;CDC25B;DUSP7;CTDNEP1;DUSP22;DUSP23;PTP4A3;PPM1B;LCK;CTDSP1;CTDSP2;PPP1R3D;PGP;PGAM5;PPEF1;PHPT1;PPEF2;PLPP2;PHLPP1;PPM1L;PPM1H;PDXP;PPM1K;MTMR4;PPM1D;STYXL1;PPM1F;TIMM50;MTM1;PPM1G;PPP2…	GO_Molecular_Function_2018	85	136	0.625
potassium channel activity (GO:0005267)	0.000350083	0.0142909	0	0	2.04499	16.2727	KCNG1;KCNK5;KCNK6;KCNG3;KCNK7;KCNG4;KCNC1;KCNK9;LRRC38;KCNC3;GRIK5;KCNC4;GRIK3;GRIK4;AQP1;KCNT1;CNGA1;TMEM38A;CNGA4;TMEM38B;KCNH1;KCNH3;KCND1;KCNH6;KCND2;KCNH7;KCND3;KCNH8;KCNK12;KCNK13;KCNK15;TMEM175;KCNU1;KCNQ1;KCNQ2;KCNMA1;KCNQ3;KCNQ4;KCNQ5;KCNA10;HCN4;HCN3;KCNE1;KCNE5;KCNA1;HPN;KCNA2;KCNA5;KCNA6;KCNA7;LRRC55;KCNV1;KCNN1;KCNMB4;KCNN2;KCNN4;LRRC26;KCNJ11;KCNB1;KCNB2;KCNS2;KCNS3;KCNK1;KCNK3;HCN2	GO_Molecular_Function_2018	65	100	0.65
cardiac right ventricle morphogenesis (GO:0003215)	0.000137545	0.0142963	0	0	125568	1.1165e+06	TGFB2;JAG1;HEY2;HAND1;TBX20;GATA4;GATA3;ZFPM2;NKX2-5;ISL1;SOX4;BMPR1A	GO_Biological_Process_2018	12	12	1
Hypertrophic cardiomyopathy (HCM)	0.00232191	0.014303	0	0	1.91664	11.6251	ITGB4;ITGB3;PRKAG1;PRKAG2;ATP2A2;TNF;PRKAG3;ACTG1;SGCA;ITGB8;ITGB7;EMD;MYBPC3;PRKAB2;ITGA4;TPM4;ITGA3;TPM2;CACNA2D1;ITGA2;TNNC1;ITGA1;TPM1;CACNA2D3;CACNA2D4;CACNB1;CACNB2;CACNB3;MYL3;ITGA7;ITGA6;ITGA5;MYH6;MYH7;PRKAA2;LAMA2;CACNA1F;CACNG6;CACNG7;CACNG8;LMNA;TNNI3;CACNA1S;CACNG1;CACNG2;CACNG4;TGFB2;TGFB1;ACE;TGFB3;DES;ACTC1;ITGA10;ITGA11	KEGG_2019_Human	54	85	0.635294
Adipocytokine signaling pathway	0.00246461	0.0148843	0	0	2.06248	12.3867	PRKAA2;IRS1;TRADD;SLC2A1;IRS4;PRKAG1;PRKAG2;IRS2;SLC2A4;TNF;ADIPOR2;ACACB;PRKAG3;IKBKB;RXRB;MAPK9;MAPK8;RXRA;LEPR;AKT1;IKBKG;JAK2;PCK1;RXRG;PPARGC1A;PCK2;PRKAB2;ACSL1;ACSL5;TRAF2;TNFRSF1B;CPT1C;CPT1B;MTOR;TNFRSF1A;NFKBIA;MAPK10;G6PC3;LEP;PRKCQ;AGRP;PPARA;NFKBIE;ACSBG2;NFKBIB	KEGG_2019_Human	45	69	0.652174
Synaptic vesicle cycle	0.00251898	0.0149201	0	0	1.96455	11.7557	SNAP25;RAB3A;CLTC;CLTA;AP2A1;TCIRG1;AP2A2;SLC6A3;SLC6A4;ATP6V1E2;SLC18A2;AP2M1;SLC18A3;UNC13B;UNC13C;ATP6V1G1;ATP6V0B;UNC13A;SLC32A1;SLC6A13;SLC6A11;DNM1;DNM2;DNM3;STX1B;ATP6V1B2;ATP6V0D1;ATP6V0C;ATP6V0D2;STX1A;NAPA;ATP6V1A;STXBP1;SLC1A1;CACNA1B;SLC1A7;CPLX1;CPLX4;CPLX3;CLTCL1;ATP6V0A2;ATP6V1H;SLC17A7;ATP6V0A4;SLC17A8;STX2;ATP6V1C2;SYT1;SLC6A5;SLC6A9	KEGG_2019_Human	50	78	0.641026
Aldosterone synthesis and secretion	0.00257027	0.0149367	0	0	1.8143	10.82	ATF2;SCARB1;CALML5;KCNK9;CALML6;CALML3;CALML4;LIPE;CREB3L3;CREB3L2;NPPA;PRKACA;CAMK1D;PRKCB;PRKCE;ATP1B4;ATP1B3;PRKCA;PLCB3;ADCY9;CREB1;PLCB4;PRKD3;ORAI1;PRKD2;PLCB2;CAMK1G;ATF4;CAMK2D;ATF6B;NPR1;CAMK2A;ITPR1;ADCY4;ITPR2;ATP1A3;ADCY3;ITPR3;ATP1A2;ADCY2;CACNA1F;ADCY8;ADCY7;CACNA1H;ADCY6;CACNA1G;ADCY5;CACNA1I;CACNA1S;CAMK2G;KCNJ5;PDE2A;ATP2B3;ATP2B2;ATP2B1;NR4A2;NR4A1;GNAQ;GNAS;CAMK1;KCNK3	KEGG_2019_Human	61	98	0.622449
regulation of cell migration (GO:0030334)	0.00015033	0.0153126	0	0	1.51982	13.3784	IFITM1;RIPOR1;SERPINE2;FAM89B;CSF1;PLXND1;SERPINE1;ADARB1;LDLRAD4;MYLK;AMOT;CXCL16;IGF1R;DOCK10;SRGAP2C;SLK;DACH1;PLAU;FAM110C;ADORA3;HMCN2;ENPP2;AKT1;PLXNC1;ARID2;GTSE1;ARPIN;ACVR1;PDGFRB;PDGFRA;IGFBP5;TPM1;F2R;MAGI2;ADAM10;PRKCA;SRCIN1;RNF41;TIAM1;SFRP2;ADAM15;SPATA13;DPEP1;ROR2;EPHA1;BEX4;MACF1;CSF1R;CEMIP;SEMA7A;NOTCH1;CD151;CHRD;PDGFA;RHOBTB1;CORO1C;RHOBTB2;ADGRG3;PDCD10;PDGFD;ZNF703;PDGFC;N…	GO_Biological_Process_2018	183	316	0.579114
Platelet activation	0.00274734	0.01567	0	0	1.68495	9.93636	ITGB3;PIK3CD;ARHGAP35;PIK3CG;ACTG1;MYLK;MYLK4;PPP1CC;AKT1;PRKG2;PRKACA;FGB;GUCY1A2;PTGIR;PLA2G4D;SYK;VWF;GP1BB;ITGA2;F2R;F2;RHOA;VAMP8;APBB1IP;PLCB3;ADCY9;PLCB4;JMJD7-PLA2G4B;BTK;ORAI1;LCP2;ARHGEF1;TLN2;TLN1;PLCB2;ROCK1;ITPR1;ADCY4;GNAI3;ITPR2;PIK3R3;ADCY3;ITPR3;PIK3R2;ADCY2;PIK3R1;RASGRP2;ADCY8;PRKCZ;ADCY7;MYL12A;PIK3R6;ADCY6;PIK3R5;ADCY5;PTGS1;GNA13;RAP1A;TBXA2R;P2RY1;FYN;VASP;LYN;MAPK12;MAPK13…	KEGG_2019_Human	75	124	0.604839
positive regulation of synaptic transmission (GO:0050806)	0.000160706	0.0160486	0	0	2.58651	22.5956	SLC24A2;SLC24A1;NLGN1;NLGN2;CLSTN2;TSHZ3;CLSTN3;FMR1;CLSTN1;PTEN;PRKCZ;SLC8A2;INS;RIMS2;CACNG7;CACNG8;GRIN2A;RIMS3;RELN;CUX2;GPER1;FLOT1;DRD1;EPHB2;CACNG2;CACNG4;UNC13B;LGI1;MPP2;SYT1;PLK2;DTNBP1;WNT7A;EIF2AK4;GRIN2C;GRIN2B;SHISA7;GRIN2D;STX1B;ARC;DLG4;KCTD13;HAP1;SQSTM1;SHANK3;SHANK2;SHANK1	GO_Biological_Process_2018	47	67	0.701493
regulation of peptidyl-serine phosphorylation (GO:0033135)	0.000164894	0.0161501	0	0	2.2808	19.8663	CSF3;TNF;TCL1B;TRIM6;TCL1A;RASSF2;AKT1;TNKS1BP1;NCK1;IL11;NLRP2B;CMC4;RIPK2;PDE4D;AXIN1;MIF;DKK1;LATS1;HAX1;SFRP2;AKAP9;DDIT4;HCLS1;PRKD2;AVP;GAS6;OPRD1;SPTBN4;RAMP3;CREBL2;TXN;EGFR;HDAC6;PPM1F;CALCR;PDCD10;NSD1;NTF3;INPP5K;FNIP1;FNIP2;TGFB1;DMTN;WNT3A;CAV1;NTRK3;LIF;OSM;BRAF;IRGM;VEGFA;SMAD7;MAD2L2;MLXIPL;PINK1;CAPRIN2;SPRY2;CAMK1	GO_Biological_Process_2018	58	86	0.674419
phosphatase activity (GO:0016791)	0.000417511	0.0164557	0	0	1.99401	15.5158	PTPRO;PTEN;PTPRJ;CTDSPL2;DUSP15;DUSP16;CDC14A;DUSP13;PPP1CC;NANP;DUSP10;UBASH3B;ACP6;NUDT16;ENOPH1;DLGAP5;DUSP5;CTDSPL;PPP2R5A;HDHD2;DUSP8;DUSP9;CDC25A;CDC25B;CTDNEP1;NT5C3A;PLPP6;DUSP23;NT5C3B;PHOSPHO1;PHOSPHO2;PLPP4;CTDSP1;CTDSP2;PGP;PGAM5;PHPT1;PLPP2;PLPP1;PLPPR1;PLPPR2;PLPPR3;PLPPR5;PRUNE1;PPM1H;PDXP;TIMM50;MTM1;PPP2CA;PTPMT1;INPP5K;LHPP;TIGAR;PPP2R3B;PTPN12;APTX;SGPP2;SGPP1;SSH1;PPP1CA;PDP1;…	GO_Molecular_Function_2018	67	104	0.644231
regulation of DNA binding (GO:0051101)	0.000174553	0.0165125	0	0	2.98634	25.8417	RB1;PRKN;FOXC1;KDM1A;CDCA5;LEF1;DOT1L;CEBPG;HJURP;HMGB2;RSF1;HMGB1;TXN;MAPK8;SUMO1;HES1;JAK2;CDT1;JUN;TGFB1;GZMA;HMGA2;EDF1;NGF;MMP9;SIRT2;WAPL;SKI;NFKBIA;TFAP4;SMO;ID2;CSNK2B;ID1;BCL3;ID4;ID3;PPARG	GO_Biological_Process_2018	38	52	0.730769
endocardial cushion development (GO:0003197)	0.000175078	0.0165125	0	0	9.34205	80.8113	ACVR1;ACVRL1;TGFB2;BMPR2;NOTCH1;FOXF1;NOG;GATA4;ISL1;TBX2;HEYL;HEY1;TBX20;CRELD1;SOX9;ENG;BMPR1A	GO_Biological_Process_2018	17	19	0.894737
nervous system development (GO:0007399)	0.000181918	0.0166452	0	0	1.41004	12.1432	CNTFR;NCKAP1;ANKLE2;GMFB;MYT1L;AVIL;CPNE6;STMN3;GBA2;SOX3;RPS6KA3;DPYSL4;DPYSL5;ADGRA2;DPYSL2;DPF1;SOX8;EPHB2;EPHB1;CDK5RAP2;RBFOX1;SRRM4;RBFOX3;SOX14;HPCAL4;BCAN;BTD;NINJ2;NINJ1;KCNQ2;ADGRB1;TAGLN3;IGSF8;NUMBL;PCDH10;SHOX2;WDR62;PCDH17;KLK6;UGT8;FXR2;NHLH1;PDGFC;ST8SIA4;GPM6B;LYN;JAG1;BCL11B;BCL11A;ST8SIA2;BTBD11;L1CAM;DCLK1;PCDHGA11;RNF103;PCDHB2;DCHS1;FAT4;SERPINI1;SIM1;SIM2;PCDHB7;BARHL1;ACHE…	GO_Biological_Process_2018	255	455	0.56044
positive regulation of fat cell differentiation (GO:0045600)	0.000184223	0.0166452	0	0	3.66611	31.5262	CCDC71L;CEBPB;LRP5;ADIRF;CREBL2;METRNL;ZFP36L1;INS;MEDAG;ZFP36;SULT1E1;FRZB;AKT1;AAMDC;ZNF385A;CMKLR1;TRPM4;ADIG;LMO3;RARRES2;ZBTB16;TMEM64;FNDC5;CREB1;SFRP2;CARM1;ASXL2;PPARG;WDFY2;VSTM2A	GO_Biological_Process_2018	30	39	0.769231
ventricular septum development (GO:0003281)	0.000186291	0.0166452	0	0	5.05744	43.4343	ACVR1;TGFB2;SMAD4;BMPR2;NOTCH1;CITED2;NOG;GATA4;SOX11;GATA3;PROX1;SMAD7;TGFBR2;HEYL;SALL1;HEY1;HEY2;HES1;NKX2-5;ZFPM2;ZFPM1;SOX4;STRA6	GO_Biological_Process_2018	23	28	0.821429
GnRH signaling pathway	0.00303819	0.0170139	0	0	1.82342	10.5694	CALML5;CALML6;CALML3;CALML4;ELK1;PRKACA;HRAS;MAP3K4;MAP2K1;MAP2K2;PLA2G4D;PRKCB;PRKCD;PRKCA;MMP14;PLCB3;ADCY9;PLCB4;JMJD7-PLA2G4B;SOS1;SOS2;PLCB2;HBEGF;ATF4;CAMK2D;LHB;CAMK2A;ADCY4;ITPR1;ITPR2;ADCY3;ITPR3;ADCY2;ADCY8;CACNA1F;ADCY7;EGFR;ADCY6;ADCY5;MAPK9;MAPK8;MAPK7;CACNA1S;MAP2K7;CAMK2G;MAP3K3;EGR1;JUN;MAP3K1;MAPK12;MAPK13;MAPK10;MAPK11;GNAQ;GNRH2;GNAS;KRAS;GRB2	KEGG_2019_Human	58	93	0.623656
transmembrane receptor protein kinase activity (GO:0019199)	0.000449395	0.0171219	0	0	2.49012	19.1929	RET;ACVRL1;EPHB6;CSF1R;FLT1;EPHA10;FLT3;MST1R;ACVR1B;EGFR;IGF1R;ERBB4;EPHB2;EPHB1;EPHB4;EPHB3;ACVR1;EPHA5;PDGFRB;NTRK1;PDGFRA;EPHA6;EPHA8;NTRK3;TIE1;INSRR;LMTK2;MERTK;ACVR2A;TGFBR2;AXL;KIT;ROR1;ROR2;EPHA1;BMPR1B;MET;FGFR3;EPHA3;FGFR2;EPHA2;BMPR1A;FGFR1	GO_Molecular_Function_2018	43	62	0.693548
protein localization to membrane (GO:0072657)	0.000202341	0.0177676	0	0	1.78908	15.2171	FRMPD1;ABCA12;TNF;EFR3A;CDH1;TMEM88;BSG;MAGI2;TTC7B;ATP1B3;SCRIB;ANK3;TTC7A;ANK1;CACNB2;CACNB3;HGS;RAB34;PKP2;PKP3;TNIK;SPTBN4;STXBP1;LIN7A;LIN7B;SLC9A3R1;DPP6;CALCR;EPB41L3;DVL1;TSPAN5;PIP5K1A;INPP5K;SPTBN1;S100A10;PACSIN1;WNT4;JUP;SMURF1;CAV1;PTCH1;DENND4C;RDX;MYO5A;BRAF;EHD2;DLG2;DLG3;DLG4;WNK3;CPE;PLEKHF1;ITGB2;PIGW;SYNE3;AP4M1;IKBKB;FLOT1;FLOT2;ITGB7;ARL5A;RAB8A;ITGA4;TESC;EMP2;TNFRSF1A;GAK;…	GO_Biological_Process_2018	99	160	0.61875
Neurotrophin signaling pathway	0.00326078	0.0179343	0	0	1.68617	9.65468	GSK3B;CALML5;CALML6;IRS1;ARHGDIG;PIK3CD;CALML3;CALML4;IKBKB;RPS6KA3;RPS6KA5;ARHGDIA;RPS6KA2;RPS6KA1;AKT1;HRAS;MAP3K5;MAP2K1;MAP2K2;RIPK2;PRKCD;MATK;GAB1;NGF;RHOA;MAPKAPK2;RAPGEF1;SOS1;TP53;SOS2;ATF4;ZNF274;SHC2;CAMK2D;SHC1;CAMK2A;PIK3R3;PIK3R2;PIK3R1;FOXO3;NTF4;MAPK9;MAPK8;RAP1A;MAPK7;IRAK1;NTF3;MAP2K7;SH2B3;CAMK2G;SH2B2;SH2B1;NTRK1;NGFR;MAP3K3;JUN;MAP3K1;BDNF;BAD;KIDINS220;NTRK3;BRAF;MAPK12;MAPK…	KEGG_2019_Human	72	119	0.605042
Amphetamine addiction	0.00343294	0.0184305	0	0	2.01643	11.4419	ATF2;CAMK2D;CALML5;MAOB;ATF6B;CALML6;MAOA;CAMK2A;CALML3;CALML4;SLC6A3;ADCY5;PPP3CA;PPP1CC;PPP3CB;GRIN2A;PPP3CC;CREB3L3;CREB3L2;DRD1;PRKACA;CAMK2G;SLC18A2;GRIA3;GRIA4;JUN;PRKCB;PRKCA;FOS;GRIN2C;SIRT1;GRIN2B;GRIN2D;GRIN1;PPP1CA;ARC;GRIN3B;CREB1;TH;PPP1R1B;GNAS;FOSB;STX1A;ATF4	KEGG_2019_Human	44	68	0.647059
Hepatocellular carcinoma	0.00347069	0.0184305	0	0	1.54181	8.73189	RB1;SMARCB1;FZD10;ELK1;ACTG1;IGF1R;FRAT1;FRAT2;MYC;DPF1;AKT1;DPF3;ARID2;MAP2K1;MAP2K2;PRKCB;PRKCA;TP53;SHC2;SHC1;MGST3;TCF7;PIK3R3;TGFA;PIK3R2;PIK3R1;WNT6;DVL1;DVL2;DVL3;WNT1;WNT2;WNT3;WNT4;FZD1;SMAD2;GSTM4;WNT10B;GSTM3;TGFB2;WNT10A;SMAD4;GSTM2;TGFB1;FZD2;GSTM1;GADD45B;TGFB3;FZD4;WNT3A;FZD7;IGF2;FZD8;BRAF;SMARCA2;SMARCA4;GADD45G;CDK4;GRB2;NFE2L2;GSK3B;CDKN1A;WNT2B;PTEN;PIK3CD;POLK;HRAS;APC2;ACTL6…	KEGG_2019_Human	98	168	0.583333
cardiac muscle tissue morphogenesis (GO:0055008)	0.000217667	0.0187895	0	0	3.84897	32.4566	MYOM1;NOTCH1;MYOM2;MYOM3;TBX20;S1PR1;ANKRD1;TNNI3;NKX2-5;MYBPC3;TGFB1;TNNC1;NOG;TPM1;PROX1;ISL1;SMAD7;FKBP1A;ACTC1;HAND1;MYL3;PKP2;TCAP;ZFPM1;MYH6;FGFR2;ENG;MYH7	GO_Biological_Process_2018	28	36	0.777778
regulation of cation channel activity (GO:2001257)	0.000221669	0.018816	0	0	2.45148	20.6275	KCNG1;EPO;JPH1;CTSS;JPH4;JPH2;JPH3;NETO1;PRKACA;NANOS1;PDE4D;MINK1;ANK3;SHISA9;MAPK8IP2;MMP9;SHISA8;SHISA7;SHISA6;CACNB1;SELENON;CACNB2;CACNB3;CRH;SHANK3;SHANK2;SHANK1;NLGN1;CAMK2D;KCNE1;NLGN2;AHNAK;KCNE5;HPCA;CACNG7;CACNG8;RELN;CACNG2;CACNG4;HOMER1;STAC;FKBP1A;JSRP1;KCNS2;DLG4;SLMAP;FKBP1B;CNIH2;CNIH3	GO_Biological_Process_2018	49	71	0.690141
transmembrane receptor protein serine/threonine kinase signaling pathway (GO:0007178)	0.000234383	0.019569	0	0	1.83676	15.3526	ACVRL1;BMPR2;AMHR2;ZFYVE9;HFE;UBE2D3;WFIKKN2;SCX;PTPRK;ARRB2;DUSP15;CHRDL1;TMEM100;CDH5;SLC39A5;AMH;MAP3K7;ACVR1;KLF10;FOXH1;NOG;ARHGEF18;FOS;RGMB;SIRT1;RUNX2;RHOA;RGMA;TGFBR2;DUSP22;TWSG1;ZFYVE16;PARD3;UBA52;ENG;USP15;DLX5;PXN;LEF1;TGFBRAP1;LTBP2;NEDD8;CBL;ACVR1B;PRKCZ;TOB1;FSTL1;FAM83G;PARD6A;UBB;IRAK1;UBC;GCNT2;LEFTY2;SMAD2;GDF10;TGFB2;SMAD4;JUN;TGFB1;SMURF2;TGFB3;SMURF1;GDF15;USP9X;GDF2;GDF1;…	GO_Biological_Process_2018	90	144	0.625
T cell receptor signaling pathway	0.00380356	0.0198559	0	0	1.74932	9.7469	ITK;GSK3B;CSF2;PIK3CD;CD3G;TNF;CD3D;IKBKB;PPP3CA;PPP3CB;PPP3CC;AKT1;MAP3K8;IKBKG;MAP3K7;HRAS;NCK1;MAP2K1;MAP2K2;FOS;RHOA;VAV1;VAV2;ZAP70;CD8B;CD8A;LCK;PRKCQ;LCP2;SOS1;SOS2;CARD11;PIK3R3;PIK3R2;PIK3R1;MALT1;MAPK9;FYN;MAP2K7;ICOS;PAK5;PAK4;JUN;NFATC3;NFATC2;NFATC1;MAPK12;MAPK13;NFKBIA;MAPK11;IL5;PTPRC;TEC;CD40LG;CDK4;GRB2;KRAS;PDCD1;NFKBIE;MAP3K14;LAT;NFKBIB	KEGG_2019_Human	62	101	0.613861
sequence-specific double-stranded DNA binding (GO:1990837)	0.000570885	0.019919	0	0	1.90698	14.242	KDM5B;SUV39H2;RARG;THRA;SUV39H1;RORC;HNRNPU;HR;RORA;MCM10;RORB;ELK3;CREB3L3;BAHCC1;SOX4;NKX3-1;TSPYL2;MEF2A;MEF2B;DDX11;SOX11;SOX12;NR5A1;SFPQ;GRWD1;DDIT3;CRY2;RARA;KIF2C;PPARG;PPARA;PRKN;KDM3B;KMT2A;DHX9;SRF;GATA3;GATA1;CRIP1;ARNTL;CENPC;PURB;ORC4;PURA;BAHD1;ORC2;BEND3;TNRC18;MTA2;MEF2D;PURG;IVNS1ABP;TFAP2A;EGR1;NFE2;VDR;NONO;NR1H2;MBD2;HMGA1;HMGA2;FOXJ1;NR1D2;NR1D1;BTBD8;PER2;PER3;NFE2L3;NEUROG…	GO_Molecular_Function_2018	71	112	0.633929
activin binding (GO:0048185)	0.000605729	0.019919	0	0	104640	775286	ACVR1;FKBP1A;ACVRL1;SMURF1;FST;ACVR1B;ACVR2A;FSTL3;ENG;SMAD7	GO_Molecular_Function_2018	10	10	1
calcium-release channel activity (GO:0015278)	0.000616058	0.019919	0	0	5.22066	38.592	RYR1;MCOLN3;TRPA1;CATSPER4;ITPR1;ITPR2;ITPR3;TRPV1;MCOLN1;JPH1;MCOLN2;RYR3;TPCN1;JPH4;TRPM2;JPH2;JPH3;RASA3;FKBP1B	GO_Molecular_Function_2018	19	23	0.826087
ephrin receptor activity (GO:0005003)	0.000621137	0.019919	0	0	8.24126	60.8531	EPHA5;EPHB6;EPHA6;EPHA10;EPHA8;EFNA4;EFNA3;EFNB3;EPHB2;EPHA1;EPHB1;EPHB4;EPHA3;EPHA2;EPHB3	GO_Molecular_Function_2018	15	17	0.882353
transmembrane-ephrin receptor activity (GO:0005005)	0.000621137	0.019919	0	0	8.24126	60.8531	EPHA5;EPHB6;EPHA6;EPHA10;EPHA8;EFNA4;EFNA3;EFNB3;EPHB2;EPHA1;EPHB1;EPHB4;EPHA3;EPHA2;EPHB3	GO_Molecular_Function_2018	15	17	0.882353
glutamate receptor binding (GO:0035254)	0.000644796	0.019919	0	0	6.22744	45.7504	HIP1;HOMER1;CAMK2A;SCRIB;AKAP5;SHISA7;SHISA6;DLG2;DLG3;DLG4;GNAS;SYNDIG1;HOMER3;SQSTM1;SHANK3;SHANK2;SHANK1	GO_Molecular_Function_2018	17	20	0.85
ligand-gated calcium channel activity (GO:0099604)	0.000644796	0.019919	0	0	6.22744	45.7504	RYR1;TRPA1;ITPR1;ITPR3;TRPV1;GRIN2C;MCOLN1;JPH1;GRIN2B;RYR3;GRIN2D;JPH4;TRPM2;JPH2;GRIN2A;JPH3;RASA3	GO_Molecular_Function_2018	17	20	0.85
Glucagon signaling pathway	0.00400053	0.0203809	0	0	1.73312	9.5691	ATF2;PYGB;CRTC2;CALML5;CALML6;PDE3B;SLC2A1;PRKAG1;SLC2A2;PRKAG2;CALML3;CALML4;PYGL;PRKAG3;PPP3CA;GYS1;PPP3CB;PPP3CC;CREB3L3;CREB3L2;AKT1;EP300;PRKACA;PRKAB2;PGAM1;PGAM2;PPP4R3A;PHKA1;PPP4R3B;CPT1C;PHKA2;CPT1B;SIRT1;PLCB3;CREB1;PLCB4;SIK2;PPARA;PLCB2;ATF4;PFKFB1;CAMK2D;PRKAA2;CAMK2A;ITPR1;ITPR2;ITPR3;ADCY2;PDHB;ACACB;FOXO1;PCK1;PPARGC1A;CAMK2G;PCK2;CREBBP;PDHA1;GCGR;PHKB;G6PC3;GNAQ;GNAS;LDHAL6A	KEGG_2019_Human	63	103	0.61165
Proteoglycans in cancer	0.00403647	0.0203809	0	0	1.47305	8.11999	HPSE2;IHH;FZD10;ELK1;TNF;FGF2;ACTG1;IGF1R;PPP1CC;PLAU;MYC;AKT1;IL12B;PRKACA;MAP2K1;MAP2K2;PRKCB;RPS6;PRKCA;ANK3;ANK1;TIAM1;SMO;TP53;PXN;TWIST2;ITPR1;TWIST1;PIK3R3;ITPR2;PIK3R2;ITPR3;PIK3R1;IQGAP1;HIF1A;SLC9A1;WNT6;RRAS;WNT1;WNT2;WNT3;WNT4;FZD1;SMAD2;WNT10B;WNT10A;TGFB2;FZD2;TGFB1;FZD4;WNT3A;FZD7;PTCH1;CAV1;RDX;IGF2;FN1;FZD8;MSN;BRAF;MDM2;SDC1;NANOG;GRB2;FGFR1;CDKN1A;WNT2B;ITGB3;HSPB2;PIK3CD;SHH;T…	KEGG_2019_Human	115	201	0.572139
positive regulation of cellular process (GO:0048522)	0.000255281	0.0203809	0	0	1.36855	11.3222	VIPR1;SCX;RPS6KA3;TCL1A;CAPNS1;RPS19;CSPP1;MYC;RPS6KA1;AKT1;PROK2;SOX9;PRSS2;JUNB;PROK1;SOX4;CSNK2A1;RPL23;PRKCD;SERPINF2;CLEC11A;NSMCE1;SOX11;DICER1;ISL1;DKK1;HCFC1;TIAM1;RRAGA;SFRP2;GAREM1;PARD3;KCNQ1;KIF20B;EPHA1;GPLD1;PTGFR;HPN;PDGFA;TGFA;MST1R;CDKN2AIP;CIAO1;PRDX3;PDCD10;PDGFD;PDGFC;ZNF703;NKX2-5;TRPM4;LYN;JUN;JUND;TSLP;EGR4;RDX;TNFSF13;FN1;IGF2;LIF;CIDEB;INO80;PA2G4;EHD1;ACER2;EHD2;FASN;CAL…	GO_Biological_Process_2018	287	519	0.552987
endocardial cushion morphogenesis (GO:0003203)	0.000260114	0.0203809	0	0	15.3835	126.982	ACVR1;ACVRL1;TGFB2;NOTCH1;NOG;ISL1;TBX2;TGFBR2;HEYL;HEY1;TBX20;SOX9;ENG;BMPR1A	GO_Biological_Process_2018	14	15	0.933333
mesenchyme morphogenesis (GO:0072132)	0.000260114	0.0203809	0	0	15.3835	126.982	ACVR1;ACVRL1;SMAD2;TGFB2;NOTCH1;NOG;ISL1;TBX2;HEYL;HEY1;TBX20;SOX9;ENG;BMPR1A	GO_Biological_Process_2018	14	15	0.933333
atrioventricular valve morphogenesis (GO:0003181)	0.000260114	0.0203809	0	0	15.3835	126.982	ACVR1;TGFB2;BMPR2;NOTCH1;SMAD6;TGFBR2;EFNA1;HEYL;OLFM1;HEY1;HEY2;ZFPM1;SOX4;BMPR1A	GO_Biological_Process_2018	14	15	0.933333
regulation of neuron projection development (GO:0010975)	0.000265437	0.0204829	0	0	1.94699	16.0318	SCARB2;RET;TENM3;AVIL;PTPRO;STMN2;PTEN;KNDC1;ARHGAP35;SIPA1L1;CDH2;NCS1;KIF13B;AKT1;TNFRSF8;DENND5A;SCARF1;SCN1B;EPHB3;MYLIP;CDKL5;CAMK1D;MAGI2;P3H1;RTN4RL2;CBFA2T2;GAK;STX1B;RTN4RL1;LRRC7;IL1RAPL1;RAPGEF1;RAPGEF2;S100A9;EPHA3;DBN1;RTN4R;KANK1;NDRG4;PLPPR5;LPAR1;TWF2;CRMP1;NDNF;ADCY6;CAMSAP2;EFNB2;RAP1A;RELN;CHN1;ABL2;ALKAL2;ALKAL1;CSMD3;FZD1;LYN;NTRK1;NGFR;PLK5;WNT3A;KIDINS220;DAB2IP;SSH3;SSH1;S…	GO_Biological_Process_2018	76	119	0.638655
AMPK signaling pathway	0.00438451	0.0217811	0	0	1.65089	8.96379	CRTC2;IRS1;CAB39L;IRS4;PRKAG1;PRKAG2;PIK3CD;IRS2;PPP2R2A;SLC2A4;PRKAG3;IGF1R;LIPE;GYS1;CREB3L3;PPP2R1A;PPP2R5E;CREB3L2;LEPR;AKT1;MLYCD;MAP3K7;RAB8A;RAB2A;SREBF1;PRKAB2;PPP2R5B;TSC2;PPP2R5A;PPP2R5C;CPT1C;CPT1B;SIRT1;CCNA1;TBC1D1;CREB1;AKT1S1;PPARG;PFKFB2;PFKFB1;PFKFB4;PFKFB3;PRKAA2;PIK3R3;PIK3R2;PIK3R1;HMGCR;FOXO3;ADIPOR2;ACACB;FOXO1;INS;PPP2CA;PPP2CB;PPP2R3C;EIF4EBP1;PCK1;PPARGC1A;PCK2;SCD5;PPP2R…	KEGG_2019_Human	72	120	0.6
positive regulation of mesenchymal cell proliferation (GO:0002053)	0.000288651	0.0219418	0	0	115104	938131	TBX1;SHH;STAT1;MYC;CHRD;LRP5;PDGFA;SOX9;FGFR2;TGFBR2;VEGFA	GO_Biological_Process_2018	11	11	1
Thyroid cancer	0.00454559	0.0219572	0	0	2.59801	14.0126	RET;CDKN1A;TCF7;LEF1;RXRB;RXRA;CDH1;MYC;POLK;HRAS;RXRG;NTRK1;TCF7L2;TCF7L1;MAP2K1;MAP2K2;GADD45B;NCOA4;BRAF;GADD45G;PAX8;CCDC6;CTNNB1;PPARG;KRAS;TP53	KEGG_2019_Human	26	37	0.702703
Other types of O-glycan biosynthesis	0.0045784	0.0219572	0	0	3.73575	20.1223	B4GALT2;POMT2;B4GALT3;ST6GAL1;POGLUT1;B4GALT1;ST6GAL2;GXYLT1;B3GLCT;GXYLT2;RFNG;LFNG;POFUT2;POFUT1;MFNG;EOGT;ST3GAL3	KEGG_2019_Human	17	22	0.772727
Endometrial cancer	0.00463382	0.0219572	0	0	2.08924	11.2284	GSK3B;CDKN1A;LEF1;TCF7;PTEN;PIK3CD;PIK3R3;PIK3R2;PIK3R1;FOXO3;ELK1;EGFR;CASP9;CDH1;MYC;CTNNA1;AKT1;POLK;HRAS;APC2;TCF7L2;MAP2K1;TCF7L1;MAP2K2;GADD45B;BAD;AXIN1;BRAF;AXIN2;MLH1;GADD45G;APC;CTNNB1;KRAS;GRB2;SOS1;SOS2;TP53	KEGG_2019_Human	38	58	0.655172
positive regulation of intracellular signal transduction (GO:1902533)	0.00029593	0.0221643	0	0	1.38098	11.221	EPHB6;SOX2;GJA1;FAM110C;DHX58;TNFSF10;TNFSF11;SOX9;LGALS9;EPHB2;EPHB1;EPHB4;EPHB3;EPHA5;EPHA6;PRKCB;EPHA8;RPL23;SOX11;GPR37L1;MIF;RRAGA;RRAGD;PRKD2;RBCK1;EPHA1;UBA52;TP53;EPHA3;EPHA2;EPHA10;LPAR1;PDGFA;PIK3R2;GATA3;MST1R;PIK3R1;TXN;PIK3R5;PDGFD;PDGFC;S100A13;S100A12;FADD;ICOS;HEXIM1;LYN;NGFR;NDFIP2;TSLP;PLK2;IGF2;LIF;EIF2AK2;PPP5C;MC1R;REL;CD27;GRB2;CC2D1A;RET;CD40;ECM1;HIP1;SECTM1;PTPRJ;TRIM8;IK…	GO_Biological_Process_2018	266	479	0.555324
response to UV (GO:0009411)	0.000318761	0.0235282	0	0	2.07273	16.6877	FEN1;KDM1A;FMR1;TRIAP1;PTPRK;NOC2L;AQP1;CASP9;RUVBL2;MYC;PCLAF;AKT1;IL12B;EP300;SDF4;IL12A;MAP3K4;POLH;USP47;SCARA3;GPX1;METTL3;REV1;CIRBP;UBE4B;CDC25A;MSH2;CAT;RPL26;TP53;ATF4;PCNA;DCUN1D3;XPA;ZBTB1;EGFR;PRIMPOL;WRN;MAPK8;POLD1;BMF;MAP2K7;N4BP1;ELANE;MAP4K3;ZRANB3;CDKN2D;CREBBP;UBE2A;INO80;EIF2AK4;EIF2S1;USF1;MAPK13;MFAP4;MC1R;NEDD4;BCL3;ERCC2;ERCC8;ERCC6;COPS9;TP73;ATR	GO_Biological_Process_2018	64	98	0.653061
embryonic organ development (GO:0048568)	0.000333672	0.024277	0	0	2.78699	22.3108	RARG;NDRG4;PKDCC;FOXE1;KMT2A;PDGFA;TNF;PCSK5;GLI2;NEUROD1;SALL1;HEY1;SOX17;THPO;SOX18;HEY2;NKX2-5;TEAD2;TEAD3;STRA6;TEAD4;TGFB2;TGFB1;RARRES2;WNT7B;COBL;GTPBP3;TGFBR2;TBX2;IL3;TAL1;KIT;HAND1;RARA;TBC1D23;ZFPM1;NES;FGFR2	GO_Biological_Process_2018	38	53	0.716981
tubulin binding (GO:0015631)	0.000831718	0.0250172	0	0	1.5013	10.6472	FMR1;DIXDC1;STMN2;STMN3;STMN4;UXT;GOLGA2;CAPN6;FAM110C;KIF5B;KIF21A;KIF21B;CDK5RAP2;GABARAPL2;GAS2L3;AGTPBP1;STARD9;MTUS1;MTUS2;EML2;EML3;CLIP3;CLIP2;EML6;CLIP1;FAM161A;IFT81;CEP57L1;KIF16B;KIF20A;KIF20B;S100A9;ARL8A;HDGFL3;S100A8;BEX4;TUBGCP2;ARL3;NDRG1;GABARAP;SKA1;CAMSAP1;BCL2L11;RACGAP1;KIF3B;MAP2;KIF3A;KIF3C;TPPP;FAM83D;RAB11FIP5;PRNP;RCC2;TBCD;RITA1;INO80;CCDC88B;CCDC88A;KIF18A;HOOK2;KIF4B;…	GO_Molecular_Function_2018	147	255	0.576471
negative regulation of cell adhesion (GO:0007162)	0.000354974	0.0254631	0	0	2.47592	19.6674	ACVRL1;RIPOR2;NOTCH1;PLXND1;PDE3B;SERPINE1;PTPRO;ARHGDIG;FBLN1;RND1;SPN;MUC1;CDH1;ARHGDIA;DACT2;GCNT2;LPXN;PLXNA1;PLXNC1;WNT1;B4GALNT2;PLXNA3;CD164;TGFB1;JAG1;DMTN;ANGPT1;SEMA4D;FZD4;FZD7;TBCD;ADAM10;RHOA;ACER2;PTPRC;RASA1;PLXNB3;PLXNB2;SNAI2;ITGB1BP1;PLXNB1;NF2;TGFBI;SIPA1;MUC21	GO_Biological_Process_2018	45	65	0.692308
positive regulation of cell proliferation (GO:0008284)	0.000370822	0.0262305	0	0	1.40067	11.065	VIPR1;PID1;SCX;HNRNPU;AQP1;TCL1A;CAPNS1;SOX15;MYC;AKT1;PROK2;SOX8;SOX9;PROK1;SOX4;CSNK2A1;RPL23;SERPINF2;CLEC11A;SOX11;MIF;TIAM1;SFRP2;GAREM1;KIF20B;EPHA1;PTGFR;DHX9;PDGFA;TGFA;MST1R;CIAO1;PRDX3;PDCD10;PDGFD;PDGFC;ZNF703;NKX2-5;ELANE;TRPM4;LYN;TSLP;EGR4;TNFSF13;FN1;IGF2;LIF;ACER2;ID2;CALR;CDK13;SLC35F6;CDKN1A;KIF14;AKR1B1;ASH2L;GLI1;BMI1;HOXC10;SHH;RBPMS2;TIMP1;HRAS;IL11;CNOT6L;EDN2;EDN3;IL15;SPH…	GO_Biological_Process_2018	237	424	0.558962
positive regulation of epithelial to mesenchymal transition (GO:0010718)	0.000400636	0.0279512	0	0	3.29918	25.8077	CRB2;FOXC1;NOTCH1;LEF1;TWIST1;GLIPR2;PDPN;ZNF703;GCNT2;ALX1;BCL9L;ACVR1;SMAD2;TCF7L2;TGFB2;SMAD4;TGFB1;TGFB3;AXIN2;MTOR;TGFBR2;COL1A1;TIAM1;OLFM1;RGCC;BAMBI;SNAI1;CTNNB1;ENG;EZH2	GO_Biological_Process_2018	30	40	0.75
neurogenesis (GO:0022008)	0.000417789	0.0285899	0	0	2.82857	22.0078	GCM2;MESP1;ROGDI;PCSK9;SIX1;WDR62;ASCL1;TRAK1;KIF17;TRAK2;NEUROD1;SALL1;SIX4;CDH1;SALL3;KIF3A;SALL4;BTBD3;BTBD2;EPHB1;WNT2;CDK5RAP2;NOM1;TGFB2;TCF7L1;BCL11B;BCL11A;METTL3;RITA1;BTBD11;THOC2;BTBD6;CIT;DCHS1;HAP1;FAT4	GO_Biological_Process_2018	36	50	0.72
positive regulation of developmental process (GO:0051094)	0.000421018	0.0285899	0	0	1.93405	15.033	FOXE3;BMPR2;HSP90AB1;SCX;AKR1B1;TNF;SYDE1;RPS6KA3;INSL6;SHH;FGF8;RPS6KA1;ENPP2;SOX8;VPS35;SOX9;DNM1L;JUNB;SOX5;ACVR1;EDN3;NCOA3;SERPINF2;MST1;SOX11;ISL1;SIRT1;DCN;TMEM79;PRKN;DLX1;DLX2;PAXIP1;SRF;HPN;MIEF2;PLD6;MIEF1;ACVR1B;CORO1B;CORO1C;INS;NEUROD1;NEUROD4;ZNF703;LMNA;OTX2;RREB1;TRPM4;JUN;JUND;SMURF2;ZBTB16;ESRRB;PA2G4;LILRB2;DDHD1;POU4F2;VIL1;PINK1;BMP1;LHX1;LEP;AGO2;TMEM119;CAMK1;INSM1;BMPR1B;…	GO_Biological_Process_2018	72	113	0.637168
polymeric cytoskeletal fiber (GO:0099513)	0.000198767	0.0293512	0	0	1.63629	13.9467	WIPF1;WIPF3;AMOT;ACTG1;DPYSL2;KIF5B;TUBB1;PLS3;KIF21A;KIF21B;CDK5RAP2;KRT6A;MAP2K2;ACTN3;TPM4;KRT3;ACTN1;TPM2;TPM1;KRT8;KRT7;TUBA4B;TUBA4A;CLIP1;KATNAL1;KATNAL2;KIF16B;PKP2;PKP1;KIF20A;KIF20B;ANAPC2;BEX4;MACF1;TWF2;IQGAP1;NDRG1;CAMSAP1;CORO1B;NCKIPSD;KIF3B;KIF3A;MICAL1;KIF3C;TPPP;TBCD;MYO5A;TBCC;AIF1L;CCT6A;KIF18A;SYNJ1;CDK5;KIF4B;KIF4A;TBCE;MAP6D1;RADIL;NES;MAP3K11;CEP57;KIF14;LMOD1;KIF12;KIF11;…	GO_Cellular_Component_2018	132	221	0.597285
guanylate kinase activity (GO:0004385)	0.00100164	0.0293557	0	0	13.1831	91.0441	MPP2;MPP3;DLG2;DLG3;GUK1;DLG4;MAGI3;CASK;SCRIB;KIF20B;CARD11;TJP2	GO_Molecular_Function_2018	12	13	0.923077
Gastric acid secretion	0.00633791	0.0295769	0	0	1.84609	9.34346	CHRM3;CAMK2D;CALML5;CALML6;CAMK2A;ADCY4;ITPR1;GNAI3;ITPR2;ATP1A3;ADCY3;CALML3;ITPR3;ATP1A2;ADCY2;CALML4;SLC4A2;ADCY8;ADCY7;ADCY6;MYLK4;MYLK;ADCY5;SLC9A1;CA2;HRH2;GAST;PRKACA;KCNJ1;CAMK2G;KCNJ2;KCNJ10;PRKCB;ATP1B4;ATP1B3;PRKCA;SSTR2;ATP4B;ATP4A;PLCB3;ADCY9;PLCB4;CCKBR;KCNQ1;GNAQ;GNAS;PLCB2	KEGG_2019_Human	47	75	0.626667
positive regulation of cellular component organization (GO:0051130)	0.000453578	0.0303957	0	0	1.97054	15.1699	GSK3B;CLSTN2;ICE1;CLSTN3;CLSTN1;AKR1B1;PTPN23;TNF;IGF1R;CDC20;SUMO1;FLOT1;EPHB2;EPHB1;EPHB3;GRID2;GPX1;PRKCD;CLIP3;TFR2;TAL1;IL1RAPL1;CDC42EP2;AJUBA;SHANK3;ANAPC2;CD63;NLGN1;CD151;NLGN2;LRP1;ABCB4;GBA;NEDD4L;LRP4;ASAP1;DLL1;NEUROD2;RELN;CUX2;SLITRK2;SYNDIG1;TPPP;CCL19;FNIP1;TSPAN1;FNIP2;LRRC4B;CDT1;TGFB2;TGFB1;SLF2;TGFB3;BDNF;SURF4;DAB2IP;WNT7A;BMP7;VEGFA;PTPRD;CALY;DLG5;APOC2;PLEKHM2;ADGRL1;GHRL…	GO_Biological_Process_2018	68	106	0.641509
Glutamatergic synapse	0.00668483	0.0307303	0	0	1.62659	8.14581	GRIK5;GRIK3;GRIK4;GLS;PPP3CA;GRM2;PPP3CB;PPP3CC;GRM4;GRM8;HOMER3;DLGAP1;PRKACA;PLA2G4D;PRKCB;PRKCA;PLCB3;ADCY9;PLCB4;JMJD7-PLA2G4B;SHANK3;PLCB2;SHANK2;SHANK1;GLS2;SLC1A1;ITPR1;ADCY4;GNAI3;ITPR2;ADCY3;ITPR3;ADCY2;ADCY8;SLC1A7;ADCY7;ADCY6;ADCY5;GRIN2A;GRK3;GNG3;GRK2;GNG5;GNG4;GNG7;GNG8;SLC17A7;SLC17A8;SLC38A3;SLC38A2;GRIA3;GRIA4;KCNJ3;HOMER1;GRIN2C;GNG12;GRIN2B;GNG11;GRIN2D;GNG13;GRIN1;GRIN3B;DLG4;…	KEGG_2019_Human	68	114	0.596491
protein serine/threonine kinase activity (GO:0004674)	0.00111428	0.0315943	0	0	1.38841	9.44055	CCNK;TP53RK;TESK1;MYLK;RPS6KA4;RPS6KA3;RPS6KA5;CHEK2;RPS6KA2;RPS6KA1;AKT1;PDK3;PRKACA;ACVR1;PRKAB2;CSNK2A1;PRKCB;PRKCE;PRKCD;DAPK3;CSNK1D;PRKCA;CSNK1E;PASK;PRKD3;CSNK2B;ULK3;SIK3;ALPK3;PRKCQ;PRKD2;SIK2;PRKDC;WNK4;PRKCZ;NUAK1;CDK17;SRPK3;PLK3;DMPK;PLK2;DCLK3;DCLK2;EIF2AK2;BRAF;EIF2AK4;DCLK1;SRPK1;WNK1;WNK2;WNK3;CDK13;ATR;ACVRL1;CDKN1A;SMG1;CDKN1B;PRKAG1;IKBKB;CAMKV;FASTK;IKBKE;MAP4K1;MAP4K2;RIPK3;…	GO_Molecular_Function_2018	205	368	0.557065
motor activity (GO:0003774)	0.00113797	0.0315943	0	0	2.01761	13.6764	KIF14;KIF12;MYL6B;KIF11;KIF17;KIF19;KIF5B;KIF13B;KIF1C;KIF1B;KIF21A;KIF1A;KIF21B;BBS4;DNAI2;STARD9;KIF25;KIF24;MYO7A;KIF7;KIF6;MYL6;MYH3;KIFC2;KIF16B;KIFC1;MYH9;KIF2C;KIF20A;KIFC3;KIF20B;MYH6;MYH7;DNAH3;DNAH1;DNAH2;DNAH8;KLC1;KIF3B;KIF3A;MYO6;KIF3C;MYH10;MYO10;MYO5A;MYO9B;CENPE;KIF18A;KIF4B;KIF26A;KIF4A;MYO5B;KIF26B;PIN1;DYNLRB1	GO_Molecular_Function_2018	55	85	0.647059
ephrin receptor binding (GO:0046875)	0.00116095	0.0315943	0	0	5.8605	39.6083	LYN;PTPN1;SHC1;CBL;EFNA5;EFNA4;PIK3CG;EFNA1;EFNB2;EFNB1;EFNA3;EFNA2;EFNB3;FYN;GRB2;ANKS1B	GO_Molecular_Function_2018	16	19	0.842105
base-excision repair (GO:0006284)	0.000487407	0.0318358	0	0	3.42098	26.0898	MPG;OGG1;XPA;UNG;RECQL4;WRN;NTHL1;POLD1;POLL;POLK;POLE;POLG;MUTYH;PRMT6;USP47;RPA1;HUWE1;HMGA1;RPA2;XRCC1;HMGA2;LIG3;SMUG1;NEIL3;NEIL2;ERCC6;TP53;CCNO	GO_Biological_Process_2018	28	37	0.756757
protein localization to cell periphery (GO:1990778)	0.000487569	0.0318358	0	0	1.89535	14.4541	PLEKHF1;ABCA12;PIGW;TNF;AP4M1;IKBKB;EFR3A;CDH1;TMEM88;BSG;FLOT1;FLOT2;RAB8A;TESC;TTC7B;ATP1B3;EMP2;ANK3;TTC7A;ANK1;TNFRSF1A;GAK;CACNB2;CACNB3;RAP2A;PACS1;RAB34;PKP2;RAPGEF2;PKP3;TNIK;GAS6;SPTBN4;RAMP3;ROCK1;STXBP1;ZDHHC23;LIN7A;ZDHHC22;LIN7B;NKD2;SLC9A3R1;DPP6;CALCR;RAB40B;RAB40C;EPB41L3;P2RY1;TSPAN5;PIP5K1A;INPP5K;SPTBN1;S100A10;PACSIN1;WNT4;CLASP2;PPIL2;JUP;SMURF1;KCNB1;CAV1;PTCH1;KCNB2;KCNIP3;…	GO_Biological_Process_2018	74	117	0.632479
positive regulation of nervous system development (GO:0051962)	0.000508705	0.032557	0	0	2.71336	20.5771	NLGN1;NUMBL;NLGN2;TENM4;CLSTN2;CLSTN3;CLSTN1;LRP2;CDC20;NEUROD2;RELN;CUX2;SLITRK2;GPER1;SYNDIG1;EPHB2;EPHB1;EPHB3;LRRC4B;SPEN;GRID2;BDNF;DAB2IP;LIG4;WNT7A;SOX11;DICER1;PAX2;PTPRD;SNW1;PARD3;DLG5;IL1RAPL1;ADGRL1;GHRL;ZNF335;ANAPC2	GO_Biological_Process_2018	37	52	0.711538
negative regulation of cell migration involved in sprouting angiogenesis (GO:0090051)	0.000511598	0.032557	0	0	14.2832	108.238	CARD10;HDAC5;STARD13;NOTCH1;KLF4;MEOX2;THBS1;RHOA;DLL4;PDCD10;TBXA2R;MMRN2;ITGB1BP1	GO_Biological_Process_2018	13	14	0.928571
cellular response to retinoic acid (GO:0071300)	0.000517793	0.032557	0	0	3.09926	23.4488	RET;NDUFA13;RARG;TWF2;HTRA2;FZD10;RORB;AQP1;WNT6;BRINP2;BRINP1;ABL2;SOX9;WNT2;WNT3;LYN;TBX1;WNT10B;FZD4;WNT3A;TESC;FZD7;WNT7B;WNT9B;WNT9A;PAX2;SETX;SNW1;PTK7;RARA;EPHA3	GO_Biological_Process_2018	31	42	0.738095
Golgi subcompartment (GO:0098791)	0.00029593	0.0327742	0	0	1.38098	11.221	PI4K2B;SCOC;PGAP2;KDELR1;XYLT2;XYLT1;GCC2;SCAMP5;NDST2;GOLGA2;NDST1;GOLGA3;GJA1;C1GALT1C1;GOLGA4;GOLGA5;CREB3L3;BSG;AP1S2;AP1S1;ARFIP1;GOLGA7;CHID1;GABARAPL2;RBFOX1;ST6GAL1;ST6GAL2;COG7;ENTPD4;LMAN1L;SLC35C1;GOLPH3L;COG2;HLA-B;HLA-C;COG1;MALL;AKAP9;PI4K2A;NAA60;HS3ST3A1;FUT11;PDGFA;GLG1;TGOLN2;CHST11;CHST12;PDGFD;PDGFC;ST8SIA4;ST3GAL5;INPP5K;SCAP;CHST13;B4GALNT1;CHST14;ST3GAL1;B4GALNT2;ST3GAL2;ST…	GO_Cellular_Component_2018	266	479	0.555324
Circadian rhythm	0.00740626	0.033546	0	0	2.68622	13.177	PRKAB2;PRKAA2;TPTEP2-CSNK1E;BHLHE41;CUL1;RORC;PRKAG1;PRKAG2;RORA;CSNK1D;RORB;NR1D1;CSNK1E;PRKAG3;ARNTL;RBX1;PER2;PER3;CREB1;BHLHE40;CRY2;SKP1	KEGG_2019_Human	22	31	0.709677
Th17 cell differentiation	0.0076665	0.0342215	0	0	1.63749	7.97605	HSP90AB1;RORC;RORA;CD3G;CD3D;IL27RA;IKBKB;PPP3CA;PPP3CB;PPP3CC;IKBKG;HLA-DOA;JAK2;JAK3;HLA-DPA1;JAK1;HSP90AA1;IL4R;IFNGR1;IFNGR2;TYK2;FOS;TGFBR2;ZAP70;IL23A;LCK;RARA;PRKCQ;IL6ST;GATA3;HIF1A;RXRB;MAPK9;MAPK8;HLA-DMA;RXRA;HLA-DMB;TBX21;STAT6;IL12RB1;RXRG;SMAD2;STAT5A;STAT5B;SMAD4;HLA-DRB5;JUN;TGFB1;STAT1;NFATC3;NFATC2;NFATC1;MAPK12;MTOR;MAPK13;NFKBIA;MAPK10;MAPK11;IL2RA;IL2RB;NFKBIE;LAT;NFKBIB;IL17A	KEGG_2019_Human	64	107	0.598131
positive regulation of synapse assembly (GO:0051965)	0.000559987	0.0342775	0	0	4.61669	34.5679	NLGN1;GRID2;NLGN2;CLSTN2;CLSTN3;BDNF;CLSTN1;WNT7A;PTPRD;CUX2;SLITRK2;DLG5;IL1RAPL1;SYNDIG1;GHRL;EPHB2;AGRN;EPHB1;VSTM5;EPHB3;LRRC4B	GO_Biological_Process_2018	21	26	0.807692
regulation of pathway-restricted SMAD protein phosphorylation (GO:0060393)	0.000569098	0.0342775	0	0	2.50592	18.7228	ACVRL1;BMPR2;HFE;LDLRAD4;BMPER;SNX25;PMEPA1;LEFTY2;ACVR1;GDF10;GDF11;TGFB2;SMAD4;TGFB1;RBPMS;TGFB3;GDF15;NOG;GDF2;BMP8B;GDF1;INHBB;GDF6;SMAD6;DKK1;BMP7;GDF5;INHBC;ACVR2A;BMP5;INHBE;GDF7;SMAD7;GREM1;BMP3;TWSG1;CSNK2B;PIN1;INHA;ENG;BMPR1A	GO_Biological_Process_2018	41	59	0.694915
neuron projection development (GO:0031175)	0.000573589	0.0342775	0	0	1.6865	12.5873	RB1;NCKAP1;NRK;CTNND2;STMN2;STMN3;STMN4;DOCK10;CDH4;SAMD14;ATCAY;NRTN;EPHB2;EPHB1;MNX1;EPHB3;UNC5A;EPHA8;DICER1;SHTN1;ADCYAP1;ARC;SLC9A6;TBC1D24;TBC1D23;TNIK;NPTXR;KIF20B;HDGFL3;NYAP1;PRDM12;CAMSAP1;CAMSAP2;BLOC1S6;UBB;BLOC1S1;MAP2;BLOC1S3;EPB41L3;NPTX2;SRGAP2;GPM6B;PACSIN1;LYN;ANKRD27;BDNF;L1CAM;BMP7;DCLK1;MANF;EHD1;CDK5;DLG4;STK26;PLXNB1;CNTN4;LRP12;CNTNAP2;GSK3B;BTG2;CNTNAP1;RASGRF1;PTEN;BICDL…	GO_Biological_Process_2018	101	167	0.60479
cellular response to BMP stimulus (GO:0071773)	0.000587947	0.0342775	0	0	2.09142	15.5578	ACVRL1;BMPR2;AMHR2;HFE;UBE2D3;SCX;CHRDL1;TMEM100;SLC39A5;SOX9;AMH;ADAMTS7;ACVR1;NOG;RGMB;RUNX2;RGMA;ZFYVE16;VSTM2A;ENG;DLX1;USP15;DLX5;LEF1;ADAMTS12;TOB1;FSTL1;FAM83G;LEFTY2;GDF10;TGFB2;SMAD4;TGFB1;SMURF2;TGFB3;GDF15;USP9X;SMURF1;GDF2;BMP8B;GDF1;GDF6;SMAD6;BMP7;ACVR2B;GDF5;ACVR2A;PHOX2B;BMP5;GDF7;SMAD7;SKI;BMP3;MEGF8;BMPR1B;INHA;BMPR1A	GO_Biological_Process_2018	57	87	0.655172
epithelial tube morphogenesis (GO:0060562)	0.000588536	0.0342775	0	0	3.57329	26.5777	ACVRL1;CSF1R;MESP1;PRKX;GATA3;PKD1;RASIP1;GLI2;SHH;SOX17;TBX20;HES1;SLIT2;NKX3-1;ACVR1;SCRIB;MTSS1;RHOB;VEGFA;COL4A1;LHX1;CSNK2B;CTNNB1;PRKD2;MEGF8;MET	GO_Biological_Process_2018	26	34	0.764706
ventricular cardiac muscle tissue morphogenesis (GO:0055010)	0.000588536	0.0342775	0	0	3.57329	26.5777	NOTCH1;LRP2;DLL4;TNNI3;NKX2-5;DSP;MYBPC3;TGFB2;SMAD4;TGFB1;TNNC1;NOG;TPM1;PROX1;ISL1;SMAD7;FKBP1A;HAND1;MYL3;PKP2;ZFPM2;MYH6;FGFR2;ENG;BMPR1A;MYH7	GO_Biological_Process_2018	26	34	0.764706
JNK cascade (GO:0007254)	0.000602305	0.0342775	0	0	2.3578	17.4825	PTGER4;GPS1;GPS2;NOD1;MAPK9;MAPK8;IRAK1;UBB;UBC;MAP3K20;MAP3K21;RIPK1;MAP3K9;IKBKG;CCL19;MAP2K7;MAP4K5;MAP3K7;MAP4K3;MAP3K5;MAP4K1;MAP4K2;SH2D3A;RIPK2;SH2D3C;MINK1;AXIN1;DAB2IP;DUSP9;ERN1;MAPK10;CD40LG;MDFIC;ADORA2B;TAOK1;MAP3K10;TNIK;BIRC7;TAB1;TRIB1;MAP3K13;UBA52;MAP3K11;ARHGEF6;MAP3K12	GO_Biological_Process_2018	45	66	0.681818
nerve growth factor signaling pathway (GO:0038180)	0.000605729	0.0342775	0	0	104640	775286	NTRK1;NTF4;RAP1A;BDNF;KIDINS220;MAGI2;NTF3;RAPGEF1;RAPGEF2;NGF	GO_Biological_Process_2018	10	10	1
negative regulation of sodium ion transmembrane transporter activity (GO:2000650)	0.000605729	0.0342775	0	0	104640	775286	CAMK2D;HECW2;NEDD4;OSR1;PRKCE;HECW1;STK39;NEDD4L;PCSK9;ATP1A2	GO_Biological_Process_2018	10	10	1
cardiac atrium morphogenesis (GO:0003209)	0.000621137	0.0347632	0	0	8.24126	60.8531	MESP1;TGFB2;BMPR2;NOTCH1;NOG;GATA4;PROX1;ISL1;DLL4;HEY2;TBX20;NKX2-5;ZFPM1;MYH6;ENG	GO_Biological_Process_2018	15	17	0.882353
p53 signaling pathway	0.00800441	0.0352194	0	0	1.83279	8.84827	STEAP3;CDKN1A;CD82;SERPINE1;PTEN;PPM1D;THBS1;CASP9;PIDD1;CCNB2;CCND3;CASP8;CCND2;ZMAT3;CHEK2;SESN1;PERP;SESN2;PMAIP1;BID;GTSE1;APAF1;GADD45B;SIVA1;CDKN2A;IGFBP3;SHISA5;TSC2;TNFRSF10B;GADD45G;TP53I3;RRM2B;CCNE1;CDK4;CCNG2;ADGRB1;CDK2;CCNG1;MDM2;FAS;CYCS;MDM4;TP53;ATR;TP73	KEGG_2019_Human	45	72	0.625
activation of protein kinase activity (GO:0032147)	0.000638216	0.0353308	0	0	1.5463	11.3758	CD81;NRK;CXCL17;MAP3K7CL;TNF;FGF2;STK10;SLK;AKT1;PROK2;NEK1;MAP3K8;PRKACA;MAP3K7;PROK1;MAP3K4;MAP3K5;CARD10;MAP2K1;MAP2K2;PRKCD;F2R;CARTPT;ATG13;ADCY9;PRKAR1B;MAPKAPK3;MADD;MAPKAPK2;ERP29;TNIK;UBA52;CALCA;SHC1;C5AR1;STK39;TGFA;TXN;INAVA;RAP1A;UBB;IRAK1;UBC;MAP3K20;CLSPN;MAP2K7;DRD4;OSBPL8;TGFB2;GADD45B;IGF2;EIF2AK2;TNFRSF10B;PILRB;GADD45G;CCDC88A;INS-IGF2;MAP3K19;STK26;TAB1;MAP3K13;MUC20;MAP3K14;…	GO_Biological_Process_2018	136	233	0.583691
regulation of dendrite morphogenesis (GO:0048814)	0.00065232	0.0353433	0	0	2.93266	21.511	FMR1;NEDD4L;KNDC1;ARHGAP44;FXR2;SIPA1L1;CUX2;CUX1;CFL1;PDLIM5;LZTS3;CDKL5;SEMA4D;SRCIN1;PTPRD;RAP2A;ARC;CDK5;ADGRB3;CAPRIN1;GORASP1;HECW2;NEDD4;CAPRIN2;IL1RAPL1;HECW1;SARM1;RAPGEF2;TNIK;OBSL1;SHANK3;CDK5R1	GO_Biological_Process_2018	32	44	0.727273
myeloid cell differentiation (GO:0030099)	0.00065232	0.0353433	0	0	2.93266	21.511	KMT2E;CEBPA;DYRK3;ALAS2;CSF3;EPO;PRKX;IKZF1;GATA1;RASGRP4;PRDX3;RPS14;RPS19;FLVCR1;KAT8;JAK2;JAK3;LYN;IL11;ZBTB16;TIRAP;KLF1;HIPK2;SLC25A38;SNRK;TAL1;KAT6A;KIT;HCLS1;ACIN1;INHA;ZFPM1	GO_Biological_Process_2018	32	44	0.727273
positive regulation of neuron differentiation (GO:0045666)	0.000666262	0.0357187	0	0	1.98165	14.4935	SCARB2;RET;TENM3;AVIL;STMN2;ARHGAP35;NRCAM;SCARF1;SCN1B;CAMK1D;MAGI2;TCF12;P3H1;MMD2;SOX11;PROX1;ADRA2C;CBFA2T2;NGF;ADRA2B;RHOA;GPRC5B;LRRC7;RAPGEF1;RAPGEF2;S100A9;EPHA3;DLX1;NDRG4;DLX2;ZC4H2;PLPPR5;TWF2;NDNF;ASCL1;NEUROD1;NEUROD2;BRINP2;BRINP1;RAP1A;RELN;ABL2;ALKAL2;ALKAL1;NKX2-5;ATOH1;FZD1;LYN;NTRK1;PLK5;KIDINS220;DAB2IP;SETX;HEYL;PTK7;FES;PLXNB3;VWC2;PLXNB2;SERPINI1;CAMK1;NEUROG1;FGFR1	GO_Biological_Process_2018	63	98	0.642857
negative regulation of programmed cell death (GO:0043069)	0.000686545	0.0364226	0	0	1.38536	10.0908	EPHB6;ANKLE2;TNFRSF6B;SCX;AQP1;RPS6KA3;TCL1A;MYC;RPS6KA1;AKT1;PROK2;SOX8;SOX9;EPHB2;EPHB1;EPHB4;EPHB3;EPHA5;EPHA6;EPHA8;WDR73;MIF;DKK1;EPHA1;UBA52;TP53;EPHA3;EPHA2;EPHA10;PRKDC;HPN;MST1R;PIK3R1;GATA1;PRDX3;PRDX2;PRDX5;PDCD10;NKX2-5;NTSR1;NGFR;PLK3;PRELID1;EGR3;CDSN;TSLP;PLK2;SIAH2;IGF2;BRAF;PA2G4;SETX;HNRNPK;WNK3;CD27;FANK1;RET;FOXE3;CITED2;KIF14;AATF;SH3RF1;IKBKB;BABAM2;MYDGF;SHH;MECOM;FFAR4;CD3…	GO_Biological_Process_2018	227	408	0.556373
liver development (GO:0001889)	0.00070358	0.0365646	0	0	3.76919	27.3618	CEBPA;PHF2;NKX2-8;CEBPB;RARG;CITED2;DNAAF1;CEBPG;PCSK9;COBL;LSR;PROX1;GFER;AURKA;ZIC3;NF1;RARA;NPHP3;PCK1;MET;E2F7;PCK2;WNT4;E2F8	GO_Biological_Process_2018	24	31	0.774194
negative regulation of blood vessel endothelial cell migration (GO:0043537)	0.00070358	0.0365646	0	0	3.76919	27.3618	ACVRL1;HDAC5;CARD10;ANGPT4;STARD13;NOTCH1;TGFB1;JUP;GDF2;HMGB1;VASH1;MEOX2;KLF4;THBS1;FGF2;RHOA;DLL4;RGCC;PDCD10;TBXA2R;MMRN2;CSNK2B;ITGB1BP1;PPARG	GO_Biological_Process_2018	24	31	0.774194
Thyroid hormone synthesis	0.00850522	0.0368959	0	0	1.80662	8.61231	ATF2;ATF6B;ADCY4;ITPR1;ITPR2;ATP1A3;ADCY3;ITPR3;ATP1A2;ADCY2;TTF2;LRP2;TTF1;ADCY8;SERPINA7;ADCY7;ADCY6;ADCY5;SLC5A5;HSP90B1;CREB3L3;CREB3L2;DUOXA2;PRKACA;DUOX2;GPX2;GPX1;HSPA5;PRKCB;GPX7;ATP1B4;ATP1B3;PRKCA;PDIA4;PLCB3;ADCY9;CREB1;PLCB4;PAX8;FXYD2;GNAQ;CANX;GNAS;SLC26A4;PLCB2;ATF4	KEGG_2019_Human	46	74	0.621622
kinesin complex (GO:0005871)	0.000417789	0.0370161	0	0	2.82857	22.0078	KIF14;KIF12;KIF11;KLC1;KIF17;KIF19;KIF3B;KIF3A;KIF5B;KIF13B;KIF1C;KIF1B;KIF21A;KIF1A;KIF21B;KIF3C;KIFAP3;BORCS5;NDE1;KIF25;KIF24;KIF7;KIF6;CENPE;KIF18A;KIFC2;KIF16B;KIFC1;KIF4B;KIF26A;KIF4A;KIF26B;KIF2C;KIF20A;KIFC3;KIF20B	GO_Cellular_Component_2018	36	50	0.72
cellular response to transforming growth factor beta stimulus (GO:0071560)	0.000722533	0.0371703	0	0	1.95721	14.156	ACVRL1;ZFYVE9;WFIKKN2;PTPRK;ARRB2;DUSP15;CDH5;ANKRD1;SOX9;MAP3K7;SOX5;ACVR1;KLF10;FOXH1;ARHGEF18;FOS;SIRT1;RHOA;TGFBR2;DUSP22;TWSG1;PARD3;UBA52;DLX1;USP15;PXN;TGFBRAP1;LTBP2;NEDD8;CBL;PRKCZ;ZFP36L2;ZFP36L1;PARD6A;MAPK7;UBB;UBC;GCNT2;WNT2;LEFTY2;WNT4;SMAD2;GDF10;TGFB2;WNT10A;SMAD4;JUN;TGFB1;TGFB3;SMURF1;GDF15;USP9X;PDE2A;WNT7A;GDF5;SMAD7;SKI;FKBP1A;COL1A2;ID1;PDE3A;ZYX;UBE2M;BMPR1A	GO_Biological_Process_2018	64	100	0.64
Inflammatory mediator regulation of TRP channels	0.00878726	0.03759	0	0	1.65006	7.81215	CALML5;CALML6;HTR2C;PIK3CD;CALML3;CALML4;PPP1CC;BDKRB2;PRKACA;PLA2G4D;PRKCB;PRKCE;PRKCD;PRKCA;NGF;PLCB3;ADCY9;PLCB4;JMJD7-PLA2G4B;PRKCQ;PLCB2;PTGER4;CAMK2D;PTGER2;CAMK2A;ITPR1;ADCY4;ITPR2;PIK3R3;ADCY3;ITPR3;PIK3R2;ALOX12;ADCY2;PIK3R1;PLA2G6;ADCY8;ADCY7;ADCY6;ADCY5;MAPK9;HRH1;ASIC4;MAPK8;P2RY2;ASIC3;CAMK2G;ASIC1;NTRK1;TRPA1;TRPV2;TRPV1;MAPK12;MAPK13;PPP1CA;MAPK10;MAPK11;TRPV4;GNAQ;GNAS	KEGG_2019_Human	60	100	0.6
activation of GTPase activity (GO:0090630)	0.000745578	0.0379723	0	0	2.08739	15.032	USP6NL;RASGRF1;SYDE2;SYDE1;ARHGAP42;SIPA1L1;TBC1D30;TBC1D10C;CCR7;EVI5L;TBC1D22A;TBC1D10A;TBC1D10B;BCAS3;ARHGEF10;USP6;RALGAPA2;ARHGEF16;RHOG;TBC1D8;TBC1D9;TBC1D2B;SCRIB;RANGAP1;TIAM1;TBC1D1;TBC1D2;RALGAPB;TBC1D4;TBC1D5;TBC1D7;TBC1D25;TAX1BP3;EPHA1;TBC1D26;EPHA2;ANAPC2;RABGAP1;CORO1C;NTF3;TBC1D13;TBC1D14;PIP5K1A;TBC1D17;EVI5;TBC1D16;RABGAP1L;CCL21;GRTP1;NTRK3;FOXJ1;TBCK;SGSM3;SGSM2;RUNDC1	GO_Biological_Process_2018	55	84	0.654762
negative regulation of transmembrane receptor protein serine/threonine kinase signaling pathway (GO:0090101)	0.000770627	0.0388594	0	0	2.15862	15.4737	WFIKKN1;FAM89B;WFIKKN2;LDLRAD4;BMPER;PEG10;RBPMS2;PMEPA1;SOST;ACVR1;FST;MAGI2;NOG;LEMD3;SIRT1;DKK1;LEMD2;TGFBR2;GREM1;UBA52;DLX1;NOTCH1;HTRA3;CHRD;LRP2;MTMR4;FSTL3;UBB;SNX25;PRDM16;UBC;NKX2-1;WNT1;SKIL;BCL9L;SMAD2;TGFB1;SMURF2;SMURF1;CAV1;CIDEA;SMAD6;VASN;HIPK2;SMAD7;SKI;BAMBI;VWC2;PIN1;STUB1;HSPA1A	GO_Biological_Process_2018	51	77	0.662338
Morphine addiction	0.00965017	0.0407158	0	0	1.68038	7.79827	GABRB3;GABRB2;GABRB1;PDE3B;ARRB1;ARRB2;PDE8B;PRKACA;PDE8A;SLC32A1;PRKCB;PDE4D;PDE4C;PRKCA;GABRG3;GABRG1;ADCY9;PDE1B;ADCY4;CACNA1B;GNAI3;ADCY3;ADCY2;ADCY8;ADCY7;ADCY6;ADCY5;GNG3;GRK3;GRK2;GNG5;GRK5;GRK4;GNG4;GNG7;GRK6;GNG8;DRD1;GABRE;GABRD;KCNJ3;KCNJ5;GABBR2;GABRA5;PDE2A;GNG12;GNG11;GNG13;PDE10A;GNB1;PDE3A;GNAS;GNB4;GNB3;PDE7B	KEGG_2019_Human	55	91	0.604396
Kaposi sarcoma-associated herpesvirus infection	0.00984461	0.0409749	0	0	1.42715	6.59462	RB1;CSF2;CALML5;CALML6;CALML3;CALML4;FGF2;ICAM1;PREX1;ZFP36;MYC;AKT1;EP300;GABARAPL2;MAP2K1;MAP2K2;HLA-B;HLA-C;TICAM1;MAPKAPK2;IL6ST;TP53;ITPR1;ITPR2;PIK3R3;ITPR3;PIK3R2;PIK3R1;HIF1A;GABARAP;PIK3R6;PIK3R5;C3;UBB;FADD;MAP2K7;LYN;CCR1;CREBBP;JUN;NFATC3;EIF2AK2;NFATC2;NFATC1;GNG12;GNG11;GNG13;NFKBIA;RCAN1;CDK4;GNB1;GNB4;GNB3;CYCS;GSK3B;CDKN1A;TRADD;PIK3CD;CXCL1;CXCL2;PIK3CG;CASP9;IKBKB;PPP3CA;PPP3CB…	KEGG_2019_Human	105	186	0.564516
protein deacetylase activity (GO:0033558)	0.00155034	0.0412101	0	0	2.74879	17.7827	HDAC5;HDAC3;KDM1A;HDAC10;HDAC11;ARID4B;CHD4;CHD3;HDAC9;HDAC6;PHF21A;SALL1;MTA1;RBBP4;NACC2;MIER2;SAP30L;HMG20B;SUDS3;RBBP7;MTA2;MTA3;SIRT5;SIRT6;SIRT1;SIRT2;SIRT3;SAP30;BRMS1;RCOR1	GO_Molecular_Function_2018	30	42	0.714286
positive regulation of protein localization to membrane (GO:1905477)	0.000841945	0.0416192	0	0	1.97495	13.9822	C2CD5;PPP1R13B;ITGAM;YWHAB;MTCL1;TREM2;CASP8;PPP3CC;YWHAQ;KIF5B;GPER1;AKT1;EPHB2;YWHAG;ITGA3;PRKCE;ARHGEF16;RHOG;ANK3;PDZK1;SLC51B;DYNLL1;DYNLL2;CLIP3;TFDP2;ITGB1BP1;SQSTM1;TP53;EPHA3;EPHA2;PRKN;NECAB2;CEMIP;RAMP3;LRP1;MIEF2;AKAP5;PIK3R1;MIEF1;EGFR;NKD2;MAPK8;BCL2L11;CNPY4;TP53BP2;PMAIP1;BMF;FYN;BID;SPTBN1;TCAF2;PRNP;TCAF1;KCNB1;BAD;STAC;STAC3;MYO1C;WNK3;NMT1;TP73	GO_Biological_Process_2018	61	95	0.642105
dephosphorylation (GO:0016311)	0.000843549	0.0416192	0	0	1.80422	12.7701	PTPRT;PTPRO;PTEN;PPP2R2A;PTPRK;DUSP15;PTPRH;DUSP16;DUSP13;THTPA;PPP1CC;PPP3CA;PPP3CB;DUSP10;PPP3CC;PPP2R1A;DUSP5;DUSP2;DUSP1;PPP2R5A;HDHD2;DUSP8;DUSP9;DUSP6;DUSP7;CTDNEP1;DUSP22;PLPP6;DUSP23;PPM1B;PLPP4;SDHAF2;CTDSP1;CTDSP2;PGP;PPEF1;PHPT1;PPEF2;PLPP2;PLPP1;PHLPP1;PLPPR1;PLPPR2;PPM1M;PLPPR3;PNKP;PLPPR5;DAPP1;PDXP;TPTE;MTMR4;PPM1D;STYXL1;TIMM50;MTM1;PPM1G;PPP2CA;PPP2CB;PTPRZ1;INPP5K;LHPP;PTPN1;PTP…	GO_Biological_Process_2018	77	124	0.620968
positive regulation of programmed cell death (GO:0043068)	0.000849873	0.0416192	0	0	1.49766	10.5891	FOXA1;MTCH1;MTCH2;TRIO;ITSN1;UBE2Z;TNF;PREX1;RASSF2;FAM162A;RPS6KA2;TNFSF10;TNFRSF8;HOXA5;SOX4;PHLDA3;MAP3K5;TGM2;UNC13B;IGFBP3;DAPK3;RPS6;SCRIB;CLIP3;TIAM1;SFRP2;OBSCN;TP53;UBA52;SQSTM1;NGEF;GPLD1;ATF4;DIABLO;DCUN1D3;HTRA2;FOXO3;FOXO1;APH1A;NEUROD1;ABR;NCSTN;BCL2L11;SCIN;UBB;UBC;MAP3K20;PMAIP1;RIPK1;BMF;FADD;SUDS3;NGFR;WNT10B;JUN;GADD45B;TGFB3;HMGA2;GADD45G;MLLT11;NET1;NF1;MAP3K10;RNPS1;MAP3K11;…	GO_Biological_Process_2018	148	257	0.575875
Alanine, aspartate and glutamate metabolism	0.0101651	0.0417447	0	0	2.39766	11.0024	ADSL;GOT1;GLS2;AGXT2;GPT2;GFPT2;GOT2;GAD2;ASNS;GPT;ABAT;DDO;ASS1;GLS;ALDH4A1;IL4I1;GLUD1;CPS1;PPAT;RIMKLA;NAT8L;AGXT;ASPA;NIT2	KEGG_2019_Human	24	35	0.685714
epithelium development (GO:0060429)	0.000879564	0.042663	0	0	1.84374	12.9727	TRIM71;ERRFI1;EHF;ACADVL;RARG;UPK2;IHH;SIX1;MEOX2;DNPH1;MEOX1;PKD1;LGALS3;SHH;SALL1;SOX17;PTER;SOX18;CASP6;ANXA7;JAK2;KRT6A;KRT3;OSR1;ANXA4;RIPK4;SOX11;PROX1;UPK3A;PAX2;BDH2;MTHFD1;SMO;PAX8;TST;ALDH1A2;CDHR2;HAND1;RARA;VDAC1;ALDOC;PPARG;NDRG4;TAGLN;PCNA;DLL1;CNN3;DVL1;PGK1;NKX2-5;WNT2;WNT3;HES5;WNT4;TBX1;TGFB1;VDR;STAT1;PTCH1;WNT7B;FOXJ1;PPP2R3A;VEGFA;TBX2;VIL1;AHI1;WT1;KRT16;TOLLIP;LHX1;SNAI2;FG…	GO_Biological_Process_2018	72	115	0.626087
Mineral absorption	0.0106103	0.0429998	0	0	2.01526	9.16122	SLC46A1;MT1M;SLC40A1;ATP1A3;MT1X;ATP1A2;SLC5A1;CLCN2;MT2A;FTH1;ATP7A;SLC39A4;HMOX2;SLC34A2;SLC6A19;VDR;SLC31A1;ATP1B4;ATP1B3;SLC30A1;ATP2B1;ATOX1;SLC9A3;TF;TRPV6;FXYD2;MT1G;MT1H;SLC26A9;STEAP1;SLC26A6;MT1E;FTL	KEGG_2019_Human	33	51	0.647059
Ras GTPase binding (GO:0017016)	0.00167965	0.0436326	0	0	1.56575	10.0038	USP6NL;RIMS2;RIMS3;GOLGA5;TBC1D30;TBC1D10C;TBC1D22A;TBC1D10A;TBC1D10B;UNC13B;RALBP1;USP6;DAPK3;TBC1D2B;UNC13D;RNF41;TBC1D20;RAB34;PIH1D2;TBC1D25;RIN3;TBC1D26;LLGL1;LLGL2;CLEC16A;RHOBTB3;NDRG1;RAP1GAP;RAB11FIP1;KIF3B;MOBP;TMEM127;KIF3A;NPC1L1;TBC1D13;TBC1D14;STXBP5;TBC1D17;EVI5;RAB11FIP4;EXPH5;TBC1D16;RAB11FIP5;NGFR;RABGAP1L;ANKRD27;GRTP1;RANBP17;MYO5A;EHD1;IFT20;TBCK;AFDN;MYO5B;DMXL2;USP33;DENND1…	GO_Molecular_Function_2018	108	184	0.586957
regulation of nervous system development (GO:0051960)	0.000959785	0.0461149	0	0	4.39639	30.5496	YAP1;NKX6-2;TENM4;LGI4;KIF14;PRUNE1;HMGB2;ASCL1;ASCL2;DLL1;SIRT2;TYMP;ARNTL;PER2;CTNNB1;RAB17;PDLIM5;WNT3;HES5;ZPR1	GO_Biological_Process_2018	20	25	0.8
glycosaminoglycan biosynthetic process (GO:0006024)	0.000984933	0.0463231	0	0	1.92642	13.3365	B4GALT2;B4GALT3;B4GALT1;CHPF;NCAN;XYLT2;XYLT1;HS2ST1;NDST2;NDST1;CSGALNACT1;HS3ST3B1;CHST9;CHST7;GLCE;ABCC5;OMD;BGN;DCN;BCAN;B3GNT7;B3GNT4;B3GNT3;CHST1;B3GNT2;CHST5;B4GALT7;CHST2;CHST3;B4GALT5;CEMIP;HS3ST3A1;PRELP;ACAN;CHST11;CHSY1;CHST12;DSEL;GPC1;HAS1;GCNT2;GPC2;CHST13;CHSY3;CHST14;GPC4;ST3GAL1;GPC6;ST3GAL2;ST3GAL3;GALNT5;ANGPT1;B3GAT2;B3GAT1;B3GALT6;HS3ST5;HS3ST6;EXT1;B4GAT1;UST;SDC1;CSPG4;AGRN	GO_Biological_Process_2018	63	99	0.636364
protein localization to plasma membrane (GO:0072659)	0.000996855	0.0463231	0	0	1.7621	12.1777	SYS1;PLEKHF1;ABCA12;PIGW;TNF;IKBKB;GOLGA4;EFR3A;CDH1;TMEM88;BSG;FLOT1;FLOT2;GOLGA7;ABCD1;RAB8A;TESC;GOLPH3L;TTC7B;ATP1B3;EMP2;ANK3;TTC7A;ANK1;TNFRSF1A;GAK;CACNB2;CACNB3;RAP2A;RILPL1;PACS1;RAB34;PKP2;RAPGEF2;PKP3;TNIK;GAS6;MACF1;SPTBN4;RAMP3;ROCK1;STXBP1;ZDHHC23;ZDHHC22;NKD2;SLC9A3R1;ARFRP1;DPP6;CALCR;RAB40B;RAB40C;EPB41L3;P2RY1;TSPAN5;PIP5K1A;INPP5K;SPTBN1;S100A10;PACSIN1;WNT4;CLASP2;BBS1;PPIL2;J…	GO_Biological_Process_2018	80	130	0.615385
positive regulation of histone H3-K4 methylation (GO:0051571)	0.00100164	0.0463231	0	0	13.1831	91.0441	KMT2E;SMAD4;DNMT1;PAXIP1;SNW1;AUTS2;KMT2A;MYB;DNMT3B;CTNNB1;WDR61;BRCA1	GO_Biological_Process_2018	12	13	0.923077
mammary gland epithelium development (GO:0061180)	0.00100164	0.0463231	0	0	13.1831	91.0441	LATS1;CSF1R;ERBB4;WNT7B;ZNF703;AKT1;SCRIB;IRF6;JAK2;WNT2;WNT3;WNT4	GO_Biological_Process_2018	12	13	0.923077
branching morphogenesis of an epithelial tube (GO:0048754)	0.00100959	0.0463231	0	0	2.84072	19.5958	NRP1;LEF1;LRP5;SIX1;NRARP;HOXD11;PKD1;FGF2;RASIP1;GLI2;HOXA11;DLL4;SHH;SALL1;MYC;NKX2-1;SLIT2;NKX3-1;CTNNBIP1;GDF2;PAX2;TGFBR2;VEGFA;SFRP2;PAX8;WT1;COL4A1;CTNNB1;MET;EPHA2;ENG	GO_Biological_Process_2018	31	43	0.72093
delayed rectifier potassium channel activity (GO:0005251)	0.0018886	0.047056	0	0	3.45437	21.6655	KCNG1;KCNE1;KCNG3;KCNG4;KCNC1;KCNB1;KCNA1;KCNC3;KCNB2;KCNA2;KCNC4;KCNA5;KCNA6;KCNA7;KCNQ1;KCNS3;KCNQ2;KCNQ3;KCNQ4;KCNA10;KCNQ5;KCNH1	GO_Molecular_Function_2018	22	29	0.758621
RNA polymerase II transcription factor binding (GO:0001085)	0.00192538	0.047056	0	0	1.73338	10.8382	RB1;RERE;ATF2;GSK3B;SPI1;LDB1;ATN1;BHLHE41;AKR1B1;CHD4;ELK1;HEY2;ANKRD1;EP300;ANKRD2;TEAD2;BBS4;TEAD3;MEF2A;TEAD4;MKKS;MEF2B;IFRD2;FOS;ISL1;CREB1;IFI27;TCERG1L;TAL1;ZFP42;HCLS1;ZFPM2;PPARA;TP53;ZFPM1;ATF4;HDAC5;BEX1;DHX9;SRF;GATA5;GATA4;GATA3;GATA2;GATA1;NEUROD1;MTA1;TBX20;MTA2;MEF2D;SPEN;BBS1;TCF7L2;CREBBP;JUN;TAF12;NFATC1;TBX6;KLF4;TBX3;HIPK2;MAD2L2;LHX3;SP1;ZGLP1;ID2;ID1;BHLHE40;ID4;ID3;CTNNB1…	GO_Molecular_Function_2018	74	121	0.61157
C2H2 zinc finger domain binding (GO:0070742)	0.00195083	0.047056	0	0	12.0833	75.3934	ZXDA;WT1;THAP7;EHMT2;LEF1;MBD2;ZXDC;TAF9;HMGA2;GATA2;GATA1	GO_Molecular_Function_2018	11	12	0.916667
E-box binding (GO:0070888)	0.00197907	0.047056	0	0	3.05348	19.0083	MAX;BHLHE41;SCX;TWIST1;GATA3;ASCL1;ASCL2;ARNTL2;ARNTL;CIART;NEUROD1;NEUROD2;MYC;ATOH8;MYOG;MITF;SREBF2;TFAP4;TAL1;MYOD1;BHLHE40;MYF6;NEUROG1;NEUROG2;MYF5	GO_Molecular_Function_2018	25	34	0.735294
mitogen-activated protein kinase kinase binding (GO:0031434)	0.00201727	0.047056	0	0	2.14994	13.3425	RET;EPHB6;CSF1R;FLT1;EPHA10;FLT3;MST1R;EGFR;IGF1R;ERBB4;EPHB2;EPHB1;EPHB4;EPHB3;EPHA5;PDGFRB;NTRK1;PDGFRA;EPHA6;ACE;EPHA8;NTRK3;TIE1;INSRR;DAB2IP;LMTK2;BRAF;MERTK;AXL;KIT;TAOK2;PIN1;ROR1;TRIB3;ROR2;EPHA1;TRIB1;MET;FGFR3;EPHA3;FGFR2;EPHA2;FGFR1	GO_Molecular_Function_2018	43	65	0.661538
cellular response to insulin stimulus (GO:0032869)	0.00103494	0.0470621	0	0	1.85287	12.7356	C2CD5;IRS1;PDE3B;IRS4;PCSK9;IRS2;SLC2A4;IDE;TCIRG1;PIK3C2A;SOGA1;IGF1R;BAIAP2L2;PDK4;AKT1;ENPP1;AP3S1;ATP6V1E2;RAB8A;ATP6V1G1;ATP6V0B;ATP6AP1;GAB1;TBC1D4;ATP6V1B2;PHIP;TRIB3;PPARG;ATP6V0D1;SOS1;ATP6V0D2;ATP6V0C;GPLD1;ATP6V1A;HDAC5;PRKDC;SHC1;PIK3R3;PIK3R2;FOXO4;PIK3R1;HDAC9;FOXO1;ZFP36L1;INS;ATP6V0A2;INPP5K;ATP6V1H;ATP6V0A4;PCK1;SH2B2;ATP6V1C2;PCK2;GOT1;PKLR;DENND4C;IGF2;MYO5A;INHBB;BAIAP2;USF1;R…	GO_Biological_Process_2018	69	110	0.627273
ionotropic glutamate receptor complex (GO:0008328)	0.000638608	0.0471505	0	0	3.18887	23.458	GRIK5;GRIK3;GRIK4;CACNG7;CACNG8;GRIN2A;CACNG2;GRIA3;CACNG4;GRIA4;GRID2;SCRIB;GRIN2C;SHISA9;SHISA8;GRIN2B;SHISA7;SHISA6;GRIN2D;OLFM2;GRIN3B;DLG2;DLG3;DLG4;CNIH2;CNIH3;SHANK3;SHANK2;SHANK1	GO_Cellular_Component_2018	29	39	0.74359
positive regulation of cellular metabolic process (GO:0031325)	0.00106422	0.0473333	0	0	1.96786	13.471	CDKN1A;PID1;CSF1;FMR1;PCSK9;ECE1;ARRB1;ARRB2;AKT1;BVES;HOXA5;SCYL2;PDGFRB;STARD4;MAGI2;APOA2;APOA1;APOA4;SCRIB;F2;TGFBR2;RNF41;GREM1;PAX8;TBC1D5;PPARA;TP53;VAMP3;RAB1A;CD63;RAMP3;UHRF1;RAB1B;HPN;GATA3;AGPAT1;ACACB;THBS1;HIF1A;HDAC6;INS;INPP5F;NTF3;ROMO1;RIPK1;XDH;PRELID1;TGFB1;ANGPT1;WNT3A;NR1H2;WNT7A;KLF4;SELE;VEGFA;NFKBIA;AHI1;FASN;GRB2	GO_Biological_Process_2018	59	92	0.641304
negative regulation of sprouting angiogenesis (GO:1903671)	0.00107919	0.0473333	0	0	4.94537	33.7845	NGFR;HDAC5;CARD10;STARD13;NOTCH1;SEMA6A;KLF4;MEOX2;THBS1;RHOA;EPN1;KLF2;DLL4;PDCD10;TBXA2R;MMRN2;ITGB1BP1;ADAMTS9	GO_Biological_Process_2018	18	22	0.818182
urogenital system development (GO:0001655)	0.00107919	0.0473333	0	0	4.94537	33.7845	ITGB4;IFT140;FOXF1;OSR1;PTCH1;AKR1B1;ALOX15B;PAX2;SHH;SMO;PAX8;SOX17;LHX1;ITGA6;SOX9;AMH;EPHB2;EPHB3	GO_Biological_Process_2018	18	22	0.818182
outflow tract septum morphogenesis (GO:0003148)	0.00107919	0.0473333	0	0	4.94537	33.7845	TBX1;NRP1;TGFB2;SMAD4;BMPR2;PARVA;LRP2;SMAD6;ISL1;TBX2;TGFBR2;FGF8;TBX20;ZFPM2;NKX2-5;FGFR2;ENG;BMPR1A	GO_Biological_Process_2018	18	22	0.818182
transforming growth factor beta receptor signaling pathway (GO:0007179)	0.00108737	0.0473333	0	0	2.11607	14.4401	ACVRL1;ZFYVE9;WFIKKN2;PTPRK;ARRB2;DUSP15;CDH5;MAP3K7;ACVR1;KLF10;FOXH1;ARHGEF18;FOS;SIRT1;RHOA;TGFBR2;DUSP22;TWSG1;PARD3;UBA52;USP15;TGFBRAP1;PXN;NEDD8;LTBP2;CBL;PRKCZ;PARD6A;UBB;UBC;GCNT2;LEFTY2;GDF10;SMAD2;JUN;TGFB2;SMAD4;TGFB1;TGFB3;GDF15;USP9X;SMURF1;GDF5;SKI;FKBP1A;COL1A2;ID1;ZYX;BMPR1A;UBE2M	GO_Biological_Process_2018	50	76	0.657895
stress-activated MAPK cascade (GO:0051403)	0.00111238	0.0480115	0	0	2.31013	15.7118	PTGER4;GPS1;CUL1;GPS2;NOD1;ZFP36L1;IKBKB;MAPK9;ZFP36;MAPK8;IRAK1;UBB;UBC;MAP3K20;MAP3K8;IKBKG;LGALS9;MAP2K7;MAP3K7;MAP4K3;MAP3K5;SKP1;MAP4K2;SH2D3A;RIPK2;SH2D3C;MINK1;DUSP9;MAPK13;MAPK10;MAPK11;ADORA2B;TNIP2;TAOK2;MAP3K10;TAB1;TRIB1;MAP3K13;UBA52;MAP3K11;ARHGEF6;MAP3K12	GO_Biological_Process_2018	42	62	0.677419
heart morphogenesis (GO:0003007)	0.00115782	0.0491843	0	0	2.56615	17.3503	MESP2;ACVRL1;MESP1;MYOM1;NOTCH1;MYOM2;MYOM3;HEY1;SOX17;FLRT2;HEY2;TBX20;ANKRD1;HES1;SOX9;NKX2-5;EPHB4;ACVR1;MYBPC3;TBX1;TGFB2;NOG;ISL1;VEGFA;TBX2;FKBP1A;OLFM1;HEYL;ACTC1;TH;TCAP;MEGF8;ZFPM1;ENG;BMPR1A	GO_Biological_Process_2018	35	50	0.7
aorta morphogenesis (GO:0035909)	0.00115887	0.0491843	0	0	7.69103	51.9938	ACVRL1;TBX1;PDGFRB;JAG1;LRP1;PROX1;TBX2;MYLK;DLL4;HEY1;HEY2;ADAMTS9;ENG;BMPR1A	GO_Biological_Process_2018	14	16	0.875
Type II diabetes mellitus	0.0124288	0.0497153	0	0	2.0608	9.04226	IRS1;CACNA1B;IRS4;SLC2A2;PIK3CD;PIK3R3;IRS2;PIK3R2;PIK3R1;SLC2A4;PRKCZ;CACNA1E;TNF;HK2;CACNA1G;INS;IKBKB;SOCS2;MAPK9;MAPK8;SOCS1;SOCS4;KCNJ11;PKLR;PRKCE;PRKCD;PDX1;MAFA;MTOR;MAPK10	KEGG_2019_Human	30	46	0.652174

## Sheet: 3
Suppl. Table 5.3: Results of the GO analysis using genes with regulatory pG4-CS in their promoters (n = 4,688)
Term	P.value	Adjusted.P.value	Old.P.value	Old.Adjusted.P.value	Odds.Ratio	Combined.Score	Genes	database	hits	total	hits_total_ratio
regulation of transcription from RNA polymerase II promoter (GO:0006357)	2.16676e-13	1.05825e-09	0	0	1.54893	45.1673	EHF;PID1;ZNF174;EHMT2;RAX;SCX;NOC2L;SOX21;SPIB;CREB3L4;SOX18;SOX15;ZMIZ2;MYC;MYB;JUNB;MNX1;HOXA5;MEF2A;MEF2B;PRKCB;SERPINF2;SOX11;HCFC2;HCFC1;RFX6;TFR2;RFX4;DDIT3;TBPL1;CLOCK;CTBP2;PRKDC;GATA5;NEDD4L;GATA3;GATA1;CIAO1;MTDH;GALR3;GALR1;PRDM16;NKX2-5;RREB1;ELANE;NFE2;PLK3;CREBBP;JUN;JAG1;JUND;FZD5;NR2F1;NFATC2;NR0B1;NFATC1;ELL3;NR2F6;FOSL2;POU6F1;MLLT10;HNRNPK;TADA2A;AGO2;SNAI1;REL;GTF2IRD1;CPEB3;H…	GO_Biological_Process_2018	464	1478	0.313938
positive regulation of transcription, DNA-templated (GO:0045893)	3.08637e-12	7.53692e-09	0	0	1.59967	42.3978	CCNK;EHF;PID1;FOXI1;RAX;SCX;SPIB;SOX2;RPS6KA4;PSMD9;RPS6KA3;TRIM28;CREB3L4;SOX18;SOX15;ZMIZ2;MYC;CHEK2;MYB;EPC1;SOX8;SOX9;ATXN7L3;JUNB;TP63;HOXA5;MEF2A;SMARCC1;MEF2B;SMARCC2;SERPINF2;WDR75;EBF2;SOX11;EBF3;HCFC1;SFRP2;RFX6;TFR2;RFX4;DDIT3;TBPL1;PADI2;ZFPM2;CLOCK;ZNF398;CTBP2;EPAS1;DHX9;PRKDC;PDGFB;GATA5;GATA3;BCL10;MRPL12;GATA1;GALR3;GALR1;NHLH1;PRDM16;ZBED1;FADD;NKX2-5;RREB1;EGR1;NFE2;CREBBP;JUN;…	GO_Biological_Process_2018	361	1120	0.322321
positive regulation of nucleic acid-templated transcription (GO:1903508)	4.19557e-11	6.83039e-08	0	0	1.8923	45.2154	EHF;SCX;ETS2;SOX2;PSMD9;SALL1;TRIM28;SOX18;MYC;CHEK2;MYB;EPC1;EP300;SOX8;SOX9;ATXN7L3;TP63;MAP2K3;NANOS1;SMARCC1;PCID2;ANKRD49;SMARCC2;F2R;SOX11;EBF3;FOXP3;HCFC1;ILF3;RFX6;CCNE1;DDIT3;CLOCK;ZNF398;NOTCH1;PDGFB;BCL10;GATA3;MRPL12;FOXO3;GATA1;NPAS2;FOXO1;NPAS3;IRAK1;DEAF1;PRDM16;DVL2;NKX2-5;ZNF423;RREB1;BPTF;TFAP2A;NFE2;EGR1;TFAP2B;CREBBP;AFAP1L2;JUN;XRCC6;BRPF1;TGFB1;FZD4;WNT3A;FZD7;SS18L1;SS18L2;…	GO_Biological_Process_2018	182	502	0.36255
transcription factor activity, RNA polymerase II core promoter proximal region sequence-specific binding (GO:0000982)	7.75941e-11	8.4888e-08	0	0	2.27404	52.9386	FOXA1;EHF;RAX;FOXI1;PRDM1;ETS2;HOXA10;YY1;SOX18;MYC;MYB;SOX9;HOXA5;MEF2A;MEF2B;ZGPAT;EBF2;EBF3;SOX11;NPAS4;RFX4;DDIT3;ZFP42;TBPL1;PGR;ZFPM2;ZFPM1;CLOCK;GCM2;TSHZ3;TSHZ1;GATA3;GATA1;NACC2;ZBED1;CAMTA1;CAMTA2;NKX2-5;SKIL;TFAP2A;CREBBP;JUN;TFAP2C;BCL11B;NR2F1;HMGA2;FOSL2;NR4A2;HNRNPK;BHLHE40;SNAI1;ZNF536;TCF3;RCOR1;TP73;MESP2;ONECUT3;BHLHE41;CTCF;MEOX2;DBP;MYBL2;LRRFIP1;KLF10;BATF3;MYOCD;TCF12;PROX1…	GO_Molecular_Function_2018	114	280	0.407143
regulation of transcription, DNA-templated (GO:0006355)	6.69889e-10	6.71676e-07	0	0	1.42925	30.1913	EHF;ZNF174;SCX;EHMT1;SOX21;BACH2;SPIB;PSMD9;SOX18;SOX15;MYC;MYB;JUNB;MNX1;HES6;PRKCB;ZNF160;SOX11;HCFC2;HCFC1;RFX6;DDIT3;RFX4;ATF7;PRKCQ;CLOCK;ZNF398;CRABP2;CTBP2;PDGFB;GATA3;BCL10;MRPL12;GATA1;CIAO1;PRDM16;NKX2-5;ZBTB7A;RREB1;NFE2;CREBBP;JUN;AFAP1L2;JUND;MTERF3;FZD4;FZD7;NFATC2;NFATC1;NR0B1;FOSL2;COL1A1;TADA2A;SNAI1;GTF2IRD1;MMS19;FANK1;CDKN1C;GMEB2;SETD3;ZNF490;BHLHE41;TCF20;CTCF;HIF3A;GLI1;GLI…	GO_Biological_Process_2018	476	1598	0.297872
positive regulation of transcription from RNA polymerase II promoter (GO:0045944)	6.87629e-10	6.71676e-07	0	0	1.60292	33.8181	CCNK;EHF;PID1;FOXI1;RAX;SCX;SPIB;SOX2;RPS6KA4;RPS6KA3;CREB3L4;SOX18;SOX15;ZMIZ2;MYC;MYB;EPC1;SOX8;SOX9;JUNB;TP63;HOXA5;MEF2A;MEF2B;SERPINF2;EBF2;SOX11;EBF3;SFRP2;RFX6;TFR2;RFX4;DDIT3;SUB1;TBPL1;ZFPM2;CLOCK;ZFPM1;PAXIP1;CTBP2;EPAS1;DHX9;PRKDC;PDGFB;GATA5;GATA3;GATA1;GALR3;TERT;GALR1;NHLH1;PRDM16;ZBED1;FADD;NKX2-5;RREB1;EGR1;CREBBP;JUN;XRCC6;JAG1;JUND;FZD5;BCL11B;SS18L1;SS18L2;GDF2;LIF;NFATC2;NFATC…	GO_Biological_Process_2018	275	848	0.324292
negative regulation of transcription, DNA-templated (GO:0045892)	2.13455e-09	1.73752e-06	0	0	1.59524	31.8489	ZNF174;HDAC10;EHMT2;EHMT1;NOC2L;SOX2;TRIM28;SOX18;SOX15;MYC;MYB;MAGEA1;EPC1;SOX8;SOX9;JUNB;SOX7;TP63;MEF2A;SMARCC2;SOX11;HCFC2;HCFC1;SFRP2;DDIT3;ZFPM2;CLOCK;ZFPM1;CTBP2;TSHZ3;FOXG1;PDGFB;NEDD4L;GATA3;ZBTB5;GATA1;MTDH;PRDX5;ZNF706;PRDM16;HIVEP1;NKX2-5;PATZ1;ZBTB7A;RREB1;ELANE;PLK3;CREBBP;JUN;XRCC6;JUND;MTERF3;PDE2A;NR2F1;NR0B1;NR2F6;POU6F1;ID2;SNAI1;REL;ID3;CALR;CPEB3;HAMP;RCOR2;RCOR1;CC2D1A;TP73;…	GO_Biological_Process_2018	263	813	0.323493
negative regulation of transcription from RNA polymerase II promoter (GO:0000122)	9.44292e-09	6.58846e-06	0	0	1.69641	31.3463	ZNF174;HDAC10;EHMT2;ZMYND8;ATN1;PRDM1;NOC2L;ETS2;YY1;SOX2;ZFP36;SALL1;CCND1;SOX18;SOX15;MYC;MYB;MAGEA1;WWC3;EPC1;EP300;ZNF205;SOX9;JUNB;TP63;MEF2A;ZGPAT;MSX2;FST;OSR1;ARID5B;SOX11;HCFC2;HCFC1;DDIT3;ZFPM2;ZFPM1;HOMEZ;NOTCH1;PDGFB;NEDD4L;AEBP1;FOXO3;ZBTB5;GATA1;PHF21A;MTDH;DEAF1;NACC2;PRDM16;TPR;HIVEP1;NKX2-5;NKX6-1;RREB1;SKIL;ELANE;BPTF;ZBTB18;TFAP2A;CBX8;PLK3;TFAP2B;CBX7;CREBBP;JUN;TFAP2C;CBX6;JU…	GO_Biological_Process_2018	191	565	0.338053
positive regulation of gene expression (GO:0010628)	1.74125e-08	1.06303e-05	0	0	1.56962	28.0429	EHF;PID1;SCX;SOX2;PSMD9;TRIM28;SOX18;MYC;CHEK2;MYB;HABP4;EPC1;VPS35;SOX8;SOX9;EPHB2;ATXN7L3;TP63;SMARCC1;SMARCC2;CIRBP;WDR75;SOX11;EBF3;HCFC1;RFX6;TFR2;DDIT3;CLOCK;ZNF398;PDGFB;GATA3;BCL10;MRPL12;GATA1;TTBK1;FXR2;PRDM16;ZBTB7B;NKX2-5;RREB1;EGR1;NFE2;CREBBP;JUN;XRCC6;AFAP1L2;FZD4;FZD7;SS18L1;SS18L2;FN1;SMARCA5;GDF2;UPF3B;NFATC2;NFATC1;SMARCA1;TRERF1;GDF7;COL1A1;EIF6;ID2;SNAI1;MMS19;CPEB3;TP73;FANK…	GO_Biological_Process_2018	247	771	0.320363
Rap1 signaling pathway	4.84814e-08	1.48353e-05	0	0	2.22573	37.4859	DOCK4;FLT1;CALML5;CALML6;FLT4;ITGB2;SIPA1L2;FGF3;ACTG1;IGF1R;FGF4;FGF6;FGF8;FGF9;RASSF5;KDR;PLCE1;RAC3;HRAS;PRKCG;MAP2K3;MAGI1;PRKCB;F2R;MAGI2;ARAP3;PRKCA;PGF;VAV2;PLCB3;ADCY9;PRKD3;ADORA2B;RAPGEF1;RAPGEF2;PFN1;RAPGEF5;PLCB2;CSF1R;RALA;RALB;PDGFB;ADCY4;PDGFA;ADCY3;LPAR3;ADCY2;RASGRP2;PRKCZ;ADCY7;EFNA4;THBS1;ADCY6;EGFR;RAP1GAP;ADCY5;INS;RAP1B;PARD6B;PARD6A;RRAS;CNR1;PDGFC;KRIT1;FGF22;FGF21;MAPK3;F…	KEGG_2019_Human	83	206	0.402913
RNA polymerase II regulatory region sequence-specific DNA binding (GO:0000977)	3.15628e-08	1.72649e-05	0	0	1.75081	30.2387	EHF;ZMYND8;RAX;FOXI1;PRDM2;PRDM1;BACH2;ETS2;SPIB;YY1;HOXA10;SOX3;CREB3L4;SOX18;MYC;RUVBL2;MYB;SOX8;JUNB;HOXA5;MEF2A;SMARCC1;MEF2B;SMARCC2;ZGPAT;ARID5B;SOX11;NPAS4;RFX6;LMX1A;RFX4;DDIT3;ZFP42;TBPL1;PGR;LMX1B;CLOCK;ZNF277;MAZ;GATA5;GATA3;AEBP1;ZBTB5;GATA1;PRDM10;PHF21A;DEAF1;NACC2;NHLH1;HESX1;ZBED1;NKX2-5;RREB1;SKIL;ZBED4;TFAP2A;EGR1;TFAP2B;JUN;TFAP2C;JUND;VDR;NONO;NR2F1;NFATC2;NFATC1;NFKB1;SCRT1;F…	GO_Molecular_Function_2018	159	460	0.345652
transcription regulatory region DNA binding (GO:0044212)	1.19233e-07	4.34803e-05	0	0	1.80421	28.7631	FOXA1;ZNF174;FOXI1;SCX;JMJD1C;HR;TTF1;SOX2;YY1;SALL1;SOX18;SALL3;MYC;MYB;EP300;SOX9;SOX7;BAHCC1;MEF2A;MEF2B;MSX2;ARID5B;SOX11;FOXP3;RFX6;DDIT3;CLOCK;NOTCH1;DHX9;TCF7;GATA5;GATA3;FOXO3;GATA1;NPAS2;PRDX5;HIVEP1;TNRC18;NKX2-5;RREB1;TFAP2A;NFE2;EGR1;XRCC6;JUN;TFAP2C;JUND;BCL11B;MTERF3;VDR;NONO;HMGA2;TRERF1;ELL3;NFKB1;ESR2;SMAD7;HNRNPL;CDK9;MLXIPL;AGO2;BHLHE40;NFE2L3;ZNF536;TCF3;RCOR2;RCOR1;TP73;SUV39…	GO_Molecular_Function_2018	132	374	0.352941
Ras signaling pathway	9.7254e-07	0.000106834	0	0	1.97787	27.3804	FLT1;CALML5;CALML6;RASGRF2;FLT4;FGF3;ETS2;IGF1R;FGF4;FGF6;HTR7;SYNGAP1;FGF8;FGF9;RASSF5;KDR;PLCE1;RAC3;PRKACB;HRAS;PRKCG;PLA2G12B;PRKCB;PRKCA;KSR2;PGF;RASA3;RASA4;RASA1;RASA2;RAPGEF5;SOS2;EXOC2;ARF6;SHC4;CSF1R;SHC2;RALA;RALB;PDGFB;PLA2G3;PDGFA;TGFA;PLA2G6;RASGRP2;EFNA4;EGFR;INS;NTF4;RAP1B;MAPK9;GNG10;RRAS;GNG5;PDGFC;NTF3;PLCG2;ABL1;GNG8;SHOC2;PAK2;FGF22;PAK4;FGF21;MAPK3;NTRK1;ANGPT4;PLA2G2E;BAD;P…	KEGG_2019_Human	87	232	0.375
Pathways in cancer	1.0474e-06	0.000106834	0	0	1.59092	21.9057	CALML5;CALML6;IL5RA;FZD10;FGF3;FGF4;IGF1R;FGF6;FGF8;CCND2;FGF9;CCND1;MYC;RASSF5;PIM1;IL12B;EP300;IL12A;PRKACB;PRKCG;PRKCB;F2R;PRKCA;PGF;RBX1;ADCY9;MSH3;COL4A1;CCNE1;COL4A3;CSF1R;NOTCH3;NOTCH1;CTBP2;EPAS1;TCF7;PDGFB;PDGFA;MGST2;TGFA;LPAR3;RASGRP2;FOXO1;WNT6;GNG10;BCL2L11;TERT;TPR;PLCG2;ABL1;DVL2;FADD;FGF22;FGF21;JAG2;GSTM3;CREBBP;GSTM2;JUN;JAG1;GSTM1;TGFB1;FZD5;GADD45B;FZD4;WNT3A;FZD7;FZD9;FN1;GNG…	KEGG_2019_Human	172	530	0.324528
Human papillomavirus infection	1.55074e-06	0.000118632	0	0	1.76583	23.6211	PATJ;TNC;UBE3A;FZD10;COMP;CCND2;CCND1;CREB3L4;EP300;ATP6V1E1;ATP6V1E2;PRKACB;HES7;MAGI1;HES6;HLA-B;HLA-C;TSC2;HLA-F;HLA-G;COL4A1;CCNE1;COL4A3;TBPL1;ATP6V0D1;LLGL1;LLGL2;ATP6V1A;NOTCH3;NOTCH1;TCF7;PRKCZ;FOXO1;WNT6;TERT;CHAD;EIF4EBP1;DVL2;FADD;ATP6V1C1;CREBBP;JAG1;FZD5;FZD4;WNT3A;FZD7;FZD9;FN1;ISG15;NFKB1;COL1A1;COL1A2;CDK4;TADA3;CDK2;COL9A3;GSK3B;WNT2B;LAMC3;ITGB4;LAMC1;TCIRG1;LFNG;HEY1;CASP3;ITGB…	KEGG_2019_Human	115	330	0.348485
transcriptional repressor activity, RNA polymerase II core promoter proximal region sequence-specific binding (GO:0001078)	5.82162e-07	0.000159221	0	0	2.84423	40.8333	CEBPB;TSHZ3;TSHZ1;BHLHE41;PRDM1;GATA3;CTCF;GATA1;ASCL2;ETS2;YY1;NFIL3;NACC2;HSF1;ZNF746;HES1;LRRFIP1;SKIL;HES5;E2F8;TCFL5;TFAP2A;TFAP2C;CREBBP;BATF3;ZGPAT;NR2F1;HMGA2;PROX1;POU4F2;TBX3;TBX2;KLF8;RBL1;ZFP42;BHLHE40;SNAI1;ZNF536;TCF3;INSM1;ZFPM2;PPARA;ZFPM1;RCOR1;NEUROG3	GO_Molecular_Function_2018	45	97	0.463918
PI3K-Akt signaling pathway	4.41064e-06	0.000269931	0	0	1.69271	20.8737	CHRM2;CSF3;CRTC2;CHRM1;IRS1;TNC;FGF3;IGF1R;FGF4;COMP;FGF6;TCL1A;CCND2;FGF8;CCND1;FGF9;CREB3L4;MYC;MYB;KDR;MAGI1;F2R;MAGI2;TSC2;PRKCA;PGF;COL4A1;CCNE1;CDC37;EIF4E1B;DDIT4;COL4A3;CSF1R;PDGFB;PDGFA;TGFA;LPAR3;FOXO3;EFNA4;PIK3R5;GNG10;BCL2L11;PDGFC;CHAD;EIF4EBP1;THEM4;FGF22;FGF21;INSR;FN1;GNG12;NFKB1;GNG13;COL1A1;FGF17;EFNA3;COL1A2;EFNA2;LPAR5;CDK4;GNB2;FGF19;GNB1;CDK2;COL9A3;FGFR3;GSK3B;FLT1;YWHAB;L…	KEGG_2019_Human	120	354	0.338983
transcriptional activator activity, RNA polymerase II transcription regulatory region sequence-specific binding (GO:0001228)	2.35992e-06	0.000503572	0	0	1.82034	23.5859	FOXA1;EHF;RAX;FOXI1;PRDM2;SPIB;HOXA10;CREB3L4;SOX18;MYC;MYB;SOX9;HOXA5;MEF2A;MEF2B;EBF2;EBF3;SOX11;NPAS4;RFX6;RFX4;DDIT3;TBPL1;PGR;GCM2;GATA5;GATA3;GATA1;NHLH1;ZBED1;CAMTA1;CAMTA2;NKX2-5;RREB1;TFAP2A;TFAP2C;BCL11B;HMGA1;HMGA2;NFATC1;NFKB1;FOSL2;NR4A2;HNRNPK;LHX3;TLX2;REL;LHX4;TP73;MESP2;BARHL1;BARHL2;ONECUT3;MEOX2;HOXC10;DBP;MYBL2;KLF10;FOXD2;MYOCD;TCF12;VEZF1;KLF15;ETV4;CREB3;TOX2;ELF1;CREB1;TFD…	GO_Molecular_Function_2018	101	284	0.355634
core promoter proximal region sequence-specific DNA binding (GO:0000987)	2.76182e-06	0.000503572	0	0	1.82385	23.3446	EHF;RAX;FOXI1;PRDM1;ETS2;HOXA10;YY1;SOX18;MYC;MYB;JUNB;HOXA5;MEF2A;SMARCC1;MEF2B;SMARCC2;ZGPAT;NPAS4;RFX6;RFX4;DDIT3;ZFP42;TBPL1;PGR;CLOCK;GATA3;NACC2;HESX1;ZBED1;NKX2-5;SKIL;TFAP2A;NFE2;CREBBP;JUN;JUND;NR2F1;NFATC2;NFATC1;FOSL2;NR4A2;HNRNPK;SP3;ZNF536;TCF3;TP73;MESP2;GMEB2;BHLHE41;CTCF;MEOX2;UBTF;MYBL2;LRRFIP1;KDM6A;KLF10;KDM6B;BATF3;TCF12;ETV4;PAX2;CREB3;TOX2;ELF1;CREB1;ELF4;IRF4;MYOD1;PPARA;JD…	GO_Molecular_Function_2018	99	278	0.356115
transcriptional activator activity, RNA polymerase II core promoter proximal region sequence-specific binding (GO:0001077)	3.47254e-06	0.000504021	0	0	2.09156	26.2922	FOXA1;MESP2;EHF;ONECUT3;RAX;FOXI1;MEOX2;HOXA10;DBP;SOX18;MYC;MYB;MYBL2;SOX9;HOXA5;MEF2A;KLF10;MYOCD;MEF2B;TCF12;EBF2;EBF3;SOX11;KLF15;ETV4;NPAS4;CREB3;ELF1;TOX2;CREB1;ELF4;IRF4;RFX4;DDIT3;HAND2;TBPL1;PGR;PPARA;ZNF750;GCM2;PLAG1;CAMTA1;ZBED1;PLAGL2;CAMTA2;E2F4;NKX2-5;ZNF467;TFAP2A;TFAP2C;BCL11B;NR1H2;STAT3;NR1H4;HMGA2;MEIS2;USF2;POU4F2;POU4F3;CTCFL;NR4A2;KLF6;HNRNPK;WT1;CEBPZ;MIXL1;SSBP4;TP73	GO_Molecular_Function_2018	68	175	0.388571
transcriptional repressor activity, RNA polymerase II transcription regulatory region sequence-specific binding (GO:0001227)	3.68571e-06	0.000504021	0	0	2.15903	27.0117	ZNF174;BHLHE41;PRDM1;CTCF;FOXM1;PHF6;ETS2;YY1;LRRFIP1;FOXD3;BATF3;ZGPAT;ARID5B;PROX1;ETV6;ZEB2;RBL1;ZFP42;ZFPM2;PPARA;ZFPM1;CEBPB;TSHZ3;TSHZ1;GATA3;AEBP1;FOXO3;ZBTB5;GATA1;ASCL2;MNT;NFIL3;DEAF1;NACC2;HSF1;HIVEP1;E2F1;ZNF746;HES1;SKIL;HES5;E2F8;TCFL5;TFAP2A;IRX1;TFAP2C;CREBBP;NR2F1;HMGA2;NFKB1;SCRT1;POU4F2;TBX3;POU6F1;TBX2;KLF8;BHLHE40;SNAI1;ZNF536;TCF3;INSM1;RCOR1;NEUROG3	GO_Molecular_Function_2018	63	159	0.396226
transcription regulatory region sequence-specific DNA binding (GO:0000976)	5.22862e-06	0.000635568	0	0	1.7702	21.528	ZMYND8;JMJD1C;HR;PRDM2;YY1;SOX1;CREB3L4;SOX9;BAHCC1;MEF2A;MEF2B;ARID5B;SOX11;RFX6;LMX1A;DDIT3;XRN2;LMX1B;GATA5;GATA3;AEBP1;ZBTB5;GATA1;PHF21A;DEAF1;NHLH1;ZBED1;TNRC18;RREB1;ZBED4;TFAP2A;EGR1;NFE2;TFAP2B;CREBBP;TFAP2C;VDR;NONO;HMGA1;FOXN4;ESR2;NFKB1;SCRT1;FOSL2;NR4A2;SP3;REL;NFE2L3;SLC2A4RG;BARHL1;BARHL2;SUV39H2;HMGB2;GLI1;FOXM1;HOXC10;LYL1;DBP;NKX3-1;KLF10;FOXD3;PRMT5;MYOCD;VEZF1;PROX1;PAX2;ETV6;…	GO_Molecular_Function_2018	102	292	0.349315
transcription corepressor activity (GO:0003714)	9.78605e-06	0.00107059	0	0	1.92865	22.2461	KDM5B;CITED2;ZMYND8;NAB2;BHLHE41;ATN1;CTCF;NOC2L;YY1;SOX3;TRIM28;CCND1;SUFU;RUVBL2;DNMT3B;JUNB;LMCD1;PRMT5;BATF3;KLF12;TLE1;PROX1;CBFA2T3;CDYL2;NCOR2;DDIT3;RARA;ZFPM2;AJUBA;YAP1;HOMEZ;SP100;HDAC3;CTBP2;HDAC1;TOB2;HDAC9;RELB;HIRA;DNAJB1;MNT;MTA1;NFIL3;CREG1;NSD1;TBL1Y;TBL1X;BRD7;ELANE;SCAI;RUNX1T1;JAZF1;E2F8;BEND6;TFAP2B;CBX4;SIAH2;NR1H4;NR0B1;WTIP;MEIS2;PEX14;POU4F2;TBX18;SKI;HEYL;GRHPR;FEV;BHLHE…	GO_Molecular_Function_2018	75	203	0.369458
RNA polymerase II core promoter proximal region sequence-specific DNA binding (GO:0000978)	1.16629e-05	0.00115993	0	0	1.78296	20.2528	MESP2;EHF;GMEB2;RAX;FOXI1;BHLHE41;CTCF;PRDM1;MEOX2;ETS2;HOXA10;YY1;SOX18;MYC;MYB;MYBL2;LRRFIP1;JUNB;HOXA5;KDM6A;MEF2A;KLF10;KDM6B;SMARCC1;BATF3;MEF2B;SMARCC2;ZGPAT;TCF12;ETV4;NPAS4;CREB3;TOX2;ELF1;CREB1;RFX6;ELF4;IRF4;RFX4;DDIT3;MYOD1;ZFP42;TBPL1;PGR;PPARA;CLOCK;JDP2;PLAG1;HDAC1;ASCL2;MUC1;NSD1;NACC2;HSF1;HESX1;ZNF746;ZBED1;E2F4;NKX2-5;SKIL;E2F8;TCFL5;MBD3;TFAP2A;TCF7L2;JUN;JUND;NR1H2;STAT3;NR2F1…	GO_Molecular_Function_2018	92	262	0.351145
MAPK signaling pathway	2.65587e-05	0.0013545	0	0	1.68969	17.8029	FGF3;IGF1R;FGF4;RPS6KA4;RPS6KA3;FGF6;FGF8;FGF9;MYC;KDR;MAP3K6;PRKACB;PRKCG;MAP2K3;PRKCB;CACNA2D3;PRKCA;MAPK8IP2;PGF;CDC25B;CACNB1;CACNB2;CACNB3;CACNB4;DDIT3;CSF1R;PDGFB;PDGFA;TGFA;NLK;RASGRP2;EFNA4;CACNA1H;RAP1B;RRAS;IRAK1;PDGFC;CACNA1S;FGF22;FGF21;JUN;JUND;TGFB1;GADD45B;INSR;NFATC1;GNG12;NFKB1;FGF17;EFNA3;EFNA2;FGF19;TAB2;MAP3K14;FGFR3;MYD88;FLT1;RASGRF2;FLT4;HSPB1;DUSP16;PPP3CC;DUSP10;CASP3;RAC…	KEGG_2019_Human	100	295	0.338983
protein kinase binding (GO:0019901)	1.97446e-05	0.00180005	0	0	1.52035	16.4694	EPHB6;ERRFI1;CCNK;IRS1;IGF1R;GOLGA2;ZFP36;TCL1A;CCND2;RPS19;CCND1;CHEK2;KDR;SOX9;EPHB2;EPHB1;SLC12A7;CDK5RAP3;EPHB4;EPHB3;MAP2K3;FBXW5;CMC4;PRKCB;EPHA8;PIH1D1;OSR1;CDC25C;MAPK8IP2;ATG13;SRCIN1;TUBA4A;CDC25B;EEF1A2;DOK7;PKP2;ATF7;VDAC1;ROR2;EPHA1;SQSTM1;LLGL1;TELO2;SHC4;CSF1R;GRB7;SHC2;CTBP2;MAPKAP1;TWF2;BCL10;IQGAP1;FOXO3;FAM83H;BAG5;SOCS1;RACGAP1;GRK5;TPR;ABL1;ACE;FZD5;INSR;CAV1;RGCC;WNK1;TRPV4;…	GO_Molecular_Function_2018	156	495	0.315152
negative regulation of apoptotic process (GO:0043066)	3.58145e-06	0.00194353	0	0	1.58292	19.8494	EPHB6;FCMR;TNFRSF6B;SCX;CIB1;IGF1R;COMP;NRBP2;RPS6KA3;TCL1A;MAEA;CCND2;MYC;ARHGDIA;CFL1;PIM1;KDR;PIM3;SOX8;SOX9;EPHB2;EPHB1;EPHB4;TP63;EPHB3;PRKCG;PCID2;NKX2-6;TLE1;UNC5B;EPHA8;OSR1;F2R;PRKCA;WDR73;MAPK8IP2;ATAD3A;THOC6;ADAM8;ROR2;EPHA1;SQSTM1;CSF1R;NOTCH1;PRKDC;ALOX12;GATA1;FOXO1;MTDH;SOCS2;PRDX5;BCL2L10;GRK5;IRAK1;APOE;NKX2-5;NTSR1;TXNDC5;BARD1;TFAP2A;PLK3;TFAP2B;PRELID1;EGR3;CBX4;PLK2;INSR;SIA…	GO_Biological_Process_2018	157	485	0.323711
voltage-gated cation channel activity (GO:0022843)	2.91355e-05	0.00245187	0	0	2.37753	24.8298	KCNG1;HCN4;HCN3;KCNG3;HVCN1;LRRC38;KCNA1;KCNA4;PKD2;KCNA7;LRRC55;LRRC52;CACNA1H;CACNG6;KCNV2;CACNG8;KCNT1;NCS1;CACNA1S;KCNH2;KCNF1;LRRC26;KCNH6;KCNJ11;KCND3;KCNB1;KCNH8;TPCN2;CACNB1;CACNB2;CACNB3;CACNB4;KCNS1;KCNS2;KCNQ2;KCNMA1;IL1RAPL1;KCNQ3;KCNQ4;KCNQ5;GAS6;HCN2	GO_Molecular_Function_2018	42	100	0.42
Focal adhesion	6.19806e-05	0.00270944	0	0	1.82421	17.6742	MYLK2;GSK3B;FLT1;LAMC3;ITGB4;FLT4;TNC;ILK;LAMC1;ACTG1;IGF1R;COMP;CCND2;CCND1;KDR;CAPN2;RAC3;ITGB7;HRAS;PRKCG;PRKCB;ITGA3;PDPK1;ACTN1;ITGA2;ITGA1;PRKCA;VAV1;PGF;VAV2;COL2A1;COL4A1;COL6A2;COL4A3;COL6A1;RAPGEF1;ITGA7;ITGA5;MYL9;SOS2;SHC4;LAMA5;SHC2;TNXB;LAMA1;PDGFB;PDGFA;THBS1;EGFR;THBS3;RAP1B;MAPK9;PDGFC;CHAD;FLNA;FLNB;PAK2;PAK4;MAPK3;JUN;BAD;LAMB2;CAV1;FN1;VEGFB;VEGFC;COL1A1;MYLPF;COL1A2;ZYX;COL9A3	KEGG_2019_Human	71	199	0.356784
Dilated cardiomyopathy (DCM)	7.95181e-05	0.00293256	0	0	2.35278	22.2091	ITGB4;ADCY4;ADCY3;ADCY2;ADCY7;ADCY6;ACTG1;ADCY5;CACNG6;CACNG8;SGCA;LMNA;ITGB7;TNNI3;CACNA1S;CACNG1;EMD;PRKACB;TGFB1;ITGA3;TPM2;ITGA2;TNNC1;ITGA1;TPM1;CACNA2D3;AGT;CACNB1;CACNB2;CACNB3;ADCY9;CACNB4;DES;MYL3;ITGA7;ITGA5;MYH6;MYH7	KEGG_2019_Human	38	91	0.417582
Melanogenesis	9.13247e-05	0.00293256	0	0	2.24278	20.8603	GSK3B;WNT2B;CALML5;CALML6;TCF7;ADCY4;ADCY3;ADCY2;FZD10;ADCY7;ADCY6;ADCY5;WNT6;CREB3L4;DVL2;EP300;PRKACB;HRAS;CAMK2G;MAPK3;PRKCG;TCF7L2;CREBBP;TCF7L1;FZD5;PRKCB;FZD4;WNT3A;FZD7;WNT7B;FZD9;WNT7A;PRKCA;WNT9A;CREB3;PLCB3;ADCY9;MC1R;CREB1;GNAQ;PLCB2	KEGG_2019_Human	41	101	0.405941
Breast cancer	9.58354e-05	0.00293256	0	0	1.96394	18.1721	GSK3B;WNT2B;FLT4;FZD10;FGF3;IGF1R;FGF4;FGF6;FGF8;CCND1;FGF9;HEY1;MYC;HRAS;APC2;AXIN1;WNT9A;PGR;SOS2;SHC4;NOTCH3;SHC2;NOTCH1;TCF7;LRP5;DLL1;EGFR;DLL3;WNT6;DVL2;E2F1;E2F2;HES1;FGF22;HES5;FGF21;MAPK3;JAG2;TCF7L2;JUN;TCF7L1;JAG1;FZD5;GADD45B;FZD4;WNT3A;FZD7;WNT7B;FZD9;WNT7A;ESR2;FGF17;HEYL;CDK4;FGF19	KEGG_2019_Human	55	147	0.37415
Cushing syndrome	0.000124817	0.00326318	0	0	1.91081	17.1756	GSK3B;WNT2B;FZD10;CCND1;CREB3L4;PDE8B;PRKACB;APC2;AIP;AXIN1;WNT9A;NR5A1;CREB3;PLCB3;ADCY9;CREB1;CCNE1;ORAI1;AIPL1;PLCB2;TCF7;ADCY4;ADCY3;KCNA4;ADCY2;ADCY7;CRHR1;CACNA1H;EGFR;ADCY6;ADCY5;RAP1B;WNT6;RASD1;GNA11;DVL2;E2F1;E2F2;CACNA1S;CAMK2G;MAPK3;TCF7L2;TCF7L1;CDKN2C;FZD5;FZD4;WNT3A;CDKN2A;FZD7;WNT7B;FZD9;WNT7A;AGT;STAR;CDK4;GNAQ;CDK2	KEGG_2019_Human	57	155	0.367742
Cholinergic synapse	0.000127968	0.00326318	0	0	2.12398	19.0388	CHRM2;ACHE;CHRM1;CHRNA4;CHRM4;ADCY4;ADCY3;ADCY2;ADCY7;ADCY6;PIK3R5;ADCY5;GNG10;GNG5;CREB3L4;GNA11;GNG8;CACNA1S;PRKACB;HRAS;CAMK2G;SLC18A3;MAPK3;PRKCG;KCNJ4;CHRNB4;PRKCB;KCNJ12;KCNJ14;PRKCA;GNG12;GNG13;CREB3;PLCB3;ADCY9;CREB1;GNB2;GNAQ;KCNQ2;GNB1;KCNQ3;KCNQ4;KCNQ5;PLCB2	KEGG_2019_Human	44	112	0.392857
actin filament binding (GO:0051015)	4.31904e-05	0.00337502	0	0	2.133	21.4364	HIP1;WDR1;WIPF2;ARPC1B;RCSD1;ANTXR1;SYNE3;TRIOBP;PPP1R9B;MYOM3;SLC6A4;CAPZB;CFL1;MYBPC2;MAP1S;TPM2;ACTN1;TNNC1;TPM1;SHROOM2;MYO7A;SPTB;CACNB2;BIN1;FSCN1;FSCN2;MACF1;KLHL17;TWF2;WAS;TWF1;TULP1;IQGAP2;EGFR;CORO1C;ADD2;LIMA1;ABLIM1;MICALL2;FLNA;TNNI3;MYH10;MYO10;MYBPH;DSTN;ARPC4;CORO2A;CORO2B;MYO1D;TRPV4	GO_Molecular_Function_2018	50	127	0.393701
Hippo signaling pathway	0.000171383	0.0040341	0	0	1.868	16.1985	GSK3B;PATJ;WNT2B;YWHAB;ITGB2;FZD10;AMOT;ACTG1;GLI2;SOX2;CCND2;CCND1;MYC;CCN2;AMH;YWHAG;TEAD2;YWHAH;TEAD3;TEAD4;APC2;TPTEP2-CSNK1E;AXIN1;WNT9A;AJUBA;LLGL1;LLGL2;YAP1;TCF7;PRKCZ;WNT6;PARD6B;PARD6A;TP53BP2;DVL2;CTNNA3;TCF7L2;TCF7L1;TGFB1;FZD5;FZD4;WNT3A;FZD7;WNT7B;FZD9;BMP8A;BMP8B;WNT7A;WTIP;GDF7;SMAD7;PPP2R2C;DLG4;ID2;DCHS1;NF2;TP73;BMPR1A	KEGG_2019_Human	58	160	0.3625
Cell cycle	0.000209697	0.00429024	0	0	2.00372	16.9712	CDKN1C;GSK3B;MCM7;PRKDC;YWHAB;HDAC1;PKMYT1;ANAPC10;ANAPC11;CDC20;ORC5;FZR1;CCND2;ORC6;CCND1;CHEK2;MYC;ABL1;E2F1;EP300;E2F2;E2F4;YWHAG;YWHAH;CREBBP;TGFB1;CDKN2C;GADD45B;CDKN2A;CDC25C;CDC25B;RBX1;SMC1B;MAD2L2;CCNA1;WEE1;STAG2;TFDP1;RBL1;CCNE1;CDK4;CDK2;ANAPC4;MCM4;MAD1L1;ANAPC2;MCM2	KEGG_2019_Human	47	124	0.379032
ECM-receptor interaction	0.000217491	0.00429024	0	0	2.32316	19.5921	LAMA5;TNXB;SDC4;LAMC3;ITGB4;LAMA1;TNC;LAMC1;HMMR;THBS1;THBS3;COMP;SV2A;CHAD;ITGB7;ITGA3;GP1BB;LAMB2;ITGA2;ITGA1;FN1;HSPG2;COL1A1;COL2A1;COL1A2;COL4A1;COL6A2;COL4A3;COL6A1;ITGA7;SDC1;COL9A3;ITGA5;AGRN	KEGG_2019_Human	34	82	0.414634
Wnt signaling pathway	0.000224327	0.00429024	0	0	1.85369	15.5754	INVS;GSK3B;WNT2B;FZD10;CCND2;PPP3CC;CCND1;MYC;EP300;RAC3;PRKACB;RSPO4;PRKCG;APC2;PRKCB;CTNNBIP1;TPTEP2-CSNK1E;CSNK2A2;AXIN1;PRKCA;WNT9A;RBX1;PLCB3;SFRP2;DAAM2;CSNK2B;ROR2;PLCB2;CTBP2;TCF7;LRP5;NLK;PRICKLE4;WNT6;MAPK9;PORCN;ZNRF3;WIF1;DVL2;TBL1Y;TBL1X;CAMK2G;TCF7L2;CREBBP;JUN;TCF7L1;FZD5;FZD4;WNT3A;FZD7;WNT7B;FZD9;NFATC2;WNT7A;NFATC1;VANGL2;LGR5	KEGG_2019_Human	57	158	0.360759
potassium channel activity (GO:0005267)	6.99484e-05	0.00510157	0	0	2.28094	21.8235	KCNG1;HCN4;HCN3;KCNG3;KCNK7;KCNK9;LRRC38;KCNA1;GRIK3;GRIK4;KCNA4;PKD2;KCNA7;LRRC55;LRRC52;KCNV2;KCNT1;KCNN1;TMEM38A;KCNH2;KCNF1;LRRC26;KCNH6;KCNJ11;KCND3;ABCC8;KCNB1;KCNH8;KCNK12;KCNK13;TMEM175;KCNS1;KCNS2;KCNQ2;KCNMA1;KCNQ3;KCNQ4;KCNQ5;KCNK1;HCN2;KCNK4	GO_Molecular_Function_2018	41	100	0.41
voltage-gated potassium channel activity (GO:0005249)	8.54622e-05	0.00584348	0	0	2.4105	22.5802	KCNG1;HCN4;HCN3;KCNG3;LRRC38;KCNA1;KCNA4;PKD2;KCNA7;LRRC55;LRRC52;KCNV2;KCNT1;KCNH2;KCNJ4;KCNF1;KCNJ5;LRRC26;KCNJ10;KCNH6;KCNJ11;KCND3;KCNB1;KCNIP2;KCNJ12;KCNH8;KCNJ14;KCNS1;KCNS2;KCNMA1;KCNQ2;KCNQ3;KCNQ4;KCNQ5;KCNK1;HCN2	GO_Molecular_Function_2018	36	85	0.423529
regulation of cell proliferation (GO:0042127)	1.19781e-05	0.00585009	0	0	1.42925	16.1969	TNFRSF6B;SCX;TCL1A;MYC;KDR;SOX9;JUNB;SOX7;TIPIN;NKX2-6;SOX11;P3H3;GTPBP4;RNF126;SFRP2;GAREM1;CSNK2B;EPHA1;CTBP2;PRKDC;CDCA7;PDGFB;PDGFA;TGFA;GATA3;CIAO1;CYP27B1;PDGFC;NKX2-5;JAG2;JUN;XRCC6;JUND;JAG1;INSR;INCA1;FN1;LIF;PTK6;ACER2;WNK2;STRN;CALR;BTG4;ACVRL1;PTPRU;COL18A1;BTG2;HILPDA;PTPRJ;CTCF;GLI1;HOXC10;JAK3;HRAS;PF4V1;EDN3;SYK;TESC;RHOG;EMP2;WNT9A;EMP3;PROX1;CBFA2T3;CCKBR;RARA;MZB1;RAPGEF2;GAS8;…	GO_Biological_Process_2018	223	740	0.301351
Axon guidance	0.000340622	0.0061312	0	0	1.75396	14.0049	SEMA5A;EPHB6;GSK3B;NRP1;LRRC4;ILK;ROBO1;PPP3CC;DPYSL5;CFL1;NCK2;RAC3;EPHB2;EPHB1;HRAS;EPHB4;EPHB3;SEMA6A;ARHGEF12;EPHA8;UNC5B;PRKCA;ENAH;RASA1;EPHA1;MYL9;SEMA3B;SEMA3G;SEMA3E;EFNA4;PRKCZ;NTN1;NTN3;ABLIM1;PARD6B;EFNB3;PARD6A;RRAS;ABL1;PLCG2;SLIT3;SRGAP3;SLIT2;PAK2;CAMK2G;PLXNA3;PAK4;MAPK3;NTNG2;SEMA4A;SEMA4B;LIMK2;NFATC2;SEMA4G;L1CAM;SSH3;GDF7;SSH1;EFNA3;CXCL12;EFNA2;CDK5;PLXNB1	KEGG_2019_Human	63	181	0.348066
positive regulation of cell proliferation (GO:0008284)	1.61343e-05	0.00680464	0	0	1.57596	17.3901	CSF3;PID1;CHRM1;IRS1;RTKN2;SCX;IRS2;CIB1;FGF3;FGF4;IGF1R;FGF6;TCL1A;CCND2;FGF9;SOX15;MYC;CHP2;PIM1;KDR;SOX8;SOX9;TIPIN;NKX2-6;OSR1;SERPINF2;F2R;CEP131;SOX11;NCCRP1;TMEM250;POU3F2;PGF;CDC25B;FOXP1;SFRP2;GAREM1;S100A6;EPHA1;CSF1R;NOTCH1;DHX9;PDGFB;PDGFA;TGFA;TNFRSF11A;CIAO1;TERT;GRK5;NACC2;PDGFC;NKX2-5;ELANE;TFAP2B;TGFB1;WNT3A;INSR;FZD9;FN1;LIF;HMGA2;ACER2;MLXIPL;CNOT6;INS-IGF2;CNOT7;CDK4;CDK3;ID2;…	GO_Biological_Process_2018	137	424	0.323113
negative regulation of cell proliferation (GO:0008285)	1.6719e-05	0.00680464	0	0	1.62905	17.9178	PDCD5;CIB1;SOX2;MYC;ADORA3;IL12B;IL12A;SOX9;SOX7;ENPP7;CD300A;CTNNBIP1;F2R;MAGI2;TSC2;SOX11;P3H3;FOXP3;GTPBP4;SFRP2;CSNK2B;COL4A3;ROR2;NOTCH1;CTBP2;FBLN1;GATA3;CYP27B1;NACC2;APOD;IGFBP7;IGFBP6;TFAP2A;TFAP2B;TGFB1;VDR;INCA1;HMGA1;FUZ;CNOT7;RGCC;WNK2;ID2;BHLHE40;STRN;PLXNB1;NF2;COPS8;TP73;MXD4;ACVRL1;BTG4;CDKN1C;COL18A1;PTPRU;BTG2;PINX1;CHD5;PTPRJ;CTCF;PKD2;ATRAID;CDC73;DUSP10;ADAMTS1;NUP62;NCK2;WD…	GO_Biological_Process_2018	120	363	0.330579
Hypertrophic cardiomyopathy (HCM)	0.000484155	0.00823064	0	0	2.18608	16.6866	PRKAA2;ITGB4;PRKAG1;PRKAG2;ACTG1;CACNG6;CACNG8;SGCA;LMNA;ITGB7;TNNI3;CACNA1S;CACNG1;EMD;TGFB1;ACE;ITGA3;TPM2;ITGA2;TNNC1;ITGA1;TPM1;CACNA2D3;AGT;CACNB1;CACNB2;CACNB3;CACNB4;DES;MYL3;ITGA7;ITGA5;MYH6;MYH7	KEGG_2019_Human	34	85	0.4
Notch signaling pathway	0.000537122	0.00865048	0	0	2.77203	20.8714	RBPJL;PSENEN;JAG2;NOTCH3;NUMBL;CREBBP;NOTCH1;JAG1;CTBP2;DTX3L;HDAC1;DTX1;DTX3;DLL1;DLL3;LFNG;NCOR2;KAT2A;DVL2;EP300;HES1;HES5	KEGG_2019_Human	22	48	0.458333
Insulin secretion	0.000622464	0.00952369	0	0	2.1439	15.8259	GLP1R;SLC2A1;ADCY4;ATP1A3;ADCY3;ATP1A2;ADCY2;ADCY7;ADCY6;ADCY5;INS;RIMS2;CREB3L4;GNA11;KCNN1;FFAR1;CACNA1S;PRKACB;CAMK2G;PRKCG;KCNJ11;ABCC8;PRKCB;ATP1B3;PRKCA;CREB3;PLCB3;ADCY9;CREB1;GNAQ;KCNMA1;PLCB2;STX1A;VAMP2	KEGG_2019_Human	34	86	0.395349
Insulin signaling pathway	0.000743057	0.0108274	0	0	1.82733	13.1655	GSK3B;PYGB;CALML5;CALML6;IRS1;PDE3B;IRS4;PRKAG1;PRKAG2;IRS2;PYGM;PYGL;HK1;GYS1;FLOT1;PRKACB;HRAS;EXOC7;PDPK1;TSC2;PPP1R3F;PPP1R3C;PPP1R3E;EIF4E1B;HKDC1;RAPGEF1;SOS2;RHOQ;SHC4;SHC2;PRKAA2;CBL;PRKCZ;FOXO1;INS;SOCS2;SOCS3;MAPK9;SOCS1;EIF4EBP1;EIF4E;SOCS4;SH2B2;MAPK3;PKLR;BAD;INSR;PHKB;FASN	KEGG_2019_Human	49	137	0.357664
Glycerophospholipid metabolism	0.000820043	0.0114061	0	0	2.02223	14.3703	DGKG;CDS1;ACHE;DGKE;DGKD;LPGAT1;DGKA;LPCAT1;PLA2G3;PLD4;LCAT;PLA2G6;AGPAT2;PLD3;AGPAT3;PTDSS2;CDIPT;CHKB;PLA2G12B;PLA2G2E;PNPLA7;PLA2G2C;MBOAT7;PLA2G2A;CRLS1;PLA2G15;PHOSPHO1;PLPP5;ETNK2;DGKQ;GPD1;PEMT;DGKK;PLPP3;PLPP2;LPIN2;DGKI	KEGG_2019_Human	37	97	0.381443
Human T-cell leukemia virus 1 infection	0.000886466	0.0115901	0	0	1.60913	11.3094	NRP1;CRTC2;CRTC3;ITGB2;SLC2A1;TNFRSF13C;ETS2;CDC20;ZFP36;PPP3CC;CCND2;CCND1;CREB3L4;CHEK2;MYC;EP300;PRKACB;HRAS;JAK3;HLA-DPA1;MSX2;HLA-B;HLA-C;HLA-F;HLA-G;CREB3;CCNA1;KAT2A;ADCY9;CREB1;CCNE1;LTA;TBPL1;ANAPC4;VDAC1;SLC25A5;MAD1L1;ANAPC2;SLC25A6;ADCY4;ADCY3;ADCY2;ADCY7;ANAPC10;ADCY6;ANAPC11;ADCY5;RELB;MAPK9;HLA-DMA;TERT;E2F1;E2F2;MSX1;MAPK3;EGR1;CREBBP;JUN;CDKN2C;TGFB1;CDKN2A;NFYB;NFATC2;NFATC1;NFK…	KEGG_2019_Human	72	219	0.328767
Adrenergic signaling in cardiomyocytes	0.000909029	0.0115901	0	0	1.78059	12.4697	CALML5;CALML6;ADRA1D;CREB3L4;SCN5A;PRKACB;SCN1B;TPM2;TNNC1;TPM1;CACNA2D3;PPP2R5B;ATP1B3;PRKCA;PPP2R5C;CACNB1;CACNB2;CREB3;CACNB3;PLCB3;ADCY9;CACNB4;CREB1;MYL3;SCN4B;PLCB2;MYH6;MYH7;ADCY4;ATP1A3;ADCY3;ATP1A2;ADCY2;ADCY7;ADCY6;PIK3R5;ADCY5;CACNG6;CACNG8;TNNI3;CACNA1S;CACNG1;CAMK2G;MAPK3;ATP2B2;PPP2R3A;AGT;MAPK12;PPP1R1A;PPP2R2C;GNAQ	KEGG_2019_Human	51	145	0.351724
Aldosterone synthesis and secretion	0.00102383	0.0125317	0	0	1.98895	13.6923	DAGLA;CALML5;KCNK9;CALML6;ADCY4;ATP1A3;ADCY3;ATP1A2;ADCY2;ADCY7;CACNA1H;ADCY6;ADCY5;CREB3L4;GNA11;CACNA1S;PRKACB;CAMK2G;PRKCG;KCNJ5;PRKCB;PRKCE;PDE2A;ATP1B3;PRKCA;ATP2B2;AGT;NR4A2;CREB3;PLCB3;ADCY9;CREB1;STAR;PRKD3;GNAQ;ORAI1;PLCB2	KEGG_2019_Human	37	98	0.377551
heart development (GO:0007507)	3.49527e-05	0.0131315	0	0	2.03623	20.8948	MESP2;CITED2;TCF25;CHD7;ECE1;SMG9;PKD2;PCSK5;GLI2;SALL1;SOX18;PLCE1;BORCS8;EPHB4;MEF2A;MYOCD;NKX2-6;MEF2B;NCOA6;OSR1;TSC2;KAT2A;HAND2;PKP2;RARA;CRELD1;ZFPM2;ZFPM1;MYH6;MYH7;FOXC1;NOTCH1;SHOX2;PDGFB;GATA5;GATA3;GATA1;HDAC9;SCUBE1;ERBB3;POLR2D;DVL2;TNNI3;NKX2-5;NDUFV2;TBX1;TGFB1;INSR;IFT122;POU6F1;APLN;TBX2;WT1;TAB2;MEGF8;MIXL1;FBN1	GO_Biological_Process_2018	57	149	0.38255
Parathyroid hormone synthesis, secretion and action	0.001345	0.0158297	0	0	1.90879	12.6197	GCM2;ADCY4;LRP5;ADCY3;ADCY2;GATA3;ADCY7;EGFR;ADCY6;ADCY5;RXRB;CYP27B1;CREB3L4;GNA11;PRKACB;MAPK3;SLC34A3;PRKCG;MEF2A;ARHGEF11;EGR1;KL;JUND;PRKCB;VDR;PRKCA;NR4A2;CREB3;MMP14;PLCB3;ADCY9;MAFB;CREB1;CYP24A1;MMP16;GNAQ;MMP17;ARHGEF1;PLCB2	KEGG_2019_Human	39	106	0.367925
Phospholipase D signaling pathway	0.00152275	0.0172578	0	0	1.72518	11.1916	DGKG;DGKE;ARF1;DGKD;DGKA;GRM2;HRAS;FCER1G;SYK;F2R;TSC2;PRKCA;PLCB3;ADCY9;DGKQ;AVP;DGKK;PLPP3;PLPP2;SOS2;PLCB2;DGKI;ARF6;SHC4;SHC2;RALA;RALB;PDGFB;ADCY4;PDGFA;ADCY3;LPAR3;ADCY2;ADCY7;AGPAT2;EGFR;ADCY6;AGPAT3;PIK3R5;ADCY5;INS;CYTH2;RRAS;PDGFC;PLCG2;PTK2B;CYTH1;MAPK3;INSR;AGT;LPAR5	KEGG_2019_Human	51	148	0.344595
negative regulation of programmed cell death (GO:0043069)	5.39976e-05	0.0182114	0	0	1.54241	15.1566	EPHB6;FCMR;TNFRSF6B;SCX;CIB1;IGF1R;COMP;RPS6KA3;TCL1A;MAEA;CCND2;MYC;ARHGDIA;CFL1;PIM1;KDR;PIM3;SOX8;SOX9;EPHB2;EPHB1;EPHB4;TP63;EPHB3;PCID2;NKX2-6;EPHA8;OSR1;WDR73;ATAD3A;THOC6;ROR2;EPHA1;SQSTM1;CSF1R;PRKDC;GATA1;FOXO1;MTDH;SOCS2;PRDX5;BCL2L10;GRK5;IRAK1;NKX2-5;NTSR1;TXNDC5;BARD1;TFAP2A;PLK3;TFAP2B;PRELID1;EGR3;CBX4;PLK2;INSR;SIAH2;FZD9;HMGA2;DHCR24;NFKB1;HNRNPK;INS-IGF2;PROC;BCL3;FGFR3;MYD88;FA…	GO_Biological_Process_2018	130	408	0.318627
negative regulation of protein phosphorylation (GO:0001933)	5.59318e-05	0.0182114	0	0	1.89115	18.517	ERRFI1;PID1;TRAF3IP1;TESK1;LRRC4;HSPB1;PRKAG2;CIB1;SPRED1;CHORDC1;NCK2;PMEPA1;EPHB2;CDK5RAP3;YWHAG;DUSP3;CISH;DUSP1;PDPK1;NOG;BGN;TSC2;RTN4RL2;ATG14;GREM1;IMPACT;CEACAM1;SFRP2;RTN4RL1;DGKQ;DDIT4;CNKSR3;EPHA1;PLPP3;LRRC3C;ENG;RTN4R;PRKN;PRKDC;GSTP1;MVP;FBLN1;PRKCZ;CORO1C;SOCS2;CAMK2N1;FLRT1;CHAD;NTF3;SLIT2;SOCS6;PAK2;SOCS4;LRRC4B;TGFB1;CAV1;SMAD7;MLXIPL;DBNDD2;PPP1R1A;GNAQ;SPRY2;INSM1;TARDBP;EIF4G1	GO_Biological_Process_2018	65	178	0.365169
regulation of apoptotic process (GO:0042981)	6.27341e-05	0.0191496	0	0	1.36581	13.2164	EPHB6;TNFRSF6B;TRIO;SCX;SOX2;RPS6KA3;TCL1A;LGALS1;MYC;CHEK2;KDR;DIP2A;SOX8;SOX9;EPHB2;EPHB1;EPHB4;TP63;HOXA5;EPHB3;NKX2-6;ACTN3;EPHA8;ACTN1;WDR73;SFRP2;BIN1;NSMF;EPHA1;ANP32A;PRKDC;BCL10;GATA1;KALRN;MTDH;ABR;PRDX5;TP53BP2;FADD;NKX2-5;NTSR1;BARD1;PLK3;CREBBP;JUN;PRELID1;EGR3;PLK5;GADD45B;PLK2;INSR;SIAH2;FZD9;GDF2;GDF1;CIDEC;GDF7;HNRNPK;CALR;TP73;HRK;FANK1;FOXE3;HIP1;CITED1;CITED2;SH3RF1;MYDGF;JAK3…	GO_Biological_Process_2018	238	815	0.292025
PDZ domain binding (GO:0030165)	0.000368883	0.0234233	0	0	2.52845	19.9875	PRKN;SLC22A4;DOCK4;NLGN1;SLC22A5;USHBP1;SNTG2;SRR;GNG5;TMEM88;TBC1D10A;KCNJ4;PLEKHA2;FZD4;MUC17;KIDINS220;FZD7;ARHGEF16;CRIM1;ATP2B2;GNG12;SLC9A3;ACOX1;DLG4;CCDC88C;RAPGEF2;LLGL2	GO_Molecular_Function_2018	27	62	0.435484
regulatory region DNA binding (GO:0000975)	0.000385392	0.0234233	0	0	1.65454	13.0067	FOXA1;ZNF174;CITED1;FOXI1;HMGB2;TCF20;CTCF;GLI1;TTF1;SOX2;YY1;SALL1;SOX18;SALL3;MYB;MYBL2;SOX7;TEAD2;TEAD3;NKX3-1;MEF2A;TEAD4;IZUMO2;KLF11;MEF2B;MSX2;TCF12;ARID5B;PROX1;KLF15;PAX2;RFX6;DDIT3;HAND2;YAP1;CEBPA;FOXC1;HDAC1;TCF7;ZBTB48;GATA5;GATA3;HIVEP1;ZNF746;TBL1X;NKX2-5;BRD7;RREB1;TFAP2A;TCF7L2;XRCC6;JUN;TCF7L1;JUND;BCL11B;MTERF3;NFYB;STAT3;NR1H3;HMGA2;TRERF1;NFKB1;HINFP;SMAD7;CTCFL;KLF1;HNRNPL;C…	GO_Molecular_Function_2018	75	224	0.334821
Aldosterone-regulated sodium reabsorption	0.00217624	0.0237832	0	0	2.78274	17.0587	PRKCG;IRS1;PDPK1;PRKCB;INSR;NEDD4L;ATP1A3;ATP1A2;ATP1B3;PRKCA;NR3C2;INS;SLC9A3R2;HSD11B2;SCNN1G;SCNN1A;MAPK3	KEGG_2019_Human	17	37	0.459459
Longevity regulating pathway	0.00234757	0.0244503	0	0	1.86606	11.2978	PRKAA2;IRS1;HDAC1;EHMT2;IRS4;PRKAG1;ADCY4;EHMT1;PRKAG2;ADCY3;IRS2;ADCY2;FOXO3;ADCY7;FOXO1;ADCY6;IGF1R;ADCY5;INS;CREB3L4;EIF4EBP1;PRKACB;HRAS;EIF4E;APPL1;KL;INSR;TSC2;ATG13;NFKB1;SOD1;CREB3;ADCY9;CREB1;EIF4E1B;ULK1;CRYAB	KEGG_2019_Human	37	102	0.362745
Arrhythmogenic right ventricular cardiomyopathy (ARVC)	0.00241047	0.0244503	0	0	2.08498	12.5681	ITGB4;TCF7;ACTG1;CACNG6;CACNG8;SGCA;LMNA;ITGB7;CTNNA3;CACNA1S;CACNG1;EMD;TCF7L2;TCF7L1;ACTN3;ITGA3;ITGA2;ITGA1;CACNA2D3;CACNB1;CACNB2;CACNB3;CACNB4;DES;PKP2;ITGA7;DSG2;ITGA5	KEGG_2019_Human	28	72	0.388889
Thiamine metabolism	0.00259972	0.0244503	0	0	4.90682	29.2071	NFS1;ALPP;AK1;AK2;ALPL;AK5;AK7;ACP1;AK8	KEGG_2019_Human	9	15	0.6
GABAergic synapse	0.002623	0.0244503	0	0	1.93129	11.4785	ADCY4;ADCY3;ABAT;ADCY2;ADCY7;ADCY6;GABARAP;ADCY5;TRAK2;GNG10;GNG5;GNG8;CACNA1S;SLC38A3;GABRE;GLUL;PRKACB;SLC38A2;SLC38A5;PRKCG;SLC38A1;GABARAPL1;SLC12A5;SLC32A1;PRKCB;SLC6A13;SLC6A11;PRKCA;GNG12;GNG13;ADCY9;GNB2;GNB1	KEGG_2019_Human	33	89	0.370787
Glycosaminoglycan biosynthesis	0.00263679	0.0244503	0	0	2.32417	13.8014	CHST6;B4GALT1;CHST7;HS3ST3A1;CHPF;XYLT2;HS3ST5;B3GALT6;HS6ST1;HS3ST2;NDST2;EXT1;NDST1;B3GNT7;CHSY1;B3GNT2;CHST13;CHSY3;CHST14;ST3GAL1;CHST3;ST3GAL3	KEGG_2019_Human	22	53	0.415094
cGMP-PKG signaling pathway	0.00277734	0.024996	0	0	1.62573	9.5695	MYLK2;CALML5;CALML6;IRS1;PDE3B;IRS4;ATP2A3;IRS2;ADRA1D;SLC8A2;NPPB;NPPC;PPP3CC;CREB3L4;ADORA3;MEF2A;GUCY1A2;MEF2B;PRKCE;ATP1B3;ADRA2C;ADRA2B;CREB3;PLCB3;ADCY9;CREB1;KCNMA1;VDAC1;SLC25A5;MYL9;PLCB2;MYH7;SLC25A6;ADCY4;ATP1A3;ADCY3;ATP1A2;ADCY2;ADCY7;ADCY6;PIK3R5;ADCY5;INS;GNA11;CACNA1S;MAPK3;BAD;INSR;PDE2A;NFATC2;NFATC1;ATP2B2;SLC8A3;GNAQ;GTF2IRD1	KEGG_2019_Human	55	166	0.331325
negative regulation of cell differentiation (GO:0045596)	8.916e-05	0.0256151	0	0	1.95726	18.2516	FOXA1;TRIO;CITED1;CDC73;PTBP1;SUFU;SOX9;NKX3-2;ADAMTS7;MYOCD;OSR1;NOG;AXIN1;WNT9A;GREM1;SFRP2;SDHAF2;ZADH2;PKP2;HOXB8;ZFPM2;PPARA;ZFPM1;CRP;CETP;NOTCH1;LRP5;GATA3;DLL1;FOXO1;EGFR;HDAC7;E2F1;LEO1;PTK2B;HES1;SKIL;HES5;RUNX1T1;ABCA1;SUZ12;TBX1;TGFB1;JAG1;CAV1;NR1H2;NR1H3;MEIS2;VASN;POU4F2;SMAD7;SKI;MAD2L2;COL5A1;NBR1;MIXL1	GO_Biological_Process_2018	56	150	0.373333
actin binding (GO:0003779)	0.00046909	0.0270097	0	0	1.5959	12.2322	HIP1;WDR1;WIPF2;ARPC1B;RCSD1;ANTXR1;SYNE3;TRIOBP;SLC6A4;MYOM3;PPP1R9B;ALKBH4;MAEA;CAPZB;CFL1;BCL7B;MYOZ3;SYNPO;EMD;CAP1;MYBPC2;MAP1S;ACTN1;PRKCE;TNNC1;TPM2;TPM1;SHROOM2;MYO7A;SPTB;CACNB2;CEACAM1;BIN1;TMSB15A;MYL3;MAP1A;TNNT3;KCNMA1;FSCN1;FSCN2;PFN1;ALDOA;PRKN;MACF1;KLHL17;HPCA;TWF2;WAS;TWF1;TULP1;IQGAP2;EGFR;CORO1C;ADD2;LIMA1;ABLIM1;MICALL2;ABL1;XIRP1;FLNA;TNNI2;EPS8L1;FLNB;TNNI3;EPS8L3;MYH10;VPS…	GO_Molecular_Function_2018	83	254	0.326772
Glutamatergic synapse	0.00321637	0.0281203	0	0	1.77211	10.171	GRIK3;ADCY4;GRIK4;ADCY3;ADCY2;SLC1A6;SLC1A7;ADCY7;ADCY6;ADCY5;GRM2;GNG10;GRK3;PPP3CC;GNG5;GNG8;HOMER3;SLC17A7;SLC38A3;GLUL;PRKACB;SLC38A2;MAPK3;PRKCG;SLC38A1;PRKCB;PRKCA;GRIN2C;GNG12;GRIN2D;GNG13;GRIN3B;PLCB3;ADCY9;DLG4;GNB2;GNAQ;GNB1;SHANK3;PLCB2	KEGG_2019_Human	40	114	0.350877
transcription coactivator activity (GO:0003713)	0.000518272	0.0283495	0	0	1.54494	11.6875	PHF2;SETD3;CITED1;CITED2;CITED4;TCF20;YY1;PSMD9;MED13;TRIM28;ZMIZ2;EP300;SOX9;ATXN7L3;JUNB;MEF2A;SMARCC1;MYOCD;RBM14;SMARCC2;PRKCB;NCOA6;ACTN1;AIP;ARID5B;SOX11;EDF1;HCFC2;WDR77;HCFC1;NR5A1;TAF6L;KAT2A;MED24;PRPF6;TFDP1;CCNE1;SUB1;HAND2;RARA;TBPL1;ZFPM2;PPARA;YAP1;CEBPA;SP100;FOXC1;DHX9;DTX1;BCL10;GATA3;RNF4;MED12L;TAF5L;MTDH;RXRB;MNT;MTA1;PRDM16;MED31;TBX20;BRD7;ZBTB18;TFAP2A;NFE2;TFAP2B;CREBBP;J…	GO_Molecular_Function_2018	93	291	0.319588
regulation of dendrite morphogenesis (GO:0048814)	0.000111433	0.0286442	0	0	3.2769	29.8266	CDKL3;CDKL5;SS18L1;NEDD4L;KNDC1;SRCIN1;PTPRD;RAP2A;ARC;FXR2;CUX2;CDK5;CAPRIN1;NEDD4;CFL1;CAPRIN2;IL1RAPL1;RAPGEF2;NSMF;TNIK;SHANK3;YWHAH	GO_Biological_Process_2018	22	44	0.5
positive regulation of viral process (GO:0048524)	0.000111433	0.0286442	0	0	3.2769	29.8266	TSG101;STAU1;DHX9;VPS4B;VPS4A;TMEM250;SUPT5H;GTF2F2;CDK9;POLR2A;POLR2B;POLR2D;CFL1;MVB12B;MVB12A;POLR2F;NELFB;NELFA;APOE;POLR2I;PPIB;POLR2L	GO_Biological_Process_2018	22	44	0.5
Vascular smooth muscle contraction	0.00350958	0.0298314	0	0	1.6961	9.58681	MYLK2;RAMP3;CALML5;CALML6;ADCY4;PLA2G3;ADCY3;ADRA1D;ADCY2;PLA2G6;ADCY7;ADCY6;ADCY5;NPPB;NPPC;GNA11;MYH11;CACNA1S;PRKACB;MAPK3;PRKCG;ARHGEF11;GUCY1A2;PPP1R14A;ARHGEF12;PLA2G12B;PLA2G2E;EDN3;PRKCB;PLA2G2C;PRKCE;PLA2G2A;PRKCA;AGT;MYL6;PLCB3;ADCY9;ADORA2B;GNAQ;KCNMA1;PRKCQ;ARHGEF1;AVP;MYL9;PLCB2	KEGG_2019_Human	45	132	0.340909
negative regulation of cellular process (GO:0048523)	0.000124737	0.0304609	0	0	1.4375	12.9221	SEMA5A;NDUFA13;PLXND1;PDCD5;GMNN;ARHGDIG;CIB1;NPPB;MYC;ADORA3;ARHGDIA;ADNP2;VPS35;SOX7;ENPP7;TSPYL2;KCNH2;NANOS1;ACTN1;F2R;MAGI2;TSC2;CASK;SOX11;P3H3;FOXP3;GTPBP4;SFRP2;THAP5;ASTL;CSNK2B;COL4A3;CHMP4B;ROR2;LRPAP1;NOTCH1;PKDCC;CTBP2;NEDD4L;FBLN1;GATA3;NPAS2;CDKN2AIP;RTN4;CYP27B1;ORC6;BRINP1;NACC2;TP53BP2;IGFBP7;IGFBP6;SKIL;PLXNA3;TFAP2A;APOBEC3D;TFAP2B;APOBEC3F;TGFB1;APOBEC3G;APOBEC3H;VDR;CAV1;INC…	GO_Biological_Process_2018	162	534	0.303371
negative regulation of cellular macromolecule biosynthetic process (GO:2000113)	0.000131065	0.0304821	0	0	1.44611	12.9279	NDUFA13;ZNF174;HDAC10;GMNN;LOXL3;EHMT1;SALL1;TRIM28;SOX18;MYB;MAEL;EPC1;SOX8;SOX9;SOX7;TP63;ENPP7;TSPYL2;NANOS1;TLE1;NKX6-2;SMARCC2;ZGPAT;MSX2;ARID5B;FOXP3;GTPBP4;FOXP1;HIC2;ILF3;SFRP2;DDIT3;NCL;ZFPM2;CLOCK;GRB7;NOTCH1;CTBP2;TSHZ3;FOXG1;PDGFB;GATA3;FOXO1;FXR2;ZNF706;DEAF1;NACC2;PRDM16;ZNF425;NKX2-5;ZNF423;PATZ1;ZBTB7A;ZBTB18;TFAP2A;TFAP2B;JUN;XRCC6;TGFB1;UBE2I;MTERF3;CBX4;ATP8B1;VDR;NONO;GDF2;HMG…	GO_Biological_Process_2018	156	512	0.304688
Insulin resistance	0.00380158	0.0314401	0	0	1.7794	9.91544	GSK3B;PYGB;CRTC2;PRKAA2;IRS1;SLC2A1;PRKAG1;PRKAG2;IRS2;PYGM;PYGL;PRKCZ;FOXO1;INS;RPS6KA3;SOCS3;GYS1;MAPK9;CREB3L4;PRKCB;PDPK1;PRKCE;INSR;NR1H2;GFPT1;STAT3;NR1H3;CPT1B;NFKB1;AGT;MLXIPL;CREB3;CREB1;PPP1R3C;PPP1R3E;PRKCQ;PPARA;SLC27A4	KEGG_2019_Human	38	108	0.351852
enhancer sequence-specific DNA binding (GO:0001158)	0.000677379	0.0340871	0	0	2.39147	17.4512	HDAC1;HMGB2;MEOX2;BACH2;YY1;SPIB;RUVBL2;SOX9;MBD3;TFAP2B;SMARCC1;JUN;SMARCC2;NFYB;NONO;HMGA1;NR1H4;SOX11;NFATC1;FOXN4;NFKB1;NR5A1;CREB1;ZFP42;REL;SLC2A4RG;MIXL1	GO_Molecular_Function_2018	27	64	0.421875
protein kinase C binding (GO:0005080)	0.000735625	0.0340871	0	0	2.9631	21.3781	IRS1;PRKCSH;PRKCB;CAVIN3;TWF2;ADCY4;HSPB1;HDAC9;ADCY6;HDAC7;PARD6B;PARD6A;GRK5;TRPV4;ABL1;PKP2;PKN1;SQSTM1;YWHAG	GO_Molecular_Function_2018	19	40	0.475
platelet-derived growth factor binding (GO:0048407)	0.000745261	0.0340871	0	0	8.72308	62.8217	COL1A1;COL1A2;COL2A1;COL5A1;COL4A1;COL6A1;PDGFB;PDGFA	GO_Molecular_Function_2018	8	11	0.727273
sequence-specific DNA binding (GO:0043565)	0.000747798	0.0340871	0	0	1.44177	10.3784	ZNF174;FOXI1;SCX;TTF1;HOXA13;YY1;SOX2;SALL1;TRIM28;SALL3;MYB;MAEL;ZNF205;TP63;MEF2A;MEF2B;ZGPAT;MSX2;ZNF10;FOXP3;WDR77;NCL;ZFP42;ZNF558;ZNF555;CLOCK;TELO2;GCM2;EPAS1;TCF7;FOXO3;GATA1;FOXO1;TERT;PRDM16;HIVEP1;ZBED1;CAMTA1;ZNF425;CAMTA2;NKX2-5;RREB1;BPTF;CTC1;ZBTB18;ESRRA;TFAP2A;NFE2;EGR1;TFAP2B;ACD;XRCC6;BCL11B;NR2F1;NR0B1;FOXN2;SCRT1;NR2F6;SOX30;POU6F1;NR4A2;ZNF559-ZNF177;LHX3;TLX2;ZNF778;ZNF536;…	GO_Molecular_Function_2018	120	394	0.304569
regulation of protein tyrosine kinase activity (GO:0061097)	0.000157381	0.034582	0	0	3.97691	34.8252	CSF1R;ACE;MVP;CAV1;PDGFB;PTK6;LRP8;SRCIN1;AGT;RAP2B;ERBB3;DLG4;HYAL2;DOK7;NCK2;UNC119;GAS6	GO_Biological_Process_2018	17	31	0.548387
gland development (GO:0048732)	0.000175366	0.034582	0	0	2.4405	21.107	GCM2;PHF2;CEBPA;FOXE1;IGSF3;CITED2;PKD2;GLI2;SOX2;SOX3;SALL1;MDK;HESX1;HES1;SOX9;FADD;NKX2-5;NKX3-1;EPHB3;TBX1;CAV1;ARID5B;NRG1;LSR;NR0B1;PROX1;TBX3;SOD1;WT1;PPDPF;HAND2;RARA	GO_Biological_Process_2018	32	75	0.426667
generation of neurons (GO:0048699)	0.00018216	0.034582	0	0	1.98616	17.1021	BTG4;NRP1;WNT2B;HMGB2;FZD10;NRBP2;SIX4;CASP3;DNER;ADNP2;CDKL5;SOX11;NAV1;THOC2;WNT9A;PROX1;POU3F2;DDIT4;IL1RAPL1;RAPGEF2;LMX1B;YAP1;BRSK1;UNC119B;CEND1;ASCL2;DLL1;WNT6;HES5;TCF7L1;AUTS2;FZD5;FZD4;WNT3A;USP9X;FZD7;WNT7B;WNT7A;ATP2B2;SMARCA1;POU4F2;NR4A2;PTPRD;CDK5;ID2;UNC119;ID3;LRP12;ITM2C	GO_Biological_Process_2018	49	130	0.376923
ventricular cardiac muscle tissue morphogenesis (GO:0055010)	0.000184097	0.034582	0	0	3.6848	31.6894	NOTCH1;TGFB1;TNNC1;NOG;TPM1;NRG1;LRP2;PROX1;SMAD7;MYL3;PKP2;TNNI3;NKX2-5;ZFPM2;MYH6;ENG;BMPR1A;MYH7	GO_Biological_Process_2018	18	34	0.529412
response to glucagon (GO:0033762)	0.000184097	0.034582	0	0	3.6848	31.6894	GCGR;ADCY4;ADCY3;ADCY2;GNG12;ADCY7;ADCY6;ADCY5;GNG13;GNG10;CREB1;ADCY9;GNG5;GNB2;GNB1;CRY1;GNG8;PRKACB	GO_Biological_Process_2018	18	34	0.529412
RNA polymerase II regulatory region DNA binding (GO:0001012)	0.000872114	0.0363583	0	0	1.64229	11.5692	BARHL1;BARHL2;ZMYND8;PRDM2;GLI1;FOXM1;HOXC10;LYL1;DBP;CREB3L4;MEF2A;FOXD3;MEF2B;ARID5B;VEZF1;ETV6;NR5A1;CREB3;CREB1;TFDP1;RBL1;RFX6;LMX1A;MYOD1;HAND2;RARA;LMX1B;PPARA;FOXC1;CEBPB;GATA5;GATA3;AEBP1;ZBTB5;BARX1;GATA1;ASCL2;PHF21A;RELB;RXRB;MNT;CUX2;NFIL3;DEAF1;NHLH1;TBX20;ZBED1;E2F2;STAT6;RREB1;ZBED4;TFAP2A;EGR1;TFAP2B;TFAP2C;VDR;NR1H2;NR1H4;NR1H3;ARID3A;ARID3C;NFKB1;SCRT1;FOSL2;NR4A2;SP3;REL	GO_Molecular_Function_2018	67	201	0.333333
MAP kinase phosphatase activity (GO:0033549)	0.000882751	0.0363583	0	0	11.4473	80.503	DUSP4;DUSP2;DUSP10;DUSP3;DUSP1;DUSP9;DUSP6	GO_Molecular_Function_2018	7	9	0.777778
protein kinase activity (GO:0004672)	0.000897325	0.0363583	0	0	1.37449	9.64353	EPHB6;CCNK;PRAG1;TESK1;IL5RA;STKLD1;FGF3;FGF4;IGF1R;RPS6KA4;NRBP2;FGF6;STK10;RPS6KA3;FGF8;FGF9;CHEK2;FGFR1OP2;PIM1;KDR;PIM3;MAP3K9;SOX9;MAP3K6;STK32A;EPHB2;PRKACB;STK32B;EPHB1;EPHB4;EPHB3;PRKCG;CDKL2;MAP2K3;CDKL3;CDKL5;PRKCB;EPHA8;PRKCE;OSR1;PRKCA;MMD2;HASPIN;MELK;PRKD3;CDC37;CSNK2B;ULK3;SIK3;TSSK6;PRKCQ;TSSK3;ULK1;ROR2;TNIK;SIK2;EPHA1;SQSTM1;BLK;CSF1R;BRSK1;PKDCC;PRKDC;NPRL2;PKMYT1;NLK;PRKCZ;TTB…	GO_Molecular_Function_2018	151	513	0.294347
potassium ion transmembrane transporter activity (GO:0015079)	0.00105019	0.0392126	0	0	2.94707	20.2133	KCNG1;KCNF1;KCNK7;SLC12A5;KCNK9;ABCC8;KCNA1;SLC12A1;KCNK13;PKD2;TMEM175;KCNQ4;TMEM38A;KCNK1;SLC12A7;SLC12A8;SLC12A9;KCNK4	GO_Molecular_Function_2018	18	38	0.473684
transcriptional activator activity, RNA polymerase II transcription factor binding (GO:0001190)	0.00106097	0.0392126	0	0	2.57369	17.6261	KDM6B;MEF2A;TFAP2B;MYOCD;JUN;CREBBP;NOTCH1;CITED1;CITED2;DHX9;CITED4;NR1H4;SOX11;MED12L;CREB1;TRIM28;POU2AF1;TBX20;ZFPM2;CLOCK;MIXL1;KDM6A	GO_Molecular_Function_2018	22	50	0.44
transcriptional repressor activity, RNA polymerase II transcription factor binding (GO:0001191)	0.0010753	0.0392126	0	0	2.64546	18.0822	TFAP2B;CREBBP;TLE1;HDAC1;CITED2;ZMYND8;BHLHE41;ATN1;TBX18;YY1;SOX3;DNAJB1;SDR16C5;CNOT7;ID2;ZFP42;BHLHE40;ID3;AHRR;ELANE;BEND6	GO_Molecular_Function_2018	21	47	0.446809
mTOR signaling pathway	0.00491784	0.0396016	0	0	1.60756	8.54402	PRR5;GSK3B;WNT2B;IRS1;FZD10;IGF1R;RPS6KA3;ATP6V1E1;ATP6V1E2;RNF152;HRAS;PRKCG;SEC13;PRKCB;PDPK1;TSC2;PRKCA;WNT9A;SLC7A5;CLIP1;RRAGC;RRAGB;EIF4E1B;DDIT4;ULK1;SOS2;TELO2;ATP6V1A;PRKAA2;NPRL2;MAPKAP1;LRP5;WDR24;INS;WNT6;EIF4EBP1;DVL2;EIF4E;ATP6V1C1;MAPK3;FZD5;FZD4;WNT3A;INSR;FZD7;WNT7B;FZD9;WNT7A;CASTOR1;LAMTOR2	KEGG_2019_Human	50	152	0.328947
Type II diabetes mellitus	0.00535701	0.0420319	0	0	2.30373	12.047	KCNJ11;PKLR;IRS1;ABCC8;INSR;PRKCE;IRS4;IRS2;MAFA;PRKCZ;HK1;INS;SOCS2;SOCS3;MAPK9;SOCS1;HKDC1;SOCS4;MAPK3	KEGG_2019_Human	19	46	0.413043
small GTPase binding (GO:0031267)	0.00124958	0.0428133	0	0	2.3024	15.3914	MAPKAP1;WAS;AGAP1;CIB1;ASAP2;RAP1GAP;FGD1;FGD3;FGD5;PLCE1;SH3BP4;FLNA;RNF152;PAK2;RAB11FIP3;RAB11FIP4;APPL1;ABCA1;ARAP3;TSC2;ARAP1;ARFGAP1;ARFGAP2;ACAP3;AFDN;RILPL1	GO_Molecular_Function_2018	26	63	0.412698
RNA polymerase II core promoter sequence-specific DNA binding (GO:0000979)	0.00125231	0.0428133	0	0	3.525	23.5567	TFAP2A;TFAP2B;MAZ;NLRC5;SOX11;PRDM10;GATA1;SOX3;RUVBL2;POU2AF1;IRF7;SOX8;RREB1;ZNF277	GO_Molecular_Function_2018	14	27	0.518519
limb development (GO:0060173)	0.000253012	0.045767	0	0	4.5834	37.96	ZNF141;KDF1;NOG;CHD7;IFT122;LRP4;KREMEN2;PCSK5;GREM1;COMP;KAT2A;SALL1;SMOC1;MEGF8	GO_Biological_Process_2018	14	24	0.583333
Circadian entrainment	0.00637208	0.0487464	0	0	1.76829	8.94017	CALML5;CALML6;ADCY4;ADCY3;ADCY2;ADCY7;CACNA1H;ADCY6;ADCY5;GNG10;RASD1;GNG5;GNG8;PRKACB;CAMK2G;MAPK3;PRKCG;GUCY1A2;KCNJ5;PRKCB;PRKCA;GRIN2C;GNG12;GRIN2D;GNG13;PLCB3;ADCY9;CREB1;PER3;GNB2;GNAQ;GNB1;NOS1AP;PLCB2	KEGG_2019_Human	34	97	0.350515
Vibrio cholerae infection	0.00663797	0.0495419	0	0	2.18252	10.9452	ATP6V1A;ARF1;KDELR1;ADCY3;PRKCA;TCIRG1;ACTG1;PDIA4;SEC61A2;TJP1;ADCY9;PLCG2;KDELR3;ATP6V1E1;ATP6V0D1;ATP6V1E2;PRKACB;ATP6V0C;ATP6V1C1;TJP2	KEGG_2019_Human	20	50	0.4
neuron differentiation (GO:0030182)	0.000293315	0.0496681	0	0	1.90274	15.4774	FOXA1;ALK;BTG4;WNT2B;TENM3;FZD10;HS6ST1;GLI2;NRBP2;FGF8;CASP3;ADNP2;SOX11;THOC2;WNT9A;PROX1;POU3F2;LMX1A;HAND2;DDIT4;IL1RAPL1;LMX1B;UNC119B;BRSK1;CDNF;CEND1;WNT6;MAPK9;FXR2;SKIL;FZD5;FZD4;WNT3A;FZD7;WNT7B;WNT7A;FOXN4;ATP2B2;SMARCA1;EPOP;POU4F2;MANF;NR4A2;PTPRD;SKI;CDK5;WNK1;ID2;UNC119;ID3;ITM2C	GO_Biological_Process_2018	51	139	0.366906
negative regulation of protein kinase activity (GO:0006469)	0.000294917	0.0496681	0	0	2.05695	16.7205	RTN4R;CDKN1C;MVP;GSTP1;TESK1;LRRC4;LRP5;HSPB1;PRKAG2;IGF1R;CORO1C;SOCS2;SPRED1;DUSP10;CAMK2N1;HYAL2;CHORDC1;FLRT1;CHAD;ABL1;EPHB2;SOCS6;PAK2;CDK5RAP3;SOCS4;YWHAG;LRRC4B;CISH;PDPK1;CAV1;BGN;TSC2;PTK6;RTN4RL2;SRCIN1;CEACAM1;DBNDD2;PPP1R1A;RTN4RL1;GNAQ;EPHA1;LRRC3C	GO_Biological_Process_2018	42	109	0.385321

## Sheet: 4
Suppl. Table 5.4: Enriched GO terms observed for genes with only regulatory pG4-BS in their promoters (no regulatory pG4-CS)
Term	P.value	Adjusted.P.value	Old.P.value	Old.Adjusted.P.value	Odds.Ratio	Combined.Score	Genes	database	hits	total	hits_total_ratio	id
MAPK signaling pathway	3.35839e-05	0.00950424	0	0	2.35515	24.2615	ATF2;MAX;FLT3;RASGRF1;CACNA1B;CACNA1E;IKBKB;PPP3CA;CACNA1I;MAPK8;GNA12;MAP3K20;AKT1;MAP3K8;MAP3K5;MAP4K1;NGFR;MAP3K3;BDNF;NFATC3;MAPK10;IL1A;PPM1B;TAOK1;KIT;MAPKAPK5;MAP3K13;TP53;MAP3K11;FGFR2;EPHA2;ATF4	KEGG_2019_Human	32	295	0.108475	G4BS
phosphatidylinositol phosphate binding (GO:1901981)	4.42787e-05	0.030818	0	0	4.01232	40.2236	PLEKHF2;WDR45B;GBF1;GOLPH3L;DAPP1;SNX21;SNX20;ZFYVE16;KIF16B;PARD3;OSBP;LANCL2;BTK;AKT1	GO_Molecular_Function_2018	14	81	0.17284	G4BS

## Sheet: 5
Suppl. Table 5.5: Enriched GO terms observed for genes with only regulatory pG4-CS in their promoters (no regulatory pG4-BS)
Term	P.value	Adjusted.P.value	Old.P.value	Old.Adjusted.P.value	Odds.Ratio	Combined.Score	Genes	database	hits	total	hits_total_ratio	id
nuclear telomere cap complex (GO:0000783)	1.95024e-05	0.00579222	0	0	16.378	177.619	CTC1;ACD;STN1;TEN1;TERT;POT1	GO_Cellular_Component_2018	6	13	0.461538	G4CS
vacuole (GO:0005773)	4.86954e-05	0.0149008	0	0	4.60324	45.7098	CD74;GABARAPL1;OSBPL7;STX17;ATG16L1;RAB23;TP53INP1;HTT;ULK1;WIPI2;ATG14;GLB1L2	GO_Cellular_Component_2018	12	62	0.193548	G4CS
perinuclear region of cytoplasm (GO:0048471)	0.000168882	0.025839	0	0	2.03734	17.697	RAB3C;PATJ;VPS4A;TWF1;HTT;BCL10;ATRAID;TTBK1;MTDH;CYB5R4;BAG5;HYAL2;ABL1;PTK2B;HMGCLL1;PDLIM4;EIF4E;PRKCG;KCNH2;OSBPL7;RAB4B;MAP1S;AZIN2;PRDX6;GTPBP4;SLC8A3;RAD51C;KCNS1;GNB2;RNF207;NOS1AP;ATXN10;PPIB;COPS8;VAMP2;LIMS1	GO_Cellular_Component_2018	36	378	0.0952381	G4CS
apical dendrite (GO:0097440)	0.000369853	0.037725	0	0	19.0723	150.717	MYO1D;PTK2B;NSMF;CPEB3	GO_Cellular_Component_2018	4	8	0.5	G4CS

## Sheet: 6
Suppl. Table 5.6: Enriched GO terms observed for genes with both regulatory pG4-BS and regulatory pG4-CS in their promoters
Term	P.value	Adjusted.P.value	Old.P.value	Old.Adjusted.P.value	Odds.Ratio	Combined.Score	Genes	database	hits	total	hits_total_ratio
PI3K-Akt signaling pathway	2.52272e-08	6.83656e-06	0	0	2.77487	48.5473	CSF1R;GSK3B;CRTC2;CHRM1;FLT1;IRS1;YWHAB;ITGB4;PDGFA;PIK3R5;IGF1R;NTF4;FGF8;FGF9;GNG5;PDGFC;THEM4;GNG8;FGF22;YWHAG;MAGI1;ANGPT4;HSP90AA1;BAD;ITGA2;MAGI2;ITGA1;FN1;OSM;PPP2R5B;PPP2R3A;GNG12;PGF;GNG13;COL2A1;EFNA2;PPP2R2C;COL4A1;CDK4;DDIT4;GNB1;CDK2;ITGA7;FGFR3	KEGG_2019_Human	44	354	0.124294
Ras signaling pathway	1.49183e-05	0.00202143	0	0	2.65416	29.4955	CSF1R;FLT1;PLA2G3;PDGFA;PLA2G6;IGF1R;NTF4;MAPK9;HTR7;FGF8;FGF9;GNG5;PDGFC;GNG8;FGF22;PAK4;ANGPT4;BAD;PLA2G2C;KSR2;GNG12;PGF;GNG13;EFNA2;GNB1;FGFR3;EXOC2;LAT	KEGG_2019_Human	28	232	0.12069
Signaling pathways regulating pluripotency of stem cells	1.95665e-05	0.00545905	0	0	3.23804	35.1058	APC2;FZD4;WNT3A;WNT7B;LIF;AXIN1;INHBB;FZD10;BMI1;ACVR1B;MAPK12;WNT6;MYC;HESX1;PCGF1;LHX5;SKIL;FGFR3;LEFTY2;BMPR1A	KEGG_2019_Human	20	139	0.143885
Glutamatergic synapse	0.000173786	0.0156584	0	0	3.13622	27.1524	GRIK3;ADCY3;GNG12;SLC1A7;GNG13;ADCY5;GRM2;GRIN3B;PPP3CC;GNG5;DLG4;GNAQ;GNB1;GNG8;HOMER3;SLC38A2	KEGG_2019_Human	16	114	0.140351
Rap1 signaling pathway	0.00026981	0.0156584	0	0	2.42065	19.8924	MAGI1;CSF1R;ANGPT4;FLT1;MAGI2;ITGB2;PDGFA;ADCY3;SIPA1L2;PGF;MAPK12;ADCY5;IGF1R;FGF8;EFNA2;FGF9;GNAQ;PDGFC;RAPGEF1;FGFR3;SIPA1;FGF22;LAT	KEGG_2019_Human	23	206	0.11165
Dopaminergic synapse	0.0002889	0.0156584	0	0	2.86504	23.3484	GSK3B;PPP2R5B;PPP2R3A;GNG12;SLC6A3;MAPK12;GNG13;ADCY5;MAPK9;PPP3CC;LRTOMT;CALY;GNG5;PPP2R2C;GNAQ;GNB1;GNG8	KEGG_2019_Human	17	131	0.129771
Progesterone-mediated oocyte maturation	0.000400827	0.018104	0	0	3.15965	24.7147	HSP90AA1;PDE3B;ADCY3;PKMYT1;MAPK12;IGF1R;CDC25B;ANAPC11;ADCY5;MAPK9;FZR1;CDK2;ANAPC4;ANAPC2	KEGG_2019_Human	14	99	0.141414
regulation of transcription, DNA-templated (GO:0006355)	1.03386e-05	0.0330422	0	0	1.58375	18.1808	NDUFA13;HDAC10;EHMT1;HR;SOX21;BACH2;RPS6KA3;ZNF83;SOX18;SALL3;CHEK2;MYB;EP300;SOX9;ZNF600;JUNB;PRKCB;SOX11;POU3F2;FOXP1;HCFC1;NPAS4;LMX1B;ZNF792;NOTCH1;CRABP2;TSHZ3;DHX9;TSHZ1;TCF7;TGFA;FOXO3;PHF21A;IRAK1;DEAF1;NHLH1;RREB1;ZBED4;ZBTB18;ESRRA;UBE2I;CBX4;FZD4;ATP8B1;NONO;SS18L2;HMGA1;NFATC2;TRERF1;ESR2;COL1A1;MAFB;TADA3;SNAI1;CALR;SIM2;SLC2A4RG;RCOR1;TP73;BARHL1;FANK1;CITED2;BHLHE41;HIF3A;NAT14;DBP…	GO_Biological_Process_2018	118	1598	0.0738423
regulatory region DNA binding (GO:0000975)	5.80692e-05	0.0390225	0	0	2.53486	24.7247	HMGB2;GATA3;CTCF;TTF1;SALL1;SOX18;MYB;MYBL2;NKX2-5;BRD7;TEAD2;TEAD3;TFAP2A;MEF2B;JUND;MTERF3;NFYB;HMGA2;PROX1;TRERF1;HINFP;RFX6;DDIT3;CARM1;RCOR2;RCOR1	GO_Molecular_Function_2018	26	224	0.116071
Hypertrophic cardiomyopathy (HCM)	0.00103371	0.0400192	0	0	3.14908	21.6487	CACNB2;CACNB3;ACE;DES;ITGB4;ITGA2;ITGA1;MYL3;PRKAG2;ITGA7;TNNI3;MYH6	KEGG_2019_Human	12	85	0.141176
Cell cycle	0.00133782	0.0419053	0	0	2.63927	17.4633	GSK3B;MCM7;YWHAB;PKMYT1;CDC25B;ANAPC11;SMC1B;FZR1;STAG2;CDK4;CHEK2;CDK2;ANAPC4;YWHAG;ANAPC2	KEGG_2019_Human	15	124	0.120968
Cholinergic synapse	0.00139169	0.0419053	0	0	2.73863	18.0126	CHRNB4;CHRM1;ADCY3;GNG12;PIK3R5;GNG13;ADCY5;GNG5;GNAQ;GNB1;KCNQ3;KCNQ4;GNG8;KCNQ5	KEGG_2019_Human	14	112	0.125
endocardial cushion morphogenesis (GO:0003203)	5.21697e-05	0.0494699	0	0	12.7371	125.601	NOTCH1;NOG;TBX20;SOX9;TBX2;ENG	GO_Biological_Process_2018	6	15	0.4
mesenchyme morphogenesis (GO:0072132)	5.21697e-05	0.0494699	0	0	12.7371	125.601	NOTCH1;NOG;TBX20;SOX9;TBX2;ENG	GO_Biological_Process_2018	6	15	0.4
regulation of transcription from RNA polymerase II promoter (GO:0006357)	6.19148e-05	0.0494699	0	0	1.54072	14.9292	CRTC2;HDAC10;EHMT2;FHOD1;PRDM1;SOX21;HOXA10;RPS6KA3;SOX18;MYB;EP300;SOX9;JUNB;PRKCB;SOX11;POU3F2;FOXP1;HCFC1;NPAS4;PRPF6;LMX1B;NOTCH1;TSHZ3;DHX9;TSHZ1;TCF7;TGFA;NEDD4L;FOXO3;PHF21A;FAM83G;DEAF1;NHLH1;FADD;RREB1;ZBED4;ZBTB18;ESRRA;PLK3;CBX7;UBE2I;CBX4;PDE2A;SS18L2;HMGA1;NFATC2;TRERF1;ESR2;NR2F6;RGCC;AGO2;TADA3;SNAI1;CALR;SIM2;SLC2A4RG;RCOR1;TP73;BARHL1;CITED2;BHLHE41;OTUD7B;TRIAP1;HIF3A;HOXC10;DBP…	GO_Biological_Process_2018	107	1478	0.0723951
