# Supplementary material for: Stable bulged G-quadruplexes in the human genome: identification, experimental validation and functionalization
Source: Nucleic Acids Res. 2023 Apr 24;51(9):4148–77. doi: 10.1093/nar/gkad252 (PMC10201450; doi:10.1093/nar/gkad252)
Supplement: gkad252_Supplemental_Files [file gkad252_supplemental_files.zip › Table_S6.xlsx]

## Sheet: 1
Suppl. Table 6.1: Strand-specific lists of genes containing regulatory pG4-BS in their promoter regions
A: List of genes containing regulatory pG4-BS on the non-template strand in the promoter region																		B: List of genes containing regulatory pG4-BS on the template strand in the promoter region																		C: List of genes containing regulatory back-forward (bf) pG4-BS in the promoter region
chr	start	end	gene_symbol	score	strand	NonTemplate_G4BS#	NonTemplate_G4BS_ID	Template_G4BS#	Template_G4BS_ID	entrezgene_id	ensembl_gene_id	ensembl_transcript_id	refseq_mrna	description	gene_length	exon_count		chr	start	end	gene_symbol	score	strand	NonTemplate_G4BS#	NonTemplate_G4BS_ID	Template_G4BS#	Template_G4BS_ID	entrezgene_id	ensembl_gene_id	ensembl_transcript_id	refseq_mrna	description	gene_length	exon_count		chr	start	end	gene_symbol	score	strand	NonTemplate_G4BS#	NonTemplate_G4BS_ID	Template_G4BS#	Template_G4BS_ID	entrezgene_id	ensembl_gene_id	ensembl_transcript_id	refseq_mrna
chr19	58345178	58353492	A1BG	0	-	1	BS234420	NA	NA	1	ENSG00000121410	ENST00000263100	NM_130786	alpha-1-B glycoprotein	8314	13		chr12	9067664	9116229	A2M	0	-	NA	NA	1	BS96214	2	ENSG00000175899	ENST00000318602	NM_001347423;NM_001347425;NM_000014;NM_001347424	alpha-2-macroglobulin	48565	42		chr12	53307456	53324864	AAAS	0	-	1	BS108957	2	BS98668;BS98669	8086	ENSG00000094914	ENST00000547757	NM_001173466;NM_015665
chr1	33306766	33321098	A3GALT2	0	-	1	BS28875	NA	NA	127550	ENSG00000184389	ENST00000442999	NM_001080438	alpha 1,3-galactosyltransferase 2	14332	5		chr12	8822621	8887001	A2ML1	0	+	NA	NA	1	BS106190	144568	ENSG00000166535	ENST00000299698	NM_144670;NM_001282424	alpha-2-macroglobulin like 1	64380	67		chr11	77821109	77918432	AAMDC	0	+	3	BS76734;BS76735;BS76736	3	BS90195;BS90196;BS90197	28971	ENSG00000087884	ENST00000527134	NM_001316962;NM_001316961;NM_001316960;NM_024684;NM_001316958;NM_001316957;NM_001363564
chr22	42692121	42721298	A4GALT	0	-	1	BS303784	NA	NA	53947	ENSG00000128274	ENST00000401850	NM_017436;NM_001318038	alpha 1,4-galactosyltransferase (P blood group)	29177	10		chr12	125065434	125143333	AACS	0	+	NA	NA	1	BS114459	65985	ENSG00000081760	ENST00000316519	NM_023928;NM_001319839;NM_001319840	acetoacetyl-CoA synthetase	77899	18		chr2	218264129	218270178	AAMP	0	-	1	BS266804	2	BS248419;BS248420	14	ENSG00000127837	ENST00000444053	NM_001087;NM_001302545
chr1	12716110	12728760	AADACL3	0	+	1	BS3085	NA	NA	126767	ENSG00000188984	ENST00000359318	NM_001103170	arylacetamide deacetylase like 3	12650	4		chr17	42950526	42964498	AARSD1	0	-	NA	NA	1	BS182998	80755	ENSG00000266967	ENST00000427569	NM_001261434	alanyl-tRNA synthetase domain containing 1	13972	14		chr16	8674596	8784575	ABAT	0	+	1	BS158526	1	BS168422	18	ENSG00000183044	ENST00000396600	NM_001386602;NM_001386615;NM_020686;NM_001386609;NM_001386605;NM_001386607;NM_001386608;NM_001386610;NM_001386614;NM_001386611;NM_001386612;NM_001386603;NM_001386600;NM_001386604;NM_000663;NM_001386606;NM_001386613;NM_001386601;NM_001127448;NM_001386616
chr11	106075501	106098699	AASDHPPT	0	+	1	BS77800	NA	NA	60496	ENSG00000149313	ENST00000278618	NM_015423	aminoadipate-semialdehyde dehydrogenase-phosphopantetheinyl transferase	23198	9		chr4	56338287	56387508	AASDH	0	-	NA	NA	1	BS334893	132949	ENSG00000157426	ENST00000205214	NM_001286671;NM_001323893;NM_001286669;NM_001286670;NM_001323899;NM_001286668;NM_001323892;NM_181806;NM_001323890;NM_001286672	aminoadipate-semialdehyde dehydrogenase	49221	34		chr9	137007234	137028922	ABCA2	0	-	6	BS458559;BS458560;BS458561;BS458562;BS458563;BS458564	2	BS447265;BS447266	20	ENSG00000107331	ENST00000265662	NM_212533;NM_001606
chr2	214931542	215138626	ABCA12	0	-	2	BS266356;BS266357	NA	NA	26154	ENSG00000144452	ENST00000272895	NM_173076;NM_015657	ATP binding cassette subfamily A member 12	207084	100		chr7	122064583	122144308	AASS	0	-	NA	NA	1	BS401387	10157	ENSG00000008311	ENST00000417368	NM_005763	aminoadipate-semialdehyde synthase	79725	84		chr17	69244311	69327244	ABCA5	0	-	2	BS199056;BS199057	1	BS186086	23461	ENSG00000154265	ENST00000392676	NM_172232;NM_018672
chr3	183919934	184017939	ABCC5	0	-	1	BS329763	NA	NA	10057	ENSG00000114770	ENST00000334444	NM_005688;NM_001320032;NM_001023587	ATP binding cassette subfamily C member 5	98005	48		chr17	36948925	37056871	AATF	0	+	NA	NA	3	BS194436;BS194437;BS194438	26574	ENSG00000275700	ENST00000679881	NM_012138	apoptosis antagonizing transcription factor	107946	38		chr19	1039997	1065572	ABCA7	0	+	1	BS212614	2	BS223268;BS223269	10347	ENSG00000064687	ENST00000263094	NM_019112
chr12	39550033	39619803	ABCD2	0	-	1	BS107499	NA	NA	225	ENSG00000173208	ENST00000308666	NM_005164	ATP binding cassette subfamily D member 2	69770	10		chr17	81110487	81166221	AATK	0	-	NA	NA	4	BS188479;BS188480;BS188481;BS188482	9625	ENSG00000181409	ENST00000417379	NM_004920;NM_001080395	apoptosis associated tyrosine kinase	55734	43		chr1	229516582	229558707	ABCB10	0	-	2	BS43708;BS43709	1	BS20290	23456	ENSG00000135776	ENST00000344517	NM_012089
chr1	94418389	94518666	ABCD3	0	+	1	BS11229	NA	NA	5825	ENSG00000117528	ENST00000370214	NM_002858;NM_001122674	ATP binding cassette subfamily D member 3	100277	27		chr9	104781006	104928155	ABCA1	0	-	NA	NA	1	BS442406	19	ENSG00000165029	ENST00000678995	NM_005502	ATP binding cassette subfamily A member 1	147149	58		chr2	219209772	219218994	ABCB6	0	-	1	BS266995	3	BS248614;BS248615;BS248616	10058	ENSG00000115657	ENST00000265316	NM_005689;NM_001349828
chr2	43831942	43882988	ABCG8	0	+	1	BS238216	NA	NA	64241	ENSG00000143921	ENST00000272286	NM_022437;NM_001357321	ATP binding cassette subfamily G member 8	51046	15		chr1	93992834	94121148	ABCA4	0	-	NA	NA	1	BS11215	24	ENSG00000198691	ENST00000370225	NM_000350	ATP binding cassette subfamily A member 4	128314	84		chr12	122920951	122981649	ABCB9	0	-	2	BS114035;BS114036	2	BS103375;BS103376	23457	ENSG00000150967	ENST00000542678	NM_001243014;NM_203444;NM_019625;NM_001243013;NM_019624
chr7	73736094	73738852	ABHD11	0	-	4	BS410665;BS410666;BS410667;BS410668	NA	NA	83451	ENSG00000106077	ENST00000437775	NM_148912;NM_001145364;NM_148913;NM_001301058	abhydrolase domain containing 11	2758	13		chr7	87503017	87713323	ABCB1	0	-	NA	NA	1	BS399355	5243	ENSG00000085563	ENST00000622132	NM_001348946;NM_001348944;NM_000927;NM_001348945	ATP binding cassette subfamily B member 1	210306	64		chr17	50634777	50692253	ABCC3	0	+	2	BS184562;BS184563	2	BS197393;BS197394	8714	ENSG00000108846	ENST00000285238	NM_001144070;NM_003786
chr14	50872053	50904970	ABHD12B	0	+	1	BS127195	NA	NA	145447	ENSG00000131969	ENST00000337334	NM_001206673;NM_181533;NM_181814	abhydrolase domain containing 12B	32917	24		chr7	87401696	87480435	ABCB4	0	-	NA	NA	1	BS399348	5244	ENSG00000005471	ENST00000649586	NM_000443;NM_018849;NM_018850	ATP binding cassette subfamily B member 4	78739	69		chr11	119149052	119162653	ABCG4	0	+	1	BS79080	1	BS92781	64137	ENSG00000172350	ENST00000619701	NM_022169;NM_001348192;NM_001348191;NM_001142505
chr3	51974706	51989183	ABHD14A-ACY1	0	+	1	BS310171	NA	NA	100526760	ENSG00000114786	ENST00000637978	NM_001316331	ABHD14A-ACY1 readthrough	14477	46		chr7	151028422	151047782	ABCB8	0	+	NA	NA	1	BS415955	11194	ENSG00000197150	ENST00000358849	NM_001282293;NM_007188;NM_001282291;NM_001282292	ATP binding cassette subfamily B member 8	19360	62		chr2	27123789	27130812	ABHD1	0	+	1	BS237092	2	BS254377;BS254378	84696	ENSG00000143994	ENST00000316470	NM_032604
chr18	21650901	21704780	ABHD3	0	-	1	BS208155	NA	NA	171586	ENSG00000158201	ENST00000578270	NM_138340;NM_001308256;NM_001308257	abhydrolase domain containing 3, phospholipase	53879	26		chr13	95019835	95301475	ABCC4	0	-	NA	NA	1	BS119055	10257	ENSG00000125257	ENST00000645237	NM_005845;NM_001301829;NM_001301830;NM_001105515	ATP binding cassette subfamily C member 4	281640	79		chr3	51971426	51981199	ABHD14A	0	+	2	BS310169;BS310170	2	BS322640;BS322641	25864	ENSG00000248487	ENST00000458031	NM_015407
chr2	203328280	203447728	ABI2	0	+	1	BS247564	NA	NA	10152	ENSG00000138443	ENST00000295851	NM_001375669;NM_001375721;NM_001282927;NM_001375722;NM_001375747;NM_001375696;NM_005759;NM_001375686;NM_001375704;NM_001375688;NM_001375706;NM_001375708;NM_001375710;NM_001375687;NM_001375689;NM_001375690;NM_001375707;NM_001375709;NM_001375723;NM_001375725;NM_001375724;NM_001375737;NM_001375726;NM_001375744;NM_001375746;NM_001375749;NM_001375754;NM_001375734;NM_001375735;NM_001375668;NM_001375751…	abl interactor 2	119448	47		chr16	16149565	16223522	ABCC6	0	-	NA	NA	1	BS159263	368	ENSG00000091262	ENST00000205557	NM_001171;NM_001351800;NM_001079528	ATP binding cassette subfamily C member 6	73957	35		chr3	51968510	51983409	ABHD14B	0	-	1	BS322645	1	BS310174	84836	ENSG00000114779	ENST00000315877	NM_032750;NM_001146314
chr1	179099330	179229684	ABL2	0	-	3	BS39327;BS39328;BS39329	NA	NA	27	ENSG00000143322	ENST00000502732	NM_007314;NM_001136000;NM_005158;NM_001168239;NM_001168236;NM_001168238;NM_001168237;NM_001136001	ABL proto-oncogene 2, non-receptor tyrosine kinase	130354	34		chrX	153724856	153744755	ABCD1	0	+	NA	NA	5	BS475438;BS475439;BS475440;BS475441;BS475442	215	ENSG00000101986	ENST00000218104	NM_000033	ATP binding cassette subfamily D member 1	19899	12		chr20	63861498	63862988	ABHD16B	0	+	1	BS277205	1	BS285425	140701	ENSG00000183260	ENST00000369916	NM_080622
chr10	114431113	114768061	ABLIM1	0	-	2	BS65388;BS65389	NA	NA	3983	ENSG00000099204	ENST00000369252	NM_001322898;NM_001322892;NM_001322890;NM_001322895;NM_001352443;NM_001322888;NM_006720;NM_001322899;NM_001322893;NM_001322891;NM_001322894;NM_001322889;NM_001352441;NM_001352440;NM_001322885;NM_001322884;NM_001322886;NM_001322887;NM_001322883;NM_001003407;NM_001352442;NM_001322900;NM_001322896;NM_001322897;NM_001322882;NM_002313	actin binding LIM protein 1	336948	116		chr7	151211484	151227205	ABCF2	0	-	NA	NA	2	BS403587;BS403588	10061	ENSG00000033050	ENST00000287844	NM_007189	ATP binding cassette subfamily F member 2	15721	23		chr17	49210411	49223225	ABI3	0	+	1	BS184101	3	BS196921;BS196922;BS196923	51225	ENSG00000108798	ENST00000419580	NM_016428;NM_001135186
chr9	133233278	133276024	ABO	0	-	1	BS457025	NA	NA	28	ENSG00000175164	ENST00000611156	NM_020469	ABO, alpha 1-3-N-acetylgalactosaminyltransferase and alpha 1-3-galactosyltransferase	42746	12		chr7	151207837	151227166	ABCF2-H2BE1	0	-	NA	NA	2	BS403587;BS403588	114483834	ENSG00000285292	ENST00000222388	NM_005692	ABCF2-H2BE1 readthrough	19329	16		chr4	7965310	8158832	ABLIM2	0	-	1	BS341463	1	BS332839	84448	ENSG00000163995	ENST00000447017	NM_001130087;NM_001130083;NM_001286688;NM_001130084;NM_001130085;NM_032432;NM_001130086;NM_001130088
chr17	1003519	1229738	ABR	0	-	1	BS189507	NA	NA	29	ENSG00000159842	ENST00000574139	NM_021962;NM_001322841;NM_001159746;NM_001322840;NM_001092;NM_001256847;NM_001282149	ABR activator of RhoGEF and GTPase	226219	103		chr20	25294742	25390835	ABHD12	0	-	NA	NA	1	BS272322	26090	ENSG00000100997	ENST00000672566	NM_015600;NM_001042472	abhydrolase domain containing 12, lysophospholipase	96093	67		chr8	106759483	106770244	ABRA	0	-	1	BS433523	1	BS423556	137735	ENSG00000174429	ENST00000311955	NM_139166
chr3	38103129	38137242	ACAA1	0	-	3	BS320834;BS320835;BS320836	NA	NA	30	ENSG00000060971	ENST00000333167	NM_001130410;NM_001607	acetyl-CoA acyltransferase 1	34113	37		chr17	29560547	29567037	ABHD15	0	-	NA	NA	1	BS180890	116236	ENSG00000168792	ENST00000307201	NM_198147	abhydrolase domain containing 15	6490	2		chr3	127672935	127680926	ABTB1	0	+	2	BS313859;BS313860	1	BS326663	80325	ENSG00000114626	ENST00000468137	NM_172027;NM_032548
chr17	7336529	7351477	ACAP1	0	+	1	BS178451	NA	NA	9744	ENSG00000072818	ENST00000158762	NM_014716	ArfGAP with coiled-coil, ankyrin repeat and PH domains 1	14948	30		chr9	71862452	71911193	ABHD17B	0	-	NA	NA	1	BS440169	51104	ENSG00000107362	ENST00000333421	NM_016014;NM_001025780	abhydrolase domain containing 17B, depalmitoylase	48741	7		chr3	128879596	128924003	ACAD9	0	+	1	BS314060	2	BS326900;BS326901	28976	ENSG00000177646	ENST00000679715	NM_014049
chr3	195274745	195443044	ACAP2	0	-	2	BS330740;BS330741	NA	NA	23527	ENSG00000114331	ENST00000326793	NM_012287	ArfGAP with coiled-coil, ankyrin repeat and PH domains 2	168299	78		chr15	89087459	89202355	ABHD2	0	+	NA	NA	1	BS155390	11057	ENSG00000140526	ENST00000352732	NM_007011;NM_152924	abhydrolase domain containing 2, acylglycerol lipase	114896	37		chr1	1292390	1309609	ACAP3	0	-	2	BS21915;BS21916	1	BS334	116983	ENSG00000131584	ENST00000354700	NM_030649
chr1	180269653	180502954	ACBD6	0	-	1	BS39406	NA	NA	84320;100527964	ENSG00000230124	ENST00000642319	NM_032360	acyl-CoA binding domain containing 6	233301	16		chr14	22598237	22613215	ABHD4	0	+	NA	NA	2	BS133255;BS133256	63874	ENSG00000100439	ENST00000428304	NM_022060	abhydrolase domain containing 4, N-acyl phospholipase B	14978	15		chr17	45132600	45144181	ACBD4	0	+	1	BS183427	4	BS196180;BS196181;BS196182;BS196183	79777	ENSG00000181513	ENST00000431281	NM_001378112;NM_001321352;NM_001321353;NM_001135706;NM_001135705;NM_024722;NM_001378111;NM_001135707
chr9	19409009	19452505	ACER2	0	+	2	BS438149;BS438150	NA	NA	340485	ENSG00000177076	ENST00000340967	NM_001010887	alkaline ceramidase 2	43496	6		chr3	58237532	58295693	ABHD6	0	+	NA	NA	1	BS323354	57406	ENSG00000163686	ENST00000295962	NM_020676;NM_001320126	abhydrolase domain containing 6, acylglycerol lipase	58161	23		chr17	63477061	63498380	ACE	0	+	1	BS185504	3	BS198409;BS198411;BS198412	1636	ENSG00000159640	ENST00000428043	NM_000789;NM_001382701;NM_001382700;NM_152830;NM_001178057;NM_001382702
chr1	54542257	54639192	ACOT11	0	+	1	BS9306	NA	NA	26027	ENSG00000162390	ENST00000371316	NM_147161;NM_015547	acyl-CoA thioesterase 11	96935	18		chr19	17292131	17310236	ABHD8	0	-	NA	NA	1	BS216353	79575	ENSG00000127220	ENST00000247706	NM_024527	abhydrolase domain containing 8	18105	9		chr2	236567787	236582354	ACKR3	0	+	1	BS250214	1	BS268722	57007	ENSG00000144476	ENST00000272928	NM_020311
chr11	47239302	47248906	ACP2	0	-	1	BS85803	NA	NA	53	ENSG00000134575	ENST00000256997	NM_001610;NM_001357016;NM_001302491;NM_001302490;NM_001302492;NM_001302489	acid phosphatase 2, lysosomal	9604	35		chr9	108934400	108950744	ABITRAM	0	+	NA	NA	1	BS453525	54942	ENSG00000119328	ENST00000322940	NM_017832	actin binding transcription modulator	16344	13		chr22	41447830	41529273	ACO2	0	+	4	BS296318;BS296319;BS296320;BS296321	1	BS303471	50	ENSG00000100412	ENST00000676792	NM_001098
chr19	50790415	50795219	ACP4	0	+	3	BS221587;BS221588;BS221589	NA	NA	93650	ENSG00000142513	ENST00000270593	NM_033068	acid phosphatase 4	4804	11		chr6	139028745	139043302	ABRACL	0	+	NA	NA	1	BS390458	58527	ENSG00000146386	ENST00000367660	NM_021243	ABRA C-terminal like	14557	5		chr17	75941507	75979177	ACOX1	0	-	1	BS200191	1	BS187055	51	ENSG00000161533	ENST00000293217	NM_004035;NM_001185039;NM_007292
chr1	147629652	147670524	ACP6	0	-	1	BS36031	NA	NA	51205	ENSG00000162836	ENST00000583509	NM_016361;NM_001323625	acid phosphatase 6, lysophosphatidic	40872	33		chr18	49782164	49813953	ACAA2	0	-	NA	NA	2	BS205276;BS205277	10449	ENSG00000167315	ENST00000285093	NM_006111	acetyl-CoA acyltransferase 2	31789	20		chr17	50426158	50474845	ACSF2	0	+	1	BS184462	1	BS197299	80221	ENSG00000167107	ENST00000427954	NM_025149;NM_001288972;NM_001288970;NM_001288971;NM_001288968;NM_001288969
chr19	6135247	6193094	ACSBG2	0	+	1	BS214295	NA	NA	81616	ENSG00000130377	ENST00000588304	NM_001289180;NM_001321384;NM_030924;NM_001289178;NM_001289177;NM_001289179	acyl-CoA synthetase bubblegum family member 2	57847	34		chr12	109116595	109268226	ACACB	0	+	NA	NA	1	BS112152	32	ENSG00000076555	ENST00000338432	NM_001093	acetyl-CoA carboxylase beta	151631	110		chr15	34790230	34795549	ACTC1	0	-	1	BS149898	1	BS142147	70	ENSG00000159251	ENST00000290378	NM_005159
chr20	25006230	25058980	ACSS1	0	-	1	BS279787	NA	NA	84532	ENSG00000154930	ENST00000323482	NM_001252675;NM_032501;NM_001252677;NM_001252676	acyl-CoA synthetase short chain family member 1	52750	32		chr12	111686053	111757107	ACAD10	0	+	NA	NA	1	BS112550	80724	ENSG00000111271	ENST00000455480	NM_001136538;NM_025247	acyl-CoA dehydrogenase family member 10	71054	60		chr10	102461881	102502712	ACTR1A	0	-	1	BS64355	3	BS52390;BS52391;BS52392	10121	ENSG00000138107	ENST00000369905	NM_005736
chr20	34872146	34927962	ACSS2	0	+	1	BS272986	NA	NA	55902	ENSG00000131069	ENST00000253382	NM_001242393;NM_018677;NM_001076552	acyl-CoA synthetase short chain family member 2	55816	42		chr1	75724431	75787575	ACADM	0	+	NA	NA	1	BS33090	34	ENSG00000117054	ENST00000681790	NM_001286043;NM_000016;NM_001286042;NM_001286044;NM_001127328	acyl-CoA dehydrogenase medium chain	63144	38		chr7	150243916	150323725	ACTR3C	0	-	2	BS415805;BS415806	1	BS403364	653857	ENSG00000106526	ENST00000478393	NM_001164458;NM_001164459
chr1	3021467	3022903	ACTRT2	0	+	1	BS1040	NA	NA	140625	ENSG00000169717	ENST00000378404	NM_080431	actin related protein T2	1436	1		chr10	123008979	123058290	ACADSB	0	+	NA	NA	3	BS66257;BS66258;BS66259	36	ENSG00000196177	ENST00000358776	NM_001330174;NM_001609	acyl-CoA dehydrogenase short/branched chain	49311	20		chr2	147844517	147930826	ACVR2A	0	+	1	BS245356	1	BS263428	92	ENSG00000121989	ENST00000241416	NM_001278580;NM_001278579;NM_001616
chr12	51951699	51997078	ACVR1B	0	+	2	BS98291;BS98292	NA	NA	91	ENSG00000135503	ENST00000257963	NM_004302;NM_020328;NM_020327	activin A receptor type 1B	45379	26		chr17	7217125	7225266	ACADVL	0	+	NA	NA	5	BS190659;BS190660;BS190661;BS190662;BS190663	37	ENSG00000072778	ENST00000543245	NM_001270447;NM_001270448;NM_001033859;NM_000018	acyl-CoA dehydrogenase very long chain	8141	83		chr17	44758988	44781846	ADAM11	0	+	1	BS183331	2	BS196078;BS196079	4185	ENSG00000073670	ENST00000200557	NM_002390;NM_001318933
chr2	157526767	157628864	ACVR1C	0	-	1	BS263808	NA	NA	130399	ENSG00000123612	ENST00000243349	NM_145259;NM_001111031;NM_001111032;NM_001111033	activin A receptor type 1C	102097	23		chr15	88803436	88875353	ACAN	0	+	NA	NA	1	BS155339	176	ENSG00000157766	ENST00000560601	NM_001369268;NM_013227;NM_001135	aggrecan	71917	39		chr20	3667965	3682246	ADAM33	0	-	1	BS277958	1	BS270647	80332	ENSG00000149451	ENST00000379861	NM_001282447;NM_153202;NM_025220
chr12	51906908	51923361	ACVRL1	0	+	1	BS98280	NA	NA	94	ENSG00000139567	ENST00000388922	NM_000020;NM_001077401	activin A receptor like type 1	16453	34		chr6	159762045	159779112	ACAT2	0	+	NA	NA	1	BS391755	39	ENSG00000120437	ENST00000367048	NM_005891;NM_001303253	acetyl-CoA acetyltransferase 2	17067	9		chr10	133262420	133276868	ADAM8	0	-	2	BS68125;BS68126	1	BS55884	101	ENSG00000151651	ENST00000445355	NM_001164489;NM_001109;NM_001164490
chr22	17178790	17258235	ADA2	0	-	3	BS299008;BS299009;BS299010	NA	NA	51816	ENSG00000093072	ENST00000399837	NM_001282226;NM_001282225;NM_177405;NM_001282227;NM_001282228;NM_001282229	adenosine deaminase 2	79445	46		chr1	226144679	226186741	ACBD3	0	-	NA	NA	1	BS19734	64746	ENSG00000182827	ENST00000366812	NM_022735	acyl-CoA binding domain containing 3	42062	8		chr19	8580240	8610735	ADAMTS10	0	-	2	BS225784;BS225785	6	BS214783;BS214784;BS214785;BS214786;BS214787;BS214788	81794	ENSG00000142303	ENST00000597188	NM_001282352;NM_030957
chr15	58588809	58749791	ADAM10	0	-	1	BS151496	NA	NA	102	ENSG00000137845	ENST00000260408	NM_001320570;NM_001110	ADAM metallopeptidase domain 10	160982	31		chr10	15075475	15088776	ACBD7	0	-	NA	NA	1	BS46381	414149	ENSG00000176244	ENST00000356189	NM_001039844	acyl-CoA binding domain containing 7	13301	4		chr15	99971437	100342005	ADAMTS17	0	-	1	BS156431	1	BS148358	170691	ENSG00000140470	ENST00000268070	NM_139057
chr1	155050566	155062775	ADAM15	0	+	1	BS14043	NA	NA	8751	ENSG00000143537	ENST00000449910	NM_207197;NM_207196;NM_207195;NM_207191;NM_001261465;NM_207194;NM_003815;NM_001261464;NM_001261466	ADAM metallopeptidase domain 15	12209	54		chr19	6306142	6333612	ACER1	0	-	NA	NA	1	BS214324	125981	ENSG00000167769	ENST00000301452	NM_133492	alkaline ceramidase 1	27470	6		chr4	72280969	72569221	ADAMTS3	0	-	1	BS344263	1	BS335219	9508	ENSG00000156140	ENST00000286657	NM_014243
chr21	26835755	26845409	ADAMTS1	0	-	3	BS289436;BS289437;BS289438	NA	NA	9510	ENSG00000154734	ENST00000284984	NM_006988	ADAM metallopeptidase with thrombospondin type 1 motif 1	9654	20		chr7	100889994	100896974	ACHE	0	-	NA	NA	1	BS400293	43	ENSG00000087085	ENST00000302913	NM_001282449;NM_000665;NM_001367915;NM_001302622;NM_001367919;NM_001367918;NM_001367917;NM_001302621	acetylcholinesterase (Cartwright blood group)	6980	25		chr1	161184302	161199054	ADAMTS4	0	-	4	BS37987;BS37988;BS37989;BS37990	2	BS15026;BS15027	9507	ENSG00000158859	ENST00000367996	NM_005099;NM_001320336
chr5	33523535	33892019	ADAMTS12	0	-	1	BS361627	NA	NA	81792	ENSG00000151388	ENST00000504830	NM_030955;NM_001324512;NM_001324511	ADAM metallopeptidase with thrombospondin type 1 motif 12	368484	37		chr14	23058564	23095614	ACIN1	0	-	NA	NA	1	BS126081	22985	ENSG00000100813	ENST00000262710	NM_001386863;NM_001164816;NM_001164817;NM_014977;NM_001164815;NM_001164814	apoptotic chromatin condensation inducer 1	37050	72		chr5	7396138	7830081	ADCY2	0	+	5	BS349901;BS349902;BS349903;BS349904;BS349905	1	BS360593	108	ENSG00000078295	ENST00000338316	NM_020546
chr10	70672506	70762441	ADAMTS14	0	+	1	BS49303	NA	NA	140766	ENSG00000138316	ENST00000373207	NM_139155;NM_080722	ADAM metallopeptidase with thrombospondin type 1 motif 14	89935	24		chr1	159203307	159206500	ACKR1	0	+	NA	NA	1	BS37677	2532	ENSG00000213088	ENST00000537147	NM_002036;NM_001122951	atypical chemokine receptor 1 (Duffy blood group)	3193	6		chr3	123282296	123449090	ADCY5	0	-	2	BS325969;BS325970	1	BS313231	111	ENSG00000173175	ENST00000462833	NM_183357;NM_001378259;NM_001199642
chr5	129460281	129738683	ADAMTS19	0	+	2	BS354406;BS354407	NA	NA	171019	ENSG00000145808	ENST00000274487	NM_133638	ADAM metallopeptidase with thrombospondin type 1 motif 19	278402	23		chr3	42804752	42887974	ACKR2	0	+	NA	NA	1	BS321335	1238	ENSG00000144648	ENST00000422265	NM_001296	atypical chemokine receptor 2	83222	15		chr8	130780301	131040909	ADCY8	0	-	1	BS434739	1	BS424572	114	ENSG00000155897	ENST00000286355	NM_001115
chr5	179110853	179345461	ADAMTS2	0	-	3	BS370502;BS370503;BS370504	NA	NA	9509	ENSG00000087116	ENST00000251582	NM_014244;NM_021599	ADAM metallopeptidase with thrombospondin type 1 motif 2	234608	25		chr14	73537143	73543796	ACOT1	0	+	NA	NA	1	BS136238	641371	ENSG00000184227	ENST00000311148	NM_001037161	acyl-CoA thioesterase 1	6653	5		chr7	31052308	31111479	ADCYAP1R1	0	+	2	BS395760;BS395761	2	BS407678;BS407679	117	ENSG00000078549	ENST00000304166	NM_001118;NM_001199635;NM_001199636;NM_001199637
chr12	43353866	43552203	ADAMTS20	0	-	1	BS107644	NA	NA	80070	ENSG00000173157	ENST00000389420	NM_025003	ADAM metallopeptidase with thrombospondin type 1 motif 20	198337	62		chr5	81329996	81394179	ACOT12	0	-	NA	NA	1	BS352858	134526	ENSG00000172497	ENST00000307624	NM_130767	acyl-CoA thioesterase 12	64183	17		chr10	133087924	133131675	ADGRA1	0	+	2	BS55814;BS55815	1	BS68010	84435	ENSG00000197177	ENST00000392607	NM_001083909;NM_001291085
chr21	26917922	26967088	ADAMTS5	0	-	1	BS289447	NA	NA	11096	ENSG00000154736	ENST00000284987	NM_007038	ADAM metallopeptidase with thrombospondin type 1 motif 5	49166	8		chr6	24667035	24705065	ACOT13	0	+	NA	NA	1	BS383498	55856	ENSG00000112304	ENST00000537591	NM_001160094;NM_018473	acyl-CoA thioesterase 13	38030	7		chr1	31727117	31764893	ADGRB2	0	-	2	BS28604;BS28605	1	BS6286	576	ENSG00000121753	ENST00000373658	NM_001294335;NM_001364857;NM_001294336
chr15	78759206	78811464	ADAMTS7	0	-	1	BS154292	NA	NA	11173	ENSG00000136378	ENST00000388820	NM_014272	ADAM metallopeptidase with thrombospondin type 1 motif 7	52258	24		chrX	23701055	23766475	ACOT9	0	-	NA	NA	1	BS460380	23597	ENSG00000123130	ENST00000379303	NM_001037171;NM_001033583;NM_001330259	acyl-CoA thioesterase 9	65420	63		chr16	57668277	57689378	ADGRG3	0	+	2	BS162633;BS162634	3	BS172928;BS172929;BS172930	222487	ENSG00000182885	ENST00000333493	NM_170776;NM_001308360
chr11	130404923	130428609	ADAMTS8	0	-	1	BS94214	NA	NA	11095	ENSG00000134917	ENST00000257359	NM_007037	ADAM metallopeptidase with thrombospondin type 1 motif 8	23686	9		chr2	264140	278283	ACP1	0	+	NA	NA	1	BS251434	52	ENSG00000143727	ENST00000272067	NM_007099;NM_004300;NM_001040649	acid phosphatase 1	14143	15		chr19	14147743	14206187	ADGRL1	0	-	1	BS226823	8	BS215833;BS215834;BS215835;BS215836;BS215837;BS215838;BS215839;BS215840	22859	ENSG00000072071	ENST00000340736	NM_001008701;NM_014921
chr9	17906563	18910950	ADAMTSL1	0	+	1	BS438093	NA	NA	92949	ENSG00000178031	ENST00000380548	NM_052866;NM_001040272	ADAMTS like 1	1004387	80		chr16	89088375	89164121	ACSF3	0	+	NA	NA	1	BS176794	197322	ENSG00000176715	ENST00000614302	NM_174917;NM_001243279;NM_001127214;NM_001284316	acyl-CoA synthetase family member 3	75746	52		chr10	86968432	86983934	ADIRF	0	+	1	BS51038	1	BS62800	10974	ENSG00000148671	ENST00000372013	NM_006829
chr15	83654088	84039842	ADAMTSL3	0	+	1	BS146850	NA	NA	57188	ENSG00000156218	ENST00000286744	NM_207517;NM_001301110	ADAMTS like 3	385754	33		chr4	184755595	184826818	ACSL1	0	-	NA	NA	1	BS339159	2180	ENSG00000151726	ENST00000515030	NM_001995;NM_001381877;NM_001381878;NM_001381880;NM_001381879;NM_001381881;NM_001381888;NM_001381882;NM_001381890;NM_001381883;NM_001381889;NM_001286711;NM_001286708;NM_001381884;NM_001381885;NM_001381886;NM_001286710;NM_001381887	acyl-CoA synthetase long chain family member 1	71223	65		chr22	50481543	50486440	ADM2	0	+	2	BS298655;BS298656	1	BS305948	79924	ENSG00000128165	ENST00000395738	NM_001369882;NM_001253845
chr1	150549369	150560937	ADAMTSL4	0	+	1	BS13426	NA	NA	54507	ENSG00000143382	ENST00000369039	NM_001288608;NM_025008;NM_019032;NM_001378596;NM_001288607	ADAMTS like 4	11568	61		chr10	112374116	112428379	ACSL5	0	+	NA	NA	1	BS65130	51703	ENSG00000197142	ENST00000393081	NM_203379;NM_203380;NM_001387037;NM_016234	acyl-CoA synthetase long chain family member 5	54263	38		chr19	49688664	49690575	ADM5	0	+	2	BS221200;BS221201	2	BS232737;BS232738	199800	ENSG00000224420	ENST00000420022	NM_001101340
chr1	167809386	167914215	ADCY10	0	-	1	BS38605	NA	NA	55811	ENSG00000143199	ENST00000367851	NM_001167749;NM_018417;NM_001297772	adenylate cyclase 10	104829	68		chr16	20623235	20698890	ACSM1	0	-	NA	NA	1	BS159661	116285	ENSG00000166743	ENST00000520010	NM_001318890;NM_052956	acyl-CoA synthetase medium chain family member 1	75655	40		chr20	4220630	4249287	ADRA1D	0	-	1	BS278070	1	BS270778	146	ENSG00000171873	ENST00000379453	NM_000678
chr2	24819169	24920237	ADCY3	0	-	2	BS253983;BS253984	NA	NA	109	ENSG00000138031	ENST00000260600	NM_001377132;NM_001377131;NM_001377130;NM_001377129;NM_004036;NM_001377128;NM_001320613	adenylate cyclase 3	101068	81		chr1	229430365	229434104	ACTA1	0	-	NA	NA	2	BS20284;BS20285	58	ENSG00000143632	ENST00000684723	NM_001100	actin alpha 1, skeletal muscle	3739	15		chr4	3766348	3768526	ADRA2C	0	+	1	BS332031	2	BS340507;BS340508	152	ENSG00000184160	ENST00000330055	NM_000683
chr12	48766194	48789089	ADCY6	0	-	4	BS108060;BS108061;BS108062;BS108063	NA	NA	112	ENSG00000174233	ENST00000307885	NM_015270	adenylate cyclase 6	22895	47		chr17	81509413	81523847	ACTG1	0	-	NA	NA	2	BS188635;BS188636	71	ENSG00000184009	ENST00000681052	NM_001614;NM_001199954	actin gamma 1	14434	32		chr14	104724229	104747325	ADSS1	0	+	2	BS132300;BS132301	1	BS140090	122622	ENSG00000185100	ENST00000332972	NM_152328;NM_199165;NM_001320424
chr16	3953387	4116442	ADCY9	0	-	2	BS167892;BS167893	NA	NA	115	ENSG00000162104	ENST00000294016	NM_001116	adenylate cyclase 9	163055	21		chr20	33666943	33668525	ACTL10	0	+	NA	NA	1	BS280496	170487	ENSG00000288649	ENST00000677665	NM_001024675	actin like 10	1582	1		chr4	86935002	87141039	AFF1	0	+	1	BS335828	1	BS344930	4299	ENSG00000172493	ENST00000544085	NM_001166693;NM_001313959;NM_001313960;NM_005935
chr2	70607618	70768225	ADD2	0	-	1	BS257458	NA	NA	119	ENSG00000075340	ENST00000264436	NM_001617;NM_001185054;NM_017488;NM_017482;NM_001185055	adducin 2	160607	57		chr3	179562886	179588407	ACTL6A	0	+	NA	NA	1	BS329515	86	ENSG00000136518	ENST00000392662	NM_177989;NM_178042;NM_004301	actin like 6A	25521	18		chr6	108294991	108526796	AFG1L	0	+	1	BS377951	1	BS389104	246269	ENSG00000135537	ENST00000368977	NM_145315;NM_001323005
chr8	37784191	37844896	ADGRA2	0	+	1	BS420307	NA	NA	25960	ENSG00000020181	ENST00000412232	NM_032777	adhesion G protein-coupled receptor A2	60705	27		chr19	8697400	8698795	ACTL9	0	-	NA	NA	3	BS214811;BS214812;BS214813	284382	ENSG00000181786	ENST00000324436	NM_178525	actin like 9	1395	2		chr18	12328944	12377227	AFG3L2	0	-	1	BS207899	2	BS203151;BS203152	10939	ENSG00000141385	ENST00000269143	NM_006796
chr4	22345071	22516066	ADGRA3	0	-	3	BS342451;BS342452;BS342453	NA	NA	166647	ENSG00000152990	ENST00000334304	NM_145290	adhesion G protein-coupled receptor A3	170995	36		chr14	68874128	68979440	ACTN1	0	-	NA	NA	3	BS128316;BS128317;BS128318	87	ENSG00000072110	ENST00000683198	NM_001130004;NM_001102;NM_001130005	actinin alpha 1	105312	97		chr1	99850361	99924023	AGL	0	+	1	BS11443	2	BS34168;BS34169	178	ENSG00000162688	ENST00000294724	NM_000642;NM_000644;NM_000643;NM_000028;NM_000646
chr8	66432492	66468907	ADHFE1	0	+	1	BS421837	NA	NA	137872	ENSG00000147576	ENST00000396623	NM_144650	alcohol dehydrogenase iron containing 1	36415	29		chr11	66546395	66563334	ACTN3	0	+	NA	NA	2	BS88032;BS88033	89	ENSG00000248746	ENST00000502692	NM_001258371;NM_001104	actinin alpha 3	16939	23		chr8	140520156	140635633	AGO2	0	-	1	BS435657	1	BS425395	27161	ENSG00000123908	ENST00000220592	NM_012154;NM_001164623
chr12	1688574	1788674	ADIPOR2	0	+	1	BS95089	NA	NA	79602	ENSG00000006831	ENST00000357103	NM_001375364;NM_001375365;NM_001375363;NM_024551	adiponectin receptor 2	100100	8		chr2	65227788	65271253	ACTR2	0	+	NA	NA	2	BS257011;BS257012	10097	ENSG00000138071	ENST00000260641	NM_005722;NM_001005386	actin related protein 2	43465	20		chr9	136673143	136687457	AGPAT2	0	-	2	BS458412;BS458413	2	BS447122;BS447123	10555	ENSG00000169692	ENST00000371696	NM_001012727;NM_006412
chr10	74151202	74709963	ADK	0	+	2	BS49835;BS49836	NA	NA	132	ENSG00000156110	ENST00000673352	NM_001202450;NM_006721;NM_001369123;NM_001123;NM_001369124;NM_001202449	adenosine kinase	558761	50		chr20	38748460	38772520	ACTR5	0	+	NA	NA	1	BS281287	79913	ENSG00000101442	ENST00000243903	NM_024855	actin related protein 5	24060	9		chr8	6708642	6761503	AGPAT5	0	+	1	BS418016	2	BS427561;BS427562	55326	ENSG00000155189	ENST00000285518	NM_018361
chr17	15945130	15975746	ADORA2B	0	+	2	BS179406;BS179407	NA	NA	136	ENSG00000170425	ENST00000304222	NM_000676	adenosine A2b receptor	30616	2		chr3	169766921	169769561	ACTRT3	0	-	NA	NA	1	BS316243	84517	ENSG00000184378	ENST00000330368	NM_032487	actin related protein T3	2640	2		chr1	1020120	1056118	AGRN	0	+	1	BS170	2	BS21717;BS21718	375790	ENSG00000188157	ENST00000651234	NM_198576;NM_001305275;NM_001364727
chr1	111499429	111503633	ADORA3	0	-	1	BS34808	NA	NA	140	ENSG00000282608	ENST00000241356	NM_001302679;NM_000677;NM_001302678	adenosine A3 receptor	4204	4		chr2	157736251	157876330	ACVR1	0	-	NA	NA	2	BS245767;BS245768	90	ENSG00000115170	ENST00000682300	NM_001105;NM_001111067;NM_001347663;NM_001347666;NM_001347665;NM_001347664;NM_001347667	activin A receptor type 1	140079	68		chr11	62433542	62556235	AHNAK	0	-	2	BS86921;BS86922	1	BS73488	79026	ENSG00000124942	ENST00000378024	NM_024060;NM_001620;NM_001346445;NM_001346446
chr2	96112876	96116571	ADRA2B	0	-	2	BS259340;BS259341	NA	NA	151	ENSG00000274286	ENST00000620793	NM_000682	adrenoceptor alpha 2B	3695	1		chr3	38453890	38493142	ACVR2B	0	+	NA	NA	1	BS320867	93	ENSG00000114739	ENST00000352511	NM_001106	activin A receptor type 2B	39252	11		chr9	131096476	131123152	AIF1L	0	+	1	BS445443	1	BS456583	83543	ENSG00000126878	ENST00000372309	NM_001185095;NM_031426;NM_001185096
chr10	114043866	114046904	ADRB1	0	+	1	BS53284	NA	NA	153	ENSG00000043591	ENST00000369295	NM_000684	adrenoceptor beta 1	3038	1		chr3	51983340	51989197	ACY1	0	+	NA	NA	2	BS322643;BS322644	95	ENSG00000243989	ENST00000404366	NM_001198898;NM_001198897;NM_001198896;NM_000666;NM_001198895	aminoacylase 1	5857	46		chr11	67468174	67491154	AIP	0	+	4	BS74789;BS74790;BS74791;BS74792	1	BS88259	9049	ENSG00000110711	ENST00000682699	NM_003977;NM_001302960;NM_001302959
chr8	37962990	37966599	ADRB3	0	-	1	BS430290	NA	NA	155	ENSG00000188778	ENST00000345060	NM_000025	adrenoceptor beta 3	3609	2		chr14	75053237	75069483	ACYP1	0	-	NA	NA	1	BS128955	97	ENSG00000119640	ENST00000555463	NM_001302617;NM_001107;NM_001302616	acylphosphatase 1	16246	13		chr17	6393693	6435199	AIPL1	0	-	1	BS190473	3	BS178283;BS178284;BS178285	23746	ENSG00000129221	ENST00000381129	NM_014336;NM_001033054;NM_001285399;NM_001285402;NM_001285400;NM_001285401;NM_001033055;NM_001285403
chr22	40346461	40390463	ADSL	0	+	1	BS296203	NA	NA	158	ENSG00000239900	ENST00000679723	NM_000026;NM_001317923;NM_001123378;NM_001363840	adenylosuccinate lyase	44002	64		chr20	44619522	44652233	ADA	0	-	NA	NA	1	BS274164	100	ENSG00000196839	ENST00000372874	NM_001322050;NM_000022;NM_001322051	adenosine deaminase	32711	18		chr1	33007940	33080996	AK2	0	-	1	BS28810	1	BS6470	204	ENSG00000004455	ENST00000672715	NM_001319143;NM_013411;NM_001199199;NM_001319139;NM_001625;NM_001319140;NM_001319142;NM_001319141
chr1	244408494	244451909	ADSS2	0	-	1	BS44845	NA	NA	159	ENSG00000035687	ENST00000366535	NM_001365073;NM_001126	adenylosuccinate synthase 2	43415	13		chr2	206443532	206621127	ADAM23	0	+	NA	NA	2	BS266053;BS266054	8745	ENSG00000114948	ENST00000264377	NM_003812	ADAM metallopeptidase domain 23	177595	32		chr1	77282019	77559966	AK5	0	+	1	BS10502	2	BS33162;BS33163	26289	ENSG00000154027	ENST00000344720	NM_174858;NM_012093
chr12	19404045	19720801	AEBP2	0	+	2	BS96699;BS96700	NA	NA	121536	ENSG00000139154	ENST00000266508	NM_153207;NM_001114176;NM_001363736;NM_001267043	AE binding protein 2	316756	34		chr5	5140330	5320304	ADAMTS16	0	+	NA	NA	1	BS360362	170690	ENSG00000145536	ENST00000274181	NM_139056	ADAM metallopeptidase with thrombospondin type 1 motif 16	179974	24		chr19	15353385	15379815	AKAP8	0	-	2	BS227077;BS227078	1	BS216009	10270	ENSG00000105127	ENST00000269701	NM_005858
chr15	88621337	88632281	AEN	0	+	1	BS147272	NA	NA	64782	ENSG00000181026	ENST00000332810	NM_022767	apoptosis enhancing nuclease	10944	6		chr16	77247813	77435034	ADAMTS18	0	-	NA	NA	1	BS164285	170692	ENSG00000140873	ENST00000282849	NM_199355;NM_001326358	ADAM metallopeptidase with thrombospondin type 1 motif 18	187221	28		chr7	91940840	92110673	AKAP9	0	+	2	BS399502;BS399503	2	BS411711;BS411712	10142	ENSG00000127914	ENST00000681412	NM_005751;NM_147185;NM_001379277
chr4	7758714	7939926	AFAP1	0	-	1	BS341388	NA	NA	60312	ENSG00000196526	ENST00000420658	NM_001371090;NM_001134647;NM_001371091;NM_198595	actin filament associated protein 1	181212	45		chr5	65148738	65481920	ADAMTS6	0	-	NA	NA	2	BS351949;BS351950	11174	ENSG00000049192	ENST00000381055	NM_197941	ADAM metallopeptidase with thrombospondin type 1 motif 6	333182	25		chr14	104769349	104795751	AKT1	0	-	2	BS140128;BS140129	2	BS132335;BS132336	207	ENSG00000142208	ENST00000554581	NM_001014431;NM_001382431;NM_001382430;NM_001382433;NM_001014432;NM_001382432;NM_005163
chr5	149271859	149343637	AFAP1L1	0	+	1	BS356110	NA	NA	134265	ENSG00000157510	ENST00000296721	NM_152406;NM_001323062;NM_001146337	actin filament associated protein 1 like 1	71778	21		chr3	64515654	64688000	ADAMTS9	0	-	NA	NA	1	BS311254	56999	ENSG00000163638	ENST00000498707	NM_182920;NM_001318781	ADAM metallopeptidase with thrombospondin type 1 motif 9	172346	99		chr3	52198086	52214327	ALAS1	0	+	3	BS310234;BS310235;BS310236	1	BS322729	211	ENSG00000023330	ENST00000394965	NM_001304444;NM_199166;NM_001304443;NM_000688
chrX	148500617	149000663	AFF2	0	+	1	BS466090	NA	NA	2334	ENSG00000155966	ENST00000370460	NM_002025;NM_001169123;NM_001169122;NM_001169124;NM_001169125;NM_001170628	AF4/FMR2 family member 2	500046	63		chr19	1505022	1513604	ADAMTSL5	0	-	NA	NA	1	BS212889	339366	ENSG00000185761	ENST00000330475	NM_213604;NM_001367197	ADAMTS like 5	8582	27		chr3	105366909	105576900	ALCAM	0	+	1	BS312385	1	BS325047	214	ENSG00000170017	ENST00000306107	NM_001627;NM_001243281;NM_001243280
chr2	99545419	100192428	AFF3	0	-	1	BS259788	NA	NA	3899	ENSG00000144218	ENST00000672756	NM_001386135;NM_002285;NM_001025108	AF4/FMR2 family member 3	647009	114		chr21	45073853	45226560	ADARB1	0	+	NA	NA	1	BS291624	104	ENSG00000197381	ENST00000348831	NM_001112;NM_015833;NM_015834;NM_001160230;NM_001346688;NM_001346687	adenosine deaminase RNA specific B1	152707	40		chr13	52012391	52079232	ALG11	0	+	1	BS117976	1	BS122877	440138	ENSG00000253710	ENST00000521508	NM_001004127
chr17	78187317	78207701	AFMID	0	+	2	BS187597;BS187598	NA	NA	125061	ENSG00000183077	ENST00000409257	NM_001010982;NM_001145526	arylformamidase	20384	24		chr6	143422832	143450695	ADAT2	0	-	NA	NA	1	BS379358	134637	ENSG00000189007	ENST00000606514	NM_001286259;NM_182503	adenosine deaminase tRNA specific 2	27863	7		chr8	52534037	52565430	ALKAL1	0	-	1	BS431051	1	BS421136	389658	ENSG00000196711	ENST00000358543	NM_207413
chr2	235494043	236131800	AGAP1	0	+	2	BS250029;BS250030	NA	NA	116987	ENSG00000157985	ENST00000304032	NM_001244888;NM_014914;NM_001037131	ArfGAP with GTPase domain, ankyrin repeat and PH domain 1	637757	63		chr19	1905399	1913447	ADAT3	0	+	NA	NA	2	BS223719;BS223720	113179	ENSG00000213638	ENST00000329478	NM_138422;NM_001329533	adenosine deaminase tRNA specific 3	8048	4		chr2	279558	288851	ALKAL2	0	-	4	BS251440;BS251441;BS251442;BS251443	3	BS234522;BS234523;BS234524	285016	ENSG00000189292	ENST00000403610	NM_001002919
chr12	57723761	57742157	AGAP2	0	-	2	BS109778;BS109779	NA	NA	116986	ENSG00000135439	ENST00000547588	NM_014770;NM_001122772	ArfGAP with GTPase domain, ankyrin repeat and PH domain 2	18396	32		chr7	140672945	140696261	ADCK2	0	+	NA	NA	4	BS415053;BS415054;BS415055;BS415056	90956	ENSG00000133597	ENST00000072869	NM_052853	aarF domain containing kinase 2	23316	17		chr10	45374176	45446119	ALOX5	0	+	1	BS47937	1	BS59180	240	ENSG00000012779	ENST00000374391	NM_001320862;NM_000698;NM_001320861;NM_001256153;NM_001256154
chr7	151085831	151144436	AGAP3	0	+	1	BS403517	NA	NA	116988	ENSG00000133612	ENST00000397238	NM_001350104;NM_001281300;NM_031946;NM_001350102;NM_001042535;NM_001308304;NM_001308305;NM_001350103	ArfGAP with GTPase domain, ankyrin repeat and PH domain 3	58605	62		chr14	24318349	24335093	ADCY4	0	-	NA	NA	2	BS126374;BS126375	196883	ENSG00000129467	ENST00000418030	NM_139247;NM_001198592;NM_001198568	adenylate cyclase 4	16744	62		chr2	232456125	232460753	ALPI	0	+	1	BS249625	2	BS268072;BS268073	248	ENSG00000163295	ENST00000295463	NM_001631
chr1	48532854	50023954	AGBL4	0	-	1	BS31366	NA	NA	84871	ENSG00000186094	ENST00000416121	NM_001323575;NM_032785;NM_001323573;NM_001323574	ATP/GTP binding protein like 4	1491100	33		chr16	50246137	50318135	ADCY7	0	+	NA	NA	2	BS172088;BS172089	113	ENSG00000121281	ENST00000673801	NM_001286057;NM_001114	adenylate cyclase 7	71998	74		chr1	21509397	21578410	ALPL	0	+	1	BS4542	1	BS26482	249	ENSG00000162551	ENST00000374840	NM_001369805;NM_001369804;NM_000478;NM_001177520;NM_001127501;NM_001369803
chr2	227472152	227561217	AGFG1	0	+	1	BS249209	NA	NA	3267	ENSG00000173744	ENST00000310078	NM_001135187;NM_004504;NM_001135189;NM_001135188	ArfGAP with FG repeats 1	89065	46		chr18	904871	912172	ADCYAP1	0	+	NA	NA	1	BS207147	116	ENSG00000141433	ENST00000579794	NM_001099733;NM_001117	adenylate cyclase activating polypeptide 1	7301	9		chr12	85280220	85301784	ALX1	0	+	1	BS100442	1	BS110759	8092	ENSG00000180318	ENST00000316824	NM_006982
chr1	35930718	36072500	AGO3	0	+	1	BS6846	NA	NA	192669	ENSG00000126070	ENST00000373191	NM_024852;NM_177422	argonaute RISC catalytic component 3	141782	44		chr8	142449430	142545009	ADGRB1	0	+	NA	NA	3	BS436240;BS436241;BS436242	575	ENSG00000181790	ENST00000517894	NM_001702	adhesion G protein-coupled receptor B1	95579	62		chr17	81887835	81891586	ALYREF	0	-	2	BS201933;BS201934	2	BS188736;BS188737	10189	ENSG00000183684	ENST00000505490	NM_005782
chr21	43865223	43987592	AGPAT3	0	+	1	BS287852	NA	NA	56894	ENSG00000160216	ENST00000291572	NM_020132;NM_001369881;NM_001369878;NM_001369880;NM_001037553	1-acylglycerol-3-phosphate O-acyltransferase 3	122369	45		chr6	68635282	69390571	ADGRB3	0	+	NA	NA	3	BS387577;BS387578;BS387579	577	ENSG00000135298	ENST00000370598	NM_001704	adhesion G protein-coupled receptor B3	755289	83		chr12	95943331	95968720	AMDHD1	0	+	1	BS100835	1	BS111217	144193	ENSG00000139344	ENST00000266736	NM_152435
chr2	177392746	177567024	AGPS	0	+	1	BS246684	NA	NA	8540	ENSG00000018510	ENST00000264167	NM_003659	alkylglycerone phosphate synthase	174278	56		chr12	130953907	131141469	ADGRD1	0	+	NA	NA	1	BS115106	283383	ENSG00000111452	ENST00000261654	NM_198827;NM_001330497	adhesion G protein-coupled receptor D1	187562	73		chr16	2520357	2531422	AMDHD2	0	+	1	BS157704	2	BS167558;BS167559	51005	ENSG00000162066	ENST00000302956	NM_001330449;NM_015944;NM_001145815
chr7	16859412	16881987	AGR3	0	-	1	BS406698	NA	NA	155465	ENSG00000173467	ENST00000310398	NM_176813	anterior gradient 3, protein disulphide isomerase family member	22575	16		chr6	46852522	46954943	ADGRF5	0	-	NA	NA	1	BS375917	221395	ENSG00000069122	ENST00000283296	NM_001098518;NM_015234	adhesion G protein-coupled receptor F5	102421	23		chr12	47075707	47079959	AMIGO2	0	-	2	BS107817;BS107818	2	BS97663;BS97664	347902	ENSG00000139211	ENST00000266581	NM_181847;NM_001370299;NM_001143668
chr16	67482571	67483547	AGRP	0	-	1	BS173794	NA	NA	181	ENSG00000159723	ENST00000290953	NM_001138	agouti related neuropeptide	976	4		chr16	57610652	57665580	ADGRG1	0	+	NA	NA	1	BS172904	9289	ENSG00000205336	ENST00000562631	NM_001370437;NM_001370453;NM_001145770;NM_001370442;NM_001370439;NM_001370441;NM_001370430;NM_001290143;NM_001370432;NM_001370428;NM_001290142;NM_001370431;NM_005682;NM_001370434;NM_001370433;NM_001145773;NM_001145772;NM_001370440;NM_201524;NM_001370454;NM_001145771;NM_001370429;NM_001370438;NM_001370435;NM_201525;NM_001370436;NM_001370451;NM_001145774;NM_001290144	adhesion G protein-coupled receptor G1	54928	161		chr3	49716829	49719684	AMIGO3	0	-	1	BS322219	1	BS309725	386724	ENSG00000176020	ENST00000320431	NM_198722
chr9	85546539	85742029	AGTPBP1	0	-	1	BS451473	NA	NA	23287	ENSG00000135049	ENST00000337006	NM_015239;NM_001330701;NM_001286717;NM_001286715	ATP/GTP binding protein 1	195490	55		chrX	18989307	19122637	ADGRG2	0	-	NA	NA	1	BS460145	10149	ENSG00000173698	ENST00000379878	NM_001184834;NM_005756;NM_001184837;NM_001079858;NM_001184835;NM_001079860;NM_001079859;NM_001184836;NM_001184833	adhesion G protein-coupled receptor G2	133330	116		chr9	137174784	137188560	ANAPC2	0	-	3	BS458648;BS458649;BS458650	1	BS447344	29882	ENSG00000176248	ENST00000323927	NM_013366
chr1	11736084	11754802	AGTRAP	0	+	1	BS2875	NA	NA	57085	ENSG00000177674	ENST00000314340	NM_001040195;NM_001040197;NM_001040194;NM_020350;NM_001040196	angiotensin II receptor associated protein	18718	30		chr6	142301854	142446266	ADGRG6	0	+	NA	NA	1	BS390559	57211	ENSG00000112414	ENST00000230173	NM_020455;NM_001032395;NM_001032394;NM_198569	adhesion G protein-coupled receptor G6	144412	58		chr12	121308245	121399896	ANAPC5	0	-	1	BS113796	1	BS103159	51433	ENSG00000089053	ENST00000261819	NM_001137559;NM_001330489;NM_016237
chr2	240868824	240880502	AGXT	0	+	1	BS251123	NA	NA	189	ENSG00000172482	ENST00000307503	NM_000030	alanine--glyoxylate and serine--pyruvate aminotransferase	11678	11		chr4	61200326	62078335	ADGRL3	0	+	NA	NA	1	BS343998	23284	ENSG00000150471	ENST00000683033	NM_001322246;NM_001387548;NM_001387547;NM_015236;NM_001387534;NM_001387538;NM_001387536;NM_001387540;NM_001387544;NM_001387529;NM_001387531;NM_001387539;NM_001387532;NM_001387530;NM_001387543;NM_001387541;NM_001387545;NM_001387549;NM_001387522;NM_001371343;NM_001387524;NM_001371344;NM_001371345;NM_001387525;NM_001387533;NM_001387537;NM_001387535;NM_001371346;NM_001387542;NM_001371342;NM_001387546…	adhesion G protein-coupled receptor L3	878009	135		chr19	11237450	11241943	ANGPTL8	0	+	1	BS215240	1	BS226233	55908	ENSG00000130173	ENST00000616433	NM_018687
chr1	27534035	27604431	AHDC1	0	-	2	BS27755;BS27756	NA	NA	27245	ENSG00000126705	ENST00000374011	NM_001371928;NM_001029882	AT-hook DNA binding motif containing 1	70396	31		chr4	99070978	99088801	ADH5	0	-	NA	NA	1	BS336221	128	ENSG00000197894	ENST00000296412	NM_000671	alcohol dehydrogenase 5 (class III), chi polypeptide	17823	18		chr8	41653220	41896762	ANK1	0	-	2	BS430644;BS430645	1	BS420659	286	ENSG00000029534	ENST00000265709	NM_020477;NM_020475;NM_020476;NM_000037;NM_001142446;NM_001142445;NM_020478;NM_020480
chr5	321714	438291	AHRR	0	+	1	BS348913	NA	NA	57491	ENSG00000063438	ENST00000684583	NM_001377239;NM_001377236	aryl-hydrocarbon receptor repressor	116577	32		chr2	3497366	3519531	ADI1	0	-	NA	NA	1	BS234946	55256	ENSG00000182551	ENST00000382093	NM_018269;NM_001306077	acireductone dioxygenase 1	22165	8		chr11	113387779	113400416	ANKK1	0	+	2	BS78205;BS78206	1	BS91818	255239	ENSG00000170209	ENST00000303941	NM_178510
chr6	31615217	31617021	AIF1	0	+	2	BS373346;BS373347	NA	NA	199	ENSG00000204472	ENST00000376059	NM_001623;NM_001318970;NM_032955	allograft inflammatory factor 1	1804	11		chr20	38581195	38588463	ADIG	0	+	NA	NA	2	BS281237;BS281238	149685	ENSG00000182035	ENST00000537425	NM_001018082	adipogenin	7268	6		chr7	16599779	16645817	ANKMY2	0	-	1	BS406688	3	BS394879;BS394880;BS394881	57037	ENSG00000106524	ENST00000306999	NM_020319
chr7	134442356	134459284	AKR1B1	0	-	1	BS414588	NA	NA	231	ENSG00000085662	ENST00000285930	NM_001346142;NM_001628	aldo-keto reductase family 1 member B	16928	10		chr11	10305073	10307397	ADM	0	+	NA	NA	1	BS83184	133	ENSG00000148926	ENST00000528655	NM_001124	adrenomedullin	2324	19		chr10	5861616	5889906	ANKRD16	0	-	1	BS56767	2	BS45683;BS45684	54522	ENSG00000134461	ENST00000380094	NM_019046;NM_001009941;NM_001009943
chr1	19303965	19312144	AKR7A2	0	-	1	BS26150	NA	NA	8574	ENSG00000053371	ENST00000235835	NM_003689;NM_001320979	aldo-keto reductase family 7 member A2	8179	15		chr22	24417879	24442357	ADORA2A	0	+	NA	NA	1	BS300493	135	ENSG00000128271	ENST00000610595	NM_001278500;NM_000675;NM_001278499;NM_001278497;NM_001278498	adenosine A2a receptor	24478	23		chr9	38571358	38620596	ANKRD18A	0	-	3	BS449780;BS449781;BS449782	3	BS439307;BS439308;BS439309	253650	ENSG00000180071	ENST00000399703	NM_147195;NM_001331100
chr1	19282573	19288770	AKR7A3	0	-	1	BS26144	NA	NA	22977	ENSG00000162482	ENST00000361640	NM_012067	aldo-keto reductase family 7 member A3	6197	7		chr15	72751294	72785846	ADPGK	0	-	NA	NA	1	BS145121	83440	ENSG00000159322	ENST00000456471	NM_001365224;NM_001365225;NM_001365229;NM_001365226;NM_031284;NM_001365223;NM_001365228;NM_001365227	ADP dependent glucokinase	34552	13		chr2	96824526	96857934	ANKRD23	0	-	4	BS259468;BS259469;BS259470;BS259471	1	BS241572	200539	ENSG00000163126	ENST00000318357	NM_144994
chr19	49869033	49878459	AKT1S1	0	-	1	BS232813	NA	NA	84335	ENSG00000204673	ENST00000391833	NM_001278160;NM_001098632;NM_001098633;NM_001278159;NM_032375	AKT1 substrate 1	9426	19		chr6	167826911	167972023	AFDN	0	+	NA	NA	1	BS392559	4301	ENSG00000130396	ENST00000683244	NM_001386888;NM_001366321;NM_001040000;NM_001207008;NM_001366320;NM_001366319;NM_001291964	afadin, adherens junction formation factor	145112	130		chr19	32597006	32676597	ANKRD27	0	-	1	BS229153	1	BS217826	84079	ENSG00000105186	ENST00000306065	NM_032139
chr9	113386312	113401290	ALAD	0	-	1	BS453855	NA	NA	210	ENSG00000148218	ENST00000409155	NM_000031;NM_001003945;NM_001317745	aminolevulinate dehydratase	14978	22		chr2	27042364	27070622	AGBL5	0	+	NA	NA	1	BS254356	60509	ENSG00000084693	ENST00000360131	NM_001035507;NM_021831	ATP/GTP binding protein like 5	28258	30		chr5	10564070	10657816	ANKRD33B	0	+	1	BS350080	2	BS360815;BS360816	651746	ENSG00000164236	ENST00000296657	NM_001164440
chrX	55009055	55030977	ALAS2	0	-	1	BS470777	NA	NA	212	ENSG00000158578	ENST00000650242	NM_001037968;NM_000032;NM_001037967	5'-aminolevulinate synthase 2	21922	38		chr7	141551278	141655244	AGK	0	+	NA	NA	1	BS415131	55750	ENSG00000006530	ENST00000649286	NM_018238;NM_001364948	acylglycerol kinase	103966	62		chr1	145959441	145964575	ANKRD34A	0	-	1	BS35904	1	BS13090	284615	ENSG00000272031	ENST00000606888	NM_001039888
chr15	57953424	58497866	ALDH1A2	0	-	1	BS151467	NA	NA	8854	ENSG00000128918	ENST00000537372	NM_003888;NM_170696;NM_170697;NM_001206897	aldehyde dehydrogenase 1 family member A2	544442	54		chr6	32168212	32178096	AGPAT1	0	-	NA	NA	4	BS373543;BS373544;BS373545;BS373546	10554	ENSG00000204310	ENST00000395499	NM_001371439;NM_006411;NM_001371437;NM_001371438;NM_032741	1-acylglycerol-3-phosphate O-acyltransferase 1	9884	12		chr2	97113153	97264521	ANKRD36	0	+	1	BS241632	1	BS259524	375248	ENSG00000135976	ENST00000652721	NM_001354587
chr17	19737984	19748943	ALDH3A1	0	-	1	BS192582	NA	NA	218	ENSG00000108602	ENST00000457500	NM_001330150;NM_001135167;NM_001135168;NM_000691	aldehyde dehydrogenase 3 family member A1	10959	37		chr5	34998101	35048135	AGXT2	0	-	NA	NA	1	BS350939	64902	ENSG00000113492	ENST00000231420	NM_031900;NM_001306173	alanine--glyoxylate aminotransferase 2	50034	21		chr2	97492663	97589965	ANKRD36B	0	-	1	BS259541	1	BS241647	57730	ENSG00000196912	ENST00000438709	NM_025190
chr11	68008578	68029282	ALDH3B1	0	+	2	BS74899;BS74900	NA	NA	221	ENSG00000006534	ENST00000342456	NM_001161473;NM_000694;NM_001290059;NM_001030010;NM_001290058	aldehyde dehydrogenase 3 family member B1	20704	34		chr1	246839098	246931948	AHCTF1	0	-	NA	NA	2	BS21398;BS21399	25909	ENSG00000153207	ENST00000648844	NM_015446;NM_001323343;NM_001323342	AT-hook containing transcription factor 1	92850	38		chr2	96836611	96858016	ANKRD39	0	-	5	BS259468;BS259469;BS259470;BS259471;BS259472	1	BS241572	51239	ENSG00000213337	ENST00000393537	NM_016466
chr1	18871430	18902724	ALDH4A1	0	-	2	BS26057;BS26058	NA	NA	8659	ENSG00000159423	ENST00000375341	NM_170726;NM_003748;NM_001161504;NM_001319218	aldehyde dehydrogenase 4 family member A1	31294	28		chr20	34280268	34311802	AHCY	0	-	NA	NA	1	BS272948	191	ENSG00000101444	ENST00000538132	NM_001362750;NM_000687;NM_001161766;NM_001322085;NM_001322084;NM_001322086	adenosylhomocysteinase	31534	12		chr4	124664048	124712732	ANKRD50	0	-	2	BS346196;BS346197	1	BS337068	57182	ENSG00000151458	ENST00000504087	NM_020337;NM_001167882
chr17	28573115	28576948	ALDOC	0	-	1	BS193222	NA	NA	230	ENSG00000109107	ENST00000395321	NM_005165	aldolase, fructose-bisphosphate C	3833	36		chr7	129225023	129430211	AHCYL2	0	+	NA	NA	1	BS414137	23382	ENSG00000158467	ENST00000325006	NM_015328;NM_001130720;NM_001130723;NM_001130722	adenosylhomocysteinase like 2	205188	29		chr20	58218495	58228653	ANKRD60	0	-	4	BS283906;BS283907;BS283908;BS283909	1	BS275806	140731	ENSG00000124227	ENST00000457363	NM_001304369
chr3	184242301	184249548	ALG3	0	-	1	BS329815	NA	NA	10195	ENSG00000214160	ENST00000455059	NM_005787;NM_001006941	ALG3 alpha-1,3- mannosyltransferase	7247	20		chr6	135283407	135498434	AHI1	0	-	NA	NA	1	BS379009	54806	ENSG00000135541	ENST00000681022	NM_001350503;NM_001134831;NM_001134830;NM_001350504;NM_017651;NM_001134832	Abelson helper integration site 1	215027	196		chr15	40278372	40283064	ANKRD63	0	-	3	BS150200;BS150201;BS150202	1	BS142424	100131244	ENSG00000230778	ENST00000434396	NM_001190479
chr17	18183078	18209954	ALKBH5	0	+	1	BS179805	NA	NA	54890	ENSG00000091542	ENST00000399138	NM_017758	alkB homolog 5, RNA demethylase	26876	6		chr14	104937244	104978374	AHNAK2	0	-	NA	NA	3	BS132429;BS132430;BS132431	113146	ENSG00000185567	ENST00000333244	NM_138420;NM_001350929	AHNAK nucleoprotein 2	41130	10		chr1	1418420	1421769	ANKRD65	0	-	1	BS21975	1	BS402	441869	ENSG00000235098	ENST00000537107	NM_001243536;NM_001375660;NM_001243535;NM_001145210;NM_001375659
chr13	30713478	30764426	ALOX5AP	0	+	1	BS116844	NA	NA	241	ENSG00000132965	ENST00000617770	NM_001629;NM_001204406	arachidonate 5-lipoxygenase activating protein	50948	11		chr3	186613060	186621318	AHSG	0	+	NA	NA	2	BS330092;BS330093	197	ENSG00000145192	ENST00000411641	NM_001622;NM_001354573;NM_001354572;NM_001354571	alpha 2-HS glycoprotein	8258	10		chr14	102501767	102509799	ANKRD9	0	-	4	BS139537;BS139538;BS139539;BS139540	1	BS131700	122416	ENSG00000156381	ENST00000286918	NM_001348652;NM_152326;NM_001348651
chr15	84817356	84873479	ALPK3	0	+	1	BS146980	NA	NA	57538	ENSG00000136383	ENST00000258888	NM_020778	alpha kinase 3	56123	14		chr12	8602170	8612867	AICDA	0	-	NA	NA	1	BS96189	57379	ENSG00000111732	ENST00000229335	NM_020661;NM_001330343	activation induced cytidine deaminase	10697	14		chr11	70078302	70189528	ANO1	0	+	1	BS75388	1	BS88858	55107	ENSG00000131620	ENST00000355303	NM_001378092;NM_001378093;NM_001378095;NM_018043;NM_001378094;NM_001378097;NM_001378096
chr2	232378724	232382889	ALPP	0	+	2	BS249595;BS249596	NA	NA	250	ENSG00000163283	ENST00000392027	NM_001632	alkaline phosphatase, placental	4165	11		chr1	222668013	222713210	AIDA	0	-	NA	NA	1	BS19446	64853	ENSG00000186063	ENST00000340020	NM_022831	axin interactor, dorsalization associated	45197	13		chr12	100717526	101128641	ANO4	0	+	1	BS101047	2	BS111458;BS111459	121601	ENSG00000151572	ENST00000392977	NM_178826;NM_001286616;NM_001286615
chr3	46668995	46693704	ALS2CL	0	-	1	BS321730	NA	NA	259173	ENSG00000178038	ENST00000318962	NM_147129;NM_001190707	ALS2 C-terminal like	24709	28		chr6	143060496	143341058	AIG1	0	+	NA	NA	1	BS390601	51390	ENSG00000146416	ENST00000629020	NM_001363721;NM_001286587;NM_001366345;NM_001366352;NM_001366351;NM_001366346;NM_001366344;NM_001366348;NM_016108;NM_001366350;NM_001366354;NM_001366353;NM_001366355;NM_001286588;NM_001366362;NM_001366363;NM_001366359;NM_001366356;NM_001286589;NM_001366347;NM_001366349;NM_001366361;NM_001366358	androgen induced 1	280562	26		chr11	417933	442011	ANO9	0	-	2	BS81316;BS81317	2	BS68370;BS68371	338440	ENSG00000185101	ENST00000332826	NM_001012302;NM_001347882
chr11	44260440	44310139	ALX4	0	-	4	BS85206;BS85207;BS85208;BS85209	NA	NA	60529	ENSG00000052850	ENST00000652299	NM_021926	ALX homeobox 4	49699	4		chr1	4654609	4792534	AJAP1	0	+	NA	NA	3	BS23113;BS23114;BS23115	55966	ENSG00000196581	ENST00000378191	NM_001042478;NM_018836	adherens junctions associated protein 1	137925	8		chrX	8528874	8732137	ANOS1	0	-	3	BS467808;BS467809;BS467810	1	BS459484	3730	ENSG00000011201	ENST00000262648	NM_000216
chr13	25161679	25172288	AMER2	0	-	1	BS121109	NA	NA	219287	ENSG00000165566	ENST00000515384	NM_199138;NM_152704	APC membrane recruitment protein 2	10609	4		chr9	136844415	136848801	AJM1	0	+	NA	NA	1	BS458469	389813	ENSG00000232434	ENST00000436881	NM_001080482	apical junction component 1 homolog	4386	1		chr10	80150889	80205572	ANXA11	0	-	1	BS62246	2	BS50586;BS50587	311	ENSG00000122359	ENST00000438331	NM_001157;NM_145869;NM_001278408;NM_001278407;NM_145868;NM_001278409
chr12	53423855	53431672	AMHR2	0	+	1	BS98686	NA	NA	269	ENSG00000135409	ENST00000257863	NM_020547;NM_001164690;NM_001164691	anti-Mullerian hormone receptor type 2	7817	23		chr14	22971177	22982551	AJUBA	0	-	NA	NA	2	BS126057;BS126058	84962	ENSG00000129474	ENST00000262713	NM_032876;NM_198086;NM_001289097	ajuba LIM protein	11374	29		chr2	69644425	69827112	ANXA4	0	+	2	BS239686;BS239687	1	BS257330	307	ENSG00000196975	ENST00000394295	NM_001320700;NM_001320698;NM_001365496;NM_001153;NM_001320702
chr14	102922663	102933596	AMN	0	+	1	BS131778	NA	NA	81693	ENSG00000166126	ENST00000299155	NM_030943	amnion associated transmembrane protein	10933	19		chr5	69350984	69370013	AK6	0	-	NA	NA	1	BS352166	102157402	ENSG00000085231	ENST00000380822	NM_016283;NM_001015891	adenylate kinase 6	19029	14		chr17	42851184	42858130	AOC3	0	+	2	BS182983;BS182984	1	BS195633	8639	ENSG00000131471	ENST00000308423	NM_003734;NM_001277732;NM_001277731
chr3	134355347	134375479	AMOTL2	0	-	2	BS327455;BS327456	NA	NA	51421	ENSG00000114019	ENST00000249883	NM_016201;NM_001363943;NM_001278683;NM_001278685	angiomotin like 2	20132	30		chr14	96392128	96489427	AK7	0	+	NA	NA	1	BS138423	122481	ENSG00000140057	ENST00000267584	NM_152327;NM_001350888;NM_001350890;NM_001350892;NM_001350891	adenylate kinase 7	97299	23		chr14	23559565	23568070	AP1G2	0	-	1	BS133485	3	BS126219;BS126220;BS126221	8906	ENSG00000213983	ENST00000308724	NM_001354674;NM_001282475;NM_001354677;NM_001354681;NM_001354675;NM_001354673;NM_001282474;NM_003917
chr11	10308313	10507579	AMPD3	0	+	1	BS70085	NA	NA	272	ENSG00000133805	ENST00000444303	NM_001172431;NM_000480;NM_001025389;NM_001025390;NM_001172430	adenosine monophosphate deaminase 3	199266	43		chr9	132725578	132878777	AK8	0	-	NA	NA	1	BS445730	158067	ENSG00000165695	ENST00000298545	NM_001371771;NM_001371773;NM_001371772;NM_001317958;NM_001371774;NM_152572;NM_001317959	adenylate kinase 8	153199	13		chrX	15825806	15854931	AP1S2	0	-	1	BS468253	2	BS459909;BS459910	8905	ENSG00000182287	ENST00000380291	NM_001272071;NM_003916;NM_001369007;NM_001368994
chr7	2679522	2775500	AMZ1	0	+	1	BS394069	NA	NA	155185	ENSG00000174945	ENST00000683327	NM_133463;NM_001384742;NM_001384741;NM_001284355;NM_001321766;NM_001384740;NM_001384743;NM_001384739	archaelysin family metallopeptidase 1	95978	11		chr6	109492855	109691217	AK9	0	-	NA	NA	1	BS378069	221264	ENSG00000155085	ENST00000424296	NM_145025;NM_001329602;NM_001329603;NM_001145128	adenylate kinase 9	198362	91		chr19	49767001	49807114	AP2A1	0	+	1	BS221219	1	BS232766	160	ENSG00000196961	ENST00000354293	NM_130787;NM_014203
chr17	81890790	81900991	ANAPC11	0	+	2	BS188734;BS188735	NA	NA	51529	ENSG00000141552	ENST00000575195	NM_001289414;NM_001002248;NM_001002247;NM_001002245;NM_016476;NM_001002246;NM_001289415;NM_001002244;NM_001289417;NM_001002249;NM_001289420;NM_001289416	anaphase promoting complex subunit 11	10201	47		chr14	64465499	64474503	AKAP5	0	+	NA	NA	1	BS135340	9495	ENSG00000179841	ENST00000394718	NM_004857	A-kinase anchoring protein 5	9004	3		chr5	78002326	78294698	AP3B1	0	-	1	BS363687	2	BS352676;BS352677	8546	ENSG00000132842	ENST00000519295	NM_003664;NM_001271769
chr8	107249482	107498055	ANGPT1	0	-	1	BS433546	NA	NA	284	ENSG00000154188	ENST00000297450	NM_001146;NM_001199859;NM_001314051	angiopoietin 1	248573	23		chr14	32329298	32837684	AKAP6	0	+	NA	NA	1	BS133901	9472	ENSG00000151320	ENST00000280979	NM_004274	A-kinase anchoring protein 6	508386	30		chr1	113894194	113905201	AP4B1	0	-	1	BS35051	1	BS12309	10717	ENSG00000134262	ENST00000369569	NM_001308312;NM_001253852;NM_001253853;NM_006594
chr9	127087348	127122635	ANGPTL2	0	-	1	BS455555	NA	NA	23452	ENSG00000136859	ENST00000373425	NM_012098	angiopoietin like 2	35287	9		chr1	38991276	39006059	AKIRIN1	0	+	NA	NA	1	BS29894	79647	ENSG00000174574	ENST00000432648	NM_024595;NM_001136275	akirin 1	14783	12		chr7	100101549	100110345	AP4M1	0	+	1	BS400020	2	BS412236;BS412237	9179	ENSG00000221838	ENST00000359593	NM_001363671;NM_004722
chr10	60026298	60733490	ANK3	0	-	1	BS60243	NA	NA	288	ENSG00000151150	ENST00000280772	NM_001320874;NM_020987;NM_001204403;NM_001149;NM_001204404	ankyrin 3	707192	205		chr6	87674860	87702233	AKIRIN2	0	-	NA	NA	1	BS377159	55122	ENSG00000135334	ENST00000257787	NM_018064	akirin 2	27373	5		chr11	65773898	65780976	AP5B1	0	-	2	BS87803;BS87804	1	BS74342	91056	ENSG00000254470	ENST00000532090	NM_138368
chr15	64911902	64958691	ANKDD1A	0	+	2	BS144106;BS144107	NA	NA	348094	ENSG00000166839	ENST00000319580	NM_182703	ankyrin repeat and death domain containing 1A	46789	40		chr9	114334156	114394405	AKNA	0	-	NA	NA	3	BS443133;BS443134;BS443135	80709	ENSG00000106948	ENST00000374088	NM_001317950;NM_001317952;NM_030767	AT-hook transcription factor	60249	72		chr14	57268924	57298742	AP5M1	0	+	1	BS127600	1	BS134939	55745	ENSG00000053770	ENST00000261558	NM_018229
chr5	140401814	140539856	ANKHD1	0	+	1	BS355526	NA	NA	54882	ENSG00000131503	ENST00000360839	NM_001197030;NM_017747;NM_024668;NM_017978	ankyrin repeat and KH domain containing 1	138042	136		chr14	74056847	74084492	ALDH6A1	0	-	NA	NA	1	BS128797	4329	ENSG00000119711	ENST00000553458	NM_005589;NM_001278593;NM_001278594	aldehyde dehydrogenase 6 family member A1	27645	21		chr12	98645290	98735433	APAF1	0	+	1	BS100968	1	BS111368	317	ENSG00000120868	ENST00000551964	NM_181861;NM_181869;NM_181868;NM_001160;NM_013229
chr5	140401908	140549569	ANKHD1-EIF4EBP3	0	+	1	BS355526	NA	NA	404734	ENSG00000254996	ENST00000532219	NM_020690	ANKHD1-EIF4EBP3 readthrough	147661	44		chr5	126531200	126595362	ALDH7A1	0	-	NA	NA	1	BS354274	501	ENSG00000164904	ENST00000409134	NM_001182;NM_001201377;NM_001202404	aldehyde dehydrogenase 7 family member A1	64162	87		chr10	26438341	26567803	APBB1IP	0	+	1	BS46863	2	BS58033;BS58034	54518	ENSG00000077420	ENST00000376236	NM_019043
chr7	92245974	92401383	ANKIB1	0	+	1	BS399512	NA	NA	54467	ENSG00000001629	ENST00000265742	NM_019004	ankyrin repeat and IBR domain containing 1	155409	22		chr12	34022468	34029694	ALG10	0	+	NA	NA	1	BS107391	84920	ENSG00000139133	ENST00000266483	NM_032834	ALG10 alpha-1,2-glucosyltransferase	7226	5		chr18	10454635	10489949	APCDD1	0	+	2	BS202973;BS202974	2	BS207722;BS207723	147495	ENSG00000154856	ENST00000355285	NM_153000
chr12	132725503	132761832	ANKLE2	0	-	1	BS115831	NA	NA	23141	ENSG00000176915	ENST00000357997	NM_015114	ankyrin repeat and LEM domain containing 2	36329	22		chr13	36949738	37000763	ALG5	0	-	NA	NA	1	BS117182	29880	ENSG00000120697	ENST00000679572	NM_013338;NM_001142364	ALG5 dolichyl-phosphate beta-glucosyltransferase	51025	43		chr20	58459101	58515399	APCDD1L	0	-	1	BS283957	1	BS275839	164284	ENSG00000198768	ENST00000371149	NM_153360;NM_001304787
chr5	73552190	73565667	ANKRA2	0	-	1	BS363398	NA	NA	57763	ENSG00000164331	ENST00000296785	NM_023039	ankyrin repeat family A member 2	13477	13		chr1	63367575	63438553	ALG6	0	+	NA	NA	1	BS32552	29929	ENSG00000088035	ENST00000263440	NM_013339	ALG6 alpha-1,3-glucosyltransferase	70978	15		chr11	57233577	57237235	APLNR	0	-	2	BS86072;BS86073	1	BS72861	187	ENSG00000134817	ENST00000606794	NM_005161
chr18	9136228	9285985	ANKRD12	0	+	1	BS202858	NA	NA	23253	ENSG00000101745	ENST00000262126	NM_015208;NM_001083625;NM_001204056	ankyrin repeat domain 12	149757	34		chr19	36009120	36014239	ALKBH6	0	-	NA	NA	2	BS218453;BS218454	84964	ENSG00000239382	ENST00000486389	NM_032878;NM_198867;NM_001386056;NM_001297701;NM_001386055	alkB homolog 6	5119	22		chr11	116835751	116837622	APOA1	0	-	1	BS92339	1	BS78654	335	ENSG00000118137	ENST00000375323	NM_001318017;NM_001318018;NM_001318021;NM_000039
chr1	70258999	70354734	ANKRD13C	0	-	1	BS32947	NA	NA	81573	ENSG00000118454	ENST00000370944	NM_030816	ankyrin repeat domain 13C	95735	24		chr19	6372794	6375250	ALKBH7	0	+	NA	NA	1	BS225226	84266	ENSG00000125652	ENST00000245812	NM_032306	alkB homolog 7	2456	8		chr22	39021113	39033277	APOBEC3D	0	+	1	BS295915	2	BS302992;BS302993	140564	ENSG00000243811	ENST00000216099	NM_001363781;NM_152426
chr11	67289300	67302485	ANKRD13D	0	+	2	BS74687;BS74688	NA	NA	338692	ENSG00000172932	ENST00000511455	NM_001347901;NM_207354	ankyrin repeat domain 13D	13185	19		chr11	107502727	107565742	ALKBH8	0	-	NA	NA	2	BS77842;BS77843	91801	ENSG00000137760	ENST00000428149	NM_001378133;NM_138775;NM_001301010	alkB homolog 8, tRNA methyltransferase	63015	31		chr22	39040604	39055972	APOBEC3F	0	+	1	BS295920	2	BS303006;BS303007	200316	ENSG00000128394	ENST00000308521	NM_001006666;NM_145298
chr4	73073376	73258798	ANKRD17	0	-	1	BS344287	NA	NA	26057	ENSG00000132466	ENST00000358602	NM_015574;NM_032217;NM_001286771;NM_198889	ankyrin repeat domain 17	185422	81		chr17	6996049	7010754	ALOX12	0	+	NA	NA	2	BS190588;BS190589	239	ENSG00000108839	ENST00000251535	NM_000697	arachidonate 12-lipoxygenase, 12S type	14705	19		chr22	39077067	39087743	APOBEC3G	0	+	1	BS295928	3	BS303020;BS303021;BS303022	60489	ENSG00000239713	ENST00000407997	NM_001349436;NM_021822;NM_001349437
chr9	33524394	33573009	ANKRD18B	0	+	1	BS438653	NA	NA	441459	ENSG00000230453	ENST00000290943	NM_001353432	ankyrin repeat domain 18B	48615	30		chr17	8072636	8087716	ALOX12B	0	-	NA	NA	2	BS178683;BS178685	242	ENSG00000179477	ENST00000647874	NM_001139	arachidonate 12-lipoxygenase, 12R type	15080	23		chr22	39097224	39104067	APOBEC3H	0	+	1	BS295935	1	BS303034	164668	ENSG00000100298	ENST00000348946	NM_001166002;NM_001166003;NM_181773;NM_001166004
chr19	4183354	4224814	ANKRD24	0	+	2	BS213792;BS213793	NA	NA	170961	ENSG00000089847	ENST00000600132	NM_133475	ankyrin repeat domain 24	41460	65		chr17	8039034	8049134	ALOX15B	0	+	NA	NA	1	BS190976	247	ENSG00000179593	ENST00000380183	NM_001039130;NM_001141;NM_001039131	arachidonate 15-lipoxygenase type B	10100	28		chr19	44946035	44949565	APOC2	0	+	2	BS220033;BS220034	2	BS231536;BS231537	344	ENSG00000234906	ENST00000585786	NM_000483
chr10	26973793	27100494	ANKRD26	0	-	1	BS58071	NA	NA	22852	ENSG00000107890	ENST00000376087	NM_014915;NM_001256053	ankyrin repeat domain 26	126701	51		chrX	64185117	64205708	AMER1	0	-	NA	NA	1	BS462456	139285	ENSG00000184675	ENST00000374869	NM_152424	APC membrane recruitment protein 1	20591	2		chr11	116829706	116833072	APOC3	0	+	3	BS78648;BS78649;BS78650	2	BS92331;BS92332	345	ENSG00000110245	ENST00000375345	NM_000040
chr5	75068275	75236911	ANKRD31	0	-	1	BS363519	NA	NA	256006	ENSG00000145700	ENST00000506364	NM_001372053;NM_001164443	ankyrin repeat domain 31	168636	37		chr16	56361452	56425545	AMFR	0	-	NA	NA	1	BS162383	267	ENSG00000159461	ENST00000290649	NM_001144;NM_001323512;NM_001323511	autocrine motility factor receptor	64093	32		chr12	12725917	12829975	APOLD1	0	+	1	BS96427	1	BS106427	81575	ENSG00000178878	ENST00000326765	NM_001130415;NM_030817
chr5	80556755	80570280	ANKRD34B	0	-	1	BS363836	NA	NA	340120	ENSG00000189127	ENST00000338682	NM_001004441	ankyrin repeat domain 34B	13525	10		chr19	2249309	2252073	AMH	0	+	NA	NA	2	BS223868;BS223869	268	ENSG00000104899	ENST00000221496	NM_000479	anti-Mullerian hormone	2764	5		chr7	30911853	30925517	AQP1	0	+	1	BS395713	2	BS407644;BS407645	358	ENSG00000240583	ENST00000311813	NM_198098;NM_001329872
chr15	79282722	79298239	ANKRD34C	0	+	1	BS146341	NA	NA	390616	ENSG00000235711	ENST00000421388	NM_001146341	ankyrin repeat domain 34C	15517	2		chrX	112774503	112840831	AMOT	0	-	NA	NA	1	BS464624	154796	ENSG00000126016	ENST00000371959	NM_133265;NM_001113490;NM_001386998;NM_001386999	angiomotin	66328	38		chr12	49950737	49958878	AQP2	0	+	1	BS98080	1	BS108332	359	ENSG00000167580	ENST00000199280	NM_000486
chr1	145866560	145885866	ANKRD35	0	-	3	BS35895;BS35896;BS35897	NA	NA	148741	ENSG00000198483	ENST00000355594	NM_144698;NM_001280799	ankyrin repeat domain 35	19306	26		chr7	38383704	38631420	AMPH	0	-	NA	NA	2	BS396253;BS396254	273	ENSG00000078053	ENST00000356264	NM_139316;NM_001635	amphiphysin	247716	38		chr12	49961872	49965682	AQP5	0	+	1	BS98085	1	BS108338	362	ENSG00000161798	ENST00000293599	NM_001651
chr12	56237807	56258384	ANKRD52	0	-	1	BS109475	NA	NA	283373	ENSG00000139645	ENST00000267116	NM_173595	ankyrin repeat domain 52	20577	28		chr4	25377263	25418498	ANAPC4	0	+	NA	NA	2	BS342627;BS342628	29945	ENSG00000053900	ENST00000315368	NM_013367;NM_001286756	anaphase promoting complex subunit 4	41235	38		chr9	33383179	33402682	AQP7	0	-	1	BS449113	2	BS438626;BS438627	364;112267859	ENSG00000165269	ENST00000297988	NM_001318156;NM_001376192;NM_001170;NM_001376193;NM_001376191;NM_001318157;NM_001318158
chr18	12093843	12129764	ANKRD62	0	+	1	BS203108	NA	NA	342850	ENSG00000181626	ENST00000587848	NM_001277333	ankyrin repeat domain 62	35921	14		chr14	20684177	20698971	ANG	0	+	NA	NA	2	BS133092;BS133093	283	ENSG00000214274	ENST00000336811	NM_001145;NM_001385271;NM_001385273;NM_001385272;NM_001097577;NM_001385274	angiogenin	14794	4		chr11	72685069	72793599	ARAP1	0	-	1	BS89485	1	BS75946	116985	ENSG00000186635	ENST00000359373	NM_015242;NM_001040118;NM_001369489;NM_001135190
chr3	149761100	149968385	ANKUB1	0	-	1	BS328416	NA	NA	389161	ENSG00000206199	ENST00000462519	NM_001315505;NM_001144960;NM_001315506	ankyrin repeat and ubiquitin domain containing 1	207285	7		chr20	869900	916334	ANGPT4	0	-	NA	NA	1	BS270263	51378	ENSG00000101280	ENST00000381922	NM_001322809;NM_015985	angiopoietin 4	46434	9		chr8	142611049	142614479	ARC	0	-	3	BS436339;BS436340;BS436341	1	BS426080	23237	ENSG00000198576	ENST00000356613	NM_015193
chr1	150218417	150236156	ANP32E	0	-	1	BS36248	NA	NA	81611	ENSG00000143401	ENST00000583931	NM_001280559;NM_030920;NM_001136479;NM_001136478;NM_001280560	acidic nuclear phosphoprotein 32 family member E	17739	34		chr5	14704800	14871778	ANKH	0	-	NA	NA	2	BS350307;BS350308	56172	ENSG00000154122	ENST00000284268	NM_054027	ANKH inorganic pyrophosphate transport regulator	166978	14		chr11	47164299	47177125	ARFGAP2	0	-	1	BS85793	1	BS72616	84364	ENSG00000149182	ENST00000426335	NM_032389;NM_001242832
chr10	46286345	46330207	ANTXRL	0	+	1	BS48000	NA	NA	195977	ENSG00000274209	ENST00000620264	NM_001278688;NM_001354208	ANTXR like	43862	22		chr2	240479422	240569209	ANKMY1	0	-	NA	NA	1	BS251025	51281	ENSG00000144504	ENST00000405002	NM_001282780;NM_001282781;NM_001354024;NM_016552;NM_001354025;NM_017844;NM_001308375;NM_001354023;NM_001282771;NM_001354026	ankyrin repeat and MYND domain containing 1	89787	79		chr6	138161939	138344663	ARFGEF3	0	+	1	BS379153	2	BS390406;BS390407	57221	ENSG00000112379	ENST00000251691	NM_020340
chr10	73375101	73414076	ANXA7	0	-	1	BS61315	NA	NA	310	ENSG00000138279	ENST00000372921	NM_001320879;NM_001156;NM_001320880;NM_004034	annexin A7	38975	25		chr10	90912096	90921087	ANKRD1	0	-	NA	NA	1	BS51208	27063	ENSG00000148677	ENST00000371697	NM_014391	ankyrin repeat domain 1	8991	9		chr11	6474683	6481479	ARFIP2	0	-	1	BS82818	1	BS69760	23647	ENSG00000132254	ENST00000614314	NM_001242854;NM_001370412;NM_001370406;NM_001370411;NM_012402;NM_001376561;NM_001370413;NM_001376559;NM_001370409;NM_001376560;NM_001376558;NM_001242856;NM_001376564;NM_001242855;NM_001376563;NM_001370408;NM_001376562
chr11	924894	1012245	AP2A2	0	+	2	BS68583;BS68584	NA	NA	161	ENSG00000183020	ENST00000332231	NM_001242837;NM_012305	adaptor related protein complex 2 subunit alpha 2	87351	46		chr13	110878540	110915069	ANKRD10	0	-	NA	NA	2	BS119921;BS119922	55608	ENSG00000088448	ENST00000267339	NM_017664;NM_001286721	ankyrin repeat domain 10	36529	11		chr14	67619920	67651708	ARG2	0	+	2	BS128187;BS128188	1	BS135612	384	ENSG00000081181	ENST00000261783	NM_001172
chr15	82659281	82710112	AP3B2	0	-	1	BS154732	NA	NA	8120	ENSG00000103723	ENST00000542200	NM_001278512;NM_004644;NM_001278511;NM_001348440	adaptor related protein complex 3 subunit beta 2	50831	127		chr17	29589769	29614761	ANKRD13B	0	+	NA	NA	2	BS193399;BS193400	124930	ENSG00000198720	ENST00000394859	NM_152345	ankyrin repeat domain 13B	24992	23		chr5	142770377	143229011	ARHGAP26	0	+	2	BS355804;BS355805	1	BS367088	23092	ENSG00000145819	ENST00000274498	NM_001135608;NM_015071;NM_001349547
chr15	50908672	51005895	AP4E1	0	+	2	BS143212;BS143213	NA	NA	23431	ENSG00000081014	ENST00000261842	NM_007347;NM_001252127	adaptor related protein complex 4 subunit epsilon 1	97223	24		chr10	97572499	97583884	ANKRD2	0	+	NA	NA	2	BS63538;BS63540	26287	ENSG00000165887	ENST00000307518	NM_001346793;NM_001291219;NM_001291218;NM_020349;NM_001129981	ankyrin repeat domain 2	11385	14		chr18	6729716	6915716	ARHGAP28	0	+	1	BS202684	1	BS207443	79822	ENSG00000088756	ENST00000383472	NM_001366230;NM_001366231;NM_001010000
chr19	3750772	3761692	APBA3	0	-	1	BS224444	NA	NA	9546	ENSG00000011132	ENST00000316757	NM_004886	amyloid beta precursor protein binding family A member 3	10920	11		chr3	15667236	15859771	ANKRD28	0	-	NA	NA	3	BS307384;BS307385;BS307386	23243	ENSG00000206560	ENST00000683139	NM_015199;NM_001349279;NM_001195098;NM_001349283;NM_001195099;NM_001349280;NM_001349281;NM_001349282;NM_001349278;NM_001349277	ankyrin repeat domain 28	192535	30		chr3	119294383	119420714	ARHGAP31	0	+	1	BS312915	2	BS325608;BS325609	57514	ENSG00000031081	ENST00000264245	NM_020754
chr4	40810027	41216714	APBB2	0	-	1	BS343239	NA	NA	323	ENSG00000163697	ENST00000295974	NM_001166050;NM_173075;NM_004307;NM_001330658;NM_001330656;NM_001166053;NM_001166051;NM_001166054;NM_001166052	amyloid beta precursor protein binding family B member 2	406687	88		chr12	51888009	51891727	ANKRD33	0	+	NA	NA	1	BS108534	341405	ENSG00000167612	ENST00000301190	NM_182608;NM_001304459;NM_001130015;NM_001304460	ankyrin repeat domain 33	3718	10		chr11	128965060	129279324	ARHGAP32	0	-	1	BS94092	2	BS80485;BS80486	9743	ENSG00000134909	ENST00000682385	NM_001378025;NM_001142685;NM_001378024;NM_014715
chr1	150265399	150269580	APH1A	0	-	1	BS36256	NA	NA	51107	ENSG00000117362	ENST00000360244	NM_001077628;NM_001243771;NM_016022;NM_001243772	aph-1 homolog A, gamma-secretase subunit	4181	18		chr2	95836919	95991831	ANKRD36C	0	-	NA	NA	1	BS241412	400986	ENSG00000174501	ENST00000456556	NM_001310154	ankyrin repeat domain 36C	154912	117		chr19	46860997	47005077	ARHGAP35	0	+	1	BS220502	2	BS232025;BS232026	2909	ENSG00000160007	ENST00000672722	NM_004491
chr2	68467572	68655862	APLF	0	+	1	BS239613	NA	NA	200558	ENSG00000169621	ENST00000303795	NM_173545	aprataxin and PNKP like factor	188290	12		chr17	50761029	50767557	ANKRD40CL	0	-	NA	NA	1	BS184582	55018	ENSG00000167117	ENST00000502517	NM_001358683	ANKRD40 C-terminal like	6528	9		chrX	153907367	153934999	ARHGAP4	0	-	1	BS475543	1	BS466809	393	ENSG00000089820	ENST00000370028	NM_001164741;NM_001666
chrX	129645259	129654956	APLN	0	-	1	BS473747	NA	NA	8862	ENSG00000171388	ENST00000429967	NM_017413	apelin	9697	3		chr12	98726457	99984654	ANKS1B	0	-	NA	NA	1	BS101006	56899	ENSG00000185046	ENST00000683438	NM_001352216;NM_001352213;NM_001352214;NM_001204081;NM_001352223;NM_020140;NM_001352197;NM_152788;NM_001352206;NM_001204069;NM_001204066;NM_001352203;NM_001352186;NM_001352185;NM_001352187;NM_001352188;NM_001352196;NM_001352189;NM_001352190;NM_001352192;NM_001352193;NM_001352202;NM_001352204;NM_001352195;NM_181670;NM_001352205;NM_001352198;NM_001204067;NM_001352211;NM_001352212;NM_001352210;NM_00…	ankyrin repeat and sterile alpha motif domain containing 1B	1258197	150		chr19	1065923	1086628	ARHGAP45	0	+	3	BS212623;BS212624;BS212625	1	BS223285	23526	ENSG00000180448	ENST00000313093	NM_001258328;NM_012292;NM_001321232;NM_001282335;NM_001282334
chr11	130068147	130144811	APLP2	0	+	1	BS80553	NA	NA	334	ENSG00000084234	ENST00000650012	NM_001382535;NM_001142277;NM_001328685;NM_001382537;NM_001382544;NM_001382543;NM_001382545;NM_001382540;NM_001382528;NM_001142276;NM_001382530;NM_001328684;NM_001382529;NM_001382532;NM_001382538;NM_001382536;NM_001642;NM_001382527;NM_001382526;NM_001328682;NM_001382534;NM_001328686;NM_001382531;NM_001382541;NM_001382533;NM_001382539;NM_001382542;NM_001382546;NM_001142278;NM_001243299	amyloid beta precursor like protein 2	76664	69		chr16	4696510	4734378	ANKS3	0	-	NA	NA	1	BS158198	124401	ENSG00000168096	ENST00000304283	NM_133450;NM_001324129;NM_001242929;NM_001308089;NM_001324130	ankyrin repeat and sterile alpha motif domain containing 3	37868	92		chr1	3454665	3481113	ARHGEF16	0	+	2	BS1220;BS1221	2	BS22756;BS22757	27237	ENSG00000130762	ENST00000378378	NM_014448
chr20	24962925	24992751	APMAP	0	-	1	BS279766	NA	NA	57136	ENSG00000101474	ENST00000217456	NM_020531	adipocyte plasma membrane associated protein	29826	12		chr2	219229783	219236679	ANKZF1	0	+	NA	NA	1	BS266998	55139	ENSG00000163516	ENST00000323348	NM_001282792;NM_001042410;NM_018089	ankyrin repeat and zinc finger peptidyl tRNA hydrolase 1	6896	37		chr11	73308276	73369388	ARHGEF17	0	+	3	BS76025;BS76026;BS76027	1	BS89554	9828	ENSG00000110237	ENST00000263674	NM_014786
chr1	161222292	161223631	APOA2	0	-	1	BS37999	NA	NA	336	ENSG00000158874	ENST00000464492	NM_001643	apolipoprotein A2	1339	17		chr7	36389821	36453791	ANLN	0	+	NA	NA	1	BS408051	54443	ENSG00000011426	ENST00000265748	NM_018685;NM_001284301;NM_001284302	anillin actin binding protein	63970	73		chr1	16197854	16212652	ARHGEF19	0	-	1	BS25362	1	BS3543	128272	ENSG00000142632	ENST00000270747	NM_153213
chr11	116820700	116823304	APOA4	0	-	2	BS92327;BS92328	NA	NA	337	ENSG00000110244	ENST00000357780	NM_000482	apolipoprotein A4	2604	3		chr12	45215987	45482280	ANO6	0	+	NA	NA	1	BS107718	196527	ENSG00000177119	ENST00000320560	NM_001142679;NM_001204803;NM_001025356;NM_001142678	anoctamin 6	266293	69		chr5	149551947	149634968	ARHGEF37	0	+	1	BS356153	1	BS367456	389337	ENSG00000183111	ENST00000333677	NM_001001669
chr22	38982347	38992804	APOBEC3B	0	+	1	BS295907	NA	NA	9582	ENSG00000179750	ENST00000402182	NM_001270411;NM_004900	apolipoprotein B mRNA editing enzyme catalytic subunit 3B	10457	12		chr2	241188509	241225377	ANO7	0	+	NA	NA	2	BS269861;BS269862	50636	ENSG00000146205	ENST00000674324	NM_001370694;NM_001001666	anoctamin 7	36868	34		chr9	35658875	35675866	ARHGEF39	0	-	1	BS449406	1	BS438934	84904	ENSG00000137135	ENST00000378387	NM_032818
chr22	39014257	39020352	APOBEC3C	0	+	1	BS295913	NA	NA	27350	ENSG00000244509	ENST00000361441	NM_014508	apolipoprotein B mRNA editing enzyme catalytic subunit 3C	6095	4		chr15	68778535	68820897	ANP32A	0	-	NA	NA	3	BS144641;BS144642;BS144643	8125	ENSG00000140350	ENST00000465139	NM_006305	acidic nuclear phosphoprotein 32 family member A	42362	10		chr14	21070273	21090248	ARHGEF40	0	+	4	BS125923;BS125924;BS125925;BS125926	4	BS133153;BS133154;BS133155;BS133156	55701	ENSG00000165801	ENST00000298694	NM_001278529;NM_018071;NM_001278530
chr19	44942237	44945496	APOC4	0	+	1	BS220032	NA	NA	346	ENSG00000267467	ENST00000592954	NM_001646	apolipoprotein C4	3259	5		chr9	97983341	98015943	ANP32B	0	+	NA	NA	2	BS452852;BS452853	10541	ENSG00000136938	ENST00000339399	NM_006401	acidic nuclear phosphoprotein 32 family member B	32602	7		chr19	925781	975939	ARID3A	0	+	2	BS212524;BS212525	4	BS223206;BS223207;BS223208;BS223209	1820	ENSG00000116017	ENST00000263620	NM_005224
chr3	195568705	195584033	APOD	0	-	1	BS330751	NA	NA	347	ENSG00000189058	ENST00000343267	NM_001647	apolipoprotein D	15328	12		chr16	720581	722590	ANTKMT	0	+	NA	NA	2	BS166747;BS166748	65990	ENSG00000103254	ENST00000564000	NM_001271285;NM_023933	adenine nucleotide translocase lysine methyltransferase	2009	12		chr9	34621379	34628086	ARID3C	0	-	1	BS449279	3	BS438796;BS438797;BS438798	138715	ENSG00000205143	ENST00000378909	NM_001371945;NM_001017363
chr22	36253071	36267530	APOL1	0	+	1	BS295156	NA	NA	8542	ENSG00000100342	ENST00000319136	NM_001136540;NM_003661;NM_145343;NM_001362927;NM_001136541	apolipoprotein L1	14459	28		chr8	123680794	123737402	ANXA13	0	-	NA	NA	1	BS424085	312	ENSG00000104537	ENST00000262219	NM_001003954;NM_004306	annexin A13	56608	25		chr1	235131634	235328219	ARID4B	0	-	1	BS44314	2	BS20775;BS20776	51742	ENSG00000054267	ENST00000264183	NM_001206794;NM_031371;NM_016374
chr22	36189124	36204840	APOL4	0	-	1	BS302111	NA	NA	80832	ENSG00000100336	ENST00000616056	NM_001386885;NM_145660;NM_030643;NM_145661	apolipoprotein L4	15716	28		chr4	121667946	121696995	ANXA5	0	-	NA	NA	2	BS336951;BS336952	308	ENSG00000164111	ENST00000296511	NM_001154	annexin A5	29049	31		chr11	65014160	65022184	ARL2	0	+	1	BS74097	1	BS87567	402	ENSG00000213465	ENST00000246747	NM_001667;NM_001199745
chr22	35648446	35668404	APOL6	0	+	1	BS295100	NA	NA	80830	ENSG00000221963	ENST00000409652	NM_030641	apolipoprotein L6	19958	3		chr5	151100706	151157785	ANXA6	0	-	NA	NA	1	BS356486	309	ENSG00000197043	ENST00000354546	NM_001363114;NM_001155;NM_001193544	annexin A6	57079	91		chr2	234493041	234497081	ARL4C	0	-	1	BS268403	2	BS249914;BS249915	10123	ENSG00000188042	ENST00000390645	NM_001282431;NM_005737
chr6	31652416	31658210	APOM	0	+	1	BS373366	NA	NA	55937	ENSG00000204444	ENST00000375918	NM_001256169;NM_019101	apolipoprotein M	5794	9		chr17	42844580	42850707	AOC2	0	+	NA	NA	1	BS195630	314	ENSG00000131480	ENST00000253799	NM_009590;NM_001158	amine oxidase copper containing 2	6127	7		chr2	152717893	152762396	ARL6IP6	0	+	1	BS245603	2	BS263666;BS263667	151188	ENSG00000177917	ENST00000326446	NM_152522;NM_001371972;NM_001350068
chr9	32886601	33025130	APTX	0	-	2	BS449046;BS449047	NA	NA	54840	ENSG00000137074	ENST00000673416	NM_001369005;NM_001369006;NM_175069;NM_001195251;NM_001195252;NM_001368996;NM_001368995;NM_001368997;NM_001195248;NM_001368998;NM_001195249;NM_001369001;NM_001369000;NM_001369004;NM_001370669;NM_001370670;NM_001370673;NM_001195254;NM_175073;NM_001369002;NM_001369003;NM_001195250;NM_001368999	aprataxin	138529	53		chr7	101154456	101161596	AP1S1	0	+	NA	NA	2	BS412551;BS412552	1174	ENSG00000106367	ENST00000337619	NM_001283	adaptor related protein complex 1 subunit sigma 1	7140	9		chr1	202133404	202144743	ARL8A	0	-	2	BS40616;BS40617	1	BS17466	127829	ENSG00000143862	ENST00000272217	NM_138795;NM_001256129
chr2	240691851	240698483	AQP12A	0	+	1	BS251072	NA	NA	375318	ENSG00000184945	ENST00000429564	NM_198998	aquaporin 12A	6632	7		chr3	184174689	184184091	AP2M1	0	+	NA	NA	1	BS329791	1173	ENSG00000161203	ENST00000382456	NM_001025205;NM_001311198;NM_004068	adaptor related protein complex 2 subunit mu 1	9402	63		chr7	103074881	103099759	ARMC10	0	+	1	BS400686	1	BS412918	83787	ENSG00000170632	ENST00000441711	NM_001161010;NM_031905;NM_001161009;NM_001161012;NM_001161013;NM_001161011
chr2	240676418	240682906	AQP12B	0	-	1	BS269638	NA	NA	653437	ENSG00000185176	ENST00000407834	NM_001102467	aquaporin 12B	6488	7		chr19	2100988	2164468	AP3D1	0	-	NA	NA	1	BS213166	8943	ENSG00000065000	ENST00000643116	NM_003938;NM_001374799;NM_001261826	adaptor related protein complex 3 subunit delta 1	63480	81		chr17	75109952	75130272	ARMC7	0	+	2	BS186833;BS186834	1	BS199990	79637	ENSG00000125449	ENST00000245543	NM_001304271;NM_024585;NM_001304273;NM_001304272
chr12	49967194	49977139	AQP6	0	+	1	BS98086	NA	NA	363	ENSG00000086159	ENST00000315520	NM_001652	aquaporin 6	9945	15		chr10	74120255	74150842	AP3M1	0	-	NA	NA	3	BS49835;BS49836;BS49837	26985	ENSG00000185009	ENST00000355264	NM_001320265;NM_012095;NM_001320264;NM_207012;NM_001320263	adaptor related protein complex 3 subunit mu 1	30587	19		chrX	101418287	101533459	ARMCX4	0	+	2	BS463913;BS463914	1	BS472450	100131755	ENSG00000196440	ENST00000423738	NM_001256155
chr1	228082660	228099212	ARF1	0	+	1	BS20010	NA	NA	375	ENSG00000143761	ENST00000541182	NM_001024226;NM_001658;NM_001024228;NM_001024227	ADP ribosylation factor 1	16552	8		chr5	115841592	115914081	AP3S1	0	+	NA	NA	1	BS365037	1176	ENSG00000177879	ENST00000316788	NM_001002924;NM_001284;NM_001318094;NM_001318091;NM_001318090;NM_001364119;NM_001364122	adaptor related protein complex 3 subunit sigma 1	72489	6		chr9	124862130	124877733	ARPC5L	0	+	3	BS444131;BS444132;BS444133	3	BS455223;BS455224;BS455225	81873	ENSG00000136950	ENST00000353214	NM_030978
chr13	106541673	106568137	ARGLU1	0	-	1	BS124686	NA	NA	55082	ENSG00000134884	ENST00000400198	NM_018011	arginine and glutamate rich 1	26464	4		chr20	3820524	3828838	AP5S1	0	+	NA	NA	1	BS278016	55317	ENSG00000125843	ENST00000615891	NM_001204446;NM_018347;NM_001204447	adaptor related protein complex 5 subunit sigma 1	8314	11		chrX	70268305	70281840	ARR3	0	+	1	BS462928	1	BS471422	407	ENSG00000120500	ENST00000307959	NM_004312
chr4	147732063	148072776	ARHGAP10	0	+	1	BS337742	NA	NA	79658	ENSG00000071205	ENST00000336498	NM_024605	Rho GTPase activating protein 10	340713	36		chr7	4775615	4794397	AP5Z1	0	+	NA	NA	1	BS406064	9907	ENSG00000242802	ENST00000649063	NM_014855;NM_001364858	adaptor related protein complex 5 subunit zeta 1	18782	28		chr17	4710596	4721499	ARRB2	0	+	1	BS177996	2	BS190207;BS190208	409	ENSG00000141480	ENST00000412477	NM_001330064;NM_001257330;NM_004313;NM_001257331;NM_199004;NM_001257328;NM_001257329
chr2	143091362	143768352	ARHGAP15	0	+	2	BS245218;BS245219	NA	NA	55843	ENSG00000075884	ENST00000409869	NM_018460	Rho GTPase activating protein 15	676990	21		chr5	112707498	112846239	APC	0	+	NA	NA	1	BS364897	324	ENSG00000134982	ENST00000257430	NM_001354897;NM_001354902;NM_001127511;NM_001354895;NM_001354906;NM_001354896;NM_000038;NM_001354903;NM_001354899;NM_001354900;NM_001354901;NM_001354905;NM_001127510;NM_001354898;NM_001354904	APC regulator of WNT signaling pathway	138741	58		chr9	137605685	137615360	ARRDC1	0	+	3	BS447515;BS447516;BS447517	1	BS458852	92714	ENSG00000197070	ENST00000371421	NM_001317968;NM_152285
chr6	129576132	129710177	ARHGAP18	0	-	1	BS389939	NA	NA	93663	ENSG00000146376	ENST00000368149	NM_033515	Rho GTPase activating protein 18	134045	15		chr19	1446302	1473244	APC2	0	+	NA	NA	3	BS223462;BS223463;BS223464	10297	ENSG00000115266	ENST00000535453	NM_005883;NM_001351273	APC regulator of WNT signaling pathway 2	26942	38		chr11	3638512	3642316	ART5	0	-	1	BS82604	1	BS69582	116969	ENSG00000167311	ENST00000359918	NM_001297668;NM_053017;NM_001079536
chr10	24583609	24723887	ARHGAP21	0	-	5	BS57948;BS57949;BS57950;BS57951;BS57952	NA	NA	57584	ENSG00000107863	ENST00000396432	NM_020824;NM_001367452;NM_001367448;NM_001367450;NM_001367449;NM_001367454;NM_001367447;NM_001367451;NM_001367453;NM_001367455	Rho GTPase activating protein 21	140278	106		chr1	159587826	159588865	APCS	0	+	NA	NA	1	BS37697	325	ENSG00000132703	ENST00000255040	NM_001639	amyloid P component, serum	1039	2		chrX	25003694	25016420	ARX	0	-	1	BS468854	3	BS460458;BS460459;BS460460	170302	ENSG00000004848	ENST00000379044	NM_139058
chr11	100687288	100993941	ARHGAP42	0	+	1	BS77629	NA	NA	143872	ENSG00000165895	ENST00000298815	NM_001367945;NM_152432	Rho GTPase activating protein 42	306653	52		chr6	41053202	41064891	APOBEC2	0	+	NA	NA	2	BS385961;BS385962	10930	ENSG00000124701	ENST00000244669	NM_006789	apolipoprotein B mRNA editing enzyme catalytic subunit 2	11689	3		chr8	130052104	130443674	ASAP1	0	-	2	BS434686;BS434687	1	BS424515	50807	ENSG00000153317	ENST00000357668	NM_001362926;NM_018482;NM_001362925;NM_001362924;NM_001247996
chr17	12789498	12991643	ARHGAP44	0	+	1	BS179196	NA	NA	9912	ENSG00000006740	ENST00000379672	NM_014859;NM_001321166;NM_001321167;NM_001321164;NM_001321168	Rho GTPase activating protein 44	202145	44		chr12	105173297	105236203	APPL2	0	-	NA	NA	1	BS101330	55198	ENSG00000136044	ENST00000258530	NM_018171;NM_001251905;NM_001251904	adaptor protein, phosphotyrosine interacting with PH domain and leucine zipper 2	62906	44		chr1	23428563	23484568	ASAP3	0	-	2	BS26971;BS26972	1	BS4930	55616	ENSG00000088280	ENST00000336689	NM_017707;NM_001143778
chrX	11117651	11665920	ARHGAP6	0	-	1	BS468041	NA	NA	395	ENSG00000047648	ENST00000337414	NM_001287242;NM_013423;NM_013427;NM_006125	Rho GTPase activating protein 6	548269	22		chr16	88809339	88811937	APRT	0	-	NA	NA	4	BS166036;BS166037;BS166038;BS166039	353	ENSG00000198931	ENST00000378364	NM_000485;NM_001030018	adenine phosphoribosyltransferase	2598	15		chr9	129634604	129642169	ASB6	0	-	1	BS456216	1	BS445087	140459	ENSG00000148331	ENST00000277458	NM_177999;NM_017873;NM_001202403
chr17	81867721	81871378	ARHGDIA	0	-	2	BS201927;BS201928	NA	NA	396	ENSG00000141522	ENST00000269321	NM_004309;NM_001301243;NM_001185078;NM_001301240;NM_001301241;NM_001185077;NM_001301242	Rho GDP dissociation inhibitor alpha	3657	24		chr11	77589391	77610356	AQP11	0	+	NA	NA	1	BS90185	282679	ENSG00000178301	ENST00000313578	NM_173039;NM_001363477	aquaporin 11	20965	3		chr12	50057548	50083611	ASIC1	0	+	1	BS98106	2	BS108355;BS108356	41	ENSG00000110881	ENST00000228468	NM_020039;NM_001095;NM_001256830
chr16	280450	283010	ARHGDIG	0	+	2	BS156750;BS156751	NA	NA	398	ENSG00000242173	ENST00000219409	NM_001176	Rho GDP dissociation inhibitor gamma	2560	11		chr15	34851782	34969742	AQR	0	-	NA	NA	1	BS142150	9716	ENSG00000021776	ENST00000156471	NM_014691	aquarius intron-binding spliceosomal factor	117960	40		chr2	219514170	219538772	ASIC4	0	+	1	BS248739	3	BS267108;BS267109;BS267110	55515	ENSG00000072182	ENST00000358078	NM_182847;NM_018674
chr8	1823926	1958641	ARHGEF10	0	+	1	BS417743	NA	NA	9639	ENSG00000104728	ENST00000349830	NM_014629;NM_001308152;NM_001308153	Rho guanine nucleotide exchange factor 10	134715	115		chrX	67544021	67730619	AR	0	+	NA	NA	1	BS471084	367	ENSG00000169083	ENST00000374690	NM_000044;NM_001011645;NM_001348061	androgen receptor	186598	12		chr14	104085686	104115582	ASPG	0	+	1	BS132011	2	BS139799;BS139800	374569	ENSG00000166183	ENST00000551177	NM_001080464
chr1	156934840	157045742	ARHGEF11	0	-	1	BS37483	NA	NA	9826	ENSG00000132694	ENST00000368194	NM_001377418;NM_001377419;NM_198236;NM_014784	Rho guanine nucleotide exchange factor 11	110902	75		chr5	141653401	141682230	ARAP3	0	-	NA	NA	1	BS355639	64411	ENSG00000120318	ENST00000239440	NM_022481	ArfGAP with RhoGAP domain, ankyrin repeat and PH domain 3	28829	108		chr16	29900375	29919864	ASPHD1	0	+	1	BS160636	3	BS170824;BS170825;BS170826	253982	ENSG00000174939	ENST00000308748	NM_181718
chr5	73626158	73941993	ARHGEF28	0	+	2	BS352385;BS352386	NA	NA	64283	ENSG00000214944	ENST00000545377	NM_001388078;NM_001244364;NM_001080479;NM_001177693;NM_001388076	Rho guanine nucleotide exchange factor 28	315835	121		chr20	63272785	63289790	ARFGAP1	0	+	NA	NA	2	BS285120;BS285121	55738	ENSG00000101199	ENST00000370275	NM_001281484;NM_001281483;NM_018209;NM_001281482;NM_175609	ADP ribosylation factor GTPase activating protein 1	17005	59		chr8	123319850	123416350	ATAD2	0	-	3	BS434156;BS434157;BS434158	1	BS424046	29028	ENSG00000156802	ENST00000287394	NM_014109
chr3	56727418	57079329	ARHGEF3	0	-	1	BS323268	NA	NA	50650	ENSG00000163947	ENST00000413728	NM_001377414;NM_019555;NM_001377411;NM_001377410;NM_001128615;NM_001377409;NM_001377408;NM_001377412;NM_001377407;NM_001377413;NM_001128616;NM_001289698;NM_001377415	Rho guanine nucleotide exchange factor 3	351911	53		chr8	67173511	67343781	ARFGEF1	0	-	NA	NA	1	BS421883	10565	ENSG00000066777	ENST00000262215	NM_006421	ADP ribosylation factor guanine nucleotide exchange factor 1	170270	98		chr5	81972023	82276857	ATG10	0	+	1	BS352877	1	BS363935	83734	ENSG00000152348	ENST00000282185	NM_031482;NM_001131028
chr2	130836914	131047263	ARHGEF4	0	+	1	BS244568	NA	NA	50649	ENSG00000136002	ENST00000409359	NM_001367493;NM_001375900;NM_015320;NM_001375901;NM_001375904;NM_001375903;NM_001375902	Rho guanine nucleotide exchange factor 4	210349	51		chr20	48921711	49036693	ARFGEF2	0	+	NA	NA	2	BS282746;BS282747	10564	ENSG00000124198	ENST00000371917	NM_006420	ADP ribosylation factor guanine nucleotide exchange factor 2	114982	43		chr14	96279195	96363341	ATG2B	0	-	2	BS138420;BS138421	3	BS130785;BS130786;BS130787	55102	ENSG00000066739	ENST00000359933	NM_018036
chr15	72474330	72602987	ARIH1	0	+	1	BS145093	NA	NA	25820	ENSG00000166233	ENST00000379887	NM_005744	ariadne RBR E3 ubiquitin protein ligase 1	128657	20		chr4	152779937	152918463	ARFIP1	0	+	NA	NA	1	BS347256	27236	ENSG00000164144	ENST00000353617	NM_001287431;NM_001287433;NM_014447;NM_001025593;NM_001287432;NM_001025595	ADP ribosylation factor interacting protein 1	138526	22		chr19	41966582	41997497	ATP1A3	0	-	4	BS230992;BS230993;BS230994;BS230995	1	BS219510	478	ENSG00000105409	ENST00000545399	NM_152296;NM_001256214;NM_001256213
chr10	102673731	102714397	ARL3	0	-	1	BS64394	NA	NA	403	ENSG00000138175	ENST00000260746	NM_004311	ADP ribosylation factor like GTPase 3	40666	6		chr20	63698642	63708025	ARFRP1	0	-	NA	NA	2	BS277155;BS277156	10139	ENSG00000101246	ENST00000612256	NM_001267548;NM_001267545;NM_003224;NM_001267547;NM_001134758;NM_001267544;NM_001267549;NM_001267546	ADP ribosylation factor related protein 1	9383	26		chr16	28878405	28904466	ATP2A1	0	+	4	BS160431;BS160432;BS160433;BS160434	3	BS170596;BS170597;BS170598	487	ENSG00000196296	ENST00000357084	NM_173201;NM_004320;NM_001286075
chr12	122980060	122982913	ARL6IP4	0	+	2	BS103372;BS103373	NA	NA	51329	ENSG00000182196	ENST00000543566	NM_016638;NM_001002251;NM_001278379;NM_001278380;NM_018694;NM_001278378	ADP ribosylation factor like GTPase 6 interacting protein 4	2853	32		chr10	31805398	31928876	ARHGAP12	0	-	NA	NA	1	BS47216	94134	ENSG00000165322	ENST00000396144	NM_001270699;NM_001270698;NM_001270696;NM_018287;NM_001270697;NM_001270695	Rho GTPase activating protein 12	123478	71		chr17	3923870	3964464	ATP2A3	0	-	4	BS190058;BS190059;BS190060;BS190061	1	BS177863	489	ENSG00000074370	ENST00000309890	NM_005173;NM_174958;NM_174954;NM_174953;NM_174955;NM_174957;NM_174956
chr6	35737032	35749079	ARMC12	0	+	1	BS374250	NA	NA	221481	ENSG00000157343	ENST00000373866	NM_001286576;NM_145028;NM_001286574	armadillo repeat containing 12	12047	9		chr17	38419280	38512385	ARHGAP23	0	+	NA	NA	1	BS194590	57636	ENSG00000275832	ENST00000622683	NM_001199417	Rho GTPase activating protein 23	93105	44		chr12	89588049	89709300	ATP2B1	0	-	2	BS110872;BS110873	1	BS100550	490	ENSG00000070961	ENST00000428670	NM_001366530;NM_001366531;NM_001366529;NM_001366528;NM_001366526;NM_001001323;NM_001366532;NM_001366527;NM_001366523;NM_001366521;NM_001366525;NM_001366522;NM_001682;NM_001366524;NM_001366520
chr10	22928024	23038523	ARMC3	0	+	1	BS46692	NA	NA	219681	ENSG00000165309	ENST00000298032	NM_173081;NM_001282745;NM_001282746;NM_001282747	armadillo repeat containing 3	110499	42		chr1	161046946	161069970	ARHGAP30	0	-	NA	NA	1	BS15003	257106	ENSG00000186517	ENST00000368013	NM_001025598;NM_181720;NM_001287602;NM_001287600	Rho GTPase activating protein 30	23024	23		chr3	10324023	10708007	ATP2B2	0	-	2	BS318882;BS318883	1	BS306681	491	ENSG00000157087	ENST00000360273	NM_001683;NM_001001331;NM_001353564;NM_001363862;NM_001330611
chr1	150809713	150876708	ARNT	0	-	1	BS36314	NA	NA	405	ENSG00000143437	ENST00000358595	NM_001668;NM_001286036;NM_001350226;NM_001350225;NM_001286035;NM_001350224;NM_001197325;NM_178427	aryl hydrocarbon receptor nuclear translocator	66995	66		chr20	38601934	38651035	ARHGAP40	0	+	NA	NA	4	BS281244;BS281245;BS281246;BS281247	343578	ENSG00000124143	ENST00000373345	NM_001164431	Rho GTPase activating protein 40	49101	38		chr17	75038863	75046985	ATP5PD	0	-	1	BS199975	1	BS186817	10476	ENSG00000167863	ENST00000301587	NM_006356;NM_001003785
chr12	27332854	27425289	ARNTL2	0	+	1	BS96981	NA	NA	56938	ENSG00000029153	ENST00000544915	NM_001248003;NM_001248005;NM_001248002;NM_001248004;NM_020183	aryl hydrocarbon receptor nuclear translocator like 2	92435	66		chr19	41883173	41930150	ARHGEF1	0	+	NA	NA	2	BS230887;BS230888	9138;100505585	ENSG00000076928	ENST00000599846	NM_004706;NM_198977;NM_199002	Rho guanine nucleotide exchange factor 1	46977	123		chrX	154428633	154436516	ATP6AP1	0	+	2	BS466941;BS466942	1	BS475673	537	ENSG00000071553	ENST00000369762	NM_001183
chr7	99325898	99366262	ARPC1A	0	+	2	BS399944;BS399945	NA	NA	10552	ENSG00000241685	ENST00000262942	NM_006409;NM_001190996	actin related protein 2/3 complex subunit 1A	40364	10		chr19	7348937	7472485	ARHGEF18	0	+	NA	NA	1	BS225389	23370	ENSG00000104880	ENST00000668164	NM_001367823;NM_015318;NM_001367824;NM_001130955	Rho/Rac guanine nucleotide exchange factor 18	123548	76		chr7	138706294	138799560	ATP6V0A4	0	-	1	BS414841	1	BS402508	50617	ENSG00000105929	ENST00000310018	NM_130840;NM_020632;NM_130841
chr7	99374249	99394816	ARPC1B	0	+	2	BS399948;BS399949	NA	NA	10095	ENSG00000130429	ENST00000443222	NM_005720	actin related protein 2/3 complex subunit 1B	20567	51		chr12	57610180	57617245	ARHGEF25	0	+	NA	NA	3	BS109740;BS109741;BS109742	115557	ENSG00000240771	ENST00000286494	NM_001111270;NM_182947;NM_001347933	Rho guanine nucleotide exchange factor 25	7065	35		chr16	2513952	2520218	ATP6V0C	0	+	5	BS157697;BS157698;BS157699;BS157700;BS157701	1	BS167553	527	ENSG00000185883	ENST00000330398	NM_001198569;NM_001694
chr3	9793082	9835401	ARPC4-TTLL3	0	+	3	BS306513;BS306514;BS306515	NA	NA	100526693	ENSG00000250151	ENST00000397256	NM_001198793	ARPC4-TTLL3 readthrough	42319	16		chrX	136665547	136780932	ARHGEF6	0	-	NA	NA	1	BS465668	9459	ENSG00000129675	ENST00000250617	NM_001306177;NM_004840	Rac/Cdc42 guanine nucleotide exchange factor 6	115385	44		chr16	67438014	67481181	ATP6V0D1	0	-	1	BS173793	1	BS163359	9114	ENSG00000159720	ENST00000290949	NM_004691
chr15	89895006	89912952	ARPIN	0	-	1	BS155548	NA	NA	348110	ENSG00000242498	ENST00000357484	NM_182616;NM_001282380	actin related protein 2/3 complex inhibitor	17946	10		chr12	45729706	45908040	ARID2	0	+	NA	NA	2	BS107753;BS107754	196528	ENSG00000189079	ENST00000334344	NM_152641;NM_001347839	AT-rich interaction domain 2	178334	46		chr2	46490750	46542577	ATP6V1E2	0	-	2	BS255952;BS255953	2	BS238493;BS238494	90423	ENSG00000250565	ENST00000306448	NM_001318063;NM_001371283;NM_001371282;NM_001371281
chr15	89834308	89912882	ARPIN-AP3S2	0	-	1	BS155548	NA	NA	100526783	ENSG00000250021	ENST00000398333	NM_001199058	ARPIN-AP3S2 readthrough	78574	21		chr15	74541206	74598131	ARID3B	0	+	NA	NA	1	BS153503	10620	ENSG00000179361	ENST00000622429	NM_001307939;NM_006465	AT-rich interaction domain 3B	56925	15		chr4	42408373	42657105	ATP8A1	0	-	1	BS343323	2	BS334478;BS334479	10396	ENSG00000124406	ENST00000381668	NM_006095;NM_001105529
chr5	91368631	91383317	ARRDC3	0	-	1	BS364225	NA	NA	57561	ENSG00000113369	ENST00000265138	NM_001329672;NM_020801;NM_001329671;NM_001329670	arrestin domain containing 3	14686	8		chr2	96536743	96552634	ARID5A	0	+	NA	NA	1	BS259412	10865	ENSG00000196843	ENST00000454558	NM_001319085;NM_001319087;NM_212481;NM_001319094;NM_001319096;NM_001319093;NM_001319092	AT-rich interaction domain 5A	15891	10		chr18	57646426	57803315	ATP8B1	0	-	1	BS210653	1	BS205694	5205	ENSG00000081923	ENST00000648908	NM_005603;NM_001374386;NM_001374385
chrX	2903972	2929349	ARSD	0	-	1	BS467508	NA	NA	414	ENSG00000006756	ENST00000381154	NM_001669	arylsulfatase D	25377	14		chr13	49628507	49633872	ARL11	0	+	NA	NA	1	BS122650	115761	ENSG00000152213	ENST00000282026	NM_138450	ADP ribosylation factor like GTPase 11	5365	2		chr1	154325525	154351304	ATP8B2	0	+	2	BS13874;BS13875	1	BS36784	57198	ENSG00000143515	ENST00000368489	NM_001370597;NM_001370596;NM_001372009;NM_001367934;NM_001005855
chr5	150296343	150339307	ARSI	0	-	2	BS367637;BS367638	NA	NA	340075	ENSG00000183876	ENST00000328668	NM_001012301	arylsulfatase family member I	42964	6		chr11	30323104	30338223	ARL14EP	0	+	NA	NA	1	BS84477	120534	ENSG00000152219	ENST00000530909	NM_152316	ADP ribosylation factor like GTPase 14 effector protein	15119	6		chr20	51596514	51768390	ATP9A	0	-	2	BS283219;BS283220	1	BS275236	10079	ENSG00000054793	ENST00000338821	NM_006045
chr11	3645128	3664416	ART1	0	+	2	BS69582;BS69583	NA	NA	417	ENSG00000129744	ENST00000250693	NM_004314	ADP-ribosyltransferase 1	19288	5		chr17	81681187	81683797	ARL16	0	-	NA	NA	2	BS188664;BS188665	339231	ENSG00000214087	ENST00000622299	NM_001040025;NM_001329609;NM_001329608	ADP ribosylation factor like GTPase 16	2610	17		chr17	17977409	18039209	ATPAF2	0	-	3	BS192261;BS192262;BS192263	1	BS179777	91647	ENSG00000171953	ENST00000474627	NM_145691
chr4	76011184	76112802	ART3	0	+	1	BS335327	NA	NA	419	ENSG00000156219	ENST00000355810	NM_001130017;NM_001377177;NM_001377175;NM_001377176;NM_001377178;NM_001377180;NM_001377185;NM_001377173;NM_001130016;NM_001377174;NM_001377179;NM_001179	ADP-ribosyltransferase 3 (inactive)	101618	40		chr17	43398993	43401137	ARL4D	0	+	NA	NA	1	BS195729	379	ENSG00000175906	ENST00000320033	NM_001661	ADP ribosylation factor like GTPase 4D	2144	2		chr7	105604772	105876599	ATXN7L1	0	-	1	BS413078	2	BS400811;BS400812	222255	ENSG00000146776	ENST00000419735	NM_020725;NM_001385596;NM_138495;NM_001318229;NM_152749
chr12	14825569	14843526	ART4	0	-	1	BS106585	NA	NA	420	ENSG00000111339	ENST00000228936	NM_021071;NM_001354646	ADP-ribosyltransferase 4 (inactive) (Dombrock blood group)	17957	8		chr2	151788984	151828492	ARL5A	0	-	NA	NA	1	BS245557	26225	ENSG00000162980	ENST00000295087	NM_012097;NM_177985;NM_001037174	ADP ribosylation factor like GTPase 5A	39508	8		chr17	44191805	44200113	ATXN7L3	0	-	2	BS195932;BS195933	2	BS183225;BS183226	56970	ENSG00000087152	ENST00000587097	NM_001382308;NM_001382310;NM_001382311;NM_001382313;NM_001382312;NM_001382315;NM_001382309;NM_001382316;NM_001382314
chr22	19969896	20016823	ARVCF	0	-	3	BS299554;BS299555;BS299556	NA	NA	421	ENSG00000099889	ENST00000263207	NM_001670	ARVCF delta catenin family member	46927	47		chr6	108848416	108974476	ARMC2	0	+	NA	NA	1	BS389142	84071	ENSG00000118690	ENST00000392644	NM_032131;NM_001286609	armadillo repeat containing 2	126060	39		chr10	97677424	97687241	AVPI1	0	-	1	BS63555	2	BS51720;BS51721	60370	ENSG00000119986	ENST00000370626	NM_021732
chr10	50739318	50816495	ASAH2B	0	+	1	BS48500	NA	NA	653308	ENSG00000204147	ENST00000647317	NM_001321960;NM_001321959;NM_001321958;NM_001079516;NM_001321957	N-acylsphingosine amidohydrolase 2B	77177	12		chr1	44674692	44725591	ARMH1	0	+	NA	NA	2	BS30825;BS30826	339541	ENSG00000198520	ENST00000458657	NM_001145636	armadillo like helical domain containing 1	50899	42		chrX	153902531	153907166	AVPR2	0	+	1	BS466793	3	BS475524;BS475525;BS475526	554	ENSG00000126895	ENST00000646375	NM_000054;NM_001146151
chr2	9206765	9405683	ASAP2	0	+	1	BS235395	NA	NA	8853	ENSG00000151693	ENST00000281419	NM_003887;NM_001135191	ArfGAP with SH3 domain, ankyrin repeat and PH domain 2	198918	45		chr14	57999735	58298139	ARMH4	0	-	NA	NA	1	BS127638	145407	ENSG00000139971	ENST00000267485	NM_001001872	armadillo like helical domain containing 4	298404	10		chr1	1232237	1235041	B3GALT6	0	+	1	BS298	1	BS21858	126792	ENSG00000176022	ENST00000379198	NM_080605
chr7	151175698	151187832	ASB10	0	-	1	BS416050	NA	NA	136371	ENSG00000146926	ENST00000275838	NM_001142459;NM_001142460;NM_080871	ankyrin repeat and SOCS box containing 10	12134	10		chr6	151452258	151470101	ARMT1	0	+	NA	NA	1	BS391098	79624	ENSG00000146476	ENST00000545879	NM_001286562;NM_024573	acidic residue methyltransferase 1	17843	9		chr11	134378504	134412242	B3GAT1	0	-	1	BS94731	4	BS81078;BS81079;BS81080;BS81081	27087	ENSG00000109956	ENST00000524765	NM_001367973;NM_054025;NM_018644
chrX	64224194	64230607	ASB12	0	-	1	BS470947	NA	NA	142689	ENSG00000198881	ENST00000362002	NM_130388	ankyrin repeat and SOCS box containing 12	6413	3		chr15	80404350	80597933	ARNT2	0	+	NA	NA	1	BS154460	9915	ENSG00000172379	ENST00000533983	NM_014862	aryl hydrocarbon receptor nuclear translocator 2	193583	50		chr12	122203681	122208952	B3GNT4	0	+	1	BS103306	1	BS113966	79369	ENSG00000176383	ENST00000535274	NM_001330492;NM_030765
chr14	93934166	93976739	ASB2	0	-	1	BS138039	NA	NA	51676	ENSG00000100628	ENST00000315988	NM_001202429;NM_016150	ankyrin repeat and SOCS box containing 2	42573	28		chr11	13276652	13387266	ARNTL	0	+	NA	NA	1	BS83507	406	ENSG00000133794	ENST00000673817	NM_001351824;NM_001351817;NM_001297722;NM_001351810;NM_001351805;NM_001351804;NM_001178;NM_001030272;NM_001351806;NM_001351815;NM_001351814;NM_001351807;NM_001351819;NM_001297719;NM_001351811;NM_001351812;NM_001351823;NM_001351808;NM_001351818;NM_001351820;NM_001351821;NM_001351809;NM_001351816;NM_001351813;NM_001030273;NM_001297724;NM_001351822	aryl hydrocarbon receptor nuclear translocator like	110614	102		chr2	231395710	231401164	B3GNT7	0	+	1	BS249460	2	BS267901;BS267902	93010	ENSG00000156966	ENST00000287590	NM_145236
chr2	53532672	53860160	ASB3	0	-	1	BS256353	NA	NA	51130;100302652	ENSG00000115239	ENST00000406053	NM_016115;NM_001164165;NM_001201965;NM_145863	ankyrin repeat and SOCS box containing 3	327488	25		chr2	218217141	218254356	ARPC2	0	+	NA	NA	1	BS266795	10109	ENSG00000163466	ENST00000295685	NM_152862;NM_005731	actin related protein 2/3 complex subunit 2	37215	29		chr9	33104082	33167356	B4GALT1	0	-	3	BS449068;BS449069;BS449070	1	BS438598	2683	ENSG00000086062	ENST00000379731	NM_001378496;NM_001497;NM_001378495;NM_001378497
chr12	48147789	48181213	ASB8	0	-	1	BS107997	NA	NA	140461	ENSG00000177981	ENST00000536549	NM_001319297;NM_001319299;NM_024095;NM_001319298;NM_001319296;NM_001319300;NM_001319301	ankyrin repeat and SOCS box containing 8	33424	33		chr1	183620846	183635783	ARPC5	0	-	NA	NA	3	BS16657;BS16658;BS16659	10092	ENSG00000162704	ENST00000359856	NM_005717;NM_001270439	actin related protein 2/3 complex subunit 5	14937	9		chr17	19334308	19378193	B9D1	0	-	1	BS192529	2	BS180067;BS180068	27077	ENSG00000108641	ENST00000671102	NM_001321218;NM_001321219;NM_001368769;NM_001321217;NM_001321215;NM_001243473;NM_015681;NM_001321214;NM_001330149;NM_001321216
chr22	29788609	29838304	ASCC2	0	-	1	BS301258	NA	NA	84164	ENSG00000100325	ENST00000397771	NM_001369924;NM_032204;NM_001369920;NM_001369923;NM_001369921;NM_001369922;NM_001369942;NM_001369947;NM_001369936;NM_001369949;NM_001369939;NM_001369943;NM_001369941;NM_001369934;NM_001369945;NM_001369940;NM_001369950;NM_001242906;NM_001369930;NM_001369929;NM_001369927;NM_001369925;NM_001369948;NM_001369935;NM_001369944;NM_001369937;NM_001369933;NM_001369932;NM_001369926;NM_001369938;NM_001369946…	activating signal cointegrator 1 complex subunit 2	49695	64		chr11	75260122	75351705	ARRB1	0	-	NA	NA	2	BS76311;BS76312	408	ENSG00000137486	ENST00000420843	NM_004041;NM_020251	arrestin beta 1	91583	29		chr21	41167801	41282530	BACE2	0	+	1	BS287314	2	BS290616;BS290617	25825	ENSG00000182240	ENST00000347667	NM_138992;NM_138991;NM_012105
chr12	102957674	102960513	ASCL1	0	+	3	BS101152;BS101153;BS101154	NA	NA	429	ENSG00000139352	ENST00000266744	NM_004316	achaete-scute family bHLH transcription factor 1	2839	2		chr19	4890437	4902896	ARRDC5	0	-	NA	NA	1	BS213964	645432	ENSG00000205784	ENST00000650722	NM_001080523;NM_001367189	arrestin domain containing 5	12459	4		chr10	119651380	119677819	BAG3	0	+	2	BS53756;BS53757	2	BS65917;BS65918	9531	ENSG00000151929	ENST00000369085	NM_004281
chr11	2268498	2270588	ASCL2	0	-	5	BS82189;BS82190;BS82191;BS82192;BS82193	NA	NA	430	ENSG00000183734	ENST00000331289	NM_005170	achaete-scute family bHLH transcription factor 2	2090	2		chr1	43933320	43937240	ARTN	0	+	NA	NA	2	BS30652;BS30653	9048	ENSG00000117407	ENST00000414809	NM_057090;NM_057091;NM_001136215	artemin	3920	30		chr17	81035122	81117434	BAIAP2	0	+	2	BS188417;BS188418	5	BS201562;BS201563;BS201564;BS201565;BS201566	10458	ENSG00000175866	ENST00000428708	NM_001385133;NM_001385134;NM_001385148;NM_001385137;NM_001385140;NM_017450;NM_001385144;NM_001385149;NM_001385152;NM_001385153;NM_001144888;NM_001385130;NM_001385138;NM_001385147;NM_001385150;NM_001385145;NM_001385131;NM_001385139;NM_001385146;NM_001385135;NM_001385136;NM_001385132;NM_006340;NM_001385141;NM_001385128;NM_001385151;NM_001385154;NM_001385155;NM_001385156;NM_001385129;NM_017451;NM_00…
chr8	38105493	38144076	ASH2L	0	+	1	BS420372	NA	NA	9070	ENSG00000129691	ENST00000343823	NM_004674;NM_001105214;NM_001261832;NM_001282272	ASH2 like, histone lysine methyltransferase complex subunit	38583	42		chr2	238426742	238452250	ASB1	0	+	NA	NA	2	BS269015;BS269016	51665	ENSG00000065802	ENST00000264607	NM_001040445;NM_001330196	ankyrin repeat and SOCS box containing 1	25508	8		chr22	38084652	38111015	BAIAP2L2	0	-	2	BS302780;BS302781	3	BS295693;BS295694;BS295695	80115	ENSG00000128298	ENST00000381669	NM_025045
chr7	151048292	151052756	ASIC3	0	+	1	BS403487	NA	NA	9311	ENSG00000213199	ENST00000357922	NM_020322;NM_004769;NM_020321	acid sensing ion channel subunit 3	4464	28		chr17	44170447	44179084	ASB16	0	+	NA	NA	1	BS195919	92591	ENSG00000161664	ENST00000293414	NM_080863	ankyrin repeat and SOCS box containing 16	8637	8		chr16	1333638	1349441	BAIAP3	0	+	1	BS157301	2	BS167085;BS167086	8938	ENSG00000007516	ENST00000628027	NM_001286464;NM_001199098;NM_001199099;NM_001199097;NM_003933;NM_001199096
chr19	50511600	50514690	ASPDH	0	-	2	BS233023;BS233024	NA	NA	554235	ENSG00000204653	ENST00000389208	NM_001024656;NM_001114598	aspartate dehydrogenase domain containing	3090	16		chr15	100602589	100651701	ASB7	0	+	NA	NA	1	BS156451	140460	ENSG00000183475	ENST00000332783	NM_198243;NM_024708	ankyrin repeat and SOCS box containing 7	49112	10		chr10	28677510	28682932	BAMBI	0	+	1	BS46967	1	BS58150	25805	ENSG00000095739	ENST00000375533	NM_012342
chr22	26429260	26445015	ASPHD2	0	+	2	BS293915;BS293916	NA	NA	57168	ENSG00000128203	ENST00000215906	NM_020437	aspartate beta-hydroxylase domain containing 2	15755	4		chr6	118894152	118909171	ASF1A	0	+	NA	NA	2	BS389601;BS389602	25842	ENSG00000111875	ENST00000229595	NM_014034	anti-silencing function 1A histone chaperone	15019	4		chr9	132582606	132590252	BARHL1	0	+	2	BS445688;BS445689	3	BS456857;BS456858;BS456859	56751	ENSG00000125492	ENST00000263610	NM_020064
chr2	69960089	69961631	ASPRV1	0	-	1	BS257349	NA	NA	151516	ENSG00000244617	ENST00000320256	NM_152792	aspartic peptidase retroviral like 1	1542	1		chr19	14119512	14136613	ASF1B	0	-	NA	NA	1	BS215797	55723	ENSG00000105011	ENST00000263382	NM_018154	anti-silencing function 1B histone chaperone	17101	8		chr1	90711539	90717302	BARHL2	0	-	1	BS33728	1	BS11022	343472	ENSG00000143032	ENST00000370445	NM_020063
chr17	81976807	82017406	ASPSCR1	0	+	1	BS188767	NA	NA	79058	ENSG00000169696	ENST00000306729	NM_001251888;NM_024083;NM_001330528	ASPSCR1 tether for SLC2A4, UBX domain containing	40599	63		chrX	1615059	1643081	ASMT	0	+	NA	NA	1	BS467406	438	ENSG00000196433	ENST00000381241	NM_004043;NM_001171038;NM_001171039	acetylserotonin O-methyltransferase	28022	18		chr9	93951627	93955355	BARX1	0	-	4	BS452442;BS452443;BS452444;BS452445	2	BS441667;BS441668	56033	ENSG00000131668	ENST00000253968	NM_021570
chr9	130444961	130501274	ASS1	0	+	4	BS445285;BS445286;BS445287;BS445288	NA	NA	445	ENSG00000130707	ENST00000372394	NM_054012;NM_000050	argininosuccinate synthase 1	56313	42		chrX	1403139	1453762	ASMTL	0	-	NA	NA	2	BS459138;BS459139	8623	ENSG00000169093	ENST00000381317	NM_004192;NM_001173474;NM_001173473	acetylserotonin O-methyltransferase like	50623	25		chr1	212686417	212699840	BATF3	0	-	1	BS42248	1	BS18932	55509	ENSG00000123685	ENST00000243440	NM_018664
chr2	96122818	96138502	ASTL	0	-	2	BS259359;BS259360	NA	NA	431705	ENSG00000188886	ENST00000342380	NM_001002036	astacin like metalloendopeptidase	15684	9		chr7	97851677	97872542	ASNS	0	-	NA	NA	1	BS399758	440	ENSG00000070669	ENST00000394308	NM_133436;NM_001178077;NM_001352496;NM_001673;NM_183356;NM_001178076;NM_001178075	asparagine synthetase (glutamine-hydrolyzing)	20865	68		chr19	44809071	44821421	BCAM	0	+	2	BS219992;BS219993	3	BS231486;BS231487;BS231488	4059	ENSG00000187244	ENST00000611077	NM_005581;NM_001013257
chr1	176857302	177164973	ASTN1	0	-	1	BS39167	NA	NA	460	ENSG00000152092	ENST00000361833	NM_001286164;NM_004319;NM_001364856;NM_207108	astrotactin 1	307671	27		chr17	3472374	3503405	ASPA	0	+	NA	NA	1	BS189908	443	ENSG00000108381	ENST00000263080	NM_001128085;NM_000049	aspartoacylase	31031	16		chr1	156641390	156659532	BCAN	0	+	1	BS14427	2	BS37339;BS37340	63827	ENSG00000132692	ENST00000329117	NM_021948;NM_198427
chr9	116423112	117415070	ASTN2	0	-	3	BS454327;BS454328;BS454329	NA	NA	23245	ENSG00000148219	ENST00000313400	NM_001365069;NM_001365068;NM_198186;NM_001184734;NM_198188;NM_198187;NM_014010;NM_001184735	astrotactin 2	991958	83		chr8	61500556	61714640	ASPH	0	-	NA	NA	1	BS421646	444	ENSG00000198363	ENST00000517856	NM_004318;NM_001164750;NM_032466;NM_001164755;NM_001164752;NM_001164751;NM_032468;NM_001164753;NM_020164;NM_032467;NM_001164756;NM_001164754	aspartate beta-hydroxylase	214084	112		chr7	107580246	107629170	BCAP29	0	+	1	BS400904	2	BS413185;BS413186	55973	ENSG00000075790	ENST00000005259	NM_001371354;NM_001371353;NM_001363483;NM_018844;NM_001008405;NM_001371356;NM_001371355;NM_001363482;NM_001371357
chr2	25733753	25878487	ASXL2	0	-	1	BS254136	NA	NA	55252	ENSG00000143970	ENST00000435504	NM_018263;NM_001369346;NM_001369347	ASXL transcriptional regulator 2	144734	51		chr11	62337448	62393412	ASRGL1	0	+	NA	NA	2	BS86866;BS86867	80150	ENSG00000162174	ENST00000415229	NM_001083926;NM_025080	asparaginase and isoaspartyl peptidase 1	55964	22		chrX	153700492	153724565	BCAP31	0	-	2	BS475442;BS475443	1	BS466723	10134	ENSG00000185825	ENST00000458587	NM_001139457;NM_001256447;NM_001139441;NM_005745
chr18	33578219	33751195	ASXL3	0	+	1	BS204038	NA	NA	80816	ENSG00000141431	ENST00000269197	NM_030632	ASXL transcriptional regulator 3	172976	32		chr3	131013875	131027649	ASTE1	0	-	NA	NA	1	BS314296	28990	ENSG00000034533	ENST00000264992	NM_001288950;NM_014065	asteroid homolog 1	13774	20		chr19	48795062	48811029	BCAT2	0	-	2	BS232470;BS232471	1	BS220948	587	ENSG00000105552	ENST00000402551	NM_001164773;NM_001190;NM_001284325
chr2	23748664	23927123	ATAD2B	0	-	2	BS253896;BS253897	NA	NA	54454	ENSG00000119778	ENST00000238789	NM_001242338;NM_017552;NM_001354107	ATPase family AAA domain containing 2B	178459	48		chr20	32358330	32439319	ASXL1	0	+	NA	NA	2	BS280218;BS280219	171023	ENSG00000171456	ENST00000375687	NM_015338;NM_001164603;NM_001363734	ASXL transcriptional regulator 1	80989	47		chr12	49836043	49843106	BCDIN3D	0	-	1	BS108300	1	BS98044	144233	ENSG00000186666	ENST00000333924	NM_181708
chr6	32115264	32128253	ATF6B	0	-	1	BS384350	NA	NA	1388	ENSG00000213676	ENST00000375203	NM_004381;NM_001136153	activating transcription factor 6 beta	12989	22		chr19	3879864	3928082	ATCAY	0	+	NA	NA	1	BS224489	85300	ENSG00000167654	ENST00000450849	NM_033064	ATCAY kinesin light chain interacting caytaxin	48218	31		chr16	31106107	31112791	BCKDK	0	+	1	BS160892	1	BS171117	10295	ENSG00000103507	ENST00000394951	NM_001271926;NM_001122957;NM_005881
chr5	115828200	115841837	ATG12	0	-	1	BS365038	NA	NA	9140	ENSG00000145782	ENST00000509910	NM_004707;NM_001277783	autophagy related 12	13637	6		chr10	121740424	121928492	ATE1	0	-	NA	NA	1	BS53968	11101	ENSG00000107669	ENST00000369043	NM_001288735;NM_007041;NM_001288734;NM_001001976;NM_001288736	arginyltransferase 1	188068	22		chr2	60450520	60554467	BCL11A	0	-	1	BS256725	3	BS239134;BS239135;BS239136	53335	ENSG00000119866	ENST00000642384	NM_018014;NM_138559;NM_001363864;NM_022893;NM_001365609
chr19	10543895	10553418	ATG4D	0	+	1	BS215082	NA	NA	84971	ENSG00000130734	ENST00000309469	NM_001281504;NM_032885	autophagy related 4D cysteine peptidase	9523	28		chr2	175072250	175168382	ATF2	0	-	NA	NA	1	BS246551	1386	ENSG00000115966	ENST00000264110	NM_001880;NM_001256090;NM_001256092;NM_001256093;NM_001256094;NM_001256091	activating transcription factor 2	96132	70		chr14	99169287	99272197	BCL11B	0	-	3	BS138820;BS138821;BS138822	2	BS131049;BS131050	64919	ENSG00000127152	ENST00000357195	NM_001282237;NM_138576;NM_001282238;NM_022898
chr7	151012209	151024499	ATG9B	0	-	1	BS415954	NA	NA	285973	ENSG00000181652	ENST00000639579	NM_001317056	autophagy related 9B	12290	19		chr22	39519695	39522683	ATF4	0	+	NA	NA	2	BS303165;BS303166	468	ENSG00000128272	ENST00000337304	NM_182810;NM_001675	activating transcription factor 4	2988	29		chr19	44747705	44760044	BCL3	0	+	2	BS219977;BS219978	6	BS231461;BS231462;BS231463;BS231464;BS231465;BS231466	602	ENSG00000069399	ENST00000164227	NM_005178
chr2	38293954	38377285	ATL2	0	-	2	BS255242;BS255243	NA	NA	64225	ENSG00000119787	ENST00000378954	NM_001135673;NM_001330461;NM_001330460;NM_022374;NM_001330463;NM_001330462;NM_001308076;NM_001330459;NM_001330458;NM_001330464	atlastin GTPase 2	83331	59		chr11	46617527	46674818	ATG13	0	+	NA	NA	2	BS85736;BS85737	9776	ENSG00000175224	ENST00000359513	NM_001346353;NM_001346349;NM_001205121;NM_001346356;NM_001346357;NM_001346359;NM_001346360;NM_001346358;NM_001205122;NM_001346319;NM_001346328;NM_001346333;NM_001346320;NM_001346322;NM_001346323;NM_001346325;NM_001346324;NM_001346338;NM_001346336;NM_001346332;NM_001346329;NM_001346330;NM_001346327;NM_001346337;NM_001346350;NM_001346348;NM_001346344;NM_001346346;NM_001346352;NM_001346342;NM_001346…	autophagy related 13	57291	108		chr17	7023050	7030290	BCL6B	0	+	1	BS178365	2	BS190603;BS190604	255877	ENSG00000161940	ENST00000293805	NM_181844
chr12	6924463	6942321	ATN1	0	+	1	BS96021	NA	NA	1822	ENSG00000111676	ENST00000396684	NM_001007026;NM_001940	atrophin 1	17858	11		chr11	72814406	72843674	ATG16L2	0	+	NA	NA	2	BS89488;BS89489	89849	ENSG00000168010	ENST00000321297	NM_001318766;NM_033388	autophagy related 16 like 2	29268	53		chrX	129981107	130058071	BCORL1	0	+	2	BS465273;BS465274	2	BS473806;BS473807	63035	ENSG00000085185	ENST00000540052	NM_021946;NM_001184772;NM_001379450;NM_001379451
chr4	93828753	93830964	ATOH1	0	+	1	BS336045	NA	NA	474	ENSG00000172238	ENST00000306011	NM_005172	atonal bHLH transcription factor 1	2211	1		chr10	68230595	68232113	ATOH7	0	-	NA	NA	1	BS48966	220202	ENSG00000179774	ENST00000373673	NM_145178	atonal bHLH transcription factor 7	1518	1		chr14	100537147	100587413	BEGAIN	0	-	3	BS139127;BS139128;BS139129	1	BS131327	57596	ENSG00000183092	ENST00000637716	NM_001385101;NM_001385102;NM_001385103;NM_001385104;NM_001385092;NM_001385090;NM_001385084;NM_001385100;NM_001159531;NM_001385086;NM_001385087;NM_001385088;NM_001385091;NM_001385096;NM_001385082;NM_001385097;NM_001385083;NM_001385095;NM_001385094;NM_001385099;NM_001385098;NM_020836;NM_001385093;NM_001385089;NM_001385085
chr1	160115759	160143591	ATP1A2	0	+	2	BS14896;BS14897	NA	NA	477	ENSG00000018625	ENST00000361216	NM_000702	ATPase Na+/K+ transporting subunit alpha 2	27832	42		chr2	85751344	85791383	ATOH8	0	+	NA	NA	1	BS258636	84913	ENSG00000168874	ENST00000306279	NM_032827	atonal bHLH transcription factor 8	40039	3		chr6	56955107	57027346	BEND6	0	+	2	BS376303;BS376304	1	BS387361	221336	ENSG00000151917	ENST00000370748	NM_152731;NM_001318539
chrX	120362085	120383249	ATP1B4	0	+	1	BS464939	NA	NA	23439	ENSG00000101892	ENST00000218008	NM_001142447;NM_012069	ATPase Na+/K+ transporting family member beta 4	21164	17		chr5	151742316	151772532	ATOX1	0	-	NA	NA	1	BS356559	475	ENSG00000177556	ENST00000521264	NM_004045	antioxidant 1 copper chaperone	30216	17		chr11	61950063	61965515	BEST1	0	+	2	BS73412;BS73413	1	BS86802	7439	ENSG00000167995	ENST00000449131	NM_004183;NM_001300787;NM_001300786;NM_001139443;NM_001363593;NM_001363591
chr12	57906039	57959148	ATP23	0	+	1	BS99515	NA	NA	91419	ENSG00000166896	ENST00000300145	NM_001320409;NM_033276;NM_001320410;NM_001320408	ATP23 metallopeptidase and ATP synthase assembly factor homolog	53109	6		chr13	112690038	112887168	ATP11A	0	+	NA	NA	1	BS125293	23250	ENSG00000068650	ENST00000375645	NM_032189;NM_015205	ATPase phospholipid transporting 11A	197130	70		chr19	12751702	12758458	BEST2	0	+	1	BS215420	2	BS226413;BS226414	54831	ENSG00000039987	ENST00000549706	NM_017682
chrX	153517642	153582939	ATP2B3	0	+	1	BS466635	NA	NA	492	ENSG00000067842	ENST00000263519	NM_001001344;NM_001388362;NM_001388361;NM_021949;NM_001388360	ATPase plasma membrane Ca2+ transporting 3	65297	63		chr13	24680408	24712472	ATP12A	0	+	NA	NA	1	BS121064	479	ENSG00000075673	ENST00000381946	NM_001676;NM_001185085	ATPase H+/K+ transporting non-gastric alpha2 subunit	32064	26		chr11	167784	207428	BET1L	0	-	1	BS81208	4	BS68270;BS68271;BS68272;BS68273	51272	ENSG00000177951	ENST00000325147	NM_016526;NM_001098787
chr19	35550031	35563658	ATP4A	0	-	1	BS229716	NA	NA	495	ENSG00000105675	ENST00000262623	NM_000704	ATPase H+/K+ transporting subunit alpha	13627	22		chr1	16985958	17011928	ATP13A2	0	-	NA	NA	1	BS3691	23400	ENSG00000159363	ENST00000326735	NM_001141974;NM_022089;NM_001141973	ATPase cation transporting 13A2	25970	85		chrX	103062651	103064171	BEX1	0	-	1	BS472553	1	BS464046	55859	ENSG00000133169	ENST00000372728	NM_018476
chr13	113648804	113658198	ATP4B	0	-	1	BS125552	NA	NA	496	ENSG00000186009	ENST00000335288	NM_000705	ATPase H+/K+ transporting subunit beta	9394	7		chr3	141876124	141926549	ATP1B3	0	+	NA	NA	2	BS328067;BS328068	483	ENSG00000069849	ENST00000286371	NM_001679	ATPase Na+/K+ transporting subunit beta 3	50425	16		chrX	103215108	103217246	BEX4	0	+	1	BS464057	1	BS472567	56271	ENSG00000102409	ENST00000372695	NM_001080425;NM_001127688
chr10	7788147	7807815	ATP5F1C	0	+	2	BS45850;BS45851	NA	NA	509	ENSG00000165629	ENST00000356708	NM_001001973;NM_001320886;NM_005174	ATP synthase F1 subunit gamma	19668	11		chr12	110280756	110351093	ATP2A2	0	+	NA	NA	1	BS112361	488	ENSG00000174437	ENST00000539276	NM_001681;NM_170665	ATPase sarcoplasmic/endoplasmic reticulum Ca2+ transporting 2	70337	44		chr20	17493905	17569220	BFSP1	0	-	3	BS278906;BS278907;BS278908	1	BS271498	631	ENSG00000125864	ENST00000377873	NM_001195;NM_001161705;NM_001278608;NM_001278607;NM_001278606
chr21	25716503	25735673	ATP5PF	0	-	1	BS289401	NA	NA	522	ENSG00000154723	ENST00000400093	NM_001320266;NM_001320267;NM_001003703;NM_001003701;NM_001003697;NM_001003696;NM_001685	ATP synthase peripheral stalk subunit F6	19170	16		chr18	46080248	46104334	ATP5F1A	0	-	NA	NA	1	BS204743	498	ENSG00000152234	ENST00000398752	NM_004046;NM_001257334;NM_001001935;NM_001257335;NM_001001937	ATP synthase F1 subunit alpha	24086	43		chrX	153494980	153509546	BGN	0	+	1	BS466616	1	BS475314	633	ENSG00000182492	ENST00000331595	NM_001711
chr12	123712353	123761755	ATP6V0A2	0	+	1	BS103444	NA	NA	23545	ENSG00000185344	ENST00000330342	NM_012463	ATPase H+ transporting V0 subunit a2	49402	39		chr12	56638175	56645984	ATP5F1B	0	-	NA	NA	1	BS99218	506	ENSG00000110955	ENST00000262030	NM_001686	ATP synthase F1 subunit beta	7809	27		chr17	1270444	1271815	BHLHA9	0	+	2	BS177342;BS177343	1	BS189513	727857	ENSG00000205899	ENST00000391429	NM_001164405
chr8	85987323	86154225	ATP6V0D2	0	+	1	BS422540	NA	NA	245972	ENSG00000147614	ENST00000285393	NM_152565	ATPase H+ transporting V0 subunit d2	166902	15		chr19	1241746	1244825	ATP5F1D	0	+	NA	NA	1	BS223370	513	ENSG00000099624	ENST00000215375	NM_001001975;NM_001687	ATP synthase F1 subunit delta	3079	13		chr20	63005927	63007035	BHLHE23	0	-	1	BS284996	2	BS276865;BS276866	128408	ENSG00000125533	ENST00000370346	NM_080606
chr2	10721100	10785110	ATP6V1C2	0	+	1	BS235661	NA	NA	245973	ENSG00000143882	ENST00000272238	NM_001039362;NM_144583	ATPase H+ transporting V1 subunit C2	64010	25		chr12	53632726	53677408	ATP5MC2	0	-	NA	NA	2	BS98718;BS98719	517	ENSG00000135390	ENST00000552242	NM_001002031;NM_001369758;NM_005176;NM_001369757;NM_001369756;NM_001369753;NM_001330269;NM_001369754;NM_001369755	ATP synthase membrane subunit c locus 2	44682	20		chr3	4979437	4985323	BHLHE40	0	+	3	BS306232;BS306233;BS306234	2	BS318335;BS318336	8553	ENSG00000134107	ENST00000256495	NM_003670
chr8	53715543	53843558	ATP6V1H	0	-	1	BS431115	NA	NA	51606	ENSG00000047249	ENST00000355221	NM_213619;NM_015941;NM_213620	ATPase H+ transporting V1 subunit H	128015	34		chr2	175176258	175181710	ATP5MC3	0	-	NA	NA	1	BS246552	518	ENSG00000154518	ENST00000284727	NM_001689;NM_001190329;NM_001002258	ATP synthase membrane subunit c locus 3	5452	11		chr12	26120030	26125037	BHLHE41	0	-	1	BS106990	1	BS96916	79365	ENSG00000123095	ENST00000242728	NM_030762
chrX	77910656	78050395	ATP7A	0	+	1	BS463385	NA	NA	538	ENSG00000165240	ENST00000341514	NM_001282224;NM_000052	ATPase copper transporting alpha	139739	48		chr4	672436	674330	ATP5ME	0	-	NA	NA	1	BS331146	521	ENSG00000169020	ENST00000304312	NM_007100	ATP synthase membrane subunit e	1894	4		chr9	92711363	92764833	BICD2	0	-	2	BS452197;BS452198	1	BS441418	23299	ENSG00000185963	ENST00000356884	NM_001003800;NM_015250
chr13	51930436	52012125	ATP7B	0	-	1	BS122877	NA	NA	540	ENSG00000123191	ENST00000242839	NM_000053;NM_001330579;NM_001330578;NM_001243182;NM_001005918	ATPase copper transporting beta	81689	115		chr11	118401606	118431496	ATP5MG	0	+	NA	NA	1	BS92644	10632	ENSG00000167283	ENST00000300688	NM_006476	ATP synthase membrane subunit g	29890	8		chr12	119989869	120094494	BICDL1	0	+	1	BS102995	2	BS113613;BS113614	92558	ENSG00000135127	ENST00000397558	NM_001367886;NM_207311
chr18	79069285	79378287	ATP9B	0	+	2	BS206814;BS206815	NA	NA	374868	ENSG00000166377	ENST00000426216	NM_198531;NM_001306085	ATPase phospholipid transporting 9B (putative)	309002	58		chr1	43974487	43978295	ATP6V0B	0	+	NA	NA	1	BS30670	533	ENSG00000117410	ENST00000532642	NM_001294333;NM_001039457;NM_004047	ATPase H+ transporting V0 subunit b	3808	27		chr6	42746958	42868560	BICRAL	0	+	2	BS375247;BS375248	3	BS386342;BS386343;BS386344	23506	ENSG00000112624	ENST00000314073	NM_015349;NM_001318819
chr3	48446710	48467645	ATRIP	0	+	1	BS309523	NA	NA	84126	ENSG00000164053	ENST00000320211	NM_032166;NM_130384;NM_001271022;NM_001271023	ATR interacting protein	20935	20		chr3	113747033	113812056	ATP6V1A	0	+	NA	NA	4	BS325382;BS325383;BS325384;BS325385	523	ENSG00000114573	ENST00000273398	NM_001690	ATPase H+ transporting V1 subunit A	65023	20		chr22	17734138	17774770	BID	0	-	1	BS299050	1	BS292245	637	ENSG00000015475	ENST00000317361	NM_197966;NM_001244569;NM_001196;NM_001244570;NM_001244572;NM_197967;NM_001244567
chr10	115093365	115948999	ATRNL1	0	+	1	BS53373	NA	NA	26033	ENSG00000107518	ENST00000355044	NM_001276282;NM_207303	attractin like 1	855634	40		chr8	20197381	20226819	ATP6V1B2	0	+	NA	NA	1	BS428586	526	ENSG00000147416	ENST00000276390	NM_001693	ATPase H+ transporting V1 subunit B2	29438	16		chr8	22620418	22669148	BIN3	0	-	2	BS429089;BS429090	1	BS419273	55909	ENSG00000147439	ENST00000276416	NM_018688;NM_001363046
chr6	16299112	16761491	ATXN1	0	-	3	BS383068;BS383069;BS383070	NA	NA	6310	ENSG00000124788	ENST00000244769	NM_000332;NM_001128164;NM_001357857	ataxin 1	462379	18		chr7	128866330	128872047	ATP6V1FNB	0	+	NA	NA	2	BS414071;BS414072	100130705	ENSG00000272899	ENST00000609480	NM_001195150	ATP6V1F neighbor	5717	2		chr17	78214186	78225636	BIRC5	0	+	1	BS187606	1	BS200696	332	ENSG00000089685	ENST00000301633	NM_001012271;NM_001168;NM_001012270
chr12	111443485	111599676	ATXN2	0	-	1	BS112547	NA	NA	6311	ENSG00000204842	ENST00000644883	NM_002973;NM_001372574;NM_001310123;NM_001310121	ataxin 2	156191	153		chr9	114587706	114598915	ATP6V1G1	0	+	NA	NA	1	BS454128	9550	ENSG00000136888	ENST00000374050	NM_004888	ATPase H+ transporting V1 subunit G1	11209	13		chr20	63235883	63240495	BIRC7	0	+	2	BS276942;BS276943	1	BS285095	79444	ENSG00000101197	ENST00000217169	NM_022161;NM_139317
chr14	92044496	92106621	ATXN3	0	-	2	BS137715;BS137716	NA	NA	4287	ENSG00000066427	ENST00000545170	NM_001164778;NM_004993;NM_001127697;NM_001164779;NM_001164781;NM_001164780;NM_001127696;NM_030660	ataxin 3	62125	66		chr13	25371974	26025851	ATP8A2	0	+	NA	NA	1	BS121119	51761	ENSG00000132932	ENST00000381655	NM_016529;NM_001313741	ATPase phospholipid transporting 8A2	653877	74		chr10	96189171	96271587	BLNK	0	-	1	BS63337	1	BS51540	29760	ENSG00000095585	ENST00000224337	NM_013314;NM_001258441;NM_001114094;NM_001258442;NM_001258440
chr9	91213815	91361918	AUH	0	-	1	BS452055	NA	NA	549	ENSG00000148090	ENST00000375731	NM_001698;NM_001351433;NM_001351431;NM_001351432;NM_001306190	AU RNA binding methylglutaconyl-CoA hydratase	148103	17		chr19	1782075	1812276	ATP8B3	0	-	NA	NA	1	BS213051	148229	ENSG00000130270	ENST00000310127	NM_138813;NM_001178002	ATPase phospholipid transporting 8B3	30201	36		chr8	22165140	22212326	BMP1	0	+	3	BS419161;BS419162;BS419163	1	BS428988	649	ENSG00000168487	ENST00000354870	NM_001199;NM_006129
chr1	25831913	25859458	AUNIP	0	-	2	BS27390;BS27391	NA	NA	79000	ENSG00000127423	ENST00000374298	NM_001287490;NM_024037	aurora kinase A and ninein interacting protein	27545	6		chr3	142449007	142578733	ATR	0	-	NA	NA	1	BS315204	545	ENSG00000175054	ENST00000350721	NM_001184;NM_001354579	ATR serine/threonine kinase	129726	89		chr20	57168753	57266641	BMP7	0	-	2	BS283666;BS283667	2	BS275585;BS275586	655	ENSG00000101144	ENST00000395863	NM_001719
chr20	56369389	56392337	AURKA	0	-	1	BS283502	NA	NA	6790	ENSG00000087586	ENST00000347343	NM_198434;NM_003600;NM_001323303;NM_001323304;NM_001323305;NM_198433;NM_198437;NM_198435;NM_198436	aurora kinase A	22948	40		chr16	28822999	28837237	ATXN2L	0	+	NA	NA	1	BS170576	11273	ENSG00000168488	ENST00000336783	NM_001387189;NM_001387192;NM_148415;NM_001387202;NM_001387199;NM_001387181;NM_001387182;NM_001387184;NM_145714;NM_001387204;NM_001387171;NM_001387172;NM_001387178;NM_007245;NM_001387180;NM_001387186;NM_001387188;NM_001387187;NM_001387203;NM_001387190;NM_001387191;NM_148416;NM_001387166;NM_001387169;NM_001387170;NM_001387193;NM_001387197;NM_001387200;NM_001387173;NM_001387194;NM_148414;NM_00138716…	ataxin 2 like	14238	59		chr10	86756601	86932825	BMPR1A	0	+	2	BS51022;BS51023	1	BS62773	657	ENSG00000107779	ENST00000372037	NM_004329
chr7	69598296	70793506	AUTS2	0	+	1	BS398166	NA	NA	26053	ENSG00000158321	ENST00000342771	NM_001127231;NM_015570;NM_001127232	activator of transcription and developmental regulator AUTS2	1195210	103		chr1	109483479	109492804	ATXN7L2	0	+	NA	NA	3	BS34499;BS34500;BS34501	127002	ENSG00000162650	ENST00000459635	NM_001350174;NM_153340;NM_001350175;NM_001350177	ataxin 7 like 2	9325	15		chr7	112819147	112939875	BMT2	0	-	1	BS413385	1	BS401097	154743	ENSG00000164603	ENST00000297145	NM_152556
chr16	287440	352723	AXIN1	0	-	5	BS166550;BS166551;BS166552;BS166553;BS166554	NA	NA	8312	ENSG00000103126	ENST00000262320	NM_003502;NM_181050	axin 1	65283	17		chr2	74526645	74529760	AUP1	0	-	NA	NA	4	BS240354;BS240355;BS240356;BS240357	550	ENSG00000115307	ENST00000377526	NM_181575	AUP1 lipid droplet regulating VLDL assembly factor	3115	12		chr9	16409503	16870843	BNC2	0	-	1	BS448436	1	BS438051	54796	ENSG00000173068	ENST00000380672	NM_017637;NM_001317940;NM_001317939
chr17	65528563	65561648	AXIN2	0	-	1	BS198727	NA	NA	8313	ENSG00000168646	ENST00000307078	NM_004655;NM_001363813	axin 2	33085	35		chr12	57797376	57818704	AVIL	0	-	NA	NA	1	BS99493	10677	ENSG00000135407	ENST00000257861	NM_006576	advillin	21328	25		chr20	33055424	33073628	BPIFB3	0	+	3	BS272799;BS272800;BS272801	2	BS280390;BS280391	359710	ENSG00000186190	ENST00000375494	NM_001376932;NM_182658
chr8	102826111	102893864	AZIN1	0	-	1	BS433378	NA	NA	51582	ENSG00000155096	ENST00000684566	NM_015878;NM_001363014;NM_001363024;NM_001363083;NM_001363013;NM_148174;NM_001363010;NM_001363011;NM_001363012;NM_001301668	antizyme inhibitor 1	67753	53		chr7	32495426	32588726	AVL9	0	+	NA	NA	1	BS407781	23080	ENSG00000105778	ENST00000318709	NM_015060	AVL9 cell migration associated	93300	34		chr19	15235519	15332545	BRD4	0	-	1	BS227063	1	BS216007	23476	ENSG00000141867	ENST00000679869	NM_058243;NM_001379291;NM_001379292;NM_014299;NM_001330384
chr6	33277123	33284832	B3GALT4	0	+	2	BS373686;BS373687	NA	NA	8705	ENSG00000235863	ENST00000451237	NM_003782	beta-1,3-galactosyltransferase 4	7709	1		chr20	3082556	3084724	AVP	0	-	NA	NA	3	BS270574;BS270575;BS270576	551	ENSG00000101200	ENST00000380293	NM_000490	arginine vasopressin	2168	3		chr7	98252379	98310441	BRI3	0	+	2	BS399797;BS399798	1	BS412007	25798	ENSG00000164713	ENST00000297290	NM_001159491;NM_015379
chr13	31199975	31332276	B3GLCT	0	+	1	BS116913	NA	NA	145173	ENSG00000187676	ENST00000343307	NM_194318	beta 3-glucosyltransferase	132301	15		chr12	63142759	63151201	AVPR1A	0	-	NA	NA	2	BS99677;BS99678	552	ENSG00000166148	ENST00000299178	NM_000706	arginine vasopressin receptor 1A	8442	5		chr16	2209253	2210905	BRICD5	0	-	1	BS167462	1	BS157627	283870	ENSG00000182685	ENST00000328540	NM_182563
chr19	17794828	17813576	B3GNT3	0	+	2	BS216508;BS216509	NA	NA	10331	ENSG00000179913	ENST00000318683	NM_014256	UDP-GlcNAc:betaGal beta-1,3-N-acetylglucosaminyltransferase 3	18748	10		chr19	41219223	41261766	AXL	0	+	NA	NA	1	BS230764	558	ENSG00000167601	ENST00000301178	NM_021913;NM_001699;NM_001278599	AXL receptor tyrosine kinase	42543	48		chr9	119153458	119369435	BRINP1	0	-	1	BS454424	3	BS443430;BS443431;BS443432	1620	ENSG00000078725	ENST00000265922	NM_014618
chr17	49132460	49176840	B4GALNT2	0	+	1	BS184097	NA	NA	124872	ENSG00000167080	ENST00000393354	NM_001159388;NM_001159387;NM_153446	beta-1,4-N-acetyl-galactosaminyltransferase 2	44380	15		chr1	235447190	235504452	B3GALNT2	0	-	NA	NA	1	BS20781	148789	ENSG00000162885	ENST00000366600	NM_152490;NM_001277155	beta-1,3-N-acetylgalactosaminyltransferase 2	57262	29		chr1	222712553	222735196	BROX	0	+	1	BS19445	1	BS42836	148362	ENSG00000162819	ENST00000340934	NM_001288579;NM_144695;NM_001375661;NM_001375758;NM_001288581;NM_001288580
chr1	161171310	161177968	B4GALT3	0	-	1	BS37977	NA	NA	8703	ENSG00000158850	ENST00000622395	NM_003779;NM_001199874;NM_001199873	beta-1,4-galactosyltransferase 3	6658	14		chr6	70856679	70957060	B3GAT2	0	-	NA	NA	1	BS376577	135152	ENSG00000112309	ENST00000230053	NM_080742	beta-1,3-glucuronyltransferase 2	100381	6		chr11	1389899	1462689	BRSK2	0	+	4	BS68791;BS68792;BS68793;BS68794	4	BS81758;BS81759;BS81760;BS81761	9024	ENSG00000174672	ENST00000528841	NM_003957;NM_001256627;NM_001256629;NM_001282218;NM_001256630
chr5	177600132	177610330	B4GALT7	0	+	1	BS358706	NA	NA	11285	ENSG00000027847	ENST00000029410	NM_007255	beta-1,4-galactosyltransferase 7	10198	15		chr2	62196115	62224731	B3GNT2	0	+	NA	NA	1	BS256810	10678	ENSG00000170340	ENST00000301998	NM_006577;NM_001319075	UDP-GlcNAc:betaGal beta-1,3-N-acetylglucosaminyltransferase 2	28616	4		chrX	80669503	80809877	BRWD3	0	-	1	BS471983	2	BS463455;BS463456	254065	ENSG00000165288	ENST00000373275	NM_153252
chr11	64269830	64284704	BAD	0	-	1	BS87279	NA	NA	572	ENSG00000002330	ENST00000394532	NM_004322;NM_032989	BCL2 associated agonist of cell death	14874	17		chr16	67148104	67150998	B3GNT9	0	-	NA	NA	1	BS163256	84752	ENSG00000237172	ENST00000449549	NM_033309	UDP-GlcNAc:betaGal beta-1,3-N-acetylglucosaminyltransferase 9	2894	2		chr12	107318421	107659642	BTBD11	0	+	1	BS101505	1	BS111914	121551	ENSG00000151136	ENST00000280758	NM_001018072;NM_001347943;NM_001347944;NM_001017523
chr9	33247820	33264720	BAG1	0	-	3	BS449077;BS449078;BS449079	NA	NA	573	ENSG00000107262	ENST00000634734	NM_004323;NM_001349286;NM_001349299;NM_001172415	BAG cochaperone 1	16900	18		chr17	82942155	83051810	B3GNTL1	0	-	NA	NA	1	BS189090	146712	ENSG00000175711	ENST00000576599	NM_001009905;NM_001320742	UDP-GlcNAc:betaGal beta-1,3-N-acetylglucosaminyltransferase like 1	109655	18		chr17	74356416	74361868	BTBD17	0	-	1	BS199735	1	BS186643	388419	ENSG00000204347	ENST00000375366	NM_001080466
chr6	57172326	57189833	BAG2	0	+	2	BS376314;BS376315	NA	NA	9532	ENSG00000112208	ENST00000370693	NM_004282	BAG cochaperone 2	17507	3		chr12	57623409	57633239	B4GALNT1	0	-	NA	NA	1	BS99447	2583	ENSG00000135454	ENST00000341156	NM_001478;NM_001276468;NM_001276469	beta-1,4-N-acetyl-galactosaminyltransferase 1	9830	34		chr11	57743514	57751781	BTBD18	0	-	1	BS86212	1	BS72945	643376	ENSG00000233436	ENST00000422652	NM_001145101
chr15	40439721	40468236	BAHD1	0	+	2	BS142467;BS142468	NA	NA	22893	ENSG00000140320	ENST00000416165	NM_001301132;NM_014952	bromo adjacent homology domain containing 1	28515	16		chr11	369499	382117	B4GALNT4	0	+	NA	NA	1	BS81257	338707	ENSG00000182272	ENST00000329962	NM_178537	beta-1,4-N-acetyl-galactosaminyltransferase 4	12618	20		chr1	52056199	52090716	BTF3L4	0	+	2	BS8956;BS8957	1	BS31501	91408	ENSG00000134717	ENST00000313334	NM_152265;NM_001243767;NM_001136497
chr3	52401008	52410008	BAP1	0	-	1	BS322802	NA	NA	8314	ENSG00000163930	ENST00000460680	NM_004656	BRCA1 associated protein 1	9000	36		chr1	43978943	43991170	B4GALT2	0	+	NA	NA	3	BS30672;BS30673;BS30674	8704	ENSG00000117411	ENST00000481924	NM_003780;NM_001005417;NM_030587	beta-1,4-galactosyltransferase 2	12227	16		chr1	203305491	203309602	BTG2	0	+	2	BS17717;BS17718	1	BS40862	7832	ENSG00000159388	ENST00000290551	NM_006763
chr11	129375848	129452279	BARX2	0	+	2	BS80493;BS80494	NA	NA	8538	ENSG00000043039	ENST00000281437	NM_003658	BARX homeobox 2	76431	4		chr20	49632945	49713878	B4GALT5	0	-	NA	NA	2	BS274891;BS274892	9334	ENSG00000158470	ENST00000371711	NM_004776	beta-1,4-galactosyltransferase 5	80933	9		chr10	116663696	116670264	C10orf82	0	-	1	BS65514	2	BS53451;BS53452	143379	ENSG00000165863	ENST00000369210	NM_144661;NM_001350930;NM_001330142;NM_001350931
chr12	56595596	56636816	BAZ2A	0	-	1	BS109523	NA	NA	11176	ENSG00000076108	ENST00000549884	NM_013449;NM_001351156;NM_001300905	bromodomain adjacent to zinc finger domain 2A	41220	94		chr11	66345374	66347629	B4GAT1	0	-	NA	NA	1	BS74522	11041	ENSG00000174684	ENST00000311181	NM_006876	beta-1,4-glucuronyltransferase 1	2255	2		chr11	2295628	2303049	C11orf21	0	-	2	BS82207;BS82208	1	BS69208	29125	ENSG00000110665	ENST00000381153	NM_001329958;NM_001142946
chr14	74019349	74082863	BBOF1	0	+	1	BS128793	NA	NA	80127	ENSG00000119636	ENST00000394009	NM_025057	basal body orientation factor 1	63514	20		chr8	103140713	103230305	BAALC	0	+	NA	NA	1	BS433393	79870	ENSG00000164929	ENST00000309982	NM_024812;NM_001024372;NM_001364874	BAALC binder of MAP3K1 and KLF4	89592	12		chr11	65916810	65919062	C11orf68	0	-	1	BS87862	6	BS74390;BS74391;BS74392;BS74393;BS74394;BS74395	83638	ENSG00000175573	ENST00000438576	NM_001135635;NM_031450
chr11	27040725	27127809	BBOX1	0	+	1	BS71223	NA	NA	8424	ENSG00000129151	ENST00000263182	NM_001376261;NM_003986;NM_001376260;NM_001376258;NM_001376259	gamma-butyrobetaine hydroxylase 1	87084	29		chr19	17267376	17281249	BABAM1	0	+	NA	NA	2	BS227457;BS227458	29086	ENSG00000105393	ENST00000359435	NM_001033549;NM_014173;NM_001288756;NM_001288757	BRISC and BRCA1 A complex member 1	13873	37		chr11	66744451	66843516	C11orf80	0	+	2	BS74593;BS74594	2	BS88086;BS88087	79703	ENSG00000173715	ENST00000525908	NM_024650;NM_001302084
chr11	66510606	66533613	BBS1	0	+	1	BS74557	NA	NA	582	ENSG00000174483	ENST00000318312	NM_024649	Bardet-Biedl syndrome 1	23007	54		chr2	27889941	28338901	BABAM2	0	+	NA	NA	1	BS254484	9577	ENSG00000158019	ENST00000344773	NM_001329113;NM_001329114;NM_004899;NM_001329112;NM_199191;NM_001261840;NM_001329115;NM_199194;NM_199193;NM_199192	BRISC and BRCA1 A complex member 2	448960	39		chr12	6942978	6946003	C12orf57	0	+	2	BS96030;BS96031	1	BS106044	113246	ENSG00000111678	ENST00000544681	NM_001301836;NM_001301837;NM_001301834;NM_138425;NM_001301838
chr15	72686179	72738475	BBS4	0	+	1	BS145117	NA	NA	585	ENSG00000140463	ENST00000268057	NM_001252678;NM_033028;NM_001320665	Bardet-Biedl syndrome 4	52296	41		chr11	117285232	117316259	BACE1	0	-	NA	NA	1	BS78709	23621	ENSG00000186318	ENST00000313005	NM_012104;NM_001207048;NM_001207049;NM_138973;NM_138971;NM_138972	beta-secretase 1	31027	32		chr12	14803666	14906586	C12orf60	0	+	1	BS96586	1	BS106582	144608	ENSG00000182993	ENST00000330828	NM_175874
chr17	60677453	61392838	BCAS3	0	+	1	BS185316	NA	NA	54828	ENSG00000141376	ENST00000589222	NM_001320470;NM_001353145;NM_017679;NM_001353144;NM_001353146;NM_001099432;NM_001330413;NM_001330414	BCAS3 microtubule associated cell migration factor	715385	104		chr6	89926528	90296908	BACH2	0	-	NA	NA	1	BS377324	60468	ENSG00000112182	ENST00000257749	NM_021813;NM_001170794	BTB domain and CNC homolog 2	370380	22		chr12	123233385	123258079	C12orf65	0	+	2	BS103411;BS103412	2	BS114086;BS114087	91574	ENSG00000130921	ENST00000543139	NM_152269;NM_001194995;NM_001143905
chr12	24810024	24949101	BCAT1	0	-	1	BS106940	NA	NA	586	ENSG00000060982	ENST00000261192	NM_005504;NM_001178094;NM_001178092;NM_001178093;NM_001178091	branched chain amino acid transaminase 1	139077	35		chr17	81395457	81466332	BAHCC1	0	+	NA	NA	1	BS201729	57597	ENSG00000266074	ENST00000584436	NM_001377448;NM_001291324	BAH domain and coiled-coil containing 1	70875	75		chr13	113953705	113974076	C13orf46	0	-	1	BS125632	1	BS120466	100507747	ENSG00000283199	ENST00000636427	NM_001365455
chr14	23298790	23311751	BCL2L2	0	+	2	BS126113;BS126114	NA	NA	599	ENSG00000129473	ENST00000678311	NM_001199839;NM_004050	BCL2 like 2	12961	20		chr10	110898730	110919201	BBIP1	0	-	NA	NA	1	BS53042	92482	ENSG00000214413	ENST00000448814	NM_001195306;NM_001195305;NM_001243783;NM_001195304;NM_001195307	BBSome interacting protein 1	20471	26		chr14	23095505	23100456	C14orf119	0	+	1	BS126080	1	BS133360	55017	ENSG00000179933	ENST00000319074	NM_017924
chr7	73536356	73557690	BCL7B	0	-	1	BS410602	NA	NA	9275	ENSG00000106635	ENST00000223368	NM_001707;NM_001197244;NM_001301061	BAF chromatin remodeling complex subunit BCL7B	21334	16		chr4	122732702	122744942	BBS12	0	+	NA	NA	1	BS346116	166379	ENSG00000181004	ENST00000542236	NM_001178007;NM_152618	Bardet-Biedl syndrome 12	12240	7		chr15	40769980	40772449	C15orf62	0	+	1	BS142507	2	BS150298;BS150299	643338	ENSG00000188277	ENST00000344320	NM_001130448
chr11	118893875	118925926	BCL9L	0	-	1	BS92731	NA	NA	283149	ENSG00000186174	ENST00000334801	NM_182557;NM_001378214;NM_001378213	BCL9 like	32051	20		chr7	33109557	33877180	BBS9	0	+	NA	NA	3	BS407822;BS407823;BS407824	27241	ENSG00000122507	ENST00000355070	NM_001348038;NM_001348042;NM_014451;NM_001348040;NM_001348039;NM_001033604;NM_001033605;NM_001348037;NM_001348045;NM_001348046;NM_001348044;NM_001348036;NM_198428;NM_001348043;NM_001348041;NM_001362679	Bardet-Biedl syndrome 9	767623	119		chr15	55408495	55418798	C15orf65	0	+	1	BS143452	2	BS151272;BS151273	145788	ENSG00000261652	ENST00000569691	NM_001198784
chr6	136256627	136289851	BCLAF1	0	-	1	BS390277	NA	NA	9774	ENSG00000029363	ENST00000531224	NM_014739;NM_001386693;NM_001386701;NM_001386700;NM_001386704;NM_001386697;NM_001386694;NM_001363659;NM_001386696;NM_001386695;NM_001077441;NM_001386703;NM_001386702;NM_001301038;NM_001386698;NM_001077440	BCL2 associated transcription factor 1	33224	43		chr16	75228181	75268053	BCAR1	0	-	NA	NA	1	BS164193	9564	ENSG00000050820	ENST00000162330	NM_001170715;NM_014567;NM_001170721;NM_001170720;NM_001170718;NM_001170714;NM_001170719;NM_001170716;NM_001170717	BCAR1 scaffold protein, Cas family member	39872	47		chr16	85690084	85751129	C16orf74	0	-	4	BS175812;BS175813;BS175814;BS175815	2	BS165291;BS165292	404550	ENSG00000154102	ENST00000602583	NM_206967
chrX	103309346	103311007	BEX2	0	-	2	BS472582;BS472583	NA	NA	84707	ENSG00000133134	ENST00000536889	NM_001168401;NM_032621;NM_001168400;NM_001168399	brain expressed X-linked 2	1661	9		chr19	41397808	41425002	BCKDHA	0	+	NA	NA	1	BS230817	593	ENSG00000248098	ENST00000457836	NM_000709;NM_001164783	branched chain keto acid dehydrogenase E1 subunit alpha	27194	25		chr16	46796603	46831180	C16orf87	0	-	3	BS171657;BS171658;BS171659	1	BS161381	388272	ENSG00000155330	ENST00000285697	NM_001348660;NM_001348661;NM_001001436
chr16	14632931	14669236	BFAR	0	+	2	BS159086;BS159087	NA	NA	51283	ENSG00000103429	ENST00000261658	NM_016561;NM_001330500	bifunctional apoptosis regulator	36305	26		chr6	80106647	80346270	BCKDHB	0	+	NA	NA	1	BS387964	594	ENSG00000083123	ENST00000320393	NM_000056;NM_001318975;NM_183050	branched chain keto acid dehydrogenase E1 subunit beta	239623	14		chr17	6651762	6693202	C17orf100	0	+	1	BS178327	1	BS190548	388327	ENSG00000256806	ENST00000542475	NM_001105520
chr7	98211439	98215457	BHLHA15	0	+	1	BS399785	NA	NA	168620	ENSG00000180535	ENST00000609256	NM_177455	basic helix-loop-helix family member a15	4018	3		chr2	111119378	111168445	BCL2L11	0	+	NA	NA	2	BS260673;BS260674	10018	ENSG00000153094	ENST00000622509	NM_207002;NM_001204113;NM_006538;NM_138621;NM_001204106;NM_001204109;NM_001204112;NM_001204107;NM_138624;NM_138623;NM_138622;NM_207003;NM_001204108;NM_138626;NM_001204111;NM_138627	BCL2 like 11	49067	33		chr17	7014495	7017525	C17orf49	0	+	1	BS178363	2	BS190596;BS190597	124944	ENSG00000258315	ENST00000546495	NM_001142798;NM_001142799;NM_174893
chr8	64580365	64583627	BHLHE22	0	+	1	BS421755	NA	NA	27319	ENSG00000180828	ENST00000321870	NM_152414	basic helix-loop-helix family member e22	3262	1		chr19	49665142	49673916	BCL2L12	0	+	NA	NA	2	BS232725;BS232726	83596	ENSG00000126453	ENST00000616144	NM_001282521;NM_001282519;NM_001282516;NM_001282520;NM_001040668;NM_001282517;NM_138639;NM_001385706	BCL2 like 12	8774	24		chr17	60392429	60431426	C17orf64	0	+	1	BS185304	9	BS198190;BS198191;BS198192;BS198193;BS198194;BS198195;BS198196;BS198197;BS198198	124773	ENSG00000141371	ENST00000269127	NM_181707
chr22	43110750	43129712	BIK	0	+	1	BS296691	NA	NA	638	ENSG00000100290	ENST00000216115	NM_001197	BCL2 interacting killer	18962	5		chr14	23306833	23326175	BCL2L2-PABPN1	0	+	NA	NA	1	BS133390	100529063	ENSG00000258643	ENST00000678502	NM_001387343;NM_001387342;NM_001387344;NM_001387341;NM_001387345;NM_001387340;NM_001387346;NM_001199864	BCL2L2-PABPN1 readthrough	19342	25		chr19	49118402	49119143	C19orf73	0	-	2	BS232576;BS232577	2	BS221011;BS221012	55150	ENSG00000221916	ENST00000408991	NM_018111
chr2	32357028	32618899	BIRC6	0	+	1	BS237592	NA	NA	57448	ENSG00000115760	ENST00000421745	NM_016252;NM_001378125	baculoviral IAP repeat containing 6	261871	124		chr12	122019422	122062044	BCL7A	0	+	NA	NA	2	BS113921;BS113922	605	ENSG00000110987	ENST00000538010	NM_020993;NM_001024808	BAF chromatin remodeling complex subunit BCL7A	42622	8		chr19	50649445	50659310	C19orf81	0	+	3	BS221526;BS221527;BS221531	1	BS233070	342918	ENSG00000235034	ENST00000425202	NM_001195076
chr10	22321099	22331484	BMI1	0	+	1	BS46647	NA	NA	648	ENSG00000168283	ENST00000376663	NM_005180	BMI1 proto-oncogene, polycomb ring finger	10385	20		chr1	147541501	147626216	BCL9	0	+	NA	NA	1	BS36010	607	ENSG00000116128	ENST00000234739	NM_004326	BCL9 transcription coactivator	84715	19		chr19	55463001	55464751	C19orf85	0	-	2	BS233990;BS233991	1	BS222473	111064650	ENSG00000283567	ENST00000635964	NM_001386794
chr6	55753653	55875590	BMP5	0	-	1	BS387315	NA	NA	653	ENSG00000112175	ENST00000370830	NM_001329756;NM_001329754;NM_021073	bone morphogenetic protein 5	121937	7		chr4	103077592	103099870	BDH2	0	-	NA	NA	1	BS336365	56898	ENSG00000164039	ENST00000296424	NM_020139	3-hydroxybutyrate dehydrogenase 2	22278	20		chrX	120625674	120630054	C1GALT1C1	0	-	1	BS473476	1	BS464952	29071	ENSG00000171155	ENST00000304661	NM_001011551;NM_152692
chr7	33904308	34156427	BMPER	0	+	1	BS395958	NA	NA	168667	ENSG00000164619	ENST00000649409	NM_133468;NM_001365308	BMP binding endothelial regulator	252119	59		chr14	96204679	96244166	BDKRB2	0	+	NA	NA	1	BS138400	624	ENSG00000168398	ENST00000542454	NM_001379692;NM_000623	bradykinin receptor B2	39487	8		chr1	37681570	37692249	C1orf109	0	-	1	BS29699	1	BS7184	54955	ENSG00000116922	ENST00000486637	NM_001350768;NM_001350766;NM_001350767;NM_001350763;NM_001350765;NM_001350762;NM_017850;NM_001350764;NM_001350771;NM_001303030;NM_001350756;NM_001303031;NM_001350755;NM_001350759;NM_001350757;NM_001350758;NM_001350770;NM_001350760;NM_001350769;NM_001350761
chr2	202376327	202567751	BMPR2	0	+	1	BS247540	NA	NA	659	ENSG00000204217	ENST00000374580	NM_001204	bone morphogenetic protein receptor type 2	191424	18		chr11	27654893	27722058	BDNF	0	-	NA	NA	1	BS71262	627	ENSG00000176697	ENST00000525528	NM_001143816;NM_170733;NM_170735;NM_170734;NM_001143813;NM_001709;NM_001143814;NM_001143812;NM_001143808;NM_001143809;NM_001143811;NM_001143810;NM_001143807;NM_170732;NM_001143806;NM_001143805;NM_170731	brain derived neurotrophic factor	67165	18		chr1	207018522	207032756	C1orf116	0	-	2	BS41662;BS41663	1	BS18447	79098	ENSG00000182795	ENST00000359470	NM_023938;NM_001083924
chr10	42782795	42834937	BMS1	0	+	1	BS47580	NA	NA	9790	ENSG00000165733	ENST00000374518	NM_014753	BMS1 ribosome biogenesis factor	52142	23		chr16	66427295	66493529	BEAN1	0	+	NA	NA	3	BS173537;BS173538;BS173539	146227	ENSG00000166546	ENST00000564819	NM_001178020;NM_001136106;NM_001197224;NM_001197225	brain expressed associated with NEDD4 1	66234	19		chr1	109105951	109113857	C1orf194	0	-	1	BS34445	1	BS11691	127003	ENSG00000179902	ENST00000369949	NM_001245025;NM_001366202;NM_001122961;NM_001366200;NM_001366201
chr2	241551424	241574131	BOK	0	+	1	BS251278	NA	NA	666	ENSG00000176720	ENST00000318407	NM_032515	BCL2 family apoptosis regulator BOK	22707	5		chr6	107065182	107115515	BEND3	0	-	NA	NA	1	BS377872	57673	ENSG00000178409	ENST00000429433	NM_001367314;NM_001080450	BEN domain containing 3	50333	9		chr1	43281877	43285617	C1orf210	0	-	1	BS30520	2	BS7911;BS7912	149466	ENSG00000253313	ENST00000523677	NM_001164829;NM_182517
chr20	38304150	38337505	BPI	0	+	2	BS273507;BS273508	NA	NA	671	ENSG00000101425	ENST00000262865	NM_001725	bactericidal permeability increasing protein	33355	28		chr1	48727519	48776969	BEND5	0	-	NA	NA	1	BS8798	79656	ENSG00000162373	ENST00000371833	NM_001349793;NM_024603;NM_001302082;NM_001349794;NM_001349795	BEN domain containing 5	49450	6		chr1	26164101	26168963	C1orf232	0	-	2	BS27449;BS27450	2	BS5361;BS5362	110806296	ENSG00000282872	ENST00000634842	NM_001364669;NM_001364667
chr20	33273480	33309871	BPIFB1	0	+	1	BS272827	NA	NA	92747	ENSG00000125999	ENST00000253354	NM_033197	BPI fold containing family B member 1	36391	18		chr10	13438484	13528974	BEND7	0	-	NA	NA	1	BS46268	222389	ENSG00000165626	ENST00000440282	NM_152751;NM_001100912;NM_001369863;NM_001378149;NM_001370075;NM_001378151;NM_001387359;NM_001378150	BEN domain containing 7	90490	40		chr1	150268200	150280916	C1orf54	0	+	2	BS13390;BS13391	2	BS36253;BS36254	79630	ENSG00000118292	ENST00000369102	NM_001301039;NM_001301040;NM_024579;NM_001301041;NM_001301042
chr20	33007704	33023703	BPIFB2	0	+	2	BS272781;BS272782	NA	NA	80341	ENSG00000078898	ENST00000170150	NM_025227	BPI fold containing family B member 2	15999	16		chr5	79069767	79090069	BHMT2	0	+	NA	NA	1	BS363739	23743	ENSG00000132840	ENST00000255192	NM_017614;NM_001178005	betaine--homocysteine S-methyltransferase 2	20302	16		chr1	34166883	34219131	C1orf94	0	+	2	BS6657;BS6658	1	BS29009	84970	ENSG00000142698	ENST00000488417	NM_032884;NM_001134734
chr20	33031648	33044047	BPIFB6	0	+	1	BS272791	NA	NA	128859	ENSG00000167104	ENST00000349552	NM_174897	BPI fold containing family B member 6	12399	15		chr12	32106835	32383633	BICD1	0	+	NA	NA	1	BS107331	636	ENSG00000151746	ENST00000652176	NM_001003398;NM_001354188;NM_001354186;NM_001714;NM_001354187	BICD cargo adaptor 1	276798	24		chr1	22643633	22648110	C1QC	0	+	2	BS4799;BS4800	1	BS26801	714	ENSG00000159189	ENST00000374639	NM_172369;NM_001347620;NM_001114101;NM_001347619
chr9	134030305	134068535	BRD3	0	-	1	BS457352	NA	NA	8019	ENSG00000169925	ENST00000303407	NM_007371	bromodomain containing 3	38230	18		chr16	3027682	3036944	BICDL2	0	-	NA	NA	1	BS157904	146439	ENSG00000162069	ENST00000573514	NM_001369667;NM_001103175	BICD family like cargo adaptor 2	9262	37		chr17	44959693	44968303	C1QL1	0	-	5	BS196133;BS196134;BS196135;BS196136;BS196137	2	BS183377;BS183378	10882	ENSG00000131094	ENST00000253407	NM_006688
chr16	50313487	50368988	BRD7	0	-	2	BS172108;BS172109	NA	NA	29117	ENSG00000166164	ENST00000394688	NM_013263;NM_001173984	bromodomain containing 7	55501	27		chr20	37492472	37527931	BLCAP	0	-	NA	NA	1	BS273377	10904	ENSG00000166619	ENST00000414542	NM_001167821;NM_001167822;NM_001317074;NM_006698;NM_001317075;NM_001167823;NM_001167820	BLCAP apoptosis inducing factor	35459	20		chr12	49332409	49337188	C1QL4	0	-	1	BS108212	2	BS97958;BS97959	338761	ENSG00000186897	ENST00000334221	NM_001008223
chr12	124993645	125031231	BRI3BP	0	+	1	BS103700	NA	NA	140707	ENSG00000184992	ENST00000341446	NM_080626	BRI3 binding protein	37586	5		chr17	30248203	30292056	BLMH	0	-	NA	NA	1	BS180941	642	ENSG00000108578	ENST00000261714	NM_000386	bleomycin hydrolase	43853	33		chr1	1242446	1246722	C1QTNF12	0	-	4	BS21878;BS21879;BS21880;BS21881	1	BS311	388581	ENSG00000184163	ENST00000330388	NM_001014980
chr19	13882348	13906452	BRME1	0	-	1	BS226715	NA	NA	79173	ENSG00000132016	ENST00000346736	NM_001345843;NM_001345846;NM_001345844;NM_024323;NM_001345847;NM_001345848	break repair meiotic recombinase recruitment factor 1	24104	26		chr12	55716037	55720087	BLOC1S1	0	+	NA	NA	1	BS109361	2647	ENSG00000135441	ENST00000549147	NM_001487	biogenesis of lysosomal organelles complex 1 subunit 1	4050	12		chr16	1088226	1096244	C1QTNF8	0	-	1	BS166941	1	BS157164	390664	ENSG00000184471	ENST00000328449	NM_207419
chr11	66337333	66345125	BRMS1	0	-	1	BS87981	NA	NA	25855	ENSG00000174744	ENST00000359957	NM_001024957;NM_015399	BRMS1 transcriptional repressor and anoikis regulator	7792	21		chr19	45178784	45216933	BLOC1S3	0	+	NA	NA	1	BS231608	388552	ENSG00000189114	ENST00000433642	NM_212550	biogenesis of lysosomal organelles complex 1 subunit 3	38149	5		chr12	7089587	7109238	C1RL	0	-	1	BS106082	1	BS96070	51279	ENSG00000139178	ENST00000266542	NM_001297640;NM_016546;NM_001297642;NM_001297643
chr1	32364633	32394731	BSDC1	0	-	1	BS28723	NA	NA	55108	ENSG00000160058	ENST00000341071	NM_018045;NM_001300958;NM_001143890;NM_001143889;NM_001143888	BSD domain containing 1	30098	36		chr15	45587214	45615945	BLOC1S6	0	+	NA	NA	1	BS150790	26258	ENSG00000104164	ENST00000568816	NM_012388;NM_001311255;NM_001311256	biogenesis of lysosomal organelles complex 1 subunit 6	28731	29		chr6	31897785	31945672	C2	0	+	1	BS373443	1	BS384245	717	ENSG00000166278	ENST00000299367	NM_001282457;NM_001178063;NM_001145903;NM_001282459;NM_001282458;NM_000063
chr19	571277	583494	BSG	0	+	1	BS212353	NA	NA	682	ENSG00000172270	ENST00000333511	NM_198590;NM_198591;NM_001728;NM_198589;NM_001322243	basigin (Ok blood group)	12217	48		chr7	43758680	43807342	BLVRA	0	+	NA	NA	3	BS408524;BS408525;BS408526	644	ENSG00000106605	ENST00000402924	NM_000712;NM_001253823	biliverdin reductase A	48662	19		chr20	33662327	33665619	C20orf144	0	+	1	BS272860	1	BS280494	128864	ENSG00000149609	ENST00000375222	NM_080825
chr3	49554477	49671549	BSN	0	+	1	BS309682	NA	NA	8927	ENSG00000164061	ENST00000296452	NM_003458	bassoon presynaptic cytomatrix protein	117072	12		chr19	40447765	40465764	BLVRB	0	-	NA	NA	3	BS219145;BS219146;BS219147	645	ENSG00000090013	ENST00000643519	NM_000713	biliverdin reductase B	17999	10		chr20	32631625	32673941	C20orf203	0	-	1	BS280318	2	BS272718;BS272719	284805	ENSG00000198547	ENST00000608990	NM_182584
chr1	54998933	55017172	BSND	0	+	1	BS9414	NA	NA	7809	ENSG00000162399	ENST00000651561	NM_057176	barttin CLCNK type accessory subunit beta	18239	4		chr15	40087890	40108892	BMF	0	-	NA	NA	1	BS142393	90427	ENSG00000104081	ENST00000354670	NM_001003940;NM_033503;NM_001003942;NM_001003943	Bcl2 modifying factor	21002	25		chr20	3753508	3767781	C20orf27	0	-	1	BS277990	1	BS270686	54976	ENSG00000101220	ENST00000399672	NM_001039140;NM_001258429;NM_001258430
chr1	44808482	44815585	BTBD19	0	+	2	BS8253;BS8254	NA	NA	149478	ENSG00000222009	ENST00000450269	NM_001136537	BTB domain containing 19	7103	13		chr4	81030708	81057627	BMP3	0	+	NA	NA	1	BS344655	651	ENSG00000152785	ENST00000282701	NM_001201	bone morphogenetic protein 3	26919	3		chr11	119102198	119118544	C2CD2L	0	+	3	BS79066;BS79067;BS79068	1	BS92767	9854	ENSG00000172375	ENST00000648610	NM_001382613;NM_001290474;NM_001382611;NM_001382612;NM_014807
chr19	1985438	2034881	BTBD2	0	-	2	BS223774;BS223775	NA	NA	55643	ENSG00000133243	ENST00000255608	NM_017797	BTB domain containing 2	49443	28		chr1	39757182	39788865	BMP8B	0	-	NA	NA	2	BS7469;BS7470	656	ENSG00000116985	ENST00000372827	NM_001720	bone morphogenetic protein 8b	31683	7		chr2	99141707	99151669	C2orf15	0	+	1	BS241867	2	BS259696;BS259697	150590	ENSG00000273045	ENST00000650052	NM_144706;NM_001317992
chr14	93237550	93333092	BTBD7	0	-	1	BS137954	NA	NA	55727	ENSG00000011114	ENST00000334746	NM_001002860;NM_001289133;NM_018167	BTB domain containing 7	95542	34		chr4	94757955	95158448	BMPR1B	0	+	NA	NA	1	BS345168	658	ENSG00000138696	ENST00000515059	NM_001203;NM_001256792;NM_001256793;NM_001256794	bone morphogenetic protein receptor type 1B	400493	46		chr2	97664217	97703064	C2orf92	0	+	1	BS241659	1	BS259562	728537	ENSG00000228486	ENST00000627399	NM_001351368
chr12	92140278	92145846	BTG1	0	-	2	BS110950;BS110951	NA	NA	694	ENSG00000133639	ENST00000256015	NM_001731	BTG anti-proliferation factor 1	5568	2		chr15	83255884	83284664	BNC1	0	-	NA	NA	1	BS146817	646	ENSG00000169594	ENST00000569704	NM_001301206;NM_001717	basonuclin 1	28780	6		chr19	6677704	6730562	C3	0	-	2	BS225318;BS225319	5	BS214399;BS214400;BS214401;BS214402;BS214403	718	ENSG00000125730	ENST00000245907	NM_000064
chr11	116748170	116772987	BUD13	0	-	1	BS92316	NA	NA	84811	ENSG00000137656	ENST00000260210	NM_001159736;NM_032725	BUD13 homolog	24817	12		chr1	149887890	149900798	BOLA1	0	+	NA	NA	1	BS36185	51027	ENSG00000178096	ENST00000369153	NM_001321026;NM_001321025;NM_016074	bolA family member 1	12908	7		chr4	2041995	2043964	C4orf48	0	+	2	BS331586;BS331587	1	BS340096	401115	ENSG00000243449	ENST00000409860	NM_001168243;NM_001141936
chr6	105096822	105137157	BVES	0	-	1	BS388876	NA	NA	11149	ENSG00000112276	ENST00000314641	NM_001199563;NM_007073;NM_147147	blood vessel epicardial substance	40335	12		chr2	74135400	74147912	BOLA3	0	-	NA	NA	2	BS240288;BS240289	388962	ENSG00000163170	ENST00000327428	NM_212552;NM_001035505	bolA family member 3	12512	6		chr6	31658298	31660778	C6orf47	0	-	2	BS384163;BS384164	1	BS373369	57827	ENSG00000204439	ENST00000375911	NM_021184
chr6	41921499	41933046	BYSL	0	+	1	BS375135	NA	NA	705	ENSG00000112578	ENST00000230340	NM_004053	bystin like	11547	7		chr8	144262045	144291438	BOP1	0	-	NA	NA	1	BS426743	23246	ENSG00000261236	ENST00000569669	NM_015201	BOP1 ribosomal biogenesis factor	29393	22		chr6	24704861	24719998	C6orf62	0	-	2	BS383500;BS383501	4	BS372757;BS372758;BS372759;BS372760	81688	ENSG00000112308	ENST00000378119	NM_030939
chr11	109422190	109429167	C11orf87	0	+	1	BS77925	NA	NA	399947	ENSG00000185742	ENST00000327419	NM_207645	chromosome 11 open reading frame 87	6977	2		chr12	12357078	12471233	BORCS5	0	+	NA	NA	1	BS106399	118426	ENSG00000165714	ENST00000314565	NM_001300742;NM_058169;NM_001330356	BLOC-1 related complex subunit 5	114155	9		chr8	22599599	22604150	C8orf58	0	+	1	BS419254	7	BS429066;BS429067;BS429068;BS429069;BS429070;BS429071;BS429072	541565	ENSG00000241852	ENST00000289989	NM_173686;NM_001013842;NM_001198827
chr11	33698261	33700801	C11orf91	0	-	2	BS84679;BS84680	NA	NA	100131378	ENSG00000205177	ENST00000379011	NM_001166692	chromosome 11 open reading frame 91	2540	5		chr19	19176903	19192591	BORCS8	0	-	NA	NA	2	BS216934;BS216935	729991	ENSG00000254901	ENST00000477565	NM_001145784;NM_001145783	BLOC-1 related complex subunit 8	15688	14		chr8	10672628	10700590	C8orf74	0	+	2	BS418368;BS418369	1	BS427979	203076	ENSG00000171060	ENST00000521818	NM_001040032
chr11	45906513	45907272	C11orf94	0	-	2	BS85628;BS85629	NA	NA	143678	ENSG00000234776	ENST00000449465	NM_001080446	chromosome 11 open reading frame 94	759	3		chr20	33161768	33181412	BPIFA2	0	+	NA	NA	1	BS280427	140683	ENSG00000131050	ENST00000253362	NM_001319164;NM_080574	BPI fold containing family A member 2	19644	10		chr8	144525733	144529132	C8orf82	0	-	1	BS437210	1	BS426881	414919	ENSG00000213563	ENST00000524821	NM_001001795
chr11	43925342	43943878	C11orf96	0	+	1	BS71964	NA	NA	387763	ENSG00000187479	ENST00000339446	NM_001145033	chromosome 11 open reading frame 96	18536	5		chr1	220057482	220090462	BPNT1	0	-	NA	NA	1	BS19287	10380	ENSG00000162813	ENST00000469520	NM_006085;NM_001286149;NM_001286151;NM_001286150	3'(2'), 5'-bisphosphate nucleotidase 1	32980	40		chr17	60149942	60170899	CA4	0	+	2	BS185288;BS185289	1	BS198171	762	ENSG00000167434	ENST00000300900	NM_000717
chr12	103940763	103965708	C12orf73	0	-	1	BS111627	NA	NA	728568	ENSG00000204954	ENST00000378090	NM_001135570	chromosome 12 open reading frame 73	24945	18		chr7	140719327	140924929	BRAF	0	-	NA	NA	1	BS402702	673	ENSG00000157764	ENST00000644969	NM_001378470;NM_001378475;NM_001378471;NM_001378468;NM_001354609;NM_001378467;NM_001378472;NM_001374258;NM_001378474;NM_001378469;NM_004333;NM_001378473;NM_001374244	B-Raf proto-oncogene, serine/threonine kinase	205602	37		chr22	29720003	29731833	CABP7	0	+	1	BS294366	1	BS301223	164633	ENSG00000100314	ENST00000216144	NM_182527
chr14	96039362	96093971	C14orf132	0	+	3	BS130740;BS130741;BS130742	NA	NA	56967	ENSG00000227051	ENST00000555004	NM_001252507;NM_001282463;NM_001282464;NM_001289139	chromosome 14 open reading frame 132	54609	10		chr17	43044295	43170245	BRCA1	0	-	NA	NA	2	BS183030;BS183031	672	ENSG00000012048	ENST00000471181	NM_007294;NM_007300;NM_007299;NM_007297;NM_007298	BRCA1 DNA repair associated	125950	154		chrX	49205063	49233371	CACNA1F	0	-	2	BS470281;BS470282	1	BS461816	778	ENSG00000102001	ENST00000376265	NM_001256790;NM_001256789;NM_005183
chr14	104579764	104590515	C14orf180	0	+	2	BS132242;BS132243	NA	NA	400258	ENSG00000184601	ENST00000557649	NM_001008404;NM_001286399;NM_001286400	chromosome 14 open reading frame 180	10751	8		chrX	155071420	155123077	BRCC3	0	+	NA	NA	1	BS475777	79184	ENSG00000185515	ENST00000369462	NM_001242640;NM_001018055;NM_024332	BRCA1/BRCA2-containing complex subunit 3	51657	45		chr17	50560715	50627474	CACNA1G	0	+	2	BS184507;BS184508	4	BS197338;BS197339;BS197340;BS197341	8913	ENSG00000006283	ENST00000359106	NM_198382;NM_198387;NM_198388;NM_198383;NM_198378;NM_001256360;NM_001256361;NM_001256330;NM_001256332;NM_001256331;NM_001256359;NM_001256329;NM_198385;NM_198377;NM_001256326;NM_001256327;NM_198379;NM_198384;NM_001256328;NM_198380;NM_001256325;NM_001256334;NM_001256333;NM_001256324;NM_198386;NM_018896;NM_198376;NM_198396
chr14	60396469	60515543	C14orf39	0	-	2	BS135110;BS135111	NA	NA	317761	ENSG00000179008	ENST00000321731	NM_174978	chromosome 14 open reading frame 39	119074	29		chr22	49773283	49827512	BRD1	0	-	NA	NA	2	BS298379;BS298380	23774	ENSG00000100425	ENST00000457780	NM_001349940;NM_001304809;NM_001304808;NM_001349941;NM_001349942	bromodomain containing 1	54229	29		chr16	1153106	1221771	CACNA1H	0	+	2	BS157192;BS157193	1	BS166984	8912	ENSG00000196557	ENST00000348261	NM_021098;NM_001005407
chr14	22985894	23010166	C14orf93	0	-	3	BS133333;BS133334;BS133335	NA	NA	60686	ENSG00000100802	ENST00000299088	NM_001130708;NM_021944;NM_001282970;NM_001130706;NM_001282968;NM_001282969	chromosome 14 open reading frame 93	24272	49		chr6	32968594	32981505	BRD2	0	+	NA	NA	1	BS384448	6046	ENSG00000204256	ENST00000374825	NM_005104;NM_001291986;NM_001113182;NM_001199455;NM_001199456	bromodomain containing 2	12911	39		chr3	54122547	55074557	CACNA2D3	0	+	1	BS310554	4	BS323051;BS323052;BS323053;BS323054	55799	ENSG00000157445	ENST00000474759	NM_018398
chr16	9091644	9121635	C16orf72	0	+	2	BS158571;BS158572	NA	NA	29035	ENSG00000182831	ENST00000574285	NM_014117	chromosome 16 open reading frame 72	29991	6		chr9	134025481	134034666	BRD3OS	0	+	NA	NA	4	BS457328;BS457329;BS457330;BS457331	266655	ENSG00000235106	ENST00000603928	NM_001355256	BRD3 opposite strand	9185	6		chr17	67044554	67056797	CACNG1	0	+	1	BS185947	1	BS198885	786	ENSG00000108878	ENST00000226021	NM_000727
chr16	5044122	5066110	C16orf89	0	-	1	BS168124	NA	NA	146556	ENSG00000153446	ENST00000315997	NM_001098514;NM_152459	chromosome 16 open reading frame 89	21988	15		chr5	138139770	138178953	BRD8	0	-	NA	NA	1	BS355146	10902	ENSG00000112983	ENST00000254900	NM_139199;NM_001300966;NM_006696;NM_001300962;NM_001300961;NM_001164326	bromodomain containing 8	39183	87		chr22	36560857	36703752	CACNG2	0	-	1	BS302206	1	BS295232	10369	ENSG00000166862	ENST00000300105	NM_001379051;NM_006078
chr16	1419752	1420756	C16orf91	0	-	1	BS167128	NA	NA	283951	ENSG00000174109	ENST00000442039	NM_001272051	chromosome 16 open reading frame 91	1004	2		chr1	91949343	92014426	BRDT	0	+	NA	NA	2	BS33801;BS33802	676	ENSG00000137948	ENST00000370389	NM_001242805;NM_001242810;NM_001242808;NM_001242807;NM_001242806;NM_207189;NM_001726	bromodomain testis associated	65083	105		chr17	66964707	67033398	CACNG4	0	+	3	BS185924;BS185925;BS185926	2	BS198845;BS198846	27092	ENSG00000075461	ENST00000262138	NM_014405
chr16	30023198	30027736	C16orf92	0	+	1	BS160676	NA	NA	146378	ENSG00000167194	ENST00000681219	NM_001109659;NM_001109660;NM_001353379	chromosome 16 open reading frame 92	4538	13		chr1	177170958	177282422	BRINP2	0	+	NA	NA	1	BS39168	57795	ENSG00000198797	ENST00000361539	NM_021165	BMP/retinoic acid inducible neural specific 2	111464	8		chr19	43622368	43639850	CADM4	0	-	2	BS231325;BS231326	6	BS219862;BS219863;BS219864;BS219865;BS219866;BS219867	199731	ENSG00000105767	ENST00000222374	NM_145296
chr18	35972625	35979286	C18orf21	0	+	2	BS204150;BS204151	NA	NA	83608	ENSG00000141428	ENST00000610527	NM_031446;NM_001201475;NM_001201474;NM_001201476	chromosome 18 open reading frame 21	6661	16		chr5	34915677	34925996	BRIX1	0	+	NA	NA	1	BS361678	55299	ENSG00000113460	ENST00000336767	NM_018321	biogenesis of ribosomes BRX1	10319	10		chr3	62398346	62875416	CADPS	0	-	1	BS323632	1	BS311146	8618	ENSG00000163618	ENST00000383710	NM_003716;NM_183393;NM_183394
chr18	54357906	54385218	C18orf54	0	+	1	BS205522	NA	NA	162681	ENSG00000166845	ENST00000620105	NM_001288982;NM_173529;NM_001370309;NM_001288980;NM_001288981	chromosome 18 open reading frame 54	27312	28		chr3	9731729	9748019	BRPF1	0	+	NA	NA	1	BS318658	7862	ENSG00000156983	ENST00000684199	NM_001319049;NM_001003694;NM_001319050;NM_004634	bromodomain and PHD finger containing 1	16290	65		chr16	71358713	71390436	CALB2	0	+	2	BS163882;BS163883	2	BS174266;BS174267	794	ENSG00000172137	ENST00000302628	NM_001740;NM_007088
chr19	40319536	40348527	C19orf47	0	-	1	BS230565	NA	NA	126526	ENSG00000160392	ENST00000582783	NM_001256440;NM_001256441	chromosome 19 open reading frame 47	28991	26		chr6	36196744	36232790	BRPF3	0	+	NA	NA	1	BS385160	27154	ENSG00000096070	ENST00000357641	NM_015695	bromodomain and PHD finger containing 3	36046	38		chr7	93424486	93574730	CALCR	0	-	1	BS411764	2	BS399577;BS399578	799	ENSG00000004948	ENST00000649521	NM_001742;NM_001164737;NM_001164738
chr1	220690363	220699153	C1orf115	0	+	2	BS19316;BS19317	NA	NA	79762	ENSG00000162817	ENST00000294889	NM_024709	chromosome 1 open reading frame 115	8790	2		chr9	113349541	113371233	BSPRY	0	+	NA	NA	1	BS453839	54836	ENSG00000119411	ENST00000374183	NM_001317943;NM_017688;NM_001317944	B-box and SPRY domain containing	21692	6		chr7	134744252	134970729	CALD1	0	+	2	BS402308;BS402309	1	BS414603	800	ENSG00000122786	ENST00000361675	NM_033157;NM_033138;NM_004342;NM_033139;NM_033140
chr1	11761787	11789585	C1orf167	0	+	2	BS2891;BS2892	NA	NA	284498	ENSG00000215910	ENST00000433342	NM_001010881	chromosome 1 open reading frame 167	27798	54		chr11	122977570	122981834	BSX	0	-	NA	NA	1	BS79744	390259	ENSG00000188909	ENST00000343035	NM_001098169	brain specific homeobox	4264	3		chr19	12938578	12944489	CALR	0	+	4	BS215472;BS215473;BS215474;BS215475	1	BS226472	811	ENSG00000179218	ENST00000316448	NM_004343
chr1	184387029	184629019	C1orf21	0	+	3	BS16703;BS16704;BS16705	NA	NA	81563	ENSG00000116667	ENST00000235307	NM_030806	chromosome 1 open reading frame 21	241990	6		chr20	11890723	11926609	BTBD3	0	+	NA	NA	1	BS278565	22903	ENSG00000132640	ENST00000405977	NM_001282552;NM_181443;NM_014962;NM_001282550;NM_001282551;NM_001282554	BTB domain containing 3	35886	28		chr7	128739292	128773400	CALU	0	+	1	BS401709	1	BS414026	813	ENSG00000128595	ENST00000249364	NM_001199673;NM_001199672;NM_001219;NM_001130674;NM_001199671
chr1	35713877	35718894	C1orf216	0	-	1	BS29246	NA	NA	127703	ENSG00000142686	ENST00000270815	NM_152374;NM_001348691	chromosome 1 open reading frame 216	5017	2		chr14	105248533	105251093	BTBD6	0	+	NA	NA	1	BS140364	90135	ENSG00000184887	ENST00000392554	NM_001387567;NM_033271	BTB domain containing 6	2560	12		chr10	133324072	133336935	CALY	0	-	1	BS68153	1	BS55909	50632	ENSG00000130643	ENST00000252939	NM_015722;NM_001321617
chr1	42767249	42779491	C1orf50	0	+	1	BS7832	NA	NA	79078	ENSG00000164008	ENST00000372525	NM_024097	chromosome 1 open reading frame 50	12242	5		chr1	92080305	92184725	BTBD8	0	+	NA	NA	1	BS33807	284697	ENSG00000189195	ENST00000636805	NM_001376131;NM_015237	BTB domain containing 8	104420	36		chr4	113418054	113761927	CAMK2D	0	-	2	BS345839;BS345840	1	BS336749	817	ENSG00000145349	ENST00000296402	NM_001321576;NM_001321584;NM_001321586;NM_172128;NM_001321590;NM_001321570;NM_001321582;NM_001321587;NM_001321581;NM_001321571;NM_001321569;NM_172127;NM_001221;NM_001321566;NM_001321580;NM_001321574;NM_001321588;NM_001321573;NM_001321589;NM_001321579;NM_001321591;NM_172114;NM_001321577;NM_001321575;NM_001321583;NM_001321572;NM_001321567;NM_001321568;NM_172115;NM_172129;NM_001321578;NM_001321585
chr1	197902630	197907367	C1orf53	0	+	2	BS16991;BS16992	NA	NA	388722	ENSG00000203724	ENST00000367393	NM_001024594	chromosome 1 open reading frame 53	4737	5		chr3	15601341	15722311	BTD	0	+	NA	NA	2	BS319723;BS319724	686	ENSG00000169814	ENST00000643237	NM_001281723;NM_001323582;NM_001281726;NM_001370658;NM_001370752;NM_001370753;NM_001281724;NM_001281725	biotinidase	120970	46		chr1	200739558	200860704	CAMSAP2	0	+	1	BS17118	1	BS40250	23271	ENSG00000118200	ENST00000358823	NM_203459;NM_001297708;NM_001297707
chr1	22652762	22661637	C1QB	0	+	1	BS4802	NA	NA	713	ENSG00000173369	ENST00000509305	NM_001371184;NM_000491;NM_001378156	complement C1q B chain	8875	9		chr11	111467526	111512354	BTG4	0	-	NA	NA	1	BS78028	54766	ENSG00000137707	ENST00000525791	NM_017589;NM_001367974;NM_001367975;NM_001367976	BTG anti-proliferation factor 4	44828	13		chr17	78991716	79009867	CANT1	0	-	1	BS200899	1	BS187763	124583	ENSG00000171302	ENST00000302345	NM_001159773;NM_138793;NM_001159772
chr10	16513734	16521879	C1QL3	0	-	1	BS57516	NA	NA	389941	ENSG00000165985	ENST00000298943	NM_001010908	complement C1q like 3	8145	5		chrX	101349447	101390796	BTK	0	-	NA	NA	2	BS463910;BS463911	695	ENSG00000010671	ENST00000621635	NM_001287345;NM_001287344;NM_000061	Bruton tyrosine kinase	41349	55		chr2	85394753	85418432	CAPG	0	-	1	BS258578	1	BS240798	822	ENSG00000042493	ENST00000263867	NM_001320734;NM_001747;NM_001320733;NM_001320732;NM_001256140;NM_001256139
chr20	270863	290778	C20orf96	0	-	2	BS277392;BS277393	NA	NA	140680	ENSG00000196476	ENST00000400269	NM_153269;NM_080571	chromosome 20 open reading frame 96	19915	21		chr6	26457904	26476621	BTN2A1	0	+	NA	NA	2	BS383593;BS383594	11120	ENSG00000112763	ENST00000429381	NM_007049;NM_078476;NM_001197234;NM_001197233	butyrophilin subfamily 2 member A1	18717	25		chr16	527712	554636	CAPN15	0	+	2	BS156816;BS156817	3	BS166622;BS166623;BS166624	6650	ENSG00000103326	ENST00000219611	NM_005632
chr21	46300181	46323875	C21orf58	0	-	1	BS291972	NA	NA	54058	ENSG00000160298	ENST00000291691	NM_001286462;NM_001286476;NM_058180;NM_001286463;NM_001286477	chromosome 21 open reading frame 58	23694	35		chr6	26383096	26394874	BTN2A2	0	+	NA	NA	1	BS383583	10385	ENSG00000124508	ENST00000356709	NM_001197238;NM_181531;NM_001197237;NM_006995;NM_001197239;NM_001197240	butyrophilin subfamily 2 member A2	11778	41		chr1	112619805	112671616	CAPZA1	0	+	2	BS12228;BS12229	2	BS34968;BS34969	829	ENSG00000116489	ENST00000263168	NM_006135
chr22	19351368	19447711	C22orf39	0	-	1	BS299384	NA	NA	128977	ENSG00000242259	ENST00000399562	NM_001166242;NM_173793	chromosome 22 open reading frame 39	96343	5		chr5	181040225	181061521	BTNL9	0	+	NA	NA	1	BS370835	153579	ENSG00000165810	ENST00000327705	NM_001308245;NM_152547	butyrophilin like 9	21296	18		chr9	93096217	93113283	CARD19	0	+	4	BS441471;BS441472;BS441473;BS441474	1	BS452248	84270	ENSG00000165233	ENST00000375464	NM_001318010;NM_032310;NM_001318011
chr21	41885112	41954018	C2CD2	0	-	1	BS290768	NA	NA	25966	ENSG00000157617	ENST00000380486	NM_199050;NM_015500	C2 calcium dependent domain containing 2	68906	30		chr2	110637528	110678063	BUB1	0	-	NA	NA	2	BS242777;BS242778	699	ENSG00000169679	ENST00000302759	NM_004336;NM_001278616;NM_001278617	BUB1 mitotic checkpoint serine/threonine kinase	40535	63		chr9	136361903	136373681	CARD9	0	-	1	BS458251	1	BS446966	64170	ENSG00000187796	ENST00000371732	NM_052813;NM_052814
chr15	62163535	62165285	C2CD4B	0	-	1	BS151741	NA	NA	388125	ENSG00000205502	ENST00000380392	NM_001007595	C2 calcium dependent domain containing 4B	1750	2		chr7	73683025	73705161	BUD23	0	+	NA	NA	1	BS410641	114049	ENSG00000071462	ENST00000423497	NM_017528;NM_001202560	BUD23 rRNA methyltransferase and ribosome maturation factor	22136	29		chr19	10871553	10923075	CARM1	0	+	1	BS215166	1	BS226156	10498	ENSG00000142453	ENST00000327064	NM_199141;NM_001370088;NM_001370089
chr19	405445	409147	C2CD4C	0	-	3	BS222973;BS222974;BS222975	NA	NA	126567	ENSG00000183186	ENST00000332235	NM_001136263	C2 calcium dependent domain containing 4C	3702	2		chr7	16646131	16706523	BZW2	0	+	NA	NA	2	BS406687;BS406688	28969	ENSG00000136261	ENST00000433922	NM_001159767;NM_014038;NM_001362717;NM_001362718;NM_001362719	basic leucine zipper and W2 domains 2	60392	45		chr16	67644988	67657569	CARMIL2	0	+	1	BS163389	1	BS173826	146206	ENSG00000159753	ENST00000334583	NM_001013838;NM_001317026
chr3	185076838	185153060	C3orf70	0	-	1	BS329972	NA	NA	285382	ENSG00000187068	ENST00000335012	NM_001025266	chromosome 3 open reading frame 70	76222	2		chr10	102449837	102451543	C10orf95	0	-	NA	NA	1	BS52378	79946	ENSG00000120055	ENST00000625129	NM_001363580	chromosome 10 open reading frame 95	1706	2		chr13	110641412	110713603	CARS2	0	-	1	BS124993	4	BS119904;BS119905;BS119906;BS119907	79587	ENSG00000134905	ENST00000257347	NM_001352252;NM_024537
chr4	185426249	185449826	C4orf47	0	+	1	BS339217	NA	NA	441054	ENSG00000205129	ENST00000378850	NM_001114357;NM_001346007	chromosome 4 open reading frame 47	23577	12		chr10	84173801	84185294	C10orf99	0	+	NA	NA	1	BS62446	387695	ENSG00000188373	ENST00000372126	NM_207373	chromosome 10 open reading frame 99	11493	3		chr17	75500261	75515537	CASKIN2	0	-	1	BS200066	4	BS186904;BS186905;BS186906;BS186907	57513	ENSG00000177303	ENST00000321617	NM_020753;NM_001142643
chr19	47332175	47347329	C5AR2	0	+	1	BS220598	NA	NA	27202	ENSG00000134830	ENST00000595464	NM_001271749;NM_001271750;NM_018485	complement component 5a receptor 2	15154	4		chr11	111878935	111885975	C11orf1	0	+	NA	NA	1	BS91668	64776	ENSG00000137720	ENST00000260276	NM_022761;NM_001330371	chromosome 11 open reading frame 1	7040	15		chr1	15490832	15526534	CASP9	0	-	1	BS25189	1	BS3399	842	ENSG00000132906	ENST00000546424	NM_001229;NM_001278054;NM_032996
chr5	43486709	43515148	C5orf34	0	-	1	BS362099	NA	NA	375444	ENSG00000172244	ENST00000306862	NM_198566	chromosome 5 open reading frame 34	28439	16		chr11	8920076	8933006	C11orf16	0	-	NA	NA	2	BS70016;BS70017	56673	ENSG00000176029	ENST00000326053	NM_020643	chromosome 11 open reading frame 16	12930	9		chr1	160190575	160201886	CASQ1	0	+	2	BS14916;BS14917	1	BS37824	844	ENSG00000143318	ENST00000368078	NM_001231
chr5	173973779	174006140	C5orf47	0	+	2	BS358155;BS358156	NA	NA	133491	ENSG00000185056	ENST00000340147	NM_001144954	chromosome 5 open reading frame 47	32361	5		chr11	46936689	47164385	C11orf49	0	+	NA	NA	1	BS85772	79096	ENSG00000149179	ENST00000395460	NM_001278222;NM_024113;NM_001003678;NM_001003676;NM_001003677	chromosome 11 open reading frame 49	227696	21		chr1	26190561	26202968	CATSPER4	0	+	1	BS5369	1	BS27459	378807	ENSG00000188782	ENST00000456354	NM_198137
chr5	7830378	7851151	C5orf49	0	-	1	BS360617	NA	NA	134121	ENSG00000215217	ENST00000399810	NM_001089584	chromosome 5 open reading frame 49	20773	5		chr11	93741591	93764749	C11orf54	0	+	NA	NA	1	BS90939	28970	ENSG00000182919	ENST00000354421	NM_014039;NM_001351991;NM_001286067;NM_001351986;NM_001351989;NM_001351985;NM_001351987;NM_001351988;NM_001286069;NM_001286068;NM_001369406;NM_001286071;NM_001351992;NM_001351990;NM_001286070;NM_001351993	chromosome 11 open reading frame 54	23158	53		chr19	5720637	5778734	CATSPERD	0	+	1	BS214194	2	BS225092;BS225093	257062	ENSG00000174898	ENST00000381624	NM_152784
chr6	165279664	165309605	C6orf118	0	-	1	BS392179	NA	NA	168090	ENSG00000112539	ENST00000230301	NM_144980	chromosome 6 open reading frame 118	29941	9		chr11	114391443	114400511	C11orf71	0	-	NA	NA	1	BS78335	54494	ENSG00000180425	ENST00000623205	NM_019021;NM_001271562	chromosome 11 open reading frame 71	9068	3		chr17	42402449	42423256	CAVIN1	0	-	1	BS195544	3	BS182914;BS182915;BS182916	284119	ENSG00000177469	ENST00000357037	NM_012232
chr6	127519455	127591820	C6orf58	0	+	1	BS378729	NA	NA	352999	ENSG00000184530	ENST00000329722	NM_001010905	chromosome 6 open reading frame 58	72365	6		chr11	63759892	63768775	C11orf95	0	-	NA	NA	1	BS73615	65998	ENSG00000188070	ENST00000433688	NM_001144936	chromosome 11 open reading frame 95	8883	13		chr14	24426545	24430954	CBLN3	0	-	1	BS133667	3	BS126413;BS126414;BS126415	643866	ENSG00000139899	ENST00000267406	NM_001039771
chr7	25134692	25180356	C7orf31	0	-	2	BS407102;BS407103	NA	NA	136895	ENSG00000153790	ENST00000283905	NM_001371352;NM_001371351;NM_138811	chromosome 7 open reading frame 31	45664	23		chr11	62662817	62665210	C11orf98	0	-	NA	NA	2	BS73511;BS73512	102288414	ENSG00000278615	ENST00000524958	NM_001286086	chromosome 11 open reading frame 98	2393	6		chr20	55997357	56005519	CBLN4	0	-	1	BS283469	1	BS275451	140689	ENSG00000054803	ENST00000064571	NM_080617
chr7	100456620	100464260	C7orf61	0	-	1	BS412331	NA	NA	402573	ENSG00000185955	ENST00000332375	NM_001004323	chromosome 7 open reading frame 61	7640	5		chr12	4487735	4538508	C12orf4	0	-	NA	NA	1	BS95630	57102	ENSG00000047621	ENST00000261250	NM_001352962;NM_001346157;NM_001346156;NM_001346155;NM_001304811;NM_001346153;NM_020374	chromosome 12 open reading frame 4	50773	27		chr17	79778148	79787983	CBX2	0	+	1	BS188039	2	BS201207;BS201208	84733	ENSG00000173894	ENST00000310942	NM_005189;NM_032647
chr1	56854797	56918223	C8A	0	+	1	BS9572	NA	NA	731	ENSG00000157131	ENST00000361249	NM_000562	complement C8 alpha chain	63426	11		chr12	121000486	121016502	C12orf43	0	-	NA	NA	1	BS103119	64897	ENSG00000157895	ENST00000288757	NM_022895;NM_001286192;NM_001286198;NM_001286191;NM_001286196;NM_001286195;NM_001286197	chromosome 12 open reading frame 43	16016	19		chr22	39120167	39152680	CBX7	0	-	3	BS303053;BS303054;BS303055	1	BS295943	23492	ENSG00000100307	ENST00000216133	NM_001346743;NM_175709;NM_001346744
chr1	56929207	56966140	C8B	0	-	1	BS32146	NA	NA	732	ENSG00000021852	ENST00000543257	NM_000066;NM_001278544;NM_001278543	complement C8 beta chain	36933	26		chr12	87980035	88034037	C12orf50	0	-	NA	NA	1	BS100493	160419	ENSG00000165805	ENST00000298699	NM_152589;NM_001363616	chromosome 12 open reading frame 50	54002	19		chr18	68715209	69055189	CCDC102B	0	+	1	BS206171	1	BS211144	79839	ENSG00000150636	ENST00000360242	NM_001093729;NM_024781
chr9	136945185	136946975	C8G	0	+	3	BS447200;BS447201;BS447202	NA	NA	733	ENSG00000176919	ENST00000371634	NM_000606	complement C8 gamma chain	1790	7		chr12	110027028	110073634	C12orf76	0	-	NA	NA	1	BS101884	400073	ENSG00000174456	ENST00000615315	NM_207435	chromosome 12 open reading frame 76	46606	7		chr22	41800679	41832164	CCDC134	0	+	1	BS296399	2	BS303516;BS303517	79879	ENSG00000100147	ENST00000255784	NM_001304797;NM_001382346;NM_024821
chr8	90958471	90985238	C8orf88	0	-	1	BS432605	NA	NA	100127983	ENSG00000253250	ENST00000517562	NM_001363275;NM_001190972	chromosome 8 open reading frame 88	26767	6		chr15	45430579	45448761	C15orf48	0	+	NA	NA	1	BS150775	84419	ENSG00000166920	ENST00000344300	NM_197955;NM_032413	chromosome 15 open reading frame 48	18182	11		chr2	158171073	158456753	CCDC148	0	-	2	BS263848;BS263849	1	BS245793	130940	ENSG00000153237	ENST00000283233	NM_001301684;NM_138803;NM_001301685
chr9	34379019	34397810	C9orf24	0	-	1	BS449205	NA	NA	84688	ENSG00000164972	ENST00000297623	NM_147169;NM_001252195;NM_147168;NM_032596	chromosome 9 open reading frame 24	18791	22		chr16	29742463	29745990	C16orf54	0	-	NA	NA	2	BS160591;BS160592	283897	ENSG00000185905	ENST00000329410	NM_175900	chromosome 16 open reading frame 54	3527	2		chr16	1434383	1444556	CCDC154	0	-	3	BS167143;BS167144;BS167145	2	BS157349;BS157350	645811	ENSG00000197599	ENST00000409671	NM_001143980
chr9	129612225	129620776	C9orf50	0	-	2	BS456208;BS456210	NA	NA	375759	ENSG00000179058	ENST00000372478	NM_199350	chromosome 9 open reading frame 50	8551	12		chr16	4734344	4749396	C16orf71	0	+	NA	NA	1	BS168052	146562	ENSG00000166246	ENST00000590191	NM_139170	chromosome 16 open reading frame 71	15052	18		chr2	169645425	169694405	CCDC173	0	-	1	BS264344	1	BS246206	129881	ENSG00000154479	ENST00000447353	NM_001085447
chr9	129827290	129835863	C9orf78	0	-	1	BS456273	NA	NA	51759	ENSG00000136819	ENST00000372447	NM_016520	chromosome 9 open reading frame 78	8573	9		chr16	27066927	27069166	C16orf82	0	+	NA	NA	2	BS170281;BS170282	162083	ENSG00000234186	ENST00000505035	NM_001145545	chromosome 16 open reading frame 82	2239	1		chrX	49235470	49250520	CCDC22	0	+	1	BS461816	2	BS470281;BS470282	28952	ENSG00000101997	ENST00000376227	NM_014008
chr9	71911510	71986054	C9orf85	0	+	1	BS440169	NA	NA	138241	ENSG00000155621	ENST00000486911	NM_001365055;NM_182505;NM_001365053;NM_001365057	chromosome 9 open reading frame 85	74544	8		chr17	42038232	42050601	C17orf113	0	-	NA	NA	4	BS182820;BS182821;BS182822;BS182823	110806298	ENSG00000267221	ENST00000587304	NM_001358661	chromosome 17 open reading frame 113	12369	3		chr8	27733316	27772653	CCDC25	0	-	1	BS429611	1	BS419806	55246	ENSG00000147419	ENST00000356537	NM_018246;NM_001304530;NM_001304532
chr1	150257251	150265078	CA14	0	+	2	BS13385;BS13386	NA	NA	23632	ENSG00000118298	ENST00000369111	NM_012113	carbonic anhydrase 14	7827	27		chr17	410325	431062	C17orf97	0	+	NA	NA	1	BS189329	400566	ENSG00000187624	ENST00000360127	NM_001013672	chromosome 17 open reading frame 97	20737	7		chr15	74202705	74336472	CCDC33	0	+	1	BS145387	1	BS153375	80125	ENSG00000140481	ENST00000398814	NM_025055;NM_001287181;NM_182791
chr1	8945867	8975092	CA6	0	+	1	BS2323	NA	NA	765	ENSG00000131686	ENST00000480186	NM_001215;NM_001270500;NM_001270501;NM_001270502	carbonic anhydrase 6	29225	22		chr17	78146353	78166177	C17orf99	0	+	NA	NA	2	BS200683;BS200684	100141515	ENSG00000187997	ENST00000340363	NM_001163075	chromosome 17 open reading frame 99	19824	11		chr19	45995461	46021318	CCDC61	0	+	1	BS220343	1	BS231855	729440	ENSG00000104983	ENST00000595358	NM_001267723
chr16	66844414	66854153	CA7	0	+	1	BS163191	NA	NA	766	ENSG00000168748	ENST00000394069	NM_005182;NM_001014435;NM_001365337	carbonic anhydrase 7	9739	9		chr18	74315839	74359189	C18orf63	0	+	NA	NA	2	BS211357;BS211358	644041	ENSG00000206043	ENST00000579455	NM_001174123	chromosome 18 open reading frame 63	43350	14		chr16	722582	726954	CCDC78	0	-	1	BS166751	1	BS156944	124093	ENSG00000162004	ENST00000293889	NM_001378033;NM_001378031;NM_001378030;NM_001031737
chr13	49308650	49444064	CAB39L	0	-	1	BS122636	NA	NA	81617	ENSG00000102547	ENST00000610540	NM_030925;NM_001079670;NM_001287337;NM_001287338;NM_001287339	calcium binding protein 39 like	135414	58		chr19	29698937	29715789	C19orf12	0	-	NA	NA	1	BS217466	83636	ENSG00000131943	ENST00000323670	NM_001256047;NM_031448;NM_001031726;NM_001282930;NM_001282931;NM_001256046;NM_001282929	chromosome 19 open reading frame 12	16852	16		chr11	65890673	65891635	CCDC85B	0	+	2	BS74378;BS74379	3	BS87850;BS87851;BS87852	11007	ENSG00000175602	ENST00000312579	NM_006848
chr11	67452406	67461752	CABP4	0	+	2	BS74781;BS74782	NA	NA	57010	ENSG00000175544	ENST00000325656	NM_001379183;NM_001300896;NM_001300895;NM_145200	calcium binding protein 4	9346	13		chr19	1461143	1479219	C19orf25	0	-	NA	NA	1	BS212872	148223	ENSG00000119559	ENST00000436106	NM_152482	chromosome 19 open reading frame 25	18076	24		chr2	55287842	55419895	CCDC88A	0	-	2	BS256441;BS256442	1	BS238942	55704	ENSG00000115355	ENST00000436346	NM_001135597;NM_001365480;NM_018084;NM_001254943
chr9	133459965	133470848	CACFD1	0	+	1	BS445856	NA	NA	11094	ENSG00000160325	ENST00000540581	NM_001242369;NM_001242370;NM_001135775;NM_017586	calcium channel flower domain containing 1	10883	14		chr19	10836575	10869790	C19orf38	0	+	NA	NA	3	BS226148;BS226149;BS226150	255809	ENSG00000214212	ENST00000397820	NM_001136482	chromosome 19 open reading frame 38	33215	15		chr6	31142439	31158238	CCHCR1	0	-	2	BS384058;BS384059	4	BS373259;BS373260;BS373261;BS373262	54535	ENSG00000204536	ENST00000396268	NM_001105564;NM_019052;NM_001105563
chr9	137877782	138124624	CACNA1B	0	+	1	BS447563	NA	NA	774	ENSG00000148408	ENST00000371372	NM_001243812;NM_000718	calcium voltage-gated channel subunit alpha1 B	246842	78		chr2	43675151	43676429	C1GALT1C1L	0	-	NA	NA	1	BS238207	728819	ENSG00000223658	ENST00000475092	NM_001101330	C1GALT1 specific chaperone 1 like	1278	1		chr11	6259806	6272127	CCKBR	0	+	1	BS69722	1	BS82764	887	ENSG00000110148	ENST00000525462	NM_176875;NM_001318029;NM_001363552
chr22	39570753	39689735	CACNA1I	0	+	1	BS296067	NA	NA	8911	ENSG00000100346	ENST00000402142	NM_001003406;NM_021096	calcium voltage-gated channel subunit alpha1 I	118982	67		chr1	37806979	37809454	C1orf122	0	+	NA	NA	1	BS29724	127687	ENSG00000197982	ENST00000373043	NM_001142726;NM_198446	chromosome 1 open reading frame 122	2475	7		chr19	8052318	8062660	CCL25	0	+	3	BS214641;BS214642;BS214643	1	BS225638	6370	ENSG00000131142	ENST00000680450	NM_005624;NM_001201359
chr12	1791963	1918666	CACNA2D4	0	-	1	BS105085	NA	NA	93589	ENSG00000151062	ENST00000382722	NM_172364	calcium voltage-gated channel auxiliary subunit alpha2delta 4	126703	113		chr1	12746200	12763699	C1orf158	0	+	NA	NA	1	BS24798	93190	ENSG00000157330	ENST00000614859	NM_152290;NM_001330361	chromosome 1 open reading frame 158	17499	7		chr9	34661880	34664048	CCL27	0	-	1	BS449289	3	BS438815;BS438816;BS438817	10850	ENSG00000213927	ENST00000259631	NM_006664
chr17	39173453	39197703	CACNB1	0	-	2	BS194847;BS194848	NA	NA	782	ENSG00000067191	ENST00000622445	NM_000723;NM_199248;NM_199247	calcium voltage-gated channel auxiliary subunit beta 1	24250	25		chr1	1081818	1116361	C1orf159	0	-	NA	NA	2	BS222;BS223	54991	ENSG00000131591	ENST00000379339	NM_001330306;NM_017891;NM_001363525	chromosome 1 open reading frame 159	34543	51		chr20	32010438	32032180	CCM2L	0	+	1	BS272586	1	BS280182	140706	ENSG00000101331	ENST00000452892	NM_001365692;NM_080625
chr12	48813794	48828941	CACNB3	0	+	2	BS97863;BS97864	NA	NA	784	ENSG00000167535	ENST00000301050	NM_001206917;NM_001206916;NM_000725;NM_001206915	calcium voltage-gated channel auxiliary subunit beta 3	15147	39		chr1	3889125	3900293	C1orf174	0	-	NA	NA	1	BS1438	339448	ENSG00000198912	ENST00000361605	NM_207356	chromosome 1 open reading frame 174	11168	9		chr8	119416446	119424434	CCN3	0	+	1	BS423891	2	BS433902;BS433903	4856	ENSG00000136999	ENST00000259526	NM_002514
chr19	53962937	53990215	CACNG8	0	+	3	BS222082;BS222083;BS222084	NA	NA	59283	ENSG00000142408	ENST00000270458	NM_031895	calcium voltage-gated channel auxiliary subunit gamma 8	27278	4		chr1	228100726	228105411	C1orf35	0	-	NA	NA	2	BS20017;BS20018	79169	ENSG00000143793	ENST00000272139	NM_024319	chromosome 1 open reading frame 35	4685	8		chr13	36431520	36442870	CCNA1	0	+	1	BS117157	1	BS121903	8900	ENSG00000133101	ENST00000440264	NM_001111046;NM_001111047;NM_003914;NM_001111045
chr11	14966668	14972351	CALCA	0	-	2	BS83620;BS83621	NA	NA	796	ENSG00000110680	ENST00000361010	NM_001741;NM_001378949;NM_001033952;NM_001378950;NM_001033953	calcitonin related polypeptide alpha	5683	13		chr1	154206696	154220637	C1orf43	0	-	NA	NA	1	BS13860	25912	ENSG00000143612	ENST00000368521	NM_001297718;NM_001098616;NM_138740;NM_015449;NM_001297717;NM_001297720;NM_001297723;NM_001297721	chromosome 1 open reading frame 43	13941	25		chr19	29811991	29824312	CCNE1	0	+	1	BS217478	2	BS228688;BS228689	898	ENSG00000105173	ENST00000262643	NM_001238;NM_001322259;NM_001322261;NM_001322262
chr10	5524961	5526771	CALML3	0	+	1	BS45652	NA	NA	810	ENSG00000178363	ENST00000315238	NM_005185	calmodulin like 3	1810	1		chr1	85249953	85259672	C1orf52	0	-	NA	NA	1	BS10767	148423	ENSG00000162642	ENST00000471115	NM_198077	chromosome 1 open reading frame 52	9719	5		chr16	2429394	2458854	CCNF	0	+	2	BS157660;BS157661	2	BS167500;BS167501	899	ENSG00000162063	ENST00000397066	NM_001761;NM_001323538
chr15	68190705	68206079	CALML4	0	-	3	BS152503;BS152504;BS152505	NA	NA	91860	ENSG00000129007	ENST00000467889	NM_001286695;NM_001031733;NM_001286694;NM_033429	calmodulin like 4	15374	15		chr17	79022814	79049788	C1QTNF1	0	+	NA	NA	1	BS200900	114897	ENSG00000173918	ENST00000339142	NM_030968;NM_198593;NM_198594;NM_153372	C1q and TNF related 1	26974	24		chr14	99481169	99535044	CCNK	0	+	1	BS131076	1	BS138859	8812	ENSG00000090061	ENST00000389879	NM_001099402
chr1	1915108	1917296	CALML6	0	+	3	BS554;BS555;BS556	NA	NA	163688	ENSG00000169885	ENST00000378604	NM_001330313;NM_138705	calmodulin like 6	2188	11		chr11	119338942	119340940	C1QTNF5	0	-	NA	NA	2	BS79130;BS79131	114902	ENSG00000223953	ENST00000528368	NM_015645;NM_001278431	C1q and TNF related 5	1998	8		chr4	90127535	91601913	CCSER1	0	+	1	BS335963	2	BS345077;BS345078	401145	ENSG00000184305	ENST00000509176	NM_001145065;NM_001377987;NM_207491
chr1	209583714	209613939	CAMK1G	0	+	1	BS18678	NA	NA	57172	ENSG00000008118	ENST00000651530	NM_020439	calcium/calmodulin dependent protein kinase IG	30225	31		chr12	7080214	7092540	C1R	0	-	NA	NA	2	BS96062;BS96063	715	ENSG00000159403	ENST00000647956	NM_001733;NM_001354346	complement C1r	12326	33		chr1	156308968	156367873	CCT3	0	-	3	BS37237;BS37238;BS37239	1	BS14333	7203	ENSG00000163468	ENST00000295688	NM_005998;NM_001008800
chr5	150219491	150290093	CAMK2A	0	-	1	BS367624	NA	NA	815	ENSG00000070808	ENST00000672479	NM_001363989;NM_015981;NM_171825;NM_001363990;NM_001369025	calcium/calmodulin dependent protein kinase II alpha	70602	76		chr21	17788974	17819386	C21orf91	0	-	NA	NA	1	BS286119	54149	ENSG00000154642	ENST00000284881	NM_001100420;NM_017447;NM_001100421	chromosome 21 open reading frame 91	30412	9		chr17	34927859	34981078	CCT6B	0	-	1	BS194130	1	BS181491	10693	ENSG00000132141	ENST00000314144	NM_001193529;NM_006584;NM_001193530
chr10	73812501	73874591	CAMK2G	0	-	3	BS61390;BS61391;BS61392	NA	NA	818	ENSG00000148660	ENST00000423381	NM_001222;NM_172173;NM_001367541;NM_001367518;NM_001367547;NM_001367544;NM_001367546;NM_001367548;NM_001367536;NM_001367543;NM_001367534;NM_001367530;NM_172169;NM_001367519;NM_001367523;NM_001367532;NM_001367525;NM_001367545;NM_001367533;NM_001367516;NM_001367517;NM_172170;NM_172171;NM_001367514;NM_001367528;NM_001367520;NM_001367535;NM_001367526;NM_001367537;NM_001367539;NM_001367538;NM_00136753…	calcium/calmodulin dependent protein kinase II gamma	62090	74		chr22	37943050	37953669	C22orf23	0	-	NA	NA	2	BS295624;BS295625	84645	ENSG00000128346	ENST00000403305	NM_032561;NM_001207062	chromosome 22 open reading frame 23	10619	20		chr2	73233420	73253021	CCT7	0	+	1	BS240182	2	BS257908;BS257909	10574	ENSG00000135624	ENST00000539919	NM_006429;NM_001009570;NM_001166284;NM_001166285
chr2	44361947	44772592	CAMKMT	0	+	1	BS238248	NA	NA	79823	ENSG00000143919	ENST00000378494	NM_024766	calmodulin-lysine N-methyltransferase	410645	28		chr11	74012718	74171210	C2CD3	0	-	NA	NA	1	BS76157	26005	ENSG00000168014	ENST00000334126	NM_001286577;NM_015531	C2 domain containing 3 centriole elongation regulator	158492	54		chr11	832887	839831	CD151	0	+	1	BS68532	2	BS81460;BS81461	977	ENSG00000177697	ENST00000397420	NM_004357;NM_139030;NM_001039490;NM_139029
chr3	49857988	49869935	CAMKV	0	-	2	BS322252;BS322253	NA	NA	79012	ENSG00000164076	ENST00000477224	NM_001320147;NM_024046	CaM kinase like vesicle associated	11947	38		chr12	22448583	22544546	C2CD5	0	-	NA	NA	1	BS96780	9847	ENSG00000111731	ENST00000446597	NM_001385330;NM_014802;NM_001385332;NM_001385331;NM_001385329;NM_001385327;NM_001385324;NM_001286176;NM_001385322;NM_001385333;NM_001286173;NM_001385326;NM_001385325;NM_001286177;NM_001286174;NM_001385328;NM_001286175;NM_001385323	C2 calcium dependent domain containing 5	95963	99		chr1	27379176	27383333	CD164L2	0	-	1	BS27674	1	BS5583	388611	ENSG00000174950	ENST00000374027	NM_207397;NM_001330448
chr9	135808487	135907546	CAMSAP1	0	-	3	BS458030;BS458031;BS458032	NA	NA	157922	ENSG00000130559	ENST00000389532	NM_015447	calmodulin regulated spectrin associated protein 1	99059	47		chr2	11133128	11151317	C2orf50	0	+	NA	NA	2	BS252937;BS252938	130813	ENSG00000150873	ENST00000381585	NM_001371321;NM_001371320;NM_182500	chromosome 2 open reading frame 50	18189	6		chr19	8302127	8308358	CD320	0	-	1	BS225701	2	BS214692;BS214693	51293	ENSG00000167775	ENST00000301458	NM_001165895;NM_016579
chr11	77066961	77126155	CAPN5	0	+	1	BS76627	NA	NA	726	ENSG00000149260	ENST00000648180	NM_004055	calpain 5	59194	41		chr2	199911293	199955935	C2orf69	0	+	NA	NA	2	BS265648;BS265649	205327	ENSG00000178074	ENST00000319974	NM_153689	chromosome 2 open reading frame 69	44642	2		chr1	116514534	116571039	CD58	0	-	1	BS35313	1	BS12540	965	ENSG00000116815	ENST00000457047	NM_001779;NM_001144822
chrX	111245099	111270483	CAPN6	0	-	2	BS473016;BS473017	NA	NA	827	ENSG00000077274	ENST00000324068	NM_014289	calpain 6	25384	13		chr2	61145068	61164828	C2orf74	0	+	NA	NA	1	BS256764	339804	ENSG00000237651	ENST00000432605	NM_001367070;NM_001367069;NM_001367071;NM_001143960;NM_001316317;NM_001143959	chromosome 2 open reading frame 74	19760	19		chr17	82314868	82317608	CD7	0	-	1	BS202094	1	BS188910	924	ENSG00000173762	ENST00000584284	NM_006137
chr19	36139953	36150353	CAPNS1	0	+	1	BS218491	NA	NA	826	ENSG00000126247	ENST00000587718	NM_001302633;NM_001749;NM_001003962;NM_001302632	calpain small subunit 1	10400	59		chr2	119302225	119366834	C2orf76	0	-	NA	NA	1	BS243390	130355	ENSG00000186132	ENST00000409466	NM_001322329;NM_001017927;NM_001322330;NM_001322332;NM_001322331	chromosome 2 open reading frame 76	64609	18		chr9	35609979	35646810	CD72	0	-	1	BS449400	1	BS438931	971	ENSG00000137101	ENST00000259633	NM_001782
chr12	30709552	30754951	CAPRIN2	0	-	1	BS107199	NA	NA	65981	ENSG00000110888	ENST00000298892	NM_001385531;NM_001385539;NM_001385532;NM_001385550;NM_001385547;NM_001385557;NM_001385534;NM_001385551;NM_001385554;NM_001385537;NM_001385548;NM_001385544;NM_001385542;NM_001385540;NM_001385559;NM_001385553;NM_001385533;NM_001385552;NM_001385529;NM_001385549;NM_001385543;NM_001385538;NM_001385541;NM_001319842;NM_001385528;NM_001385546;NM_001385545;NM_001385514;NM_001385511;NM_001385506;NM_001385…	caprin family member 2	45399	69		chr2	208165343	208190030	C2orf80	0	-	NA	NA	1	BS247874	389073	ENSG00000188674	ENST00000341287	NM_001099334	chromosome 2 open reading frame 80	24687	36		chr17	63928740	63932336	CD79B	0	-	1	BS198510	2	BS185588;BS185589	974	ENSG00000007312	ENST00000392795	NM_000626;NM_001039933;NM_021602;NM_001329050
chr12	75275979	75390928	CAPS2	0	-	2	BS110482;BS110483	NA	NA	84698	ENSG00000180881	ENST00000393284	NM_001355027;NM_001355023;NM_001355025;NM_001286547;NM_001355024;NM_032606;NM_001355026;NM_001355030;NM_001355031;NM_001355032;NM_001355033;NM_001286548	calcyphosine 2	114949	58		chr2	74414176	74421619	C2orf81	0	-	NA	NA	1	BS240326	388963	ENSG00000284308	ENST00000640868	NM_001316766;NM_001145054;NM_001316765;NM_001316764	chromosome 2 open reading frame 81	7443	15		chr2	86784610	86808396	CD8A	0	-	1	BS258752	2	BS240957;BS240958	925	ENSG00000153563	ENST00000409511	NM_171827;NM_001768;NM_001145873;NM_001382698
chr1	19338775	19485539	CAPZB	0	-	1	BS26178	NA	NA	832	ENSG00000077549	ENST00000375144	NM_004930;NM_001206541;NM_001206540;NM_001282162	capping actin protein of muscle Z-line subunit beta	146764	28		chr12	8056844	8066359	C3AR1	0	-	NA	NA	1	BS96134	719	ENSG00000171860	ENST00000307637	NM_001326475;NM_004054;NM_001326477	complement C3a receptor 1	9515	4		chr12	6199715	6238271	CD9	0	+	1	BS95835	1	BS105808	928	ENSG00000010278	ENST00000382518	NM_001330312;NM_001769
chr22	37490362	37519542	CARD10	0	-	4	BS302588;BS302589;BS302590;BS302591	NA	NA	29775	ENSG00000100065	ENST00000403299	NM_014550	caspase recruitment domain family member 10	29180	79		chr3	62319015	62336213	C3orf14	0	+	NA	NA	1	BS323588	57415	ENSG00000114405	ENST00000494481	NM_001291941;NM_001291942;NM_020685	chromosome 3 open reading frame 14	17198	18		chr5	55112971	55173177	CDC20B	0	-	2	BS362401;BS362402	1	BS351546	166979	ENSG00000164287	ENST00000381375	NM_152623;NM_001170402;NM_001145734
chr5	71719275	71721048	CARTPT	0	+	1	BS352239	NA	NA	9607	ENSG00000164326	ENST00000296777	NM_004291	CART prepropeptide	1773	3		chr3	50558025	50571027	C3orf18	0	-	NA	NA	1	BS310014	51161	ENSG00000088543	ENST00000357203	NM_001171740;NM_016210;NM_001171741;NM_001171743	chromosome 3 open reading frame 18	13002	19		chr20	3786772	3806121	CDC25B	0	+	1	BS270692	2	BS277997;BS277998	994	ENSG00000101224	ENST00000245960	NM_001287516;NM_001287517;NM_001287518;NM_001287520;NM_021873;NM_001287519;NM_004358;NM_001287522;NM_021872;NM_001287524
chr17	40140318	40172171	CASC3	0	+	1	BS182473	NA	NA	22794	ENSG00000108349	ENST00000264645	NM_007359	CASC3 exon junction complex subunit	31853	17		chr3	112086335	112131004	C3orf52	0	+	NA	NA	1	BS325279	79669	ENSG00000114529	ENST00000264848	NM_024616;NM_001171747	chromosome 3 open reading frame 52	44669	12		chr19	531760	542092	CDC34	0	+	1	BS212345	4	BS223023;BS223024;BS223025;BS223026	997	ENSG00000099804	ENST00000215574	NM_004359
chr19	15049480	15058293	CASP14	0	+	1	BS215943	NA	NA	23581	ENSG00000105141	ENST00000427043	NM_012114	caspase 14	8813	7		chr4	37453925	37623495	C4orf19	0	+	NA	NA	1	BS343002	55286	ENSG00000154274	ENST00000381980	NM_001104629;NM_018302	chromosome 4 open reading frame 19	169570	9		chr19	10391133	10420121	CDC37	0	-	1	BS226056	2	BS215064;BS215065	11140	ENSG00000105401	ENST00000222005	NM_007065
chr2	201233443	201287711	CASP8	0	+	1	BS247467	NA	NA	841	ENSG00000064012	ENST00000358485	NM_001080124;NM_033355;NM_001228;NM_033358;NM_001080125;NM_033356;NM_001372051	caspase 8	54268	54		chr4	158893134	159038760	C4orf45	0	-	NA	NA	1	BS338309	152940	ENSG00000164123	ENST00000434826	NM_152543	chromosome 4 open reading frame 45	145626	5		chr6	110180141	110254275	CDC40	0	+	1	BS378111	1	BS389245	51362	ENSG00000168438	ENST00000368932	NM_015891
chr22	30285117	30289622	CASTOR1	0	-	1	BS301312	NA	NA	652968	ENSG00000239282	ENST00000407689	NM_001037666	cytosolic arginine sensor for mTORC1 subunit 1	4505	13		chr4	5897373	6200555	C4orf50	0	-	NA	NA	1	BS332383	389197	ENSG00000181215	ENST00000531445	NM_001364690;NM_001364689	chromosome 4 open reading frame 50	303182	42		chr1	226989865	227318502	CDC42BPA	0	-	1	BS43315	1	BS19872	8476	ENSG00000143776	ENST00000366766	NM_014826;NM_001366011;NM_001366019;NM_001366010;NM_003607;NM_001387550
chr11	34438934	34472060	CAT	0	+	1	BS71571	NA	NA	847	ENSG00000121691	ENST00000241052	NM_001752	catalase	33126	13		chr19	47290023	47322066	C5AR1	0	+	NA	NA	1	BS232103	728	ENSG00000197405	ENST00000355085	NM_001736	complement C5a receptor 1	32043	6		chr11	64823052	64844653	CDC42BPG	0	-	1	BS87517	3	BS74044;BS74045;BS74046	55561	ENSG00000171219	ENST00000342711	NM_017525
chr19	1228287	1238027	CBARP	0	-	4	BS223366;BS223367;BS223368;BS223369	NA	NA	255057	ENSG00000099625	ENST00000590083	NM_152769	CACN subunit beta associated regulatory protein	9740	15		chr5	157671533	157680158	C5orf52	0	+	NA	NA	1	BS368221	100190949	ENSG00000187658	ENST00000409999	NM_001145132	chromosome 5 open reading frame 52	8625	3		chr17	73283624	73312005	CDC42EP4	0	-	2	BS199395;BS199396	1	BS186351	23580	ENSG00000179604	ENST00000335793	NM_012121
chr20	33490075	33650036	CBFA2T2	0	+	1	BS272851	NA	NA	9139	ENSG00000078699	ENST00000492345	NM_001032999;NM_005093;NM_001039709	CBFA2/RUNX1 partner transcriptional co-repressor 2	159961	45		chr5	127045235	127073506	C5orf63	0	-	NA	NA	1	BS354306	401207	ENSG00000164241	ENST00000535381	NM_001164479;NM_001388305;NM_001164478;NM_001388304	chromosome 5 open reading frame 63	28271	17		chr1	151050971	151070325	CDC42SE1	0	-	1	BS36340	2	BS13474;BS13475	56882	ENSG00000197622	ENST00000439374	NM_001038707;NM_020239
chrX	22272913	22274461	CBLL2	0	+	1	BS460338	NA	NA	158506	ENSG00000175809	ENST00000323684	NM_152577	Cbl proto-oncogene like 2	1548	1		chr5	41142116	41261438	C6	0	-	NA	NA	1	BS351201	729	ENSG00000039537	ENST00000337836	NM_000065;NM_001115131	complement C6	119322	25		chr8	25459199	25507911	CDCA2	0	+	1	BS419553	3	BS429368;BS429369;BS429370	157313	ENSG00000184661	ENST00000380665	NM_001317907;NM_152562;NM_001317906
chr16	49277917	49281838	CBLN1	0	-	1	BS171853	NA	NA	869	ENSG00000102924	ENST00000219197	NM_004352	cerebellin 1 precursor	3921	7		chr6	30647039	30653210	C6orf136	0	+	NA	NA	1	BS383952	221545	ENSG00000204564	ENST00000293604	NM_001109938;NM_001161376;NM_145029	chromosome 6 open reading frame 136	6171	25		chr12	6844793	6851292	CDCA3	0	-	2	BS106014;BS106015	1	BS96000	83461	ENSG00000111665	ENST00000422785	NM_001297603;NM_031299;NM_001297602;NM_001331019;NM_001297604
chr7	26201162	26213607	CBX3	0	+	2	BS395278;BS395279	NA	NA	11335	ENSG00000122565	ENST00000337620	NM_007276;NM_016587	chromobox 3	12445	15		chr6	42890265	42890821	C6orf226	0	-	NA	NA	1	BS375262	441150	ENSG00000221821	ENST00000408925	NM_001008739	chromosome 6 open reading frame 226	556	1		chr16	89171748	89195492	CDH15	0	+	1	BS166195	5	BS176832;BS176833;BS176834;BS176835;BS176836	1013	ENSG00000129910	ENST00000289746	NM_004933
chr22	38656636	38673854	CBY1	0	+	1	BS295811	NA	NA	25776	ENSG00000100211	ENST00000396811	NM_015373;NM_001002880	chibby family member 1, beta catenin antagonist	17218	21		chr8	145052465	145066685	C8orf33	0	+	NA	NA	2	BS437293;BS437294	65265	ENSG00000182307	ENST00000331434	NM_023080	chromosome 8 open reading frame 33	14220	12		chr18	27932879	28177946	CDH2	0	-	2	BS208555;BS208556	2	BS203878;BS203879	1000	ENSG00000170558	ENST00000269141	NM_001792;NM_001308176
chr1	52345723	52366205	CC2D1B	0	-	1	BS31517	NA	NA	200014	ENSG00000154222	ENST00000371586	NM_032449;NM_001330585	coiled-coil and C2 domain containing 1B	20482	66		chr8	13566869	13568288	C8orf48	0	+	NA	NA	1	BS428284	157773	ENSG00000164743	ENST00000297324	NM_001007090	chromosome 8 open reading frame 48	1419	1		chr14	23047062	23057538	CDH24	0	-	3	BS133353;BS133354;BS133355	2	BS126070;BS126071	64403	ENSG00000139880	ENST00000397359	NM_022478;NM_144985
chr10	95907603	96033745	CC2D2B	0	+	1	BS51514	NA	NA	387707	ENSG00000188649	ENST00000646931	NM_001130446;NM_001349008;NM_001159747;NM_001001732	coiled-coil and C2 domain containing 2B	126142	99		chr5	39284140	39424868	C9	0	-	NA	NA	1	BS351160	735	ENSG00000113600	ENST00000263408	NM_001737	complement C9	140728	11		chr10	84194537	84219621	CDHR1	0	+	2	BS50791;BS50792	1	BS62450	92211	ENSG00000148600	ENST00000623527	NM_033100;NM_001171971
chr22	21632716	21637329	CCDC116	0	+	1	BS293076	NA	NA	164592	ENSG00000161180	ENST00000292779	NM_001331066;NM_152612	coiled-coil domain containing 116	4613	10		chr9	110190048	110208159	C9orf152	0	-	NA	NA	1	BS442735	401546	ENSG00000188959	ENST00000400613	NM_001012993	chromosome 9 open reading frame 152	18111	2		chr7	105876796	106036432	CDHR3	0	+	1	BS400811	1	BS413078	222256	ENSG00000128536	ENST00000317716	NM_152750;NM_001301161
chr7	23597382	23644708	CCDC126	0	+	1	BS395124	NA	NA	90693	ENSG00000169193	ENST00000307471	NM_138771	coiled-coil domain containing 126	47326	14		chr17	51630313	52160017	CA10	0	-	NA	NA	2	BS184700;BS184701	56934	ENSG00000154975	ENST00000451037	NM_001082534;NM_020178;NM_001082533	carbonic anhydrase 10	529704	28		chr16	29858357	29863414	CDIPT	0	-	2	BS170814;BS170815	1	BS160629	10423	ENSG00000103502	ENST00000219789	NM_006319;NM_001286586;NM_001286585
chr7	128790757	128822132	CCDC136	0	+	1	BS401714	NA	NA	64753	ENSG00000128596	ENST00000297788	NM_001201372;NM_001367761;NM_001367766;NM_001367764;NM_001363423;NM_001363424;NM_022742;NM_001367763;NM_001367762;NM_001367765	coiled-coil domain containing 136	31375	69		chr19	48637946	48646187	CA11	0	-	NA	NA	3	BS220908;BS220909;BS220910	770	ENSG00000063180	ENST00000084798	NM_001217	carbonic anhydrase 11	8241	13		chr7	39950121	40099580	CDK13	0	+	2	BS396324;BS396325	1	BS408292	8621	ENSG00000065883	ENST00000181839	NM_031267;NM_003718
chr2	108786757	108885477	CCDC138	0	+	1	BS242541	NA	NA	165055	ENSG00000163006	ENST00000295124	NM_001351557;NM_001351553;NM_001351554;NM_001303105;NM_001351555;NM_001351545;NM_001351561;NM_001351548;NM_001351544;NM_144978;NM_001351549;NM_001351559;NM_001351551;NM_001303106;NM_001351565	coiled-coil domain containing 138	98720	29		chr8	85463968	85481493	CA2	0	+	NA	NA	1	BS432443	760	ENSG00000104267	ENST00000285379	NM_000067;NM_001293675	carbonic anhydrase 2	17525	7		chr12	96278261	96400480	CDK17	0	-	1	BS111265	1	BS100872	5128	ENSG00000059758	ENST00000261211	NM_002595;NM_001170464
chr1	45493866	45500079	CCDC163	0	-	1	BS30895	NA	NA	126661	ENSG00000280670	ENST00000629482	NM_001358407;NM_001102601;NM_001358406	coiled-coil domain containing 163	6213	8		chr8	60185412	60281400	CA8	0	-	NA	NA	1	BS421528	767	ENSG00000178538	ENST00000317995	NM_001321839;NM_004056;NM_001321837;NM_001321838	carbonic anhydrase 8	95988	9		chr12	57747727	57756013	CDK4	0	-	1	BS109792	2	BS99480;BS99481	1019	ENSG00000135446	ENST00000257904	NM_000075
chr8	143706694	143708109	CCDC166	0	-	2	BS436799;BS436800	NA	NA	100130274	ENSG00000255181	ENST00000542437	NM_001162914	coiled-coil domain containing 166	1415	2		chr9	35673918	35681159	CA9	0	+	NA	NA	2	BS449403;BS449404	768	ENSG00000107159	ENST00000378357	NM_001216	carbonic anhydrase 9	7241	14		chr7	151053815	151057897	CDK5	0	-	2	BS415979;BS415980	3	BS403498;BS403499;BS403500	1020	ENSG00000164885	ENST00000485972	NM_004935;NM_001164410
chr13	36222008	36297840	CCDC169	0	-	1	BS121899	NA	NA	728591	ENSG00000242715	ENST00000379864	NM_001144983;NM_001144982;NM_001198908;NM_001144984;NM_001144986;NM_001144985;NM_001144981	coiled-coil domain containing 169	75832	26		chr20	62388632	62407285	CABLES2	0	-	NA	NA	1	BS276595	81928	ENSG00000149679	ENST00000279101	NM_031215	Cdk5 and Abl enzyme substrate 2	18653	17		chr9	127785679	127790792	CDK9	0	+	1	BS444585	1	BS455684	1025	ENSG00000136807	ENST00000373264	NM_001261
chr13	36168794	36297842	CCDC169-SOHLH2	0	-	1	BS121899	NA	NA	100526761	ENSG00000250709	ENST00000511166	NM_001198910	CCDC169-SOHLH2 readthrough	129048	16		chr12	120640552	120667324	CABP1	0	+	NA	NA	1	BS113705	9478	ENSG00000157782	ENST00000453000	NM_001033677;NM_031205;NM_004276	calcium binding protein 1	26772	17		chrX	18425583	18653629	CDKL5	0	+	1	BS460093	2	BS468433;BS468434	6792	ENSG00000008086	ENST00000674046	NM_003159;NM_001323289;NM_001037343
chr11	22846922	22860474	CCDC179	0	-	1	BS84251	NA	NA	100500938	ENSG00000255359	ENST00000532798	NM_001195637	coiled-coil domain containing 179	13552	4		chr11	67518912	67524517	CABP2	0	-	NA	NA	1	BS74826	51475	ENSG00000167791	ENST00000294288	NM_016366;NM_001318496	calcium binding protein 2	5605	15		chr6	36676460	36687337	CDKN1A	0	+	1	BS374360	1	BS385228	1026	ENSG00000124762	ENST00000405375	NM_001374511;NM_001374512;NM_000389;NM_001220778;NM_001374513;NM_001374510;NM_001220777;NM_001291549;NM_001374509;NM_078467
chr1	93179919	93278730	CCDC18	0	+	1	BS11141	NA	NA	343099	ENSG00000122483	ENST00000343253	NM_001306076;NM_001378204;NM_206886	coiled-coil domain containing 18	98811	51		chr19	48029383	48044079	CABP5	0	-	NA	NA	1	BS220749	56344	ENSG00000105507	ENST00000293255	NM_019855	calcium binding protein 5	14696	6		chr11	2883213	2885775	CDKN1C	0	-	2	BS82421;BS82422	1	BS69383	1028	ENSG00000129757	ENST00000414822	NM_001362474;NM_000076;NM_001122631;NM_001122630;NM_001362475
chr1	169394870	169460669	CCDC181	0	-	1	BS38708	NA	NA	57821	ENSG00000117477	ENST00000545005	NM_001300969;NM_021179;NM_001300968	coiled-coil domain containing 181	65799	18		chr1	181317690	181808084	CACNA1E	0	+	NA	NA	1	BS39481	777	ENSG00000198216	ENST00000367573	NM_000721;NM_001205294;NM_001205293	calcium voltage-gated channel subunit alpha1 E	490394	135		chr4	84583127	84651334	CDS1	0	+	1	BS335762	2	BS344850;BS344851	1040	ENSG00000163624	ENST00000295887	NM_001263
chr9	136796338	136807741	CCDC183	0	+	2	BS447149;BS447150	NA	NA	84960	ENSG00000213213	ENST00000338005	NM_001039374	coiled-coil domain containing 183	11403	14		chr1	201039512	201112451	CACNA1S	0	-	NA	NA	1	BS17224	779	ENSG00000081248	ENST00000362061	NM_000069	calcium voltage-gated channel subunit alpha1 S	72939	70		chr19	44662278	44684359	CEACAM19	0	+	1	BS219952	1	BS231436	56971	ENSG00000186567	ENST00000358777	NM_001127893;NM_020219
chr22	20148416	20151055	CCDC188	0	-	1	BS299597	NA	NA	388849	ENSG00000234409	ENST00000439765	NM_001365892	coiled-coil domain containing 188	2639	9		chr7	81946444	82443777	CACNA2D1	0	-	NA	NA	1	BS399237	781	ENSG00000153956	ENST00000356860	NM_000722;NM_001302890;NM_001366867	calcium voltage-gated channel auxiliary subunit alpha2delta 1	497333	60		chr19	41708585	41730433	CEACAM5	0	+	1	BS219438	2	BS230853;BS230854	1048	ENSG00000105388	ENST00000221992	NM_001308398;NM_004363;NM_001291484
chr1	162824458	162868815	CCDC190	0	-	1	BS38213	NA	NA	339512	ENSG00000185860	ENST00000367912	NM_178550	coiled-coil domain containing 190	44357	11		chr10	18140424	18543557	CACNB2	0	+	NA	NA	1	BS57613	783	ENSG00000165995	ENST00000324631	NM_201596;NM_201593;NM_201597;NM_001167945;NM_201572;NM_201571;NM_000724;NM_001330060;NM_201590;NM_201570	calcium voltage-gated channel auxiliary subunit beta 2	403133	67		chr19	41673303	41706976	CEACAM7	0	-	1	BS230854	1	BS219438	1087	ENSG00000007306	ENST00000006724	NM_006890;NM_001291485
chr15	40528683	40565057	CCDC32	0	-	2	BS150287;BS150288	NA	NA	90416	ENSG00000128891	ENST00000358005	NM_001382440;NM_001382441;NM_001382438;NM_001289132;NM_001382437;NM_001382435;NM_052849;NM_001382434;NM_001080791;NM_001382436;NM_001080792;NM_001382442;NM_001382439	coiled-coil domain containing 32	36374	23		chr19	53991637	54012666	CACNG6	0	+	NA	NA	2	BS233588;BS233589	59285	ENSG00000130433	ENST00000252729	NM_145814;NM_031897;NM_145815	calcium voltage-gated channel auxiliary subunit gamma 6	21029	8		chr20	50190830	50192668	CEBPB	0	+	2	BS274962;BS274963	3	BS282914;BS282915;BS282916	1051	ENSG00000172216	ENST00000303004	NM_001285878;NM_001285879;NM_005194
chr12	95867048	95942635	CCDC38	0	-	2	BS111217;BS111218	NA	NA	120935	ENSG00000165972	ENST00000546386	NM_182496	coiled-coil domain containing 38	75587	22		chr19	53909278	53943950	CACNG7	0	+	NA	NA	1	BS233573	59284	ENSG00000105605	ENST00000391767	NM_031896;NM_001384801	calcium voltage-gated channel auxiliary subunit gamma 7	34672	13		chr9	133061981	133071861	CEL	0	+	1	BS445750	3	BS456959;BS456960;BS456961	1056	ENSG00000170835	ENST00000372080	NM_001807
chr17	82101460	82212830	CCDC57	0	-	3	BS202049;BS202050;BS202051	NA	NA	284001	ENSG00000176155	ENST00000665763	NM_198082;NM_001367828;NM_001316321	coiled-coil domain containing 57	111370	59		chr11	115169218	115504957	CADM1	0	-	NA	NA	1	BS78432	23705	ENSG00000182985	ENST00000331581	NM_014333;NM_001098517;NM_001301044;NM_001301045;NM_001301043	cell adhesion molecule 1	335739	42		chr1	151700058	151716803	CELF3	0	-	1	BS36427	2	BS13558;BS13559	11189	ENSG00000159409	ENST00000290583	NM_001291107;NM_001291106;NM_007185;NM_001172648;NM_001172649
chr12	110846769	110907535	CCDC63	0	+	1	BS101946	NA	NA	160762	ENSG00000173093	ENST00000308208	NM_001286243;NM_152591;NM_001286244	coiled-coil domain containing 63	60766	33		chr1	159171609	159203313	CADM3	0	+	NA	NA	2	BS37664;BS37665	57863	ENSG00000162706	ENST00000368125	NM_021189;NM_001127173;NM_001346510	cell adhesion molecule 3	31704	22		chr18	37243040	37565827	CELF4	0	-	3	BS209101;BS209102;BS209103	4	BS204381;BS204382;BS204383;BS204384	56853	ENSG00000101489	ENST00000420428	NM_001353722;NM_001353706;NM_001353732;NM_001353727;NM_001353697;NM_001353699;NM_001353713;NM_001353720;NM_001353700;NM_001353719;NM_001025089;NM_001353715;NM_001353716;NM_001353754;NM_001353737;NM_001353729;NM_001353730;NM_001353696;NM_001353747;NM_001353723;NM_001353736;NM_001353743;NM_001353708;NM_001353758;NM_001353733;NM_001353711;NM_001353714;NM_001353695;NM_001353750;NM_001353710;NM_001353…
chr11	60842113	60851081	CCDC86	0	+	2	BS73102;BS73103	NA	NA	79080	ENSG00000110104	ENST00000227520	NM_024098	coiled-coil domain containing 86	8968	6		chr7	122318411	122886759	CADPS2	0	-	NA	NA	1	BS401410	93664	ENSG00000081803	ENST00000615869	NM_001363398;NM_001009571;NM_001363397;NM_001363396;NM_017954;NM_001363393;NM_001363392;NM_001363390;NM_001363389;NM_001363400;NM_001363399;NM_001363395;NM_001363391;NM_001363394;NM_001167940	calcium dependent secretion activator 2	568348	107		chr22	46360834	46537620	CELSR1	0	-	1	BS304870	4	BS297563;BS297564;BS297565;BS297566	9620	ENSG00000075275	ENST00000262738	NM_014246;NM_001378328
chr11	64340204	64357534	CCDC88B	0	+	2	BS73863;BS73864	NA	NA	283234	ENSG00000168071	ENST00000356786	NM_032251	coiled-coil domain containing 88B	17330	45		chr6	7326656	7389742	CAGE1	0	-	NA	NA	1	BS371739	285782	ENSG00000164304	ENST00000502583	NM_001170692;NM_205864;NM_001170693	cancer antigen 1	63086	40		chr6	49463370	49493107	CENPQ	0	+	1	BS375972	2	BS387003;BS387004	55166	ENSG00000031691	ENST00000335783	NM_018132
chr19	41310172	41324873	CCDC97	0	+	1	BS219369	NA	NA	90324	ENSG00000142039	ENST00000269967	NM_052848;NM_001346100	coiled-coil domain containing 97	14701	9		chr10	103472804	103479240	CALHM3	0	-	NA	NA	1	BS52512	119395	ENSG00000183128	ENST00000369783	NM_001129742	calcium homeostasis modulator 3	6436	3		chr17	82018702	82024107	CENPX	0	-	1	BS201988	1	BS188801	201254	ENSG00000169689	ENST00000584347	NM_001271007;NM_144998;NM_001271006;NM_001330536
chr15	40331452	40340967	CCDC9B	0	-	1	BS150227	NA	NA	388115	ENSG00000188549	ENST00000397536	NM_207380	coiled-coil domain containing 9B	9515	28		chr10	5498697	5499570	CALML5	0	-	NA	NA	2	BS45648;BS45649	51806	ENSG00000178372	ENST00000380332	NM_017422	calmodulin like 5	873	1		chr1	3812086	3857396	CEP104	0	-	1	BS22963	1	BS1413	9731	ENSG00000116198	ENST00000674623	NM_014704
chr4	26481396	26490484	CCKAR	0	-	3	BS342747;BS342748;BS342749	NA	NA	886	ENSG00000163394	ENST00000295589	NM_000730	cholecystokinin A receptor	9088	5		chr3	9757347	9769992	CAMK1	0	-	NA	NA	1	BS306511	8536	ENSG00000134072	ENST00000256460	NM_003656	calcium/calmodulin dependent protein kinase I	12645	22		chr17	81189593	81222999	CEP131	0	-	1	BS201655	1	BS188503	22994	ENSG00000141577	ENST00000269392	NM_001009811;NM_014984;NM_001319228;NM_001319229
chr16	57404767	57416063	CCL17	0	+	1	BS162547	NA	NA	6361	ENSG00000102970	ENST00000219244	NM_002987	C-C motif chemokine ligand 17	11296	7		chr10	12349547	12835545	CAMK1D	0	+	NA	NA	3	BS57205;BS57206;BS57207	57118	ENSG00000183049	ENST00000619168	NM_153498;NM_020397;NM_001351032	calcium/calmodulin dependent protein kinase ID	485998	22		chr14	104865268	104896770	CEP170B	0	+	1	BS132366	2	BS140156;BS140157	283638	ENSG00000099814	ENST00000453495	NM_015005;NM_001112726
chr9	34689570	34691276	CCL19	0	-	1	BS449294	NA	NA	6363	ENSG00000172724	ENST00000311925	NM_006274	C-C motif chemokine ligand 19	1706	6		chr1	20482391	20486210	CAMK2N1	0	-	NA	NA	1	BS4425	55450	ENSG00000162545	ENST00000375078	NM_018584	calcium/calmodulin dependent protein kinase II inhibitor 1	3819	2		chr16	15865719	15888625	CEP20	0	-	1	BS169291	1	BS159209	123811	ENSG00000133393	ENST00000255759	NM_144600;NM_001304497;NM_001304502;NM_001304500;NM_001304498;NM_001304499
chr1	85580761	85584589	CCN1	0	+	2	BS10783;BS10784	NA	NA	3491	ENSG00000142871	ENST00000451137	NM_001554	cellular communication network factor 1	3828	5		chr3	184259213	184261553	CAMK2N2	0	-	NA	NA	1	BS316935	94032	ENSG00000163888	ENST00000296238	NM_033259	calcium/calmodulin dependent protein kinase II inhibitor 2	2340	2		chr17	78870910	78903217	CEP295NL	0	-	1	BS200875	1	BS187732	100653515	ENSG00000178404	ENST00000322630	NM_001243540;NM_001243541
chr6	112054075	112069686	CCN6	0	+	1	BS378247	NA	NA	8838	ENSG00000112761	ENST00000368666	NM_198239;NM_003880	cellular communication network factor 6	15611	25		chr17	3860315	3894891	CAMKK1	0	-	NA	NA	2	BS177835;BS177836	84254	ENSG00000004660	ENST00000348335	NM_172206;NM_032294;NM_172207	calcium/calmodulin dependent protein kinase kinase 1	34576	27		chr11	95789965	95832693	CEP57	0	+	1	BS77518	2	BS91075;BS91076	9702	ENSG00000166037	ENST00000325542	NM_001363604;NM_001243777;NM_014679;NM_001243776
chr5	163437569	163446151	CCNG1	0	+	1	BS357238	NA	NA	900	ENSG00000113328	ENST00000340828	NM_001364022;NM_001364023;NM_001364018;NM_001364021;NM_001364015;NM_004060;NM_001364020;NM_001364019;NM_199246	cyclin G1	8582	34		chr5	134738495	134752157	CAMLG	0	+	NA	NA	1	BS366085	819	ENSG00000164615	ENST00000297156	NM_001745	calcium modulating ligand	13662	14		chr6	109095110	109174418	CEP57L1	0	+	1	BS378023	3	BS389162;BS389163;BS389164	285753	ENSG00000183137	ENST00000517392	NM_001350666;NM_001083535;NM_001350655;NM_001350658;NM_001350653;NM_001350657;NM_001350652;NM_001350659;NM_001350654;NM_001271852;NM_001271853;NM_001350656;NM_001350662;NM_001350660;NM_001350664;NM_001350661;NM_001350663;NM_001350665;NM_173830
chr5	160249083	160345396	CCNJL	0	-	1	BS368475	NA	NA	79616	ENSG00000135083	ENST00000257536	NM_024565;NM_001308173	cyclin J like	96313	22		chr19	7595863	7618304	CAMSAP3	0	+	NA	NA	1	BS225450	57662	ENSG00000076826	ENST00000446248	NM_020902;NM_001080429	calmodulin regulated spectrin associated protein family member 3	22441	33		chr5	612340	667168	CEP72	0	+	1	BS349025	3	BS359517;BS359518;BS359519	55722	ENSG00000112877	ENST00000264935	NM_018140
chr2	207711540	207761839	CCNYL1	0	+	1	BS247841	NA	NA	151195	ENSG00000163249	ENST00000295414	NM_152523;NM_001330218;NM_001142300	cyclin Y like 1	50299	33		chr17	4967992	4987675	CAMTA2	0	-	NA	NA	1	BS178075	23125	ENSG00000108509	ENST00000361571	NM_001171167;NM_001171168;NM_001171166;NM_015099	calmodulin binding transcription activator 2	19683	57		chr18	12661833	12702777	CEP76	0	-	1	BS207919	1	BS203171	79959	ENSG00000101624	ENST00000262127	NM_024899;NM_001271989
chr15	55340032	55408510	CCPG1	0	-	1	BS151274	NA	NA	9236	ENSG00000260916	ENST00000310958	NM_001204450;NM_020739;NM_004748;NM_001204451	cell cycle progression 1	68478	35		chr5	179678628	179731641	CANX	0	+	NA	NA	4	BS370586;BS370587;BS370588;BS370589	821	ENSG00000127022	ENST00000681168	NM_001363994;NM_001363996;NM_001363998;NM_001363999;NM_001364000;NM_001364001;NM_001363995;NM_001363997;NM_001363993;NM_001746;NM_001024649	calnexin	53013	111		chr9	128411751	128437351	CERCAM	0	+	3	BS444765;BS444766;BS444767	1	BS455903	51148	ENSG00000167123	ENST00000372842	NM_001286760;NM_016174
chr17	40553769	40565472	CCR7	0	-	1	BS195208	NA	NA	1236	ENSG00000126353	ENST00000246657	NM_001838;NM_001301717;NM_001301716;NM_001301718;NM_001301714	C-C motif chemokine receptor 7	11703	7		chr6	17393505	17557790	CAP2	0	+	NA	NA	1	BS383115	10486	ENSG00000112186	ENST00000229922	NM_006366;NM_001363533;NM_001363534	cyclase associated actin cytoskeleton regulatory protein 2	164285	48		chr22	46684410	46738252	CERK	0	-	1	BS304920	1	BS297653	64781	ENSG00000100422	ENST00000216264	NM_022766
chr11	66593153	66606019	CCS	0	+	1	BS74569	NA	NA	9973	ENSG00000173992	ENST00000533244	NM_005125	copper chaperone for superoxide dismutase	12866	15		chr2	240586734	240617705	CAPN10	0	+	NA	NA	1	BS269595	11132	ENSG00000142330	ENST00000391984	NM_023083;NM_023085	calpain 10	30971	27		chr19	18868545	18896727	CERS1	0	-	4	BS228016;BS228017;BS228018;BS228019	1	BS216861	10715	ENSG00000223802	ENST00000623882	NM_021267;NM_001387440;NM_001387441;NM_001387439;NM_198207;NM_001387443;NM_001387442;NM_001290265;NM_001387445;NM_001387444
chr10	84328586	84518521	CCSER2	0	+	2	BS50810;BS50811	NA	NA	54462	ENSG00000107771	ENST00000224756	NM_001284240;NM_001284241;NM_001351290;NM_001351292;NM_018999;NM_001284242;NM_001284243	coiled-coil serine rich protein 2	189935	32		chr6	44158811	44184401	CAPN11	0	+	NA	NA	2	BS386688;BS386689	11131	ENSG00000137225	ENST00000398776	NM_007058	calpain 11	25590	28		chr16	56961923	56983845	CETP	0	+	1	BS162464	1	BS172764	1071	ENSG00000087237	ENST00000566128	NM_001286085;NM_000078
chr1	158178030	158186427	CD1D	0	+	1	BS14744	NA	NA	912	ENSG00000158473	ENST00000673723	NM_001371763;NM_001766;NM_001319145;NM_001371762;NM_001371761	CD1d molecule	8397	18		chr1	223701593	223776018	CAPN2	0	+	NA	NA	1	BS42926	824	ENSG00000162909	ENST00000295006	NM_001748;NM_001146068	calpain 2	74425	25		chr11	102047437	102084554	CFAP300	0	+	1	BS77677	1	BS91242	85016	ENSG00000137691	ENST00000434758	NM_032930;NM_001363505;NM_001195005
chr19	35319261	35347361	CD22	0	+	1	BS218260	NA	NA	933	ENSG00000012124	ENST00000085219	NM_001185099;NM_001771;NM_001185100;NM_001278417;NM_001185101	CD22 molecule	28100	65		chr11	34051731	34102610	CAPRIN1	0	+	NA	NA	1	BS84716	4076	ENSG00000135387	ENST00000341394	NM_005898;NM_203364	cell cycle associated protein 1	50879	45		chr21	44328944	44339402	CFAP410	0	-	2	BS291390;BS291391	1	BS288008	755	ENSG00000160226	ENST00000339818	NM_004928;NM_001271441;NM_001271440;NM_001271442
chr12	6444955	6451718	CD27	0	+	2	BS95888;BS95889	NA	NA	939	ENSG00000139193	ENST00000266557	NM_001242	CD27 molecule	6763	6		chr7	2906142	3043867	CARD11	0	-	NA	NA	1	BS394127	84433	ENSG00000198286	ENST00000396946	NM_032415;NM_001324281	caspase recruitment domain family member 11	137725	36		chr19	859664	863641	CFD	0	+	1	BS212488	1	BS223171	1675	ENSG00000197766	ENST00000327726	NM_001928;NM_001317335
chr9	5450503	5470566	CD274	0	+	1	BS437631	NA	NA	29126	ENSG00000120217	ENST00000381577	NM_014143;NM_001267706	CD274 molecule	20063	12		chr14	24052009	24069729	CARMIL3	0	+	NA	NA	1	BS133529	90668	ENSG00000186648	ENST00000342740	NM_138360	capping protein regulator and myosin 1 linker 3	17720	40		chr11	65823022	65862026	CFL1	0	-	2	BS87831;BS87832	2	BS74360;BS74361	1072	ENSG00000172757	ENST00000525451	NM_005507
chr16	30350773	30355308	CD2BP2	0	-	1	BS170931	NA	NA	10421	ENSG00000169217	ENST00000305596	NM_006110;NM_001243646	CD2 cytoplasmic tail binding protein 2	4535	13		chr9	74980790	75028423	CARNMT1	0	-	NA	NA	1	BS440276	138199	ENSG00000156017	ENST00000376834	NM_152420;NM_001320497	carnosine N-methyltransferase 1	47633	12		chr17	50464496	50468906	CHAD	0	-	2	BS197303;BS197304	3	BS184478;BS184479;BS184480	1101	ENSG00000136457	ENST00000258969	NM_001267
chr17	74541073	74546115	CD300C	0	-	1	BS199772	NA	NA	10871	ENSG00000167850	ENST00000330793	NM_006678	CD300c molecule	5042	4		chrX	41514934	41923554	CASK	0	-	NA	NA	1	BS461208	8573	ENSG00000147044	ENST00000378163	NM_001126055;NM_001367721;NM_003688;NM_001126054	calcium/calmodulin dependent serine protein kinase	408620	138		chr10	49609095	49667942	CHAT	0	+	1	BS48414	1	BS59800	1103	ENSG00000070748	ENST00000337653	NM_020984;NM_020985;NM_001142934;NM_001142929;NM_020986;NM_001142933;NM_020549
chr17	74579365	74592283	CD300LD	0	-	2	BS199781;BS199782	NA	NA	100131439	ENSG00000204345	ENST00000375352	NM_001115152	CD300 molecule like family member d	12918	4		chr16	2177180	2196605	CASKIN1	0	-	NA	NA	1	BS157621	57524	ENSG00000167971	ENST00000343516	NM_020764	CASK interacting protein 1	19425	20		chr22	23765834	23767972	CHCHD10	0	-	1	BS300355	2	BS293440;BS293441	400916	ENSG00000250479	ENST00000484558	NM_001301339;NM_213720
chr4	15778275	15853232	CD38	0	+	1	BS333428	NA	NA	952	ENSG00000004468	ENST00000226279	NM_001775	CD38 molecule	74957	14		chr7	143288215	143307696	CASP2	0	+	NA	NA	1	BS415296	835	ENSG00000106144	ENST00000310447	NM_032983;NM_032982;NM_001224	caspase 2	19481	22		chr8	56211686	56218809	CHCHD7	0	+	1	BS421334	1	BS431236	79145	ENSG00000170791	ENST00000523975	NM_001011670;NM_001011668;NM_001011671;NM_001011667;NM_001011669;NM_001317858;NM_024300;NM_001317859
chr11	118339075	118342705	CD3D	0	-	1	BS92639	NA	NA	915	ENSG00000167286	ENST00000300692	NM_000732;NM_001040651	CD3d molecule	3630	13		chr4	109688622	109703583	CASP6	0	-	NA	NA	1	BS336587	839	ENSG00000138794	ENST00000265164	NM_032992;NM_001226	caspase 6	14961	15		chr12	6570082	6614524	CHD4	0	-	1	BS105935	1	BS95933	1108	ENSG00000111642	ENST00000645022	NM_001363606;NM_001273;NM_001297553
chr20	46118278	46129863	CD40	0	+	1	BS274349	NA	NA	958	ENSG00000101017	ENST00000372285	NM_001322421;NM_001250;NM_001362758;NM_001322422;NM_001302753;NM_152854	CD40 molecule	11585	17		chr6	89829894	89874436	CASP8AP2	0	+	NA	NA	1	BS388354	9994	ENSG00000118412	ENST00000551025	NM_012115;NM_001137667;NM_001137668	caspase 8 associated protein 2	44542	12		chr20	41402083	41618384	CHD6	0	-	1	BS281594	1	BS273854	84181	ENSG00000124177	ENST00000373233	NM_032221
chrX	136648158	136660390	CD40LG	0	+	1	BS465661	NA	NA	959	ENSG00000102245	ENST00000370629	NM_000074	CD40 ligand	12232	7		chr7	74964705	75031528	CASTOR2	0	+	NA	NA	1	BS410936	729438	ENSG00000274070	ENST00000616305	NM_001145064	cytosolic arginine sensor for mTORC1 subunit 2	66823	9		chr14	92923150	92935285	CHGA	0	+	2	BS130272;BS130273	2	BS137846;BS137847	1113	ENSG00000100604	ENST00000216492	NM_001275;NM_001301690
chr11	33703010	33736479	CD59	0	-	2	BS84682;BS84683	NA	NA	966	ENSG00000085063	ENST00000651785	NM_000611;NM_203330;NM_203331;NM_203329;NM_001127223;NM_001127226;NM_001127225;NM_001127227	CD59 molecule (CD59 blood group)	33469	42		chr11	64300358	64304770	CATSPERZ	0	+	NA	NA	2	BS87282;BS87283	25858	ENSG00000219435	ENST00000539943	NM_001039496	catsper channel auxiliary subunit zeta	4412	9		chr20	5911510	5925353	CHGB	0	+	1	BS270944	1	BS278232	1114	ENSG00000089199	ENST00000378961	NM_001819
chrX	150766336	150898816	CD99L2	0	-	3	BS474934;BS474935;BS474936	NA	NA	83692	ENSG00000102181	ENST00000613030	NM_031462;NM_134445;NM_134446;NM_001242614;NM_001184808	CD99 molecule like 2	132480	43		chr7	116524994	116561179	CAV1	0	+	NA	NA	1	BS413478	857	ENSG00000105974	ENST00000405348	NM_001753;NM_001172895;NM_001172896;NM_001172897	caveolin 1	36185	17		chr1	111200771	111243440	CHI3L2	0	+	1	BS12065	2	BS34778;BS34779	1117	ENSG00000064886	ENST00000445067	NM_001025197;NM_004000;NM_001025199
chr14	102932380	103057549	CDC42BPB	0	-	2	BS139609;BS139610	NA	NA	9578	ENSG00000198752	ENST00000361246	NM_006035	CDC42 binding protein kinase beta	125169	55		chr16	88874858	88977207	CBFA2T3	0	-	NA	NA	1	BS166125	863	ENSG00000129993	ENST00000268679	NM_175931;NM_005187	CBFA2/RUNX1 partner transcriptional co-repressor 3	102349	33		chr19	58551566	58555105	CHMP2A	0	-	2	BS234476;BS234477	3	BS222902;BS222903;BS222904	27243	ENSG00000130724	ENST00000600118	NM_014453;NM_198426
chr1	193121983	193254815	CDC73	0	+	1	BS16887	NA	NA	79577	ENSG00000134371	ENST00000367435	NM_024529	cell division cycle 73	132832	25		chr11	119206298	119313926	CBL	0	+	NA	NA	1	BS92797	867	ENSG00000110395	ENST00000264033	NM_005188	Cbl proto-oncogene	107628	33		chr9	33264879	33282070	CHMP5	0	+	1	BS438607	3	BS449076;BS449077;BS449078	51510	ENSG00000086065	ENST00000419016	NM_016410;NM_001195536
chr11	65066300	65084164	CDCA5	0	-	1	BS87596	NA	NA	113130	ENSG00000146670	ENST00000275517	NM_080668	cell division cycle associated 5	17864	17		chr19	44777869	44800652	CBLC	0	+	NA	NA	1	BS231478	23624	ENSG00000142273	ENST00000647358	NM_001130852;NM_012116	Cbl proto-oncogene C	22783	18		chr2	174798809	175005381	CHN1	0	-	2	BS264679;BS264680	1	BS246539	1123	ENSG00000128656	ENST00000409900	NM_001206602;NM_001822;NM_001371513;NM_001371514;NM_001025201
chr3	45082277	45146422	CDCP1	0	-	2	BS321559;BS321560	NA	NA	64866	ENSG00000163814	ENST00000296129	NM_022842;NM_178181	CUB domain containing protein 1	64145	11		chr17	79833156	79839440	CBX4	0	-	NA	NA	4	BS188071;BS188072;BS188073;BS188074	8535	ENSG00000141582	ENST00000269397	NM_003655	chromobox 4	6284	11		chr16	23755026	23758935	CHP2	0	+	1	BS159900	1	BS170032	63928	ENSG00000166869	ENST00000300113	NM_022097
chr16	66908122	66918917	CDH16	0	-	1	BS173628	NA	NA	1014	ENSG00000166589	ENST00000299752	NM_004062;NM_001204744;NM_001204746;NM_001204745	cadherin 16	10795	61		chr22	38861422	38872249	CBX6	0	-	NA	NA	3	BS295893;BS295894;BS295895	23466	ENSG00000183741	ENST00000407418	NM_014292;NM_001303494	chromobox 6	10827	6		chr3	184380073	184390736	CHRD	0	+	2	BS316988;BS316989	1	BS329847	8646	ENSG00000090539	ENST00000204604	NM_003741;NM_001304473;NM_001304474;NM_001304472
chr8	94127162	94217303	CDH17	0	-	1	BS432761	NA	NA	1015	ENSG00000079112	ENST00000027335	NM_004063;NM_001144663	cadherin 17	90141	34		chr5	179678560	179681034	CBY3	0	-	NA	NA	2	BS359061;BS359062	646019	ENSG00000204659	ENST00000376974	NM_001164444	chibby family member 3	2474	2		chr11	74696429	74731426	CHRDL2	0	-	1	BS89707	1	BS76208	25884	ENSG00000054938	ENST00000376332	NM_015424;NM_001304391;NM_001304390;NM_001304417;NM_001278473;NM_001304415;NM_001304416
chr20	46173739	46308498	CDH22	0	-	3	BS282280;BS282281;BS282282	NA	NA	64405	ENSG00000149654	ENST00000537909	NM_021248	cadherin 22	134759	12		chr19	13906201	13930879	CC2D1A	0	+	NA	NA	1	BS226714	54862	ENSG00000132024	ENST00000318003	NM_017721	coiled-coil and C2 domain containing 1A	24678	64		chr11	62908679	62921807	CHRM1	0	-	2	BS87003;BS87004	1	BS73552	1128	ENSG00000168539	ENST00000306960	NM_000738
chr20	61252261	61940617	CDH4	0	+	1	BS276236	NA	NA	1002	ENSG00000179242	ENST00000614565	NM_001794;NM_001252339;NM_001252338	cadherin 4	688356	34		chr18	59430939	59697662	CCBE1	0	-	NA	NA	1	BS205859	147372	ENSG00000183287	ENST00000649564	NM_133459	collagen and calcium binding EGF domains 1	266723	40		chr11	46383789	46391776	CHRM4	0	-	1	BS85718	1	BS72548	1132	ENSG00000180720	ENST00000682254	NM_001366692;NM_000741
chr5	176542511	176595974	CDHR2	0	+	2	BS358448;BS358449	NA	NA	54825	ENSG00000074276	ENST00000510636	NM_001171976;NM_017675	cadherin related family member 2	53463	34		chr16	57512181	57536571	CCDC102A	0	-	NA	NA	2	BS162590;BS162591	92922	ENSG00000135736	ENST00000258214	NM_033212	coiled-coil domain containing 102A	24390	9		chr10	71964395	72013558	CHST3	0	+	2	BS49672;BS49673	2	BS61211;BS61212	9469	ENSG00000122863	ENST00000373115	NM_004273
chr12	123250112	123272334	CDK2AP1	0	-	2	BS114098;BS114099	NA	NA	8099	ENSG00000111328	ENST00000542174	NM_001270433;NM_001270434;NM_004642	cyclin dependent kinase 2 associated protein 1	22222	16		chr19	55641062	55653161	CCDC106	0	+	NA	NA	1	BS234073	29903	ENSG00000173581	ENST00000586790	NM_001370467;NM_013301;NM_001370469;NM_001370468;NM_001370470;NM_001370471	coiled-coil domain containing 106	12099	24		chr16	788046	800737	CHTF18	0	+	2	BS156983;BS156984	2	BS166773;BS166774	63922	ENSG00000127586	ENST00000631357	NM_022092
chr11	67506497	67508649	CDK2AP2	0	-	1	BS88275	NA	NA	10263	ENSG00000167797	ENST00000301488	NM_005851;NM_001271849	cyclin dependent kinase 2 associated protein 2	2152	6		chr3	46921726	46982010	CCDC12	0	-	NA	NA	1	BS309382	151903	ENSG00000160799	ENST00000425441	NM_001277074;NM_144716	coiled-coil domain containing 12	60284	28		chr2	96266159	96274173	CIAO1	0	+	1	BS241463	2	BS259381;BS259382	9391	ENSG00000144021	ENST00000488633	NM_004804
chr17	32486993	32491253	CDK5R1	0	+	2	BS181175;BS181176	NA	NA	8851	ENSG00000176749	ENST00000313401	NM_003885	cyclin dependent kinase 5 regulatory subunit 1	4260	4		chr2	27625638	27629012	CCDC121	0	-	NA	NA	1	BS237168	79635	ENSG00000176714	ENST00000324364	NM_024584;NM_001142683	coiled-coil domain containing 121	3374	6		chr1	150282543	150287093	CIART	0	+	1	BS13395	3	BS36257;BS36258;BS36259	148523	ENSG00000159208	ENST00000290363	NM_001300838;NM_001300841;NM_001300839;NM_001300840;NM_144697
chr2	218959666	218962155	CDK5R2	0	+	1	BS248552	NA	NA	8941	ENSG00000171450	ENST00000302625	NM_003936	cyclin dependent kinase 5 regulatory subunit 2	2489	1		chr19	17933015	17943991	CCDC124	0	+	NA	NA	1	BS227660	115098	ENSG00000007080	ENST00000597436	NM_001136203;NM_138442	coiled-coil domain containing 124	10976	10		chr16	85098358	85112472	CIBAR2	0	-	2	BS175594;BS175595	1	BS165038	339145	ENSG00000153789	ENST00000539556	NM_001366920;NM_198491
chr9	21967752	21995301	CDKN2A	0	-	1	BS448683	NA	NA	1029	ENSG00000147889	ENST00000579755	NM_000077;NM_058195;NM_001195132;NM_001363763	cyclin dependent kinase inhibitor 2A	27549	24		chr5	196868	218153	CCDC127	0	-	NA	NA	2	BS348886;BS348887	133957	ENSG00000164366	ENST00000296824	NM_145265	coiled-coil domain containing 127	21285	5		chr18	12254361	12277595	CIDEA	0	+	2	BS203135;BS203136	1	BS207874	1149	ENSG00000176194	ENST00000320477	NM_001318383;NM_001279
chr4	183444635	183449064	CDKN2AIP	0	+	1	BS339030	NA	NA	55602	ENSG00000168564	ENST00000504169	NM_017632;NM_001317343	CDKN2A interacting protein	4429	8		chr17	81666737	81673904	CCDC137	0	+	NA	NA	1	BS201855	339230	ENSG00000185298	ENST00000329214	NM_199287	coiled-coil domain containing 137	7167	12		chr15	65194760	65211473	CILP	0	-	1	BS152076	1	BS144147	8483	ENSG00000138615	ENST00000261883	NM_003613
chr1	50960745	50974634	CDKN2C	0	+	1	BS8891	NA	NA	1031	ENSG00000123080	ENST00000262662	NM_001262;NM_078626	cyclin dependent kinase inhibitor 2C	13889	9		chr3	123897305	123961408	CCDC14	0	-	NA	NA	1	BS313302	64770	ENSG00000175455	ENST00000485727	NM_001366338;NM_001366336;NM_001366337;NM_001308317;NM_001366339;NM_022757;NM_001366335	coiled-coil domain containing 14	64103	54		chr19	19538248	19546659	CILP2	0	+	1	BS217022	1	BS228206	148113	ENSG00000160161	ENST00000586018	NM_153221
chr22	46244011	46250311	CDPF1	0	-	1	BS304770	NA	NA	150383	ENSG00000205643	ENST00000404744	NM_207327	cysteine rich DPF motif domain containing 1	6300	10		chr7	77122434	77329533	CCDC146	0	+	NA	NA	1	BS411271	57639	ENSG00000135205	ENST00000285871	NM_020879	coiled-coil domain containing 146	207099	21		chr19	1259384	1274880	CIRBP	0	+	2	BS212747;BS212748	3	BS223385;BS223386;BS223387	1153	ENSG00000099622	ENST00000587896	NM_001300829;NM_001280;NM_001300815
chr16	22345936	22437165	CDR2	0	-	1	BS169921	NA	NA	1039	ENSG00000140743	ENST00000268383	NM_001802	cerebellar degeneration related protein 2	91229	23		chrX	134237047	134246207	CCDC160	0	+	NA	NA	1	BS474101	347475	ENSG00000203952	ENST00000517294	NM_001353453;NM_001101357	coiled-coil domain containing 160	9160	4		chr10	58269162	58289586	CISD1	0	+	1	BS48652	2	BS60102;BS60103	55847	ENSG00000122873	ENST00000333926	NM_018464
chr5	150166778	150184558	CDX1	0	+	1	BS356257	NA	NA	1044	ENSG00000113722	ENST00000231656	NM_001804	caudal type homeobox 1	17780	7		chr1	45620044	45624057	CCDC17	0	-	NA	NA	1	BS8318	149483	ENSG00000159588	ENST00000528266	NM_001114938;NM_001190182	coiled-coil domain containing 17	4013	18		chr17	38730341	38735605	CISD3	0	+	4	BS182139;BS182140;BS182141;BS182142	1	BS194738	284106	ENSG00000277972	ENST00000613478	NM_001136498
chr19	44699151	44710718	CEACAM16	0	+	2	BS219962;BS219963	NA	NA	388551	ENSG00000213892	ENST00000587331	NM_001039213	CEA cell adhesion molecule 16, tectorial membrane component	11567	13		chr3	14651746	14672659	CCDC174	0	+	NA	NA	1	BS319614	51244	ENSG00000154781	ENST00000383794	NM_016474	coiled-coil domain containing 174	20913	24		chr3	50606489	50611774	CISH	0	-	1	BS322508	4	BS310027;BS310028;BS310029;BS310030	1154	ENSG00000114737	ENST00000443053	NM_013324;NM_145071
chr19	41750977	41772211	CEACAM6	0	+	1	BS219441	NA	NA	4680	ENSG00000086548	ENST00000199764	NM_002483	CEA cell adhesion molecule 6	21234	10		chr12	48183644	48185926	CCDC184	0	+	NA	NA	2	BS107997;BS107998	387856	ENSG00000177875	ENST00000316554	NM_001013635	coiled-coil domain containing 184	2282	1		chr6	139371807	139374648	CITED2	0	-	4	BS390481;BS390482;BS390483;BS390484	1	BS379214	10370	ENSG00000164442	ENST00000367651	NM_006079;NM_001168388;NM_001168389
chr19	33299934	33302534	CEBPA	0	-	3	BS229259;BS229260;BS229261	NA	NA	1050	ENSG00000245848	ENST00000498907	NM_001285829;NM_001287435;NM_001287424;NM_004364	CCAAT enhancer binding protein alpha	2600	1		chr9	136249973	136306901	CCDC187	0	-	NA	NA	1	BS446913	399693	ENSG00000260220	ENST00000638797	NM_001378188;NM_001291516	coiled-coil domain containing 187	56928	30		chr9	128161251	128204383	CIZ1	0	-	2	BS455823;BS455824	2	BS444700;BS444701	25792	ENSG00000148337	ENST00000651955	NM_001131018;NM_012127;NM_001131016;NM_001257975;NM_001257976;NM_001131015;NM_001131017
chr14	23117306	23119255	CEBPE	0	-	1	BS133363	NA	NA	1053	ENSG00000092067	ENST00000206513	NM_001805	CCAAT enhancer binding protein epsilon	1949	2		chr1	3746460	3771645	CCDC27	0	+	NA	NA	1	BS22941	148870	ENSG00000162592	ENST00000294600	NM_152492	coiled-coil domain containing 27	25185	12		chr19	45306413	45322875	CKM	0	-	2	BS231644;BS231645	4	BS220145;BS220146;BS220147;BS220148	1158	ENSG00000104879	ENST00000221476	NM_001824
chr2	37196488	37216193	CEBPZOS	0	+	1	BS237776	NA	NA	100505876	ENSG00000218739	ENST00000402297	NM_001322373;NM_001322374;NM_001322376;NM_001322375	CEBPZ opposite strand	19705	22		chr1	32200595	32205453	CCDC28B	0	+	NA	NA	1	BS28671	79140	ENSG00000160050	ENST00000421922	NM_024296;NM_001301011	coiled-coil domain containing 28B	4858	11		chr14	104985775	105010482	CLBA1	0	+	1	BS132433	1	BS140216	122616	ENSG00000140104	ENST00000549240	NM_174891;NM_001364170
chr15	72284727	72320157	CELF6	0	-	1	BS153101	NA	NA	60677	ENSG00000140488	ENST00000287202	NM_052840;NM_001172685;NM_001172684	CUGBP Elav-like family member 6	35430	31		chr10	12896625	13099652	CCDC3	0	-	NA	NA	3	BS46213;BS46214;BS46215	83643	ENSG00000151468	ENST00000378839	NM_031455;NM_001282658	coiled-coil domain containing 3	203027	10		chr11	67364168	67374177	CLCF1	0	-	1	BS88202	2	BS74732;BS74733	23529	ENSG00000175505	ENST00000312438	NM_013246;NM_001166212
chr15	80779343	80951776	CEMIP	0	+	1	BS146517	NA	NA	57214	ENSG00000103888	ENST00000394685	NM_018689;NM_001293298;NM_001293304	cell migration inducing hyaluronidase 1	172433	65		chr3	48432164	48440456	CCDC51	0	-	NA	NA	2	BS309521;BS309522	79714	ENSG00000164051	ENST00000395694	NM_001256967;NM_001256966;NM_001256969;NM_001256968;NM_024661;NM_001256964;NM_001256965	coiled-coil domain containing 51	8292	15		chr3	184346185	184361650	CLCN2	0	-	1	BS329846	4	BS316978;BS316979;BS316980;BS316981	1181	ENSG00000114859	ENST00000265593	NM_004366;NM_001171087;NM_001171088;NM_001171089
chr16	2530035	2531417	CEMP1	0	-	2	BS167565;BS167566	NA	NA	752014	ENSG00000205923	ENST00000567119	NM_001048212	cementum protein 1	1382	3		chr12	82223681	82358805	CCDC59	0	-	NA	NA	2	BS100377;BS100378	29080	ENSG00000133773	ENST00000256151	NM_014167	coiled-coil domain containing 59	135124	7		chr7	101232092	101238820	CLDN15	0	-	3	BS412587;BS412588;BS412589	2	BS400375;BS400376	24146	ENSG00000106404	ENST00000401528	NM_014343;NM_001185080
chr2	26764289	26801067	CENPA	0	+	1	BS237014	NA	NA	1058	ENSG00000115163	ENST00000335756	NM_001809;NM_001042426	centromere protein A	36778	8		chr10	59788747	59906556	CCDC6	0	-	NA	NA	1	BS48711	8030	ENSG00000108091	ENST00000263102	NM_005436	coiled-coil domain containing 6	117809	9		chr3	190322541	190412138	CLDN16	0	+	1	BS317451	1	BS330347	10686	ENSG00000113946	ENST00000264734	NM_001378492;NM_001378493;NM_006580
chr4	67468762	67545503	CENPC	0	-	1	BS344110	NA	NA	1060	ENSG00000145241	ENST00000273853	NM_001362481;NM_001812	centromere protein C	76741	19		chr3	56557161	56621837	CCDC66	0	+	NA	NA	1	BS323231	285331	ENSG00000180376	ENST00000394672	NM_001353147;NM_001353148;NM_001353150;NM_001353154;NM_001353149;NM_001353155;NM_001141947;NM_001353160;NM_001353153;NM_001353152;NM_001353158;NM_001353156;NM_001353151;NM_001012506	coiled-coil domain containing 66	64676	27		chr7	73768997	73770270	CLDN3	0	-	1	BS410675	1	BS398555	1365	ENSG00000165215	ENST00000395145	NM_001306
chr16	81006552	81033114	CENPN	0	+	1	BS164539	NA	NA	55839	ENSG00000166451	ENST00000305850	NM_001100624;NM_018455;NM_001270473;NM_001100625;NM_001270474	centromere protein N	26562	29		chr7	106654360	106661158	CCDC71L	0	-	NA	NA	2	BS400872;BS400873	168455	ENSG00000253276	ENST00000523505	NM_175884	coiled-coil domain containing 71 like	6798	4		chr16	3014712	3020071	CLDN6	0	-	2	BS167727;BS167728	2	BS157893;BS157894	9074	ENSG00000184697	ENST00000396925	NM_021195
chr6	126340115	126348875	CENPW	0	+	1	BS378702	NA	NA	387103	ENSG00000203760	ENST00000368328	NM_001286525;NM_001286524;NM_001012507	centromere protein W	8760	7		chr11	96349241	96389956	CCDC82	0	-	NA	NA	2	BS77550;BS77551	79780	ENSG00000149231	ENST00000681451	NM_024725;NM_001318736;NM_001363594;NM_001318737	coiled-coil domain containing 82	40715	103		chr16	3012923	3014505	CLDN9	0	+	1	BS157884	2	BS167722;BS167723	9080	ENSG00000213937	ENST00000445369	NM_020982
chr17	65635537	66192133	CEP112	0	-	1	BS198764	NA	NA	201134	ENSG00000154240	ENST00000392769	NM_001199165;NM_001353129;NM_001037325;NM_001353128;NM_001302891;NM_001353127	centrosomal protein 112	556596	67		chr2	56183990	56386172	CCDC85A	0	+	NA	NA	2	BS256479;BS256480	114800	ENSG00000055813	ENST00000407595	NM_001080433;NM_001348512;NM_001348513;NM_001348514;NM_001348515	coiled-coil domain containing 85A	202182	6		chr19	51367098	51369003	CLDND2	0	-	2	BS233326;BS233327	1	BS221777	125875	ENSG00000160318	ENST00000291715	NM_152353
chr1	243124428	243255348	CEP170	0	-	1	BS44767	NA	NA	9859;645455	ENSG00000143702	ENST00000366542	NM_014812;NM_001042404;NM_001042405	centrosomal protein 170	130920	77		chr14	91271323	91417844	CCDC88C	0	-	NA	NA	3	BS130068;BS130069;BS130070	440193	ENSG00000015133	ENST00000389857	NM_001080414	coiled-coil domain containing 88C	146521	48		chr19	50723364	50725718	CLEC11A	0	+	1	BS221575	1	BS233106	6320	ENSG00000105472	ENST00000250340	NM_002975
chr12	88049016	88142099	CEP290	0	-	1	BS110813	NA	NA	80184	ENSG00000198707	ENST00000675476	NM_025114	centrosomal protein 290	93083	233		chr12	123918660	123972831	CCDC92	0	-	NA	NA	1	BS103472	80212	ENSG00000119242	ENST00000545135	NM_001304958;NM_001304960;NM_001304959;NM_025140;NM_001304957;NM_001304961	coiled-coil domain containing 92	54171	28		chr1	24745382	24844321	CLIC4	0	+	1	BS5104	1	BS27178	25932	ENSG00000169504	ENST00000374379	NM_013943
chr12	94306449	94459988	CEP83	0	-	1	BS111131	NA	NA	51134	ENSG00000173588	ENST00000397809	NM_001346458;NM_016122;NM_001368039;NM_001368037;NM_001346457;NM_001346459;NM_001042399;NM_001368040;NM_001368038;NM_001368041;NM_001346462;NM_001346461;NM_001346460	centrosomal protein 83	153539	58		chr2	117915478	118014133	CCDC93	0	-	NA	NA	1	BS243232	54520	ENSG00000125633	ENST00000319432	NM_019044	coiled-coil domain containing 93	98655	27		chr7	74289407	74405935	CLIP2	0	+	2	BS398654;BS398655	1	BS410813	7461	ENSG00000106665	ENST00000223398	NM_003388;NM_032421
chr1	26234200	26278808	CEP85	0	+	1	BS5373	NA	NA	64793	ENSG00000130695	ENST00000252992	NM_001281517;NM_001319944;NM_022778	centrosomal protein 85	44608	37		chr4	7040849	7043001	CCDC96	0	-	NA	NA	1	BS332545	257236	ENSG00000173013	ENST00000310085	NM_153376	coiled-coil domain containing 96	2152	1		chr14	95181940	95319908	CLMN	0	-	1	BS138254	1	BS130644	79789	ENSG00000165959	ENST00000298912	NM_024734
chr2	181535041	181680665	CERKL	0	-	1	BS265036	NA	NA	375298	ENSG00000188452	ENST00000684145	NM_201548;NM_001160277;NM_001030312;NM_001030311;NM_001030313	ceramide kinase like	145624	56		chr17	35976493	35981497	CCL16	0	-	NA	NA	1	BS181599	6360	ENSG00000275152	ENST00000611905	NM_004590	C-C motif chemokine ligand 16	5004	3		chr11	123069872	123195248	CLMP	0	-	2	BS93407;BS93408	1	BS79763	79827	ENSG00000166250	ENST00000448775	NM_024769
chr19	8206736	8262421	CERS4	0	+	1	BS214669	NA	NA	79603	ENSG00000090661	ENST00000558331	NM_024552	ceramide synthase 4	55685	40		chr9	34709005	34710136	CCL21	0	-	NA	NA	1	BS438835	6366	ENSG00000137077	ENST00000259607	NM_002989	C-C motif chemokine ligand 21	1131	6		chr11	57648188	57661865	CLP1	0	+	2	BS72924;BS72925	1	BS86202	10978	ENSG00000172409	ENST00000681650	NM_006831;NM_001142597
chr12	50129289	50167533	CERS5	0	-	1	BS108381	NA	NA	91012	ENSG00000139624	ENST00000422340	NM_147190;NM_001331071;NM_001331070;NM_001331072;NM_001331073;NM_001281731;NM_001331069	ceramide synthase 5	38244	35		chr17	34319435	34321402	CCL8	0	+	NA	NA	1	BS193949	6355	ENSG00000108700	ENST00000394620	NM_005623	C-C motif chemokine ligand 8	1967	3		chr1	35720218	35769978	CLSPN	0	-	1	BS29251	1	BS6828	63967	ENSG00000092853	ENST00000318121	NM_001330490;NM_022111;NM_001190481
chr18	580380	582114	CETN1	0	+	1	BS202374	NA	NA	1068	ENSG00000177143	ENST00000327228	NM_004066	centrin 1	1734	1		chr6	131948176	131951372	CCN2	0	-	NA	NA	1	BS378866	1490	ENSG00000118523	ENST00000367976	NM_001901	cellular communication network factor 2	3196	5		chr1	9728926	9823984	CLSTN1	0	-	4	BS24208;BS24209;BS24210;BS24211	1	BS2488	22883	ENSG00000171603	ENST00000377298	NM_001009566;NM_001302883;NM_014944
chr3	58717365	59050084	CFAP20DC	0	-	1	BS323426	NA	NA	200844	ENSG00000163689	ENST00000472469	NM_198463;NM_001351531;NM_001351532;NM_001351530	CFAP20 domain containing	332719	37		chr15	59105126	59125045	CCNB2	0	+	NA	NA	1	BS151509	9133	ENSG00000157456	ENST00000621385	NM_004701	cyclin B2	19919	17		chr12	7129698	7158945	CLSTN3	0	+	1	BS96079	1	BS106085	9746	ENSG00000139182	ENST00000266546	NM_014718
chr2	119544432	119662251	CFAP221	0	+	1	BS243429	NA	NA	200373	ENSG00000163075	ENST00000443972	NM_001271049	cilia and flagella associated protein 221	117819	60		chr12	4269771	4305353	CCND2	0	+	NA	NA	2	BS105539;BS105540	894	ENSG00000118971	ENST00000676411	NM_001759	cyclin D2	35582	13		chr8	27596917	27614700	CLU	0	-	1	BS429590	1	BS419781	1191	ENSG00000120885	ENST00000316403	NM_001831
chr12	121918592	122003927	CFAP251	0	+	1	BS103262	NA	NA	144406	ENSG00000158023	ENST00000288912	NM_144668;NM_001178003	cilia and flagella associated protein 251	85335	24		chr6	41934934	42050357	CCND3	0	-	NA	NA	1	BS375151	896	ENSG00000112576	ENST00000511642	NM_001287434;NM_001760;NM_001287427;NM_001136126;NM_001136017;NM_001136125	cyclin D3	115423	29		chr16	81444808	81711762	CMIP	0	+	2	BS164574;BS164575	2	BS175124;BS175125	80790	ENSG00000153815	ENST00000537098	NM_198390;NM_030629
chr3	128909866	129002690	CFAP92	0	-	1	BS326919	NA	NA	57501	ENSG00000114656	ENST00000265068	NM_001348521;NM_001348520;NM_020741;NM_001348522;NM_001348523	cilia and flagella associated protein 92 (putative)	92824	38		chr4	77157207	77433388	CCNG2	0	+	NA	NA	2	BS344495;BS344496	901	ENSG00000138764	ENST00000316355	NM_004354	cyclin G2	276181	28		chr16	66566393	66579137	CMTM1	0	+	1	BS163162	1	BS173581	113540	ENSG00000089505	ENST00000379500	NM_181271;NM_181272;NM_181269;NM_181270;NM_181283;NM_181296;NM_052999;NM_181268
chr12	25108289	25195162	CFAP94	0	-	1	BS106953	NA	NA	55259	ENSG00000118307	ENST00000395987	NM_001352063;NM_018272;NM_001082972;NM_001352064;NM_001352062;NM_001082973;NM_001352061;NM_001319978;NM_001204102;NM_001352067;NM_001204101;NM_001319977;NM_001352065;NM_001352068;NM_001352066	cilia and flagella associated protein 94	86873	85		chr1	1385711	1399335	CCNL2	0	-	NA	NA	3	BS396;BS397;BS398	81669	ENSG00000221978	ENST00000400809	NM_030937;NM_001320155;NM_001350500;NM_001320153;NM_001350498;NM_001350499;NM_001350497;NM_001039577	cyclin L2	13624	26		chr19	42387019	42390297	CNFN	0	-	1	BS231188	2	BS219667;BS219668	84518	ENSG00000105427	ENST00000222032	NM_032488
chr4	2418974	2462942	CFAP99	0	+	4	BS331688;BS331689;BS331690;BS331691	NA	NA	402160	ENSG00000206113	ENST00000635017	NM_001193282	cilia and flagella associated protein 99	43968	18		chr5	55231152	55233608	CCNO	0	-	NA	NA	1	BS351554	10309	ENSG00000152669	ENST00000282572	NM_021147	cyclin O	2456	3		chr1	224434660	224740554	CNIH3	0	+	1	BS19582	2	BS43003;BS43004	149111	ENSG00000143786	ENST00000272133	NM_001322302;NM_001322304;NM_001322303;NM_152495;NM_001322305
chr6	31945650	31952084	CFB	0	+	1	BS373449	NA	NA	629	ENSG00000243649	ENST00000425368	NM_001710	complement factor B	6434	33		chr3	46201711	46208313	CCR1	0	-	NA	NA	2	BS309240;BS309241	1230	ENSG00000163823	ENST00000296140	NM_001295	C-C motif chemokine receptor 1	6602	2		chr9	34551432	34590140	CNTFR	0	-	2	BS449268;BS449269	4	BS438777;BS438778;BS438779;BS438780	1271	ENSG00000122756	ENST00000378980	NM_001842;NM_147164;NM_001207011
chr14	34709113	34714823	CFL2	0	-	1	BS134035	NA	NA	1073	ENSG00000165410	ENST00000298159	NM_138638;NM_001243645;NM_021914	cofilin 2	5710	19		chr17	42678889	42683917	CCR10	0	-	NA	NA	1	BS182953	2826	ENSG00000184451	ENST00000591765	NM_016602	C-C motif chemokine receptor 10	5028	6		chr17	7932101	7949920	CNTROB	0	+	1	BS178658	2	BS190958;BS190959	116840	ENSG00000170037	ENST00000563694	NM_001037144;NM_001353207;NM_053051;NM_001353202;NM_001353204;NM_001353203;NM_001353209;NM_001353205;NM_001330124;NM_001353208;NM_001353206
chrX	47623172	47630305	CFP	0	-	1	BS470002	NA	NA	5199	ENSG00000126759	ENST00000396992	NM_001145252;NM_002621	complement factor properdin	7133	24		chr3	46407166	46412997	CCRL2	0	+	NA	NA	3	BS321683;BS321684;BS321685	9034	ENSG00000121797	ENST00000399036	NM_003965;NM_001130910	C-C motif chemokine receptor like 2	5831	9		chr14	103562960	103607523	COA8	0	+	1	BS131944	2	BS139716;BS139717	84334	ENSG00000256053	ENST00000674165	NM_001302652;NM_001370595;NM_001302653;NM_001302654
chr19	49054274	49058860	CGB7	0	-	1	BS232557	NA	NA	94027	ENSG00000196337	ENST00000597853	NM_033142;NM_001385261	chorionic gonadotropin subunit beta 7	4586	9		chr7	56051685	56063989	CCT6A	0	+	NA	NA	1	BS409570	908	ENSG00000146731	ENST00000275603	NM_001762;NM_001009186	chaperonin containing TCP1 subunit 6A	12304	26		chr14	30874514	30895065	COCH	0	+	1	BS126578	1	BS133852	1690	ENSG00000100473	ENST00000644874	NM_001347720;NM_004086;NM_001135058
chr10	89205629	89207317	CH25H	0	-	1	BS62921	NA	NA	9023	ENSG00000138135	ENST00000371852	NM_003956	cholesterol 25-hydroxylase	1688	1		chr1	145719471	145739288	CD160	0	+	NA	NA	1	BS35878	11126	ENSG00000117281	ENST00000616463	NM_007053	CD160 molecule	19817	17		chr10	69801880	69964275	COL13A1	0	+	3	BS49117;BS49118;BS49119	1	BS60667	1305	ENSG00000197467	ENST00000645393	NM_001368883;NM_001130103;NM_001368882;NM_080801;NM_001368886;NM_001368896;NM_001368895;NM_001368898;NM_080798;NM_080802;NM_080805;NM_001320951;NM_001368884;NM_080800;NM_001368885;NM_001368897
chr1	147242654	147295765	CHD1L	0	+	1	BS13172	NA	NA	9557	ENSG00000131778	ENST00000369258	NM_001348455;NM_001348454;NM_001348462;NM_001348460;NM_001348465;NM_001348458;NM_001348457;NM_001348461;NM_001348464;NM_001348459;NM_001348463;NM_001348466;NM_001256337;NM_001348456;NM_001256338;NM_004284;NM_001348451;NM_024568;NM_001256336;NM_001348453;NM_001348452	chromodomain helicase DNA binding protein 1 like	53111	94		chr6	109366514	109382467	CD164	0	-	NA	NA	1	BS378043	8763	ENSG00000135535	ENST00000310786	NM_001346500;NM_001142403;NM_006016;NM_001142402;NM_001142401;NM_001142404	CD164 molecule	15953	15		chr1	31652263	31704319	COL16A1	0	-	1	BS28547	3	BS6254;BS6255;BS6256	1307	ENSG00000084636	ENST00000373672	NM_001856
chr17	7884796	7912760	CHD3	0	+	2	BS178632;BS178633	NA	NA	1107	ENSG00000170004	ENST00000330494	NM_001005271;NM_001005273;NM_005852	chromodomain helicase DNA binding protein 3	27964	83		chr1	160830160	160862887	CD244	0	-	NA	NA	1	BS14990	51744	ENSG00000122223	ENST00000368034	NM_016382;NM_001166663;NM_001166664	CD244 molecule	32727	19		chr21	45405165	45513720	COL18A1	0	+	6	BS288308;BS288309;BS288310;BS288311;BS288312;BS288313	2	BS291705;BS291706	80781	ENSG00000182871	ENST00000359759	NM_001379500;NM_030582;NM_130444
chr16	53054991	53329150	CHD9	0	+	1	BS162051	NA	NA	80205	ENSG00000177200	ENST00000566029	NM_001308319;NM_025134;NM_001352127;NM_001352158;NM_001382353;NM_001382355;NM_001352156;NM_001352157;NM_001382354	chromodomain helicase DNA binding protein 9	274159	92		chr11	66314494	66317044	CD248	0	-	NA	NA	2	BS74506;BS74507	57124	ENSG00000174807	ENST00000311330	NM_020404	CD248 molecule	2550	1		chr17	50184101	50201632	COL1A1	0	-	3	BS197240;BS197241;BS197242	3	BS184408;BS184409;BS184410	1277	ENSG00000108821	ENST00000225964	NM_000088
chr1	203178931	203186704	CHI3L1	0	-	1	BS40837	NA	NA	1116	ENSG00000133048	ENST00000255409	NM_001276	chitinase 3 like 1	7773	14		chr15	73683966	73714514	CD276	0	+	NA	NA	1	BS153216	80381	ENSG00000103855	ENST00000318443	NM_001329629;NM_025240;NM_001329628;NM_001024736	CD276 molecule	30548	54		chr7	94394895	94431227	COL1A2	0	+	3	BS399599;BS399600;BS399601	3	BS411809;BS411810;BS411811	1278	ENSG00000164692	ENST00000297268	NM_000089
chr11	867859	915058	CHID1	0	-	1	BS81500	NA	NA	66005	ENSG00000177830	ENST00000449825	NM_023947;NM_001142674;NM_001142675;NM_001142677;NM_001142676	chitinase domain containing 1	47199	62		chr6	47477789	47627263	CD2AP	0	+	NA	NA	1	BS386952	23607	ENSG00000198087	ENST00000359314	NM_012120	CD2 associated protein	149474	18		chr9	114155537	114312511	COL27A1	0	+	1	BS443062	2	BS454007;BS454008	85301	ENSG00000196739	ENST00000356083	NM_032888
chr1	203212827	203273641	CHIT1	0	-	1	BS40850	NA	NA	1118	ENSG00000133063	ENST00000367229	NM_003465;NM_001256125	chitinase 1	60814	19		chr17	74521174	74531475	CD300LB	0	-	NA	NA	1	BS186693	124599	ENSG00000178789	ENST00000392621	NM_174892	CD300 molecule like family member b	10301	6		chr12	47972967	48004554	COL2A1	0	-	2	BS107977;BS107978	2	BS97799;BS97800	1280	ENSG00000139219	ENST00000380518	NM_001844;NM_033150
chr11	68052859	68121444	CHKA	0	-	1	BS88387	NA	NA	1119	ENSG00000110721	ENST00000265689	NM_001376221;NM_001376220;NM_001277;NM_001376219;NM_001376222;NM_212469	choline kinase alpha	68585	24		chr17	74694311	74712978	CD300LF	0	-	NA	NA	1	BS186715	146722	ENSG00000186074	ENST00000469092	NM_139018;NM_001289082;NM_001289087;NM_001289083;NM_001289084;NM_001289085;NM_001289086	CD300 molecule like family member f	18667	27		chr2	227164624	227314792	COL4A3	0	+	1	BS249180	2	BS267610;BS267611	1285	ENSG00000169031	ENST00000396578	NM_000091
chrX	85861180	86047561	CHM	0	-	1	BS472102	NA	NA	1121	ENSG00000188419	ENST00000357749	NM_000390;NM_001362519;NM_001362517;NM_001320959;NM_001362518;NM_001145414	CHM Rab escort protein	186381	17		chr19	51225064	51243860	CD33	0	+	NA	NA	1	BS233274	945	ENSG00000105383	ENST00000436584	NM_001082618;NM_001177608;NM_001772	CD33 molecule	18796	16		chrX	108439838	108697545	COL4A5	0	+	1	BS464387	1	BS472878	1287	ENSG00000188153	ENST00000328300	NM_033380;NM_000495
chr1	241628851	241640369	CHML	0	-	2	BS44656;BS44657	NA	NA	1122;23596	ENSG00000203668	ENST00000366553	NM_001381854;NM_001381853;NM_001821;NM_001381855;NM_001381856	CHM like Rab escort protein	11518	5		chr11	118344344	118355161	CD3G	0	+	NA	NA	1	BS92639	917	ENSG00000160654	ENST00000532917	NM_000073	CD3g molecule	10817	12		chr9	134641803	134844843	COL5A1	0	+	1	BS446369	1	BS457551	1289	ENSG00000130635	ENST00000371817	NM_000093;NM_001278074
chr3	87227271	87255556	CHMP2B	0	+	1	BS312019	NA	NA	25978	ENSG00000083937	ENST00000472024	NM_001244644;NM_014043	charged multivesicular body protein 2B	28285	22		chr3	108043091	108091862	CD47	0	-	NA	NA	1	BS312502	961	ENSG00000196776	ENST00000361309	NM_198793;NM_001382306;NM_001777	CD47 molecule	48771	26		chr21	46098112	46132848	COL6A2	0	+	2	BS288512;BS288513	1	BS291895	1292	ENSG00000142173	ENST00000310645	NM_001849;NM_058174;NM_058175
chr2	86503430	86563479	CHMP3	0	-	1	BS258741	NA	NA	51652	ENSG00000115561	ENST00000263856	NM_016079;NM_001193517;NM_001005753	charged multivesicular body protein 3	60049	15		chr11	61102489	61127852	CD5	0	+	NA	NA	2	BS86492;BS86493	921	ENSG00000110448	ENST00000347785	NM_001346456;NM_014207	CD5 molecule	25363	13		chr3	48564073	48595329	COL7A1	0	-	2	BS322036;BS322037	1	BS309562	1294	ENSG00000114270	ENST00000328333	NM_000094
chr14	24209615	24213830	CHMP4A	0	-	1	BS133602	NA	NA	29082	ENSG00000254505	ENST00000347519	NM_014169	charged multivesicular body protein 4A	4215	10		chr1	26317958	26320523	CD52	0	+	NA	NA	1	BS27491	1043	ENSG00000169442	ENST00000374213	NM_001803	CD52 molecule	2565	2		chr1	36095239	36125222	COL8A2	0	-	1	BS29293	4	BS6857;BS6858;BS6859;BS6860	1296	ENSG00000171812	ENST00000397799	NM_005202;NM_001294347
chr17	80991598	81009517	CHMP6	0	+	1	BS188405	NA	NA	79643	ENSG00000176108	ENST00000325167	NM_024591	charged multivesicular body protein 6	17919	19		chr1	207321532	207386804	CD55	0	+	NA	NA	2	BS41673;BS41674	1604	ENSG00000196352	ENST00000367064	NM_000574;NM_001300902;NM_001300903;NM_001114752;NM_001300904	CD55 molecule (Cromer blood group)	65272	48		chr20	62816244	62841159	COL9A3	0	+	2	BS276806;BS276807	2	BS284931;BS284932	1299	ENSG00000092758	ENST00000649368	NM_001853
chr21	17901263	18267373	CHODL	0	+	1	BS286123	NA	NA	140578	ENSG00000154645	ENST00000299295	NM_001204177;NM_001204178;NM_001204176;NM_001204175;NM_024944;NM_001204174	chondrolectin	366110	23		chr11	60971680	61020377	CD6	0	+	NA	NA	1	BS86451	923	ENSG00000013725	ENST00000313421	NM_006725;NM_001254750;NM_001254751	CD6 molecule	48697	28		chr10	22316386	22320306	COMMD3	0	+	1	BS46646	1	BS57806	23412	ENSG00000148444	ENST00000376836	NM_012071
chr8	27459756	27479883	CHRNA2	0	-	1	BS429563	NA	NA	1135	ENSG00000120903	ENST00000407991	NM_000742;NM_001347705;NM_001347708;NM_001347706;NM_001347707;NM_001282455	cholinergic receptor nicotinic alpha 2 subunit	20127	25		chr12	55725323	55729707	CD63	0	-	NA	NA	3	BS99046;BS99047;BS99048	967	ENSG00000135404	ENST00000549117	NM_001780;NM_001267698;NM_001257391;NM_001257390;NM_001257400;NM_001257389;NM_001257392;NM_001257401	CD63 molecule	4384	49		chr10	22316388	22329542	COMMD3-BMI1	0	+	1	BS46646	1	BS57806	100532731	ENSG00000269897	ENST00000602390	NM_001204062
chr15	78624111	78727754	CHRNB4	0	-	1	BS154265	NA	NA	1143	ENSG00000117971	ENST00000261751	NM_000750;NM_001256567	cholinergic receptor nicotinic beta 4 subunit	103643	8		chr17	7579491	7582111	CD68	0	+	NA	NA	1	BS190838	968	ENSG00000129226	ENST00000380498	NM_001040059;NM_001251	CD68 molecule	2620	13		chr19	18782773	18791305	COMP	0	-	1	BS227987	1	BS216829	1311	ENSG00000105664	ENST00000542601	NM_000095
chr17	4897771	4934438	CHRNE	0	-	1	BS190263	NA	NA	1145	ENSG00000108556	ENST00000649488	NM_000080	cholinergic receptor nicotinic epsilon subunit	36667	14		chr19	41877279	41881372	CD79A	0	+	NA	NA	1	BS230884	973	ENSG00000105369	ENST00000221972	NM_001783;NM_021601	CD79a molecule	4093	11		chr15	68578993	68727806	CORO2B	0	+	1	BS144588	1	BS152577	10391	ENSG00000103647	ENST00000261861	NM_006091;NM_001324014;NM_001190456;NM_001324015;NM_001190457
chr11	45647689	45665622	CHST1	0	-	3	BS85561;BS85562;BS85563	NA	NA	8534	ENSG00000175264	ENST00000308064	NM_003654	carbohydrate sulfotransferase 1	17933	4		chr11	2376177	2397397	CD81	0	+	NA	NA	2	BS82233;BS82234	975	ENSG00000110651	ENST00000263645	NM_004356;NM_001297649	CD81 molecule	21220	40		chr17	29614756	29622912	CORO6	0	-	1	BS193416	3	BS180909;BS180910;BS180911	84940	ENSG00000167549	ENST00000388767	NM_001388435;NM_001388434;NM_032854;NM_001388437;NM_001388433;NM_001388431;NM_001388436;NM_001388438
chr7	2403588	2448484	CHST12	0	+	1	BS393944	NA	NA	55501	ENSG00000136213	ENST00000618655	NM_001243794;NM_018641;NM_001243795	carbohydrate sulfotransferase 12	44896	6		chr11	44564427	44620358	CD82	0	+	NA	NA	1	BS85273	3732	ENSG00000085117	ENST00000227155	NM_002231;NM_001024844	CD82 molecule	55931	41		chr16	4354542	4425705	CORO7	0	-	1	BS167990	2	BS158132;BS158133	79585	ENSG00000262246	ENST00000251166	NM_024535;NM_001201472;NM_001201473;NM_001351729
chr3	143119771	143124014	CHST2	0	+	1	BS315241	NA	NA	9435	ENSG00000175040	ENST00000309575	NM_004267	carbohydrate sulfotransferase 2	4243	2		chr1	160541095	160579516	CD84	0	-	NA	NA	1	BS14972	8832	ENSG00000066294	ENST00000368054	NM_003874;NM_001330742;NM_001184879;NM_001184881;NM_001184882	CD84 molecule	38421	20		chr16	84565596	84618078	COTL1	0	-	1	BS175513	1	BS164968	23406	ENSG00000103187	ENST00000262428	NM_021149
chr16	75528530	75536108	CHST5	0	-	1	BS174690	NA	NA	23563	ENSG00000135702	ENST00000336257	NM_024533	carbohydrate sulfotransferase 5	7578	8		chr2	86815339	86861924	CD8B	0	-	NA	NA	1	BS240969	926	ENSG00000172116	ENST00000390655	NM_172101;NM_172102;NM_172213;NM_004931;NM_001178100	CD8b molecule	46585	15		chr12	50112082	50120457	COX14	0	+	1	BS98131	1	BS108374	84987	ENSG00000178449	ENST00000317943	NM_032901;NM_001257133;NM_001257134
chrX	46573765	46598496	CHST7	0	+	1	BS461472	NA	NA	56548	ENSG00000147119	ENST00000276055	NM_019886	carbohydrate sulfotransferase 7	24731	2		chrX	2691187	2741309	CD99	0	+	NA	NA	1	BS467489	4267	ENSG00000002586	ENST00000611428	NM_001122898;NM_001321369;NM_002414;NM_001321370;NM_001321367;NM_001321368	CD99 molecule (Xg blood group)	50122	32		chr4	784957	826129	CPLX1	0	-	3	BS339639;BS339640;BS339641	1	BS331194	10815	ENSG00000168993	ENST00000304062	NM_006651
chr18	26906481	27185308	CHST9	0	-	1	BS208524	NA	NA	83539	ENSG00000154080	ENST00000618847	NM_031422;NM_001256316	carbohydrate sulfotransferase 9	278827	13		chr1	20589086	20618903	CDA	0	+	NA	NA	2	BS26371;BS26372	978	ENSG00000158825	ENST00000375071	NM_001785	cytidine deaminase	29817	4		chr6	36740775	36839444	CPNE5	0	-	1	BS385280	3	BS374412;BS374413;BS374414	57699	ENSG00000124772	ENST00000244751	NM_001376889;NM_020939;NM_001376888;NM_001376890;NM_001314020;NM_001376891;NM_001314018;NM_001376894;NM_001314019;NM_001376892;NM_001376895;NM_001376893
chr5	129904465	130186634	CHSY3	0	+	4	BS354413;BS354414;BS354415;BS354416	NA	NA	337876	ENSG00000198108	ENST00000305031	NM_175856	chondroitin sulfate synthase 3	282169	3		chr13	49247925	49293485	CDADC1	0	+	NA	NA	1	BS122625	81602	ENSG00000102543	ENST00000251108	NM_030911;NM_001193478	cytidine and dCMP deaminase domain containing 1	45560	12		chr14	24070837	24078100	CPNE6	0	+	1	BS126278	1	BS133548	9362	ENSG00000100884	ENST00000397016	NM_001280558;NM_001385056;NM_001385058;NM_001385057;NM_006032
chr1	153633982	153646306	CHTOP	0	+	1	BS13785	NA	NA	26097	ENSG00000160679	ENST00000368686	NM_001206612;NM_001244664;NM_015607;NM_001317077	chromatin target of PRMT1	12324	18		chr15	42723544	42737128	CDAN1	0	-	NA	NA	2	BS142774;BS142775	146059	ENSG00000140326	ENST00000356231	NM_138477	codanin 1	13584	30		chr16	89575758	89597246	CPNE7	0	+	1	BS166295	1	BS176942	27132	ENSG00000178773	ENST00000268720	NM_153636;NM_014427
chr19	16161368	16173525	CIB3	0	-	1	BS227232	NA	NA	117286	ENSG00000141977	ENST00000269878	NM_054113;NM_001300922	calcium and integrin binding family member 3	12157	10		chr1	100345001	100520277	CDC14A	0	+	NA	NA	1	BS34194	8556	ENSG00000079335	ENST00000336454	NM_001319211;NM_001319212;NM_033312;NM_003672;NM_033313;NM_001319210	cell division cycle 14A	175276	36		chr2	210477682	210679107	CPS1	0	+	1	BS247951	1	BS266234	1373	ENSG00000021826	ENST00000673630	NM_001369257;NM_001122633;NM_001369256;NM_001875
chr3	9866711	9880255	CIDEC	0	-	1	BS318705	NA	NA	63924	ENSG00000187288	ENST00000336832	NM_001199623;NM_001199551;NM_001378491;NM_001321144;NM_022094;NM_001321142;NM_001199552;NM_001321143	cell death inducing DFFA like effector c	13544	27		chr1	43358981	43363203	CDC20	0	+	NA	NA	1	BS30546	991	ENSG00000117399	ENST00000372462	NM_001255	cell division cycle 20	4222	21		chr22	50568861	50578465	CPT1B	0	-	3	BS305994;BS305995;BS305996	1	BS298693	1375	ENSG00000205560	ENST00000395650	NM_001145135;NM_152245;NM_001145137;NM_152246;NM_004377;NM_001145134
chr14	102341102	102362916	CINP	0	-	3	BS139517;BS139518;BS139519	NA	NA	51550	ENSG00000100865	ENST00000216756	NM_032630;NM_001320046	cyclin dependent kinase 2 interacting protein	21814	9		chr3	48157146	48188417	CDC25A	0	-	NA	NA	2	BS309494;BS309495	993	ENSG00000164045	ENST00000302506	NM_201567;NM_001789	cell division cycle 25A	31271	34		chr19	49690898	49713731	CPT1C	0	+	1	BS221202	1	BS232739	126129	ENSG00000169169	ENST00000392518	NM_001378483;NM_152359;NM_001378484;NM_001199752;NM_001378486;NM_001199753;NM_001378488;NM_001378485;NM_001378482;NM_001136052;NM_001378487
chr3	108549864	108589644	CIP2A	0	-	1	BS325173	NA	NA	57650	ENSG00000163507	ENST00000295746	NM_020890	cellular inhibitor of PP2A	39780	39		chr9	113255835	113275572	CDC26	0	-	NA	NA	1	BS442884	246184	ENSG00000176386	ENST00000374206	NM_139286	cell division cycle 26	19737	4		chr1	156699606	156705816	CRABP2	0	-	2	BS37370;BS37371	5	BS14461;BS14462;BS14463;BS14464;BS14465	1382	ENSG00000143320	ENST00000621784	NM_001878;NM_001199723
chr14	77098126	77117287	CIPC	0	+	1	BS129256	NA	NA	85457	ENSG00000198894	ENST00000361786	NM_033426	CLOCK interacting pacemaker	19161	19		chr9	4679559	4708399	CDC37L1	0	+	NA	NA	1	BS447957	55664	ENSG00000106993	ENST00000381854	NM_017913	cell division cycle 37 like 1	28840	9		chr2	98793846	98936259	CRACDL	0	-	1	BS259692	1	BS241860	343990	ENSG00000196872	ENST00000397899	NM_207362
chr4	102868974	102892807	CISD2	0	+	1	BS336356	NA	NA	493856	ENSG00000145354	ENST00000273986	NM_001008388	CDGSH iron sulfur domain 2	23833	5		chr22	37560480	37569405	CDC42EP1	0	+	NA	NA	2	BS302608;BS302609	11135	ENSG00000128283	ENST00000249014	NM_152243	CDC42 effector protein 1	8925	9		chr9	123356170	123380324	CRB2	0	+	1	BS443871	3	BS454927;BS454928;BS454929	286204	ENSG00000148204	ENST00000373631	NM_173689
chr14	103519667	103522833	CKB	0	-	1	BS139697	NA	NA	1152	ENSG00000166165	ENST00000348956	NM_001823;NM_001362531	creatine kinase B	3166	22		chr11	65314866	65322417	CDC42EP2	0	+	NA	NA	2	BS87660;BS87661	10435	ENSG00000149798	ENST00000279249	NM_006779	CDC42 effector protein 2	7551	4		chr19	4153631	4173054	CREB3L3	0	+	2	BS213781;BS213782	1	BS224585	84699	ENSG00000060566	ENST00000078445	NM_032607;NM_001271995;NM_001271996;NM_001271997
chr1	154974653	154979251	CKS1B	0	+	2	BS14007;BS14008	NA	NA	1163	ENSG00000173207	ENST00000368439	NM_001826	CDC28 protein kinase regulatory subunit 1B	4598	7		chr19	54465026	54473296	CDC42EP5	0	-	NA	NA	2	BS222216;BS222217	148170	ENSG00000167617	ENST00000301200	NM_145057	CDC42 effector protein 5	8270	3		chr17	45784280	45835828	CRHR1	0	+	1	BS183579	1	BS196349	1394;104909134	ENSG00000120088	ENST00000293493	NM_001303016;NM_001303020;NM_004382;NM_001145147;NM_001145148;NM_001145146
chr3	33496245	33718356	CLASP2	0	-	1	BS320557	NA	NA	23122	ENSG00000163539	ENST00000399362	NM_001375703;NM_001375701;NM_015097;NM_001365628;NM_001365629;NM_001207044;NM_001375720;NM_001375715;NM_001375718;NM_001375716;NM_001375713;NM_001375705;NM_001365634;NM_001365630;NM_001375697;NM_001365632;NM_001365631;NM_001375694;NM_001365627;NM_001375700;NM_001365633	cytoplasmic linker associated protein 2	222111	161		chr1	37692481	37709719	CDCA8	0	+	NA	NA	2	BS29697;BS29698	55143	ENSG00000134690	ENST00000373055	NM_001256875;NM_018101	cell division cycle associated 8	17238	21		chr14	105486317	105488947	CRIP1	0	+	6	BS132619;BS132620;BS132621;BS132622;BS132623;BS132624	1	BS140460	1396	ENSG00000213145	ENST00000330233	NM_001311
chr4	169612633	169723673	CLCN3	0	+	1	BS338578	NA	NA	1182	ENSG00000109572	ENST00000513761	NM_001829;NM_173872;NM_001243372;NM_001243374	chloride voltage-gated channel 3	111040	54		chr16	68737292	68835537	CDH1	0	+	NA	NA	1	BS174022	999	ENSG00000039068	ENST00000261769	NM_004360;NM_001317185;NM_001317186;NM_001317184	cadherin 1	98245	24		chr14	105472962	105480162	CRIP2	0	+	1	BS132607	1	BS140450	1397	ENSG00000182809	ENST00000329146	NM_001270837;NM_001312;NM_001270841
chrX	10156975	10237660	CLCN4	0	+	1	BS459609	NA	NA	1183	ENSG00000073464	ENST00000380833	NM_001830;NM_001256944	chloride voltage-gated channel 4	80685	38		chr18	61333430	61555779	CDH20	0	+	NA	NA	1	BS210860	28316	ENSG00000101542	ENST00000262717	NM_031891	cadherin 20	222349	25		chr8	74984505	75034558	CRISPLD1	0	+	2	BS422201;BS422202	1	BS432135	83690	ENSG00000121005	ENST00000262207	NM_031461;NM_001286778;NM_001286777
chr1	11806096	11848079	CLCN6	0	+	2	BS2915;BS2916	NA	NA	1185	ENSG00000011021	ENST00000312413	NM_001286;NM_001256959	chloride voltage-gated channel 6	41983	46		chr10	71396920	71815947	CDH23	0	+	NA	NA	1	BS61029	64072	ENSG00000107736	ENST00000224721	NM_022124;NM_052836;NM_001171932;NM_001171931;NM_001171930;NM_001171933;NM_001171934	cadherin related 23	419027	172		chr4	5748084	5893086	CRMP1	0	-	1	BS340819	1	BS332334	1400	ENSG00000072832	ENST00000324989	NM_001014809;NM_001288662;NM_001313;NM_001288661
chr16	1444934	1475084	CLCN7	0	-	1	BS167165	NA	NA	1186	ENSG00000103249	ENST00000382745	NM_001287;NM_001114331	chloride voltage-gated channel 7	30150	56		chr20	59958423	60034011	CDH26	0	+	NA	NA	1	BS284194	60437	ENSG00000124215	ENST00000348616	NM_177980;NM_001348204;NM_021810	cadherin 26	75588	40		chr10	97865000	98030828	CRTAC1	0	-	4	BS63635;BS63636;BS63637;BS63638	2	BS51816;BS51817	55118	ENSG00000095713	ENST00000370597	NM_018058;NM_001206528
chr3	190305707	190322446	CLDN1	0	-	2	BS330347;BS330348	NA	NA	9076	ENSG00000163347	ENST00000295522	NM_021101	claudin 1	16739	4		chr16	66366622	66404784	CDH5	0	+	NA	NA	4	BS173511;BS173512;BS173513;BS173514	1003	ENSG00000179776	ENST00000649567	NM_001795	cadherin 5	38162	48		chr11	45847118	45883248	CRY2	0	+	1	BS72429	1	BS85606	1408	ENSG00000121671	ENST00000616623	NM_001127457;NM_021117
chr3	170418868	170454733	CLDN11	0	+	1	BS316283	NA	NA	5010	ENSG00000013297	ENST00000064724	NM_005602;NM_001185056	claudin 11	35865	3		chr16	61647242	62037035	CDH8	0	-	NA	NA	2	BS162923;BS162924	1006	ENSG00000150394	ENST00000577390	NM_001796	cadherin 8	389793	32		chr2	218990189	218993422	CRYBA2	0	-	2	BS266939;BS266940	2	BS248564;BS248565	1412	ENSG00000163499	ENST00000295728	NM_057094;NM_057093
chr21	36460621	36576569	CLDN14	0	-	1	BS290128	NA	NA	23562	ENSG00000159261	ENST00000399137	NM_012130;NM_144492;NM_001146079;NM_001146078;NM_001146077	claudin 14	115948	9		chr11	616577	626078	CDHR5	0	-	NA	NA	1	BS68453	53841	ENSG00000099834	ENST00000397542	NM_001171968;NM_021924;NM_031264	cadherin related family member 5	9501	44		chr22	26599278	26618027	CRYBB1	0	-	2	BS300821;BS300822	2	BS293936;BS293937	1414	ENSG00000100122	ENST00000647684	NM_001887
chr1	42733093	42740254	CLDN19	0	-	4	BS30423;BS30424;BS30425;BS30426	NA	NA	149461	ENSG00000164007	ENST00000539749	NM_148960;NM_001185117;NM_001123395	claudin 19	7161	9		chr1	1702379	1724357	CDK11A	0	-	NA	NA	2	BS517;BS518	728642	ENSG00000008128	ENST00000404249	NM_024011;NM_001313982;NM_033529;NM_001313896	cyclin dependent kinase 11A	21978	49		chrX	152727484	152733735	CSAG1	0	-	2	BS475124;BS475125	2	BS466470;BS466471	158511	ENSG00000198930	ENST00000370291	NM_153478;NM_001102576
chr16	10944564	11182186	CLEC16A	0	+	1	BS158727	NA	NA	23274	ENSG00000038532	ENST00000409790	NM_015226;NM_001243403	C-type lectin domain containing 16A	237622	53		chr1	1635225	1659012	CDK11B	0	-	NA	NA	1	BS501	984	ENSG00000248333	ENST00000341832	NM_001291345;NM_033487;NM_033490;NM_033486;NM_001787;NM_033489	cyclin dependent kinase 11B	23787	68		chr5	132073789	132076170	CSF2	0	+	1	BS354472	2	BS365670;BS365671	1437	ENSG00000164400	ENST00000296871	NM_000758
chr7	139523685	139544985	CLEC2L	0	+	1	BS402562	NA	NA	154790	ENSG00000236279	ENST00000422142	NM_001080511;NM_001353368	C-type lectin domain family 2 member L	21300	9		chr12	55966781	55972789	CDK2	0	+	NA	NA	1	BS109404	1017	ENSG00000123374	ENST00000266970	NM_001290230;NM_001798;NM_052827	cyclin dependent kinase 2	6008	18		chr15	74782080	74803197	CSK	0	+	1	BS145532	4	BS153552;BS153553;BS153554;BS153555	1445	ENSG00000103653	ENST00000220003	NM_001387090;NM_001387093;NM_001387091;NM_001387092;NM_004383;NM_001387096;NM_001387095;NM_001387094;NM_001387097;NM_001387098;NM_001387089;NM_001127190;NM_001354988
chr12	122271432	122422669	CLIP1	0	-	1	BS113982	NA	NA	6249	ENSG00000130779	ENST00000620786	NM_002956;NM_001247997;NM_198240	CAP-Gly domain containing linker protein 1	151237	121		chr9	120388869	120580170	CDK5RAP2	0	-	NA	NA	2	BS443527;BS443528	55755	ENSG00000136861	ENST00000349780	NM_018249;NM_001011649;NM_001272039	CDK5 regulatory subunit associated protein 2	191301	109		chr1	33513998	34165842	CSMD2	0	-	2	BS29009;BS29010	3	BS6657;BS6658;BS6659	114784	ENSG00000121904	ENST00000373381	NM_052896;NM_001281956
chr19	36014660	36033343	CLIP3	0	-	1	BS229903	NA	NA	25999	ENSG00000105270	ENST00000360535	NM_015526;NM_001199570	CAP-Gly domain containing linker protein 3	18683	34		chr5	69234795	69277430	CDK7	0	+	NA	NA	1	BS363158	1022	ENSG00000134058	ENST00000502604	NM_001324069;NM_001799;NM_001324071;NM_001324070;NM_001324077;NM_001324072;NM_001324075;NM_001324074;NM_001324078	cyclin dependent kinase 7	42635	34		chr17	82239023	82273731	CSNK1D	0	-	3	BS202082;BS202083;BS202084	2	BS188888;BS188889	1453	ENSG00000141551	ENST00000314028	NM_001363749;NM_001893;NM_139062
chr15	74598500	74645414	CLK3	0	+	1	BS145498	NA	NA	1198	ENSG00000179335	ENST00000563418	NM_003992;NM_001130028	CDC like kinase 3	46914	50		chr12	12685498	12722369	CDKN1B	0	+	NA	NA	3	BS106418;BS106419;BS106420	1027	ENSG00000111276	ENST00000614874	NM_004064	cyclin dependent kinase inhibitor 1B	36871	8		chr20	472498	543835	CSNK2A1	0	-	2	BS277444;BS277445	1	BS270164	1457	ENSG00000101266	ENST00000217244	NM_001362770;NM_177559;NM_001895;NM_001362771;NM_177560
chr11	77514936	77637794	CLNS1A	0	-	1	BS90188	NA	NA	1207	ENSG00000074201	ENST00000525428	NM_001293;NM_001311200;NM_001311201;NM_001311202;NM_001311199	chloride nucleotide-sensitive channel 1A	122858	18		chr19	10566460	10569059	CDKN2D	0	-	NA	NA	1	BS215094	1032	ENSG00000129355	ENST00000393599	NM_079421;NM_001800	cyclin dependent kinase inhibitor 2D	2599	5		chr6	31665227	31670343	CSNK2B	0	+	1	BS373370	1	BS384165	1460	ENSG00000204435	ENST00000375885	NM_001320;NM_001282385
chr6	35794982	35797344	CLPS	0	-	1	BS385129	NA	NA	1208	ENSG00000137392	ENST00000259938	NM_001832;NM_001252598;NM_001252597	colipase	2362	6		chr14	54396849	54420218	CDKN3	0	+	NA	NA	2	BS134752;BS134753	1033	ENSG00000100526	ENST00000541304	NM_001130851;NM_001330173;NM_005192	cyclin dependent kinase inhibitor 3	23369	38		chr3	39141855	39154562	CSRNP1	0	-	3	BS320974;BS320975;BS320976	1	BS308571	64651	ENSG00000144655	ENST00000273153	NM_033027;NM_001320559;NM_001320560
chr6	35781019	35793675	CLPSL1	0	+	1	BS374259	NA	NA	340204	ENSG00000204140	ENST00000373861	NM_001010886	colipase like 1	12656	5		chr17	15436015	15503608	CDRT4	0	-	NA	NA	1	BS179359	284040	ENSG00000239704	ENST00000619038	NM_001204477	CMT1A duplicated region transcript 4	67593	7		chr12	76858709	76879023	CSRP2	0	-	1	BS110562	1	BS100224	1466	ENSG00000175183	ENST00000552330	NM_001300965;NM_001321
chr5	1317752	1345099	CLPTM1L	0	-	1	BS359809	NA	NA	81037	ENSG00000049656	ENST00000320895	NM_030782	CLPTM1 like	27347	41		chr6	31115087	31120446	CDSN	0	-	NA	NA	1	BS373246	1041	ENSG00000204539	ENST00000376288	NM_001264	corneodesmosin	5359	2		chr20	23685640	23689038	CST4	0	-	2	BS279556;BS279557	1	BS272103	1472	ENSG00000101441	ENST00000217423	NM_001899
chr17	59619689	59696956	CLTC	0	+	2	BS185246;BS185247	NA	NA	1213	ENSG00000141367	ENST00000621829	NM_004859;NM_001288653	clathrin heavy chain	77267	60		chr16	88803789	88809258	CDT1	0	+	NA	NA	1	BS176628	81620	ENSG00000167513	ENST00000301019	NM_030928	chromatin licensing and DNA replication factor 1	5469	15		chr20	23875934	23879748	CST5	0	-	2	BS279581;BS279582	2	BS272130;BS272131	1473	ENSG00000170367	ENST00000304710	NM_001900
chr22	19179473	19291719	CLTCL1	0	-	2	BS299360;BS299361	NA	NA	8218	ENSG00000070371	ENST00000427926	NM_001835;NM_007098	clathrin heavy chain like 1	112246	58		chr3	133573686	133590261	CDV3	0	+	NA	NA	2	BS327326;BS327327	55573	ENSG00000091527	ENST00000420115	NM_017548;NM_001134422;NM_001282762;NM_001282763;NM_001134423;NM_001282765;NM_001282764	CDV3 homolog	16575	22		chr10	124984317	125161170	CTBP2	0	-	2	BS66665;BS66666	1	BS54463	1488	ENSG00000175029	ENST00000309035	NM_001329;NM_001321012;NM_022802;NM_001363508;NM_001321013;NM_001290215;NM_001290214;NM_001321014;NM_001083914
chr8	61057158	61501645	CLVS1	0	+	1	BS421602	NA	NA	157807	ENSG00000177182	ENST00000519846	NM_173519	clavesin 1	444487	28		chr16	80597907	80804598	CDYL2	0	-	NA	NA	1	BS164524	124359	ENSG00000166446	ENST00000570137	NM_152342	chromodomain Y like 2	206691	16		chr16	67562467	67639177	CTCF	0	+	1	BS163387	2	BS173819;BS173820	10664	ENSG00000102974	ENST00000646076	NM_006565;NM_001191022;NM_001363916
chr5	10275875	10307902	CMBL	0	-	1	BS360792	NA	NA	134147	ENSG00000164237	ENST00000296658	NM_138809	carboxymethylenebutenolidase homolog	32027	6		chr19	42580243	42595055	CEACAM8	0	-	NA	NA	1	BS219713	1088	ENSG00000124469	ENST00000244336	NM_001816	CEA cell adhesion molecule 8	14812	8		chr2	218398256	218405941	CTDSP1	0	+	3	BS248441;BS248442;BS248443	1	BS266844	58190	ENSG00000144579	ENST00000273062	NM_001206878;NM_021198;NM_182642
chr3	28241584	28325142	CMC1	0	+	2	BS307915;BS307916	NA	NA	152100	ENSG00000187118	ENST00000466830	NM_001331187;NM_001331185;NM_001331189;NM_001331186;NM_182523;NM_001331190	C-X9-C motif containing 1	83558	7		chr19	33373685	33382686	CEBPG	0	+	NA	NA	1	BS229275	1054	ENSG00000153879	ENST00000585933	NM_001806;NM_001252296	CCAAT enhancer binding protein gamma	9001	3		chr15	44427622	44529038	CTDSPL2	0	+	1	BS142876	2	BS150688;BS150689	51496	ENSG00000137770	ENST00000260327	NM_016396
chrX	155061622	155071136	CMC4	0	-	1	BS475777	NA	NA	100272147	ENSG00000182712	ENST00000369484	NM_001018024	C-X9-C motif containing 4	9514	5		chr12	51328442	51346679	CELA1	0	-	NA	NA	1	BS98199	1990	ENSG00000139610	ENST00000293636	NM_001971	chymotrypsin like elastase 1	18237	8		chr8	103371538	103382989	CTHRC1	0	+	1	BS423449	1	BS433414	115908	ENSG00000164932	ENST00000330295	NM_138455;NM_001256099
chr16	66579448	66588275	CMTM2	0	+	2	BS163163;BS163164	NA	NA	146225	ENSG00000140932	ENST00000268595	NM_001199317;NM_144673	CKLF like MARVEL transmembrane domain containing 2	8827	7		chr1	15465909	15491395	CELA2B	0	+	NA	NA	1	BS25178	51032	ENSG00000215704	ENST00000375910	NM_015849	chymotrypsin like elastase 2B	25486	12		chr5	138610967	138935034	CTNNA1	0	+	1	BS355206	1	BS366476	1495	ENSG00000044115	ENST00000627109	NM_001323982;NM_001323984;NM_001903;NM_001323985;NM_001323986;NM_001290310;NM_001290309;NM_001323983;NM_001290307;NM_001323996;NM_001323993;NM_001324005;NM_001323998;NM_001323999;NM_001324007;NM_001324003;NM_001323990;NM_001323991;NM_001324000;NM_001324013;NM_001324009;NM_001324002;NM_001290312;NM_001324001;NM_001323994;NM_001323988;NM_001323997;NM_001323992;NM_001324006;NM_001323995;NM_001324011…
chr8	86866415	87615219	CNBD1	0	+	1	BS422579	NA	NA	168975	ENSG00000176571	ENST00000518476	NM_173538	cyclic nucleotide binding domain containing 1	748804	32		chr1	22001657	22012542	CELA3A	0	+	NA	NA	2	BS26643;BS26644	10136	ENSG00000142789	ENST00000290122	NM_005747	chymotrypsin like elastase 3A	10885	12		chr5	10971836	11904446	CTNND2	0	-	1	BS360902	1	BS350181	1501	ENSG00000169862	ENST00000304623	NM_001332;NM_001288715;NM_001288717;NM_001364128;NM_001288716
chr18	74534500	74587212	CNDP1	0	+	1	BS206380	NA	NA	84735	ENSG00000150656	ENST00000358821	NM_032649	carnosine dipeptidase 1	52712	23		chr19	3224661	3297076	CELF5	0	+	NA	NA	1	BS224208	60680	ENSG00000161082	ENST00000541430	NM_021938;NM_001172673	CUGBP Elav-like family member 5	72415	17		chr1	40979688	41012565	CTPS1	0	+	1	BS7591	1	BS30166	1503	ENSG00000171793	ENST00000649864	NM_001905;NM_001301237
chr11	66278175	66285301	CNIH2	0	+	3	BS74487;BS74488;BS74489	NA	NA	254263	ENSG00000174871	ENST00000528852	NM_182553	cornichon family AMPA receptor auxiliary protein 2	7126	8		chr3	48636463	48662886	CELSR3	0	-	NA	NA	1	BS309594	1951	ENSG00000008300	ENST00000164024	NM_001407	cadherin EGF LAG seven-pass G-type receptor 3	26423	35		chr1	206008535	206023909	CTSE	0	-	1	BS41508	1	BS18284	1510	ENSG00000196188	ENST00000678498	NM_001317331;NM_148964;NM_001910
chr13	52703264	52739820	CNMD	0	-	1	BS122904	NA	NA	11061	ENSG00000136110	ENST00000377962	NM_001011705;NM_007015	chondromodulin	36556	13		chr11	787115	790113	CEND1	0	-	NA	NA	2	BS68504;BS68505	51286	ENSG00000184524	ENST00000330106	NM_016564	cell cycle exit and neuronal differentiation 1	2998	2		chr19	51097606	51108409	CTU1	0	-	1	BS233243	1	BS221715	90353	ENSG00000142544	ENST00000421832	NM_145232
chr19	11538767	11550323	CNN1	0	+	2	BS215323;BS215324	NA	NA	1264	ENSG00000130176	ENST00000592923	NM_001308341;NM_001308342;NM_001299	calponin 1	11556	36		chr4	103105349	103198445	CENPE	0	-	NA	NA	1	BS336370	1062	ENSG00000138778	ENST00000380026	NM_001286734;NM_001813	centromere protein E	93096	104		chr17	57861243	57955412	CUEDC1	0	-	2	BS197973;BS197974	1	BS185074	404093	ENSG00000180891	ENST00000577830	NM_001271875;NM_001292025
chr1	94896949	94927223	CNN3	0	-	2	BS33999;BS34000	NA	NA	1266	ENSG00000117519	ENST00000370206	NM_001839;NM_001286056;NM_001286055	calponin 3	30274	15		chrX	101098188	101166126	CENPI	0	+	NA	NA	1	BS472425	2491	ENSG00000102384	ENST00000682095	NM_001318521;NM_001386188;NM_001318523;NM_006733	centromere protein I	67938	77		chr6	43182184	43224587	CUL9	0	+	1	BS375338	1	BS386414	23113	ENSG00000112659	ENST00000252050	NM_015089
chr10	102918294	103090222	CNNM2	0	+	1	BS52468	NA	NA	54805	ENSG00000148842	ENST00000369878	NM_017649;NM_199077;NM_199076	cyclin and CBS domain divalent metal cation transport mediator 2	171928	13		chr2	24793136	24822376	CENPO	0	+	NA	NA	3	BS253948;BS253949;BS253950	79172	ENSG00000138092	ENST00000473706	NM_001199803;NM_024322;NM_001322101	centromere protein O	29240	17		chr6	33416442	33418317	CUTA	0	-	2	BS384543;BS384544	1	BS373718	51596	ENSG00000112514	ENST00000374500	NM_001014840;NM_001014433;NM_001014838;NM_015921;NM_001014837
chr2	96760902	96811874	CNNM4	0	+	2	BS241546;BS241547	NA	NA	26504	ENSG00000158158	ENST00000377075	NM_020184	cyclin and CBS domain divalent metal cation transport mediator 4	50972	7		chr9	92325953	92620529	CENPP	0	+	NA	NA	3	BS452151;BS452152;BS452153	401541	ENSG00000188312	ENST00000375587	NM_001286969;NM_001012267;NM_001286971	centromere protein P	294576	17		chr10	44370165	44386493	CXCL12	0	-	1	BS59068	1	BS47840	6387	ENSG00000107562	ENST00000374429	NM_000609;NM_001277990;NM_001033886;NM_199168;NM_001178134
chr4	77713387	77819615	CNOT6L	0	-	2	BS344530;BS344531	NA	NA	246175	ENSG00000138767	ENST00000504123	NM_001387835;NM_144571;NM_001387842;NM_001387838;NM_001387837;NM_001365007;NM_001387839;NM_001387840;NM_001387836;NM_001365006;NM_001286790;NM_001387841;NM_001387843	CCR4-NOT transcription complex subunit 6 like	106228	19		chr4	184694085	184734130	CENPU	0	-	NA	NA	2	BS339147;BS339148	79682	ENSG00000151725	ENST00000281453	NM_024629	centromere protein U	40045	14		chr4	104468308	104494901	CXXC4	0	-	1	BS345479	1	BS336393	80319	ENSG00000168772	ENST00000394767	NM_025212
chr8	17224966	17246878	CNOT7	0	-	1	BS428387	NA	NA	29883	ENSG00000198791	ENST00000361272	NM_013354;NM_001322093;NM_001322095;NM_001322096;NM_001322090;NM_001322091;NM_001322097;NM_001322092;NM_001322094;NM_054026;NM_001322098;NM_001322099;NM_001322087;NM_001322088;NM_001322100;NM_001322089	CCR4-NOT transcription complex subunit 7	21912	24		chr15	48712928	48811146	CEP152	0	-	NA	NA	1	BS143133	22995	ENSG00000103995	ENST00000380950	NM_001194998;NM_014985	centrosomal protein 152	98218	54		chr5	139647299	139683882	CXXC5	0	+	1	BS355322	1	BS366607	51523	ENSG00000171604	ENST00000302517	NM_001317201;NM_001317202;NM_001317199;NM_016463;NM_001317205;NM_001317206;NM_001317207;NM_001317208;NM_001317210;NM_001317209;NM_001317211;NM_001317203;NM_001317204;NM_001317200
chr5	154857553	154876792	CNOT8	0	+	1	BS356770	NA	NA	9337	ENSG00000155508	ENST00000517876	NM_001301083;NM_001301082;NM_001301075;NM_001301086;NM_004779;NM_001301073;NM_001301080;NM_001301077;NM_001301074	CCR4-NOT transcription complex subunit 8	19239	57		chr11	117314557	117413266	CEP164	0	+	NA	NA	1	BS92386	22897	ENSG00000110274	ENST00000278935	NM_001271933;NM_014956	centrosomal protein 164	98709	53		chr17	63432304	63446354	CYB561	0	-	1	BS198402	1	BS185498	1534	ENSG00000008283	ENST00000584031	NM_001017917;NM_001915;NM_001017916;NM_001330421
chr17	41966763	41977740	CNP	0	+	1	BS182805	NA	NA	1267	ENSG00000173786	ENST00000393892	NM_033133;NM_001330216	2',3'-cyclic nucleotide 3' phosphodiesterase	10977	18		chr3	196706277	196712250	CEP19	0	-	NA	NA	2	BS317922;BS317923	84984	ENSG00000174007	ENST00000409690	NM_001379470;NM_001379469;NM_032898;NM_001379468	centrosomal protein 19	5973	5		chr1	109494052	109502932	CYB561D1	0	+	1	BS11758	1	BS34514	284613	ENSG00000174151	ENST00000430195	NM_001134402;NM_182580;NM_001134403;NM_001134400;NM_001134404
chr17	73192632	73208507	COG1	0	+	1	BS186328	NA	NA	9382	ENSG00000166685	ENST00000438720	NM_018714	component of oligomeric golgi complex 1	15875	42		chr11	93661682	93730358	CEP295	0	+	NA	NA	1	BS90934	85459	ENSG00000166004	ENST00000325212	NM_033395	centrosomal protein 295	68676	69		chr3	50350845	50358460	CYB561D2	0	+	1	BS309888	1	BS322369	11068	ENSG00000114395	ENST00000418577	NM_001291284;NM_007022
chr1	230642481	230693982	COG2	0	+	2	BS20434;BS20435	NA	NA	22796	ENSG00000135775	ENST00000534989	NM_007357;NM_001145036	component of oligomeric golgi complex 2	51501	22		chr1	179954773	180114875	CEP350	0	+	NA	NA	1	BS39364	9857	ENSG00000135837	ENST00000367607	NM_014810	centrosomal protein 350	160102	74		chr17	7857746	7862282	CYB5D1	0	+	1	BS178625	3	BS190933;BS190934;BS190935	124637	ENSG00000182224	ENST00000332439	NM_001330110;NM_144607
chr16	23388493	23453189	COG7	0	-	1	BS170002	NA	NA	91949	ENSG00000168434	ENST00000307149	NM_153603	component of oligomeric golgi complex 7	64696	19		chr2	65056366	65087004	CEP68	0	+	NA	NA	2	BS256997;BS256998	23177	ENSG00000011523	ENST00000377990	NM_015147;NM_001319100;NM_001319101	centrosomal protein 68	30638	12		chr17	4143168	4187310	CYB5D2	0	+	1	BS177886	2	BS190089;BS190090	124936	ENSG00000167740	ENST00000301391	NM_001254756;NM_001254755;NM_144611
chr6	33162681	33192499	COL11A2	0	-	2	BS384489;BS384490	NA	NA	1302	ENSG00000204248	ENST00000341947	NM_080679;NM_080681;NM_080680;NM_001163771	collagen type XI alpha 2 chain	29818	152		chr19	32875925	32971991	CEP89	0	-	NA	NA	1	BS217847	84902	ENSG00000121289	ENST00000305768	NM_032816	centrosomal protein 89	96066	29		chr1	202961873	202967275	CYB5R1	0	-	1	BS40779	1	BS17615	51706	ENSG00000159348	ENST00000367249	NM_016243
chr20	63293186	63334851	COL20A1	0	+	1	BS276968	NA	NA	57642	ENSG00000101203	ENST00000422202	NM_020882	collagen type XX alpha 1 chain	41665	95		chr1	111139627	111185104	CEPT1	0	+	NA	NA	1	BS34774	10390	ENSG00000134255	ENST00000545121	NM_001007794;NM_001330743;NM_006090	choline/ethanolamine phosphotransferase 1	45477	18		chr8	144449582	144465667	CYHR1	0	-	2	BS437178;BS437179	3	BS426837;BS426838;BS426839	50626	ENSG00000187954	ENST00000530374	NM_138496;NM_001330618;NM_001129888;NM_032687
chr5	178237476	178590393	COL23A1	0	-	1	BS370364	NA	NA	91522	ENSG00000050767	ENST00000390654	NM_173465	collagen type XXIII alpha 1 chain	352917	44		chr9	14719724	14722733	CER1	0	-	NA	NA	1	BS437938	9350	ENSG00000147869	ENST00000380911	NM_005454	cerberus 1, DAN family BMP antagonist	3009	2		chr10	93060798	93069540	CYP26C1	0	+	1	BS51310	1	BS63117	340665	ENSG00000187553	ENST00000651965	NM_183374
chr1	85729233	86156943	COL24A1	0	-	1	BS33531	NA	NA	255631	ENSG00000171502	ENST00000370571	NM_152890;NM_001349955	collagen type XXIV alpha 1 chain	427710	64		chr1	150960583	150975003	CERS2	0	-	NA	NA	1	BS13458	29956	ENSG00000143418	ENST00000271688	NM_022075;NM_181746	ceramide synthase 2	14420	41		chr14	99684298	99727301	CYP46A1	0	+	2	BS131153;BS131154	1	BS138931	10858	ENSG00000036530	ENST00000261835	NM_006668
chr7	101362875	101559024	COL26A1	0	+	1	BS400393	NA	NA	136227	ENSG00000160963	ENST00000313669	NM_001278563;NM_133457	collagen type XXVI alpha 1 chain	196149	15		chr2	168456249	168775134	CERS6	0	+	NA	NA	1	BS264267	253782	ENSG00000172292	ENST00000392687	NM_203463;NM_001256126	ceramide synthase 6	318885	13		chr19	15508525	15552317	CYP4F22	0	+	2	BS216046;BS216047	1	BS227128	126410	ENSG00000171954	ENST00000269703	NM_173483
chr13	110305812	110513209	COL4A2	0	+	1	BS119848	NA	NA	1284	ENSG00000134871	ENST00000360467	NM_001846	collagen type IV alpha 2 chain	207397	75		chr5	75356345	75512138	CERT1	0	-	NA	NA	1	BS352488	10087	ENSG00000113163	ENST00000644072	NM_001379003;NM_005713;NM_001379002;NM_001379004;NM_031361;NM_001130105;NM_001379029	ceramide transporter 1	155793	126		chr19	48469208	48482314	CYTH2	0	+	4	BS220836;BS220838;BS220839;BS220840	1	BS232369	9266	ENSG00000105443	ENST00000427476	NM_004228;NM_017457
chr19	9959561	10010504	COL5A3	0	-	1	BS225962	NA	NA	50509	ENSG00000080573	ENST00000264828	NM_015719	collagen type V alpha 3 chain	50943	67		chr5	90392257	90409766	CETN3	0	-	NA	NA	2	BS353129;BS353130	1070	ENSG00000153140	ENST00000283122	NM_004365;NM_001297765;NM_001297768	centrin 3	17509	14		chr9	133636363	133659329	DBH	0	+	2	BS445963;BS445964	1	BS457136	1621	ENSG00000123454	ENST00000393056	NM_000787
chr2	237324003	237414328	COL6A3	0	-	1	BS268835	NA	NA	1293	ENSG00000163359	ENST00000295550	NM_004369;NM_057166;NM_057167;NM_057165;NM_057164	collagen type VI alpha 3 chain	90325	145		chr9	127706988	127716002	CFAP157	0	+	NA	NA	1	BS455657	286207	ENSG00000160401	ENST00000373295	NM_001012502	cilia and flagella associated protein 157	9014	15		chr2	119366924	119372550	DBI	0	+	1	BS243389	1	BS261367	1622	ENSG00000155368	ENST00000542275	NM_001282636;NM_001079862;NM_001178041;NM_001282634;NM_001178042;NM_001282635;NM_001352432;NM_001178017;NM_001079863;NM_001282633;NM_020548;NM_001178043
chr1	40300489	40317813	COL9A2	0	-	1	BS30047	NA	NA	1298	ENSG00000049089	ENST00000372748	NM_001852	collagen type IX alpha 2 chain	17324	40		chr15	81007033	81149179	CFAP161	0	+	NA	NA	1	BS154549	161502	ENSG00000156206	ENST00000286732	NM_173528;NM_001353365	cilia and flagella associated protein 161	142146	13		chr5	177456608	177474401	DBN1	0	-	1	BS370150	1	BS358671	1627	ENSG00000113758	ENST00000292385	NM_004395;NM_080881;NM_001364151;NM_001363541;NM_001364152
chr11	111298555	111308735	COLCA2	0	+	1	BS78011	NA	NA	120376	ENSG00000214290	ENST00000398035	NM_001271458;NM_001136105;NM_001370484;NM_001271457	colorectal cancer associated 2	10180	17		chr4	80335730	80963750	CFAP299	0	+	NA	NA	1	BS344634	255119	ENSG00000197826	ENST00000358105	NM_152770;NM_001206997	cilia and flagella associated protein 299	628020	13		chr20	45406057	45410610	DBNDD2	0	+	1	BS274243	1	BS282117	55861	ENSG00000244274	ENST00000372712	NM_001197140;NM_001048221;NM_001048222;NM_018478;NM_001048224;NM_001048226;NM_001048223;NM_001197139;NM_001048225
chr11	36269284	36289449	COMMD9	0	-	1	BS84926	NA	NA	29099	ENSG00000110442	ENST00000263401	NM_014186;NM_001307937;NM_001101653;NM_001307932	COMM domain containing 9	20165	12		chr18	50227193	50266495	CFAP53	0	-	NA	NA	1	BS205316	220136	ENSG00000172361	ENST00000398545	NM_145020	cilia and flagella associated protein 53	39302	8		chr1	100186919	100249834	DBT	0	-	1	BS34189	1	BS11458	1629	ENSG00000137992	ENST00000370132	NM_001918
chr1	160288594	160343273	COPA	0	-	1	BS37848	NA	NA	1314	ENSG00000122218	ENST00000241704	NM_004371;NM_001098398	COPI coat complex subunit alpha	54679	89		chr7	90245174	90311063	CFAP69	0	+	NA	NA	1	BS411625	79846	ENSG00000105792	ENST00000389297	NM_001039706;NM_001363438;NM_001160138	cilia and flagella associated protein 69	65889	60		chr14	69050881	69153150	DCAF5	0	-	1	BS135817	1	BS128331	8816	ENSG00000139990	ENST00000341516	NM_003861;NM_001284207;NM_001284206;NM_001284208
chr7	100088969	100092187	COPS6	0	+	1	BS400016	NA	NA	10980	ENSG00000168090	ENST00000303904	NM_006833	COP9 signalosome subunit 6	3218	15		chr3	119703022	119767102	CFAP91	0	+	NA	NA	2	BS325647;BS325648	89876	ENSG00000183833	ENST00000273390	NM_001320316;NM_033364;NM_001320317;NM_001320318	cilia and flagella associated protein 91	64080	20		chr2	3703575	3848008	DCDC2C	0	+	1	BS234982	2	BS252119;BS252120	728597	ENSG00000214866	ENST00000399143	NM_001287444;NM_001365580
chr12	6724014	6731875	COPS7A	0	+	1	BS95952	NA	NA	50813	ENSG00000111652	ENST00000534947	NM_001164094;NM_016319;NM_001164095;NM_001164093	COP9 signalosome subunit 7A	7861	31		chr4	185159665	185209504	CFAP97	0	-	NA	NA	1	BS339200	57587	ENSG00000164323	ENST00000458385	NM_020827;NM_001292033	cilia and flagella associated protein 97	49839	14		chr4	154231742	154491799	DCHS2	0	-	1	BS347372	1	BS338160	54798	ENSG00000197410	ENST00000357232	NM_001358235;NM_001142552
chr2	240126563	240136807	COPS9	0	-	2	BS269425;BS269426	NA	NA	150678	ENSG00000172428	ENST00000307266	NM_138336;NM_001163424	COP9 signalosome subunit 9	10244	9		chr15	57375967	57550717	CGNL1	0	+	NA	NA	3	BS151366;BS151367;BS151369	84952	ENSG00000128849	ENST00000281282	NM_001252335;NM_032866	cingulin like 1	174750	19		chr9	34613545	34620523	DCTN3	0	-	1	BS449276	1	BS438789	11258	ENSG00000137100	ENST00000378913	NM_001281425;NM_007234;NM_001281426;NM_024348;NM_001281427
chr12	120503279	120534434	COQ5	0	-	2	BS113697;BS113698	NA	NA	84274	ENSG00000110871	ENST00000288532	NM_032314	coenzyme Q5, methyltransferase	31155	27		chr14	54509812	54539292	CGRRF1	0	+	NA	NA	1	BS134758	10668	ENSG00000100532	ENST00000216420	NM_006568	cell growth regulator with ring finger domain 1	29480	11		chr16	23641466	23677472	DCTN5	0	+	1	BS159887	1	BS170019	84516	ENSG00000166847	ENST00000300087	NM_032486;NM_001199743;NM_001199011
chr1	226940286	226987544	COQ8A	0	+	1	BS19834	NA	NA	56997	ENSG00000163050	ENST00000366777	NM_020247	coenzyme Q8A	47258	17		chr22	41229510	41240931	CHADL	0	-	NA	NA	1	BS296266	150356	ENSG00000100399	ENST00000216241	NM_138481	chondroadherin like	11421	15		chr13	113455819	113490951	DCUN1D2	0	-	1	BS125520	1	BS120351	55208	ENSG00000150401	ENST00000478244	NM_001014283
chr11	67435510	67443821	CORO1B	0	-	2	BS88252;BS88253	NA	NA	57175	ENSG00000172725	ENST00000341356	NM_020441;NM_001018070	coronin 1B	8311	26		chr7	56101573	56106476	CHCHD2	0	-	NA	NA	1	BS397559	51142	ENSG00000106153	ENST00000395422	NM_016139;NM_001320327	coiled-coil-helix-coiled-coil-helix domain containing 2	4903	4		chr16	20854925	20900358	DCUN1D3	0	-	2	BS169794;BS169795	3	BS159672;BS159673;BS159674	123879	ENSG00000188215	ENST00000324344	NM_173475
chr12	108645109	108731526	CORO1C	0	-	2	BS112105;BS112106	NA	NA	23603	ENSG00000110880	ENST00000420959	NM_014325;NM_001105237;NM_001276471	coronin 1C	86417	43		chr3	126704240	126960420	CHCHD6	0	+	NA	NA	1	BS326451	84303	ENSG00000159685	ENST00000508789	NM_001320610;NM_032343	coiled-coil-helix-coiled-coil-helix domain containing 6	256180	17		chr1	85318481	85578363	DDAH1	0	-	1	BS33505	2	BS10783;BS10784	23576	ENSG00000153904	ENST00000426972	NM_001134445;NM_012137;NM_001330655
chr9	98120975	98192637	CORO2A	0	-	1	BS452894	NA	NA	7464	ENSG00000106789	ENST00000343933	NM_003389;NM_052820	coronin 2A	71662	13		chr5	98853985	98929007	CHD1	0	-	NA	NA	2	BS353390;BS353391	1105	ENSG00000153922	ENST00000614616	NM_001376194;NM_001270;NM_001364113	chromodomain helicase DNA binding protein 1	75022	76		chr1	15617458	15669044	DDI2	0	+	2	BS3402;BS3403	2	BS25193;BS25194	84301	ENSG00000197312	ENST00000480945	NM_032341
chr16	4340251	4420494	CORO7-PAM16	0	-	1	BS167989	NA	NA	100529144	ENSG00000103426	ENST00000572467	NM_001201479	CORO7-PAM16 readthrough	80243	31		chr3	53812335	53846419	CHDH	0	-	NA	NA	1	BS310539	55349	ENSG00000016391	ENST00000315251	NM_018397	choline dehydrogenase	34084	13		chr12	57516588	57521737	DDIT3	0	-	1	BS109704	1	BS99399	1649	ENSG00000175197	ENST00000551116	NM_001195055;NM_001195054;NM_001195053;NM_001195056;NM_001195057;NM_004083
chr1	10450031	10451998	CORT	0	+	1	BS2537	NA	NA	1325	ENSG00000241563	ENST00000377049	NM_001302	cortistatin	1967	2		chr22	28687743	28742422	CHEK2	0	-	NA	NA	1	BS294229	11200	ENSG00000183765	ENST00000382580	NM_001349956;NM_001257387;NM_007194;NM_145862;NM_001005735	checkpoint kinase 2	54679	111		chr12	48995149	48999375	DDN	0	-	1	BS108136	2	BS97901;BS97902	23109	ENSG00000181418	ENST00000421952	NM_015086
chr3	119654513	119677454	COX17	0	-	1	BS325645	NA	NA	10063	ENSG00000138495	ENST00000497116	NM_005694;NM_001382002;NM_001382003	cytochrome c oxidase copper chaperone COX17	22941	9		chr19	16517894	16542437	CHERP	0	-	NA	NA	1	BS216222	10523	ENSG00000085872	ENST00000198939	NM_006387	calcium homeostasis endoplasmic reticulum protein	24543	20		chr9	132592997	132670401	DDX31	0	-	1	BS456882	1	BS445699	64794	ENSG00000125485	ENST00000372159	NM_001322340;NM_022779;NM_001322341;NM_001322342;NM_001322343;NM_138620;NM_001322344
chr1	244835616	244845057	COX20	0	+	1	BS21252	NA	NA	116228	ENSG00000203667	ENST00000411948	NM_001312871;NM_001312874;NM_001312873;NM_198076;NM_001312872	cytochrome c oxidase assembly factor COX20	9441	9		chr22	50578959	50601455	CHKB	0	-	NA	NA	1	BS298696	1120	ENSG00000100288	ENST00000406938	NM_005198	choline kinase beta	22496	11		chr1	200623896	200669907	DDX59	0	-	1	BS40247	1	BS17111	83479	ENSG00000118197	ENST00000447706	NM_001349802;NM_001320181;NM_001349804;NM_001349803;NM_001349801;NM_001031725;NM_001349799;NM_001349800;NM_001320182
chr19	36150922	36152449	COX7A1	0	-	1	BS229932	NA	NA	1346	ENSG00000161281	ENST00000437291	NM_001864	cytochrome c oxidase subunit 7A1	1527	8		chr3	196763	409417	CHL1	0	+	NA	NA	1	BS318149	10752	ENSG00000134121	ENST00000256509	NM_006614;NM_001253387;NM_001253388	cell adhesion molecule L1 like	212654	93		chr6	18223860	18264548	DEK	0	-	1	BS383164	3	BS372485;BS372486;BS372487	7913	ENSG00000124795	ENST00000652689	NM_003472;NM_001134709
chr5	86617928	86620962	COX7C	0	+	1	BS353024	NA	NA	1350	ENSG00000127184	ENST00000509578	NM_001867	cytochrome c oxidase subunit 7C	3034	8		chr16	89640816	89657738	CHMP1A	0	-	NA	NA	2	BS166329;BS166330	5119	ENSG00000131165	ENST00000675909	NM_002768;NM_001083314	charged multivesicular body protein 1A	16922	34		chr8	141117278	141195808	DENND3	0	+	7	BS425437;BS425438;BS425439;BS425440;BS425441;BS425442;BS425443	1	BS435704	22898	ENSG00000105339	ENST00000519811	NM_001352891;NM_014957;NM_001362798;NM_001352890
chr14	93347182	93348356	COX8C	0	+	1	BS130385	NA	NA	341947	ENSG00000187581	ENST00000342144	NM_182971	cytochrome c oxidase subunit 8C	1174	2		chr2	219538948	219543809	CHPF	0	-	NA	NA	1	BS248764	79586	ENSG00000123989	ENST00000243776	NM_001195731;NM_024536	chondroitin polymerizing factor	4861	8		chr1	153929501	153946718	DENND4B	0	-	4	BS36750;BS36751;BS36752;BS36753	1	BS13838	9909	ENSG00000198837	ENST00000361217	NM_014856;NM_001367466
chr7	130293134	130324180	CPA4	0	+	1	BS401885	NA	NA	51200	ENSG00000128510	ENST00000222482	NM_001163446;NM_016352	carboxypeptidase A4	31046	32		chr8	140511311	140517154	CHRAC1	0	+	NA	NA	1	BS435625	54108	ENSG00000104472	ENST00000220913	NM_017444	chromatin accessibility complex subunit 1	5843	9		chr9	19230435	19374281	DENND4C	0	+	1	BS438141	1	BS448551	55667	ENSG00000137145	ENST00000434457	NM_001386047;NM_001386044;NM_001386039;NM_001330640;NM_001386045;NM_001386026;NM_001386038;NM_001386040;NM_001386037;NM_001386041;NM_001386046;NM_001386034;NM_001386035;NM_001386032;NM_001386048;NM_001386031;NM_001386043;NM_001386036;NM_017925;NM_001386042;NM_001386030
chr19	16892951	17026815	CPAMD8	0	-	2	BS227399;BS227401	NA	NA	27151	ENSG00000160111	ENST00000651564	NM_015692	C3 and PZP like alpha-2-macroglobulin domain containing 8	133864	57		chrX	110673856	110795819	CHRDL1	0	-	NA	NA	1	BS464524	91851	ENSG00000101938	ENST00000372045	NM_001367208;NM_001367206;NM_001143981;NM_001367205;NM_001367209;NM_001367204;NM_145234;NM_001143983;NM_001367207;NM_001143982	chordin like 1	121963	25		chr12	31382226	31591136	DENND5B	0	-	2	BS107309;BS107310	1	BS97231	160518	ENSG00000170456	ENST00000389082	NM_144973;NM_001308339;NM_001366890;NM_001366893;NM_001366891;NM_001366892
chr17	30378927	30469989	CPD	0	+	1	BS180944	NA	NA	1362	ENSG00000108582	ENST00000225719	NM_001304;NM_001199775	carboxypeptidase D	91062	27		chr1	239386565	239915452	CHRM3	0	+	NA	NA	1	BS44527	1131	ENSG00000133019	ENST00000676153	NM_001375982;NM_001347716;NM_001375978;NM_001375983;NM_001375979;NM_001375984;NM_001375981;NM_001375985;NM_001375980;NM_000740	cholinergic receptor muscarinic 3	528887	30		chr12	100203669	100267079	DEPDC4	0	-	1	BS111443	1	BS101020	120863	ENSG00000166153	ENST00000550587	NM_152317;NM_001387206;NM_001387213;NM_001387205;NM_001387207;NM_001387201;NM_001387211;NM_001387209;NM_001364818;NM_001319311;NM_001387208;NM_001387212;NM_001319310
chr4	165361194	165498547	CPE	0	+	1	BS338469	NA	NA	1363	ENSG00000109472	ENST00000402744	NM_001873	carboxypeptidase E	137353	15		chr11	3665587	3671384	CHRNA10	0	-	NA	NA	1	BS69586	57053	ENSG00000129749	ENST00000250699	NM_020402;NM_001303035;NM_001303034	cholinergic receptor nicotinic alpha 10 subunit	5797	8		chr16	69118010	69132151	DERPC	0	-	1	BS174050	2	BS163636;BS163637	113455421	ENSG00000286140	ENST00000306585	NM_001366603;NM_001040144;NM_001002847;NM_001366605;NM_001366604
chr16	57092583	57148369	CPNE2	0	+	2	BS162500;BS162501	NA	NA	221184	ENSG00000140848	ENST00000290776	NM_152727	copine 2	55786	65		chr20	63343223	63378401	CHRNA4	0	-	NA	NA	1	BS277009	1137	ENSG00000101204	ENST00000370263	NM_001256573;NM_000744	cholinergic receptor nicotinic alpha 4 subunit	35178	11		chr2	219418377	219426735	DES	0	+	1	BS248672	1	BS267053	1674	ENSG00000175084	ENST00000373960	NM_001927;NM_001382712;NM_001382711;NM_001382710;NM_001382709;NM_001382708;NM_001382713
chr3	9703826	9729908	CPNE9	0	+	1	BS306490	NA	NA	151835	ENSG00000144550	ENST00000383832	NM_001308388;NM_153635	copine family member 9	26082	46		chr17	7445061	7457710	CHRNB1	0	+	NA	NA	1	BS190806	1140	ENSG00000170175	ENST00000306071	NM_000747	cholinergic receptor nicotinic beta 1 subunit	12649	34		chrX	70177483	70205704	DGAT2L6	0	+	1	BS462920	1	BS471417	347516	ENSG00000184210	ENST00000333026	NM_198512
chr8	144393229	144409335	CPSF1	0	-	1	BS437139	NA	NA	29894	ENSG00000071894	ENST00000616140	NM_013291	cleavage and polyadenylation specific factor 1	16106	86		chr2	232539692	232548115	CHRNG	0	+	NA	NA	2	BS268133;BS268134	1146	ENSG00000196811	ENST00000651502	NM_005199	cholinergic receptor nicotinic gamma subunit	8423	20		chr22	20314238	20320080	DGCR6L	0	-	1	BS299678	1	BS292804	85359	ENSG00000128185	ENST00000248879	NM_033257
chr1	53196792	53214197	CPT2	0	+	2	BS9063;BS9064	NA	NA	1376	ENSG00000157184	ENST00000636891	NM_000098;NM_001330589	carnitine palmitoyltransferase 2	17405	17		chr12	104455295	104762014	CHST11	0	+	NA	NA	2	BS111671;BS111672	50515	ENSG00000171310	ENST00000303694	NM_001173982;NM_018413	carbohydrate sulfotransferase 11	306719	10		chr2	233354494	233472104	DGKD	0	+	2	BS249791;BS249792	3	BS268272;BS268273;BS268274	8527	ENSG00000077044	ENST00000264057	NM_152879;NM_003648;NM_001377259
chr1	1324756	1328896	CPTP	0	+	1	BS336	NA	NA	80772	ENSG00000224051	ENST00000343938	NM_001029885	ceramide-1-phosphate transfer protein	4140	5		chr3	126524155	126543291	CHST13	0	+	NA	NA	2	BS326404;BS326405	166012	ENSG00000180767	ENST00000319340	NM_152889	carbohydrate sulfotransferase 13	19136	6		chr7	137381037	137847092	DGKI	0	-	1	BS414779	2	BS402467;BS402468	9162	ENSG00000157680	ENST00000614521	NM_001321710;NM_001321709;NM_001321708;NM_004717;NM_001388092
chr4	56049098	56330609	CRACD	0	+	1	BS334872	NA	NA	57482	ENSG00000109265	ENST00000682029	NM_020722	capping protein inhibiting regulator of actin dynamics	281511	43		chr15	40470984	40473158	CHST14	0	+	NA	NA	2	BS150271;BS150272	113189	ENSG00000169105	ENST00000306243	NM_130468	carbohydrate sulfotransferase 14	2174	3		chr11	46332905	46380554	DGKZ	0	+	1	BS72523	1	BS85688	8525	ENSG00000149091	ENST00000454345	NM_201532;NM_201533;NM_001199266;NM_001199267;NM_003646;NM_001199268;NM_001105540
chr2	207529737	207605988	CREB1	0	+	2	BS247829;BS247830	NA	NA	1385	ENSG00000118260	ENST00000353267	NM_134442;NM_001371426;NM_004379;NM_001371427;NM_001320793;NM_001371428	cAMP responsive element binding protein 1	76251	40		chr19	33621953	33773509	CHST8	0	+	NA	NA	1	BS229364	64377	ENSG00000124302	ENST00000262622	NM_001127896;NM_022467;NM_001127895	carbohydrate sulfotransferase 8	151556	13		chr19	48933699	48944969	DHDH	0	+	1	BS220965	1	BS232501	27294	ENSG00000104808	ENST00000221403	NM_014475
chr16	3725054	3880713	CREBBP	0	-	2	BS167861;BS167862	NA	NA	1387	ENSG00000005339	ENST00000262367	NM_004380;NM_001079846	CREB binding protein	155659	99		chr15	101175727	101252048	CHSY1	0	-	NA	NA	1	BS148476	22856	ENSG00000131873	ENST00000254190	NM_014918	chondroitin sulfate synthase 1	76321	3		chr17	28897781	28903079	DHRS13	0	-	1	BS193294	2	BS180768;BS180769	147015	ENSG00000167536	ENST00000394901	NM_144683
chr11	85657742	85682908	CREBZF	0	-	1	BS90594	NA	NA	58487	ENSG00000137504	ENST00000527447	NM_001039618	CREB/ATF bZIP transcription factor	25166	1		chr16	69118010	69132588	CHTF8	0	-	NA	NA	2	BS163636;BS163637	54921;113455421	ENSG00000168802	ENST00000448552	NM_001039690;NM_001366606;NM_001366602;NM_001040146	chromosome transmission fidelity factor 8	14578	14		chr10	125836337	125896436	DHX32	0	-	1	BS66725	1	BS54531	55760	ENSG00000089876	ENST00000284690	NM_018180
chr1	167529117	167553805	CREG1	0	-	1	BS38569	NA	NA	8804	ENSG00000143162	ENST00000466652	NM_003851	cellular repressor of E1A stimulated genes 1	24688	7		chr16	57428187	57447420	CIAPIN1	0	-	NA	NA	2	BS162555;BS162556	57019	ENSG00000005194	ENST00000394391	NM_020313;NM_001308347;NM_001308358	cytokine induced apoptosis inhibitor 1	19233	36		chr10	274190	689668	DIP2C	0	-	1	BS56126	1	BS45219	22982	ENSG00000151240	ENST00000280886	NM_014974
chr7	30651942	30700129	CRHR2	0	-	1	BS407598	NA	NA	1395	ENSG00000106113	ENST00000341843	NM_001202482;NM_001883;NM_001202483;NM_001202481;NM_001202475	corticotropin releasing hormone receptor 2	48187	42		chr19	42268537	42295797	CIC	0	+	NA	NA	1	BS231126	23152	ENSG00000079432	ENST00000681038	NM_001304815;NM_001386298;NM_001379482;NM_001379480;NM_015125;NM_001379484;NM_001379485	capicua transcriptional repressor	27260	57		chr19	2714567	2721372	DIRAS1	0	-	3	BS224085;BS224086;BS224087	1	BS213317	148252	ENSG00000176490	ENST00000323469	NM_145173
chr2	36355778	36551135	CRIM1	0	+	2	BS237733;BS237734	NA	NA	51232	ENSG00000150938	ENST00000280527	NM_016441	cysteine rich transmembrane BMP regulator 1	195357	27		chr14	24305096	24311430	CIDEB	0	-	NA	NA	1	BS126365	27141	ENSG00000136305	ENST00000336557	NM_001318807;NM_014430	cell death inducing DFFA like effector b	6334	22		chr15	40358219	40378621	DISP2	0	+	1	BS142455	3	BS150235;BS150236;BS150237	85455	ENSG00000140323	ENST00000267889	NM_033510
chr2	46616416	46630176	CRIPT	0	+	1	BS238504	NA	NA	9419	ENSG00000119878	ENST00000238892	NM_014171	CXXC repeat containing interactor of PDZ3 domain	13760	5		chr2	174348022	174395712	CIR1	0	-	NA	NA	1	BS246499	9541	ENSG00000138433	ENST00000342016	NM_004882	corepressor interacting with RBPJ, CIR1	47690	14		chr10	52314281	52318042	DKK1	0	+	2	BS48558;BS48559	1	BS59972	22943	ENSG00000107984	ENST00000373970	NM_012242
chr6	49692358	49713590	CRISP2	0	-	1	BS387013	NA	NA	7180	ENSG00000124490	ENST00000618917	NM_001142417;NM_001142408;NM_003296;NM_001142407;NM_001142435;NM_001261822	cysteine rich secretory protein 2	21232	22		chr12	119685791	119877320	CIT	0	-	NA	NA	1	BS102992	11113	ENSG00000122966	ENST00000392521	NM_007174;NM_001206999	citron rho-interacting serine/threonine kinase	191529	205		chr13	50519364	50843939	DLEU7	0	-	1	BS122744	1	BS117904	220107;103689915	ENSG00000186047	ENST00000400393	NM_198989;NM_001306135
chr19	18572220	18607741	CRLF1	0	-	2	BS227888;BS227889	NA	NA	9244	ENSG00000006016	ENST00000684169	NM_004750	cytokine receptor like factor 1	35521	14		chr1	40861054	40862363	CITED4	0	-	NA	NA	1	BS7581	163732	ENSG00000179862	ENST00000372638	NM_133467	Cbp/p300 interacting transactivator with Glu/Asp rich carboxy-terminal domain 4	1309	1		chr18	3496032	4455307	DLGAP1	0	-	2	BS207306;BS207307	1	BS202563	9229	ENSG00000170579	ENST00000315677	NM_001003809;NM_001242764;NM_001308390;NM_004746;NM_001242762;NM_001242766;NM_001242765;NM_001242761;NM_001242763
chrX	1187549	1212723	CRLF2	0	-	1	BS467303	NA	NA	64109	ENSG00000205755	ENST00000381566	NM_022148;NM_001012288	cytokine receptor like factor 2	25174	18		chr2	112736349	112764664	CKAP2L	0	-	NA	NA	2	BS242957;BS242958	150468	ENSG00000169607	ENST00000302450	NM_001304361;NM_152515	cytoskeleton associated protein 2 like	28315	9		chr20	36306336	36528637	DLGAP4	0	+	2	BS273181;BS273182	1	BS280815	22839	ENSG00000080845	ENST00000339266	NM_014902;NM_001365621;NM_001388265;NM_001388262;NM_001388260;NM_001388277;NM_001042486;NM_001388257;NM_001388274;NM_001388271;NM_001388268;NM_001388275;NM_001388278;NM_183006
chr17	30769388	30824692	CRLF3	0	-	1	BS193526	NA	NA	51379	ENSG00000176390	ENST00000324238	NM_015986	cytokine receptor like factor 3	55304	12		chr19	45039045	45070956	CLASRP	0	+	NA	NA	2	BS231549;BS231550	11129	ENSG00000104859	ENST00000544944	NM_007056;NM_001278439	CLK4 associating serine/arginine rich protein	31911	59		chr6	170282206	170306565	DLL1	0	-	2	BS393001;BS393002	1	BS381475	28514	ENSG00000198719	ENST00000366756	NM_005618
chr1	152409243	152414263	CRNN	0	-	1	BS36501	NA	NA	49860	ENSG00000143536	ENST00000271835	NM_016190	cornulin	5020	3		chr7	143316111	143352083	CLCN1	0	+	NA	NA	1	BS415299	1180	ENSG00000188037	ENST00000343257	NM_000083	chloride voltage-gated channel 1	35972	25		chr15	40929340	40939073	DLL4	0	+	3	BS142545;BS142546;BS142547	3	BS150332;BS150333;BS150334	54567	ENSG00000128917	ENST00000249749	NM_019074
chr1	153947669	153958615	CRTC2	0	-	2	BS36760;BS36761	NA	NA	200186	ENSG00000160741	ENST00000368633	NM_181715	CREB regulated transcription coactivator 2	10946	19		chrX	49922596	50099235	CLCN5	0	+	NA	NA	1	BS470334	1184	ENSG00000171365	ENST00000376088	NM_001127899;NM_001127898;NM_001272102;NM_000084;NM_001282163	chloride voltage-gated channel 5	176639	56		chr2	172084740	172089677	DLX1	0	+	2	BS246315;BS246316	1	BS264471	1745	ENSG00000144355	ENST00000361725	NM_178120;NM_001038493
chr15	90529923	90645345	CRTC3	0	+	2	BS147571;BS147572	NA	NA	64784	ENSG00000140577	ENST00000268184	NM_001042574;NM_022769	CREB regulated transcription coactivator 3	115422	26		chr6	155264013	155276548	CLDN20	0	+	NA	NA	1	BS391308	49861	ENSG00000171217	ENST00000367165	NM_001001346	claudin 20	12535	2		chr17	49990005	49995224	DLX3	0	-	1	BS197144	1	BS184308	1747	ENSG00000064195	ENST00000434704	NM_005220
chr1	26321698	26360080	CRYBG2	0	-	1	BS27506	NA	NA	55057	ENSG00000176092	ENST00000475866	NM_001039775	crystallin beta-gamma domain containing 2	38382	51		chr11	113779747	113780500	CLDN25	0	+	NA	NA	1	BS91886	644672	ENSG00000228607	ENST00000453129	NM_001101389	claudin 25	753	1		chr19	35497220	35513658	DMKN	0	-	2	BS229690;BS229691	1	BS218301	93099	ENSG00000161249	ENST00000339686	NM_001035516;NM_001352328;NM_001308380;NM_033317;NM_001308383;NM_001126059;NM_001190347;NM_001126056;NM_001352329;NM_001352330;NM_001352332;NM_001190348;NM_001352331;NM_001126058;NM_001126057;NM_001190349
chr20	49046246	49096960	CSE1L	0	+	1	BS274800	NA	NA	1434	ENSG00000124207	ENST00000262982	NM_001256135;NM_001362762;NM_001316	chromosome segregation 1 like	50714	42		chr14	38254000	38256093	CLEC14A	0	-	NA	NA	1	BS126915	161198	ENSG00000176435	ENST00000342213	NM_175060	C-type lectin domain containing 14A	2093	1		chr19	45769709	45782552	DMPK	0	-	2	BS231795;BS231796	2	BS220268;BS220269	1760	ENSG00000104936	ENST00000291270	NM_001081563;NM_004409;NM_001288764;NM_001081560;NM_001288765;NM_001081562;NM_001288766
chr1	109910242	109930992	CSF1	0	+	1	BS11855	NA	NA	1435	ENSG00000184371	ENST00000329608	NM_000757;NM_172212;NM_172211;NM_172210	colony stimulating factor 1	20750	33		chr12	7729383	7751605	CLEC4C	0	-	NA	NA	2	BS96113;BS96114	170482	ENSG00000198178	ENST00000542353	NM_001371391;NM_130441;NM_001371390;NM_203503	C-type lectin domain family 4 member C	22222	26		chr9	976655	991732	DMRT3	0	+	2	BS437371;BS437372	2	BS447756;BS447757	58524	ENSG00000064218	ENST00000190165	NM_021240
chr1	36466043	36483278	CSF3R	0	-	1	BS29385	NA	NA	1441	ENSG00000119535	ENST00000373103	NM_000760;NM_156039;NM_172313	colony stimulating factor 3 receptor	17235	48		chr19	7763210	7769605	CLEC4M	0	+	NA	NA	1	BS225542	10332	ENSG00000104938	ENST00000327325	NM_001144906;NM_001144907;NM_001144908;NM_001144911;NM_001144904;NM_014257;NM_001144909;NM_001144910;NM_001144905	C-type lectin domain family 4 member M	6395	17		chr1	50417550	50423443	DMRTA2	0	-	1	BS31418	4	BS8862;BS8863;BS8864;BS8865	63950	ENSG00000142700	ENST00000404795	NM_032110
chr17	63909597	63918838	CSHL1	0	-	2	BS198505;BS198506	NA	NA	1444	ENSG00000204414	ENST00000450719	NM_001321069;NM_001321068;NM_022580;NM_001321067;NM_001318;NM_022581;NM_022579	chorionic somatomammotropin hormone like 1	9241	23		chr9	136994608	136996568	CLIC3	0	-	NA	NA	2	BS447247;BS447248	9022	ENSG00000169583	ENST00000494426	NM_004669	chloride intracellular channel 3	1960	6		chrX	107206611	107244247	DNAAF6	0	+	1	BS464275	1	BS472772	139212	ENSG00000080572	ENST00000535523	NM_173494;NM_001169154
chr8	112222928	113436939	CSMD3	0	-	1	BS433693	NA	NA	114788	ENSG00000164796	ENST00000297405	NM_198124;NM_001363185;NM_198123;NM_052900	CUB and Sushi multiple domains 3	1214011	263		chr5	157785743	157859145	CLINT1	0	-	NA	NA	2	BS356936;BS356937	9685	ENSG00000113282	ENST00000523094	NM_001195556;NM_014666;NM_001195555	clathrin interactor 1	73402	25		chr17	7717354	7833744	DNAH2	0	+	2	BS178564;BS178565	2	BS190886;BS190887	146754	ENSG00000183914	ENST00000572933	NM_020877;NM_001303270
chr22	38290691	38318084	CSNK1E	0	-	2	BS302837;BS302838	NA	NA	1454	ENSG00000213923	ENST00000612795	NM_152221;NM_001894	casein kinase 1 epsilon	27393	35		chr1	155262868	155278491	CLK2	0	-	NA	NA	1	BS14175	1196	ENSG00000176444	ENST00000368361	NM_003993;NM_001294339;NM_001294338;NM_001363704	CDC like kinase 2	15623	18		chr1	84999147	85133138	DNAI3	0	+	2	BS10747;BS10748	1	BS33470	126820	ENSG00000162643	ENST00000294664	NM_001288563;NM_145172
chr16	58157907	58198106	CSNK2A2	0	-	2	BS173101;BS173102	NA	NA	1459	ENSG00000070770	ENST00000262506	NM_001896	casein kinase 2 alpha 2	40199	29		chr16	28474111	28495575	CLN3	0	-	NA	NA	3	BS160374;BS160375;BS160376	1201	ENSG00000188603	ENST00000569430	NM_000086;NM_001042432;NM_001286104;NM_001286105;NM_001286110;NM_001286109	CLN3 lysosomal/endosomal transmembrane protein, battenin	21464	119		chr1	66812885	66924856	DNAI4	0	-	1	BS32770	1	BS10169	79819	ENSG00000152763	ENST00000371026	NM_024763;NM_207014
chr15	75674322	75712848	CSPG4	0	-	3	BS153762;BS153763;BS153764	NA	NA	1464	ENSG00000173546	ENST00000308508	NM_001897	chondroitin sulfate proteoglycan 4	38526	10		chr15	68206992	68257211	CLN6	0	-	NA	NA	1	BS144529	54982	ENSG00000128973	ENST00000249806	NM_017882	CLN6 transmembrane ER protein	50219	29		chr19	14514769	14560391	DNAJB1	0	-	1	BS226923	3	BS215913;BS215914;BS215915	3337	ENSG00000132002	ENST00000679223	NM_006145;NM_001313964;NM_001300914
chr1	201483530	201509456	CSRP1	0	-	1	BS40458	NA	NA	1465	ENSG00000159176	ENST00000367306	NM_001193572;NM_001193571;NM_001193570;NM_004078	cysteine and glycine rich protein 1	25926	26		chr19	6361531	6370242	CLPP	0	+	NA	NA	1	BS225222	8192	ENSG00000125656	ENST00000245816	NM_006012	caseinolytic mitochondrial matrix peptidase proteolytic subunit	8711	19		chr9	34989641	34998900	DNAJB5	0	+	2	BS438863;BS438864	5	BS449324;BS449325;BS449326;BS449327;BS449328	25822	ENSG00000137094	ENST00000545841	NM_001135004;NM_001349725;NM_012266;NM_001349723;NM_001349724;NM_001135005
chr20	23450403	23452876	CST11	0	-	1	BS279533	NA	NA	140880	ENSG00000125831	ENST00000377009	NM_130794;NM_080830	cystatin 11	2473	5		chr6	35776594	35779552	CLPSL2	0	+	NA	NA	1	BS385123	389383	ENSG00000196748	ENST00000360454	NM_001286550;NM_207409	colipase like 2	2958	6		chr3	128462439	128467248	DNAJB8	0	-	1	BS326825	1	BS314001	165721	ENSG00000179407	ENST00000469083	NM_153330
chr20	23626706	23638473	CST3	0	-	4	BS279546;BS279547;BS279548;BS279549	NA	NA	1471	ENSG00000101439	ENST00000398411	NM_001288614;NM_000099	cystatin C	11767	10		chr3	139935185	140577397	CLSTN2	0	+	NA	NA	1	BS327889	64084	ENSG00000158258	ENST00000458420	NM_022131	calsyntenin 2	642212	17		chr15	40765161	40807478	DNAJC17	0	-	1	BS150306	1	BS142516	55192	ENSG00000104129	ENST00000220496	NM_018163
chr12	57819927	57846729	CTDSP2	0	-	1	BS109815	NA	NA	10106	ENSG00000175215	ENST00000398073	NM_005730	CTD small phosphatase 2	26802	24		chr9	36190856	36304781	CLTA	0	+	NA	NA	1	BS449498	1211	ENSG00000122705	ENST00000433436	NM_001311206;NM_001184762;NM_001833;NM_001184761;NM_001311203;NM_001184760;NM_007096;NM_001311204;NM_001311205;NM_001076677	clathrin light chain A	113925	24		chr12	49346888	49357546	DNAJC22	0	+	1	BS97965	6	BS108215;BS108216;BS108217;BS108218;BS108219;BS108220	79962	ENSG00000178401	ENST00000549441	NM_001304944;NM_024902
chr1	70411218	70439851	CTH	0	+	1	BS10313	NA	NA	1491	ENSG00000116761	ENST00000370938	NM_001190463;NM_001902;NM_153742	cystathionine gamma-lyase	28633	24		chrX	15627318	15675012	CLTRN	0	-	NA	NA	2	BS459898;BS459899	57393	ENSG00000147003	ENST00000650271	NM_020665	collectrin, amino acid transport regulator	47694	13		chr13	95677139	95794988	DNAJC3	0	+	1	BS119079	1	BS124059	5611	ENSG00000102580	ENST00000602402	NM_006260
chr3	41194741	41260096	CTNNB1	0	+	1	BS308710	NA	NA	1499	ENSG00000168036	ENST00000645320	NM_001904;NM_001098209;NM_001098210;NM_001330729	catenin beta 1	65355	151		chr17	2689386	2712663	CLUH	0	-	NA	NA	1	BS177658	23277	ENSG00000132361	ENST00000651024	NM_001366662;NM_015229;NM_001366661	clustered mitochondria homolog	23277	68		chr11	64230278	64234286	DNAJC4	0	+	2	BS73795;BS73796	1	BS87236	3338	ENSG00000110011	ENST00000321685	NM_005528;NM_001307980;NM_001307981
chr1	9848276	9910336	CTNNBIP1	0	-	1	BS24228	NA	NA	56998	ENSG00000178585	ENST00000377263	NM_001012329;NM_020248	catenin beta interacting protein 1	62060	15		chr18	596988	650334	CLUL1	0	+	NA	NA	1	BS207135	27098	ENSG00000079101	ENST00000581619	NM_001375492;NM_014410;NM_001289036;NM_001318522;NM_199167	clusterin like 1	53346	41		chr20	63895126	63936031	DNAJC5	0	+	1	BS277214	2	BS285429;BS285430	80331	ENSG00000101152	ENST00000360864	NM_025219
chr11	65879809	65883741	CTSW	0	+	2	BS74369;BS74370	NA	NA	1521	ENSG00000172543	ENST00000528419	NM_001335	cathepsin W	3932	21		chr12	108288044	108339317	CMKLR1	0	-	NA	NA	2	BS101642;BS101643	1240	ENSG00000174600	ENST00000550402	NM_001142344;NM_004072;NM_001142343;NM_001142345	chemerin chemokine-like receptor 1	51273	13		chr16	2235816	2238711	DNASE1L2	0	+	1	BS157632	1	BS167470	1775	ENSG00000167968	ENST00000564065	NM_001374;NM_001301680
chr19	7924491	7926135	CTXN1	0	-	2	BS225603;BS225604	NA	NA	404217	ENSG00000178531	ENST00000318978	NM_206833	cortexin 1	1644	2		chr16	66614750	66696743	CMTM4	0	-	NA	NA	2	BS163184;BS163185	146223	ENSG00000183723	ENST00000394106	NM_178818;NM_181521	CKLF like MARVEL transmembrane domain containing 4	81993	14		chr9	136359480	136363744	DNLZ	0	-	1	BS458242	1	BS446962	728489	ENSG00000213221	ENST00000371738	NM_001080849
chr7	148697914	148801110	CUL1	0	+	1	BS403165	NA	NA	8454	ENSG00000055130	ENST00000325222	NM_001370660;NM_001370661;NM_001370662;NM_001370663;NM_003592;NM_001370664	cullin 1	103196	81		chr14	23376773	23379772	CMTM5	0	+	NA	NA	2	BS133404;BS133405	116173	ENSG00000166091	ENST00000359320	NM_138460;NM_001288745;NM_001288744;NM_001288746;NM_001037288	CKLF like MARVEL transmembrane domain containing 5	2999	24		chr9	128191655	128255248	DNM1	0	+	1	BS444697	3	BS455818;BS455819;BS455820	1759	ENSG00000106976	ENST00000627543	NM_004408;NM_001005336;NM_001288738;NM_001288737;NM_001374269;NM_001288739
chr10	35008551	35090642	CUL2	0	-	1	BS58588	NA	NA	8453	ENSG00000108094	ENST00000374748	NM_001324375;NM_003591;NM_001198777;NM_001324376;NM_001198778;NM_001198779	cullin 2	82091	90		chr20	35954564	36030700	CNBD2	0	+	NA	NA	1	BS280757	140894	ENSG00000149646	ENST00000489667	NM_001365709;NM_080834;NM_001304367;NM_001207076	cyclic nucleotide binding domain containing 2	76136	24		chr2	25227855	25342590	DNMT3A	0	-	3	BS254104;BS254105;BS254106	1	BS236810	1788	ENSG00000119772	ENST00000264709	NM_175629;NM_022552;NM_153759;NM_001320893;NM_001375819;NM_175630;NM_001320892
chrX	120505920	120604074	CUL4B	0	-	2	BS473473;BS473474	NA	NA	8450	ENSG00000158290	ENST00000680673	NM_001079872;NM_003588;NM_001369145;NM_001330624	cullin 4B	98154	159		chr4	47935977	48016681	CNGA1	0	-	NA	NA	1	BS334574	1259	ENSG00000198515	ENST00000514170	NM_001142564;NM_001379270;NM_000087	cyclic nucleotide gated channel subunit alpha 1	80704	29		chr21	44246339	44262216	DNMT3L	0	-	1	BS291353	3	BS287959;BS287960;BS287961	29947	ENSG00000142182	ENST00000270172	NM_175867;NM_013369
chr7	101815904	102283958	CUX1	0	+	1	BS400487	NA	NA	1523	ENSG00000257923	ENST00000360264	NM_181500;NM_001202546;NM_001913;NM_001202544;NM_001202543;NM_001202545;NM_181552	cut like homeobox 1	468054	89		chr11	6234765	6244479	CNGA4	0	+	NA	NA	2	BS82757;BS82758	1262	ENSG00000132259	ENST00000379936	NM_001037329	cyclic nucleotide gated channel subunit alpha 4	9714	9		chr2	224765090	225042468	DOCK10	0	-	2	BS267505;BS267506	2	BS249084;BS249085	55619	ENSG00000135905	ENST00000409592	NM_001290263;NM_014689;NM_001363762
chr12	111034165	111350554	CUX2	0	+	2	BS101967;BS101968	NA	NA	23316	ENSG00000111249	ENST00000261726	NM_015267;NM_001370598	cut like homeobox 2	316389	30		chr19	54137749	54155681	CNOT3	0	+	NA	NA	1	BS233616	4849	ENSG00000088038	ENST00000617930	NM_014516	CCR4-NOT transcription complex subunit 3	17932	68		chrX	118495815	118686163	DOCK11	0	+	1	BS464777	3	BS473284;BS473285;BS473286	139818	ENSG00000147251	ENST00000276202	NM_144658
chr11	94962620	94973586	CWC15	0	-	1	BS91025	NA	NA	51503	ENSG00000150316	ENST00000279839	NM_016403;NM_001363372;NM_001363371	CWC15 spliceosome associated protein homolog	10966	7		chr7	135361795	135510127	CNOT4	0	-	NA	NA	1	BS402361	4850	ENSG00000080802	ENST00000428680	NM_001190849;NM_001190850;NM_001190847;NM_013316;NM_001008225;NM_001190848	CCR4-NOT transcription complex subunit 4	148332	31		chr13	98793429	99086625	DOCK9	0	-	2	BS124291;BS124292	2	BS119290;BS119291	23348	ENSG00000088387	ENST00000448493	NM_001366677;NM_001366676;NM_001366678;NM_001130048;NM_001318849;NM_015296;NM_001366680;NM_001366679;NM_001366683;NM_001366682;NM_001366684;NM_001130050;NM_001130049;NM_001366681
chr4	48986275	49062081	CWH43	0	+	1	BS334617	NA	NA	80157	ENSG00000109182	ENST00000226432	NM_025087;NM_001286791	cell wall biogenesis 43 C-terminal homolog	75806	18		chr12	56309842	56316119	CNPY2	0	-	NA	NA	1	BS99162	10330	ENSG00000257727	ENST00000273308	NM_014255	canopy FGF signaling regulator 2	6277	11		chr20	54475593	54651169	DOK5	0	+	1	BS275398	1	BS283417	55816	ENSG00000101134	ENST00000262593	NM_018431;NM_177959
chr3	39263495	39281735	CX3CR1	0	-	1	BS320995	NA	NA	1524	ENSG00000168329	ENST00000541347	NM_001337;NM_001171171;NM_001171172;NM_001171174	C-X3-C motif chemokine receptor 1	18240	8		chr7	100119634	100125508	CNPY4	0	+	NA	NA	1	BS412244	245812	ENSG00000166997	ENST00000262932	NM_152755	canopy FGF signaling regulator 4	5874	7		chr9	129081111	129090438	DOLPP1	0	+	1	BS444887	1	BS456016	57171	ENSG00000167130	ENST00000372546	NM_001135917;NM_020438
chr17	4733533	4739928	CXCL16	0	-	1	BS190216	NA	NA	58191	ENSG00000161921	ENST00000293778	NM_001386809;NM_001100812	C-X-C motif chemokine ligand 16	6395	15		chr1	205042937	205078289	CNTN2	0	+	NA	NA	1	BS41269	6900	ENSG00000184144	ENST00000331830	NM_001346083;NM_005076	contactin 2	35352	54		chr10	101570560	101609662	DPCD	0	+	2	BS52248;BS52249	1	BS64165	25911	ENSG00000166171	ENST00000370151	NM_001329742;NM_001329745;NM_015448;NM_001329743;NM_001329744
chr16	69424619	69466264	CYB5B	0	+	1	BS163661	NA	NA	80777	ENSG00000103018	ENST00000307892	NM_030579	cytochrome b5 type B	41645	12		chr3	2098813	3057959	CNTN4	0	+	NA	NA	2	BS318199;BS318200	152330	ENSG00000144619	ENST00000397461	NM_001350095;NM_175607;NM_001206955;NM_175613;NM_001206956	contactin 4	959146	101		chr11	66480013	66509657	DPP3	0	+	1	BS74547	2	BS88012;BS88013	10072	ENSG00000254986	ENST00000532677	NM_130443;NM_005700;NM_001256670
chr1	54169651	54200036	CYB5RL	0	-	1	BS31805	NA	NA	606495	ENSG00000215883	ENST00000534324	NM_001353353;NM_001353354;NM_001031672;NM_001353356	cytochrome b5 reductase like	30385	21		chr17	42682531	42699993	CNTNAP1	0	+	NA	NA	3	BS195588;BS195589;BS195590	8506	ENSG00000108797	ENST00000264638	NM_003632	contactin associated protein 1	17462	24		chr7	153887097	154894285	DPP6	0	+	3	BS403854;BS403855;BS403856	1	BS416353	1804	ENSG00000130226	ENST00000377770	NM_001039350;NM_001290253;NM_001364500;NM_001364499;NM_001364497;NM_001364498;NM_130797;NM_001936;NM_001290252;NM_001364502
chr16	88643289	88651054	CYBA	0	-	2	BS176549;BS176550	NA	NA	1535	ENSG00000051523	ENST00000569359	NM_000101	cytochrome b-245 alpha chain	7765	18		chr7	146116002	148420998	CNTNAP2	0	+	NA	NA	2	BS415445;BS415446	26047	ENSG00000174469	ENST00000361727	NM_014141	contactin associated protein 2	2304996	41		chr10	132186948	132205759	DPYSL4	0	+	2	BS55440;BS55441	1	BS67706	10570	ENSG00000151640	ENST00000338492	NM_006426
chr20	54153446	54173986	CYP24A1	0	-	1	BS283397	NA	NA	1591	ENSG00000019186	ENST00000216862	NM_000782;NM_001128915	cytochrome P450 family 24 subfamily A member 1	20540	25		chr17	42795147	42798704	COA3	0	-	NA	NA	2	BS182979;BS182980	28958	ENSG00000183978	ENST00000328434	NM_001040431	cytochrome c oxidase assembly factor 3	3557	2		chr11	65919274	65921563	DRAP1	0	+	2	BS74389;BS74390	1	BS87861	10589	ENSG00000175550	ENST00000312515	NM_006442
chr2	218781749	218815293	CYP27A1	0	+	1	BS248500	NA	NA	1593	ENSG00000135929	ENST00000258415	NM_000784	cytochrome P450 family 27 subfamily A member 1	33544	11		chr11	73872667	73876901	COA4	0	-	NA	NA	1	BS76121	51287	ENSG00000181924	ENST00000541455	NM_016565	cytochrome c oxidase assembly factor 4 homolog	4234	9		chr11	117427772	117817525	DSCAML1	0	-	2	BS92516;BS92517	1	BS78857	57453	ENSG00000177103	ENST00000321322	NM_020693
chr22	42126499	42130865	CYP2D6	0	-	1	BS303599	NA	NA	1565;107987478;107987479	ENSG00000100197	ENST00000645361	NM_000106;NM_001025161	cytochrome P450 family 2 subfamily D member 6	4366	16		chr2	98599314	98608515	COA5	0	-	NA	NA	1	BS241804	493753	ENSG00000183513	ENST00000328709	NM_001008215	cytochrome c oxidase assembly factor 5	9201	5		chr18	31498177	31549008	DSG2	0	+	1	BS203944	1	BS208633	1829	ENSG00000046604	ENST00000261590	NM_001943
chr7	99648194	99679998	CYP3A5	0	-	2	BS412197;BS412198	NA	NA	1577	ENSG00000106258	ENST00000439761	NM_000777;NM_001291830;NM_001291829;NM_001190484	cytochrome P450 family 3 subfamily A member 5	31804	23		chr7	51016212	51316818	COBL	0	-	NA	NA	1	BS397306	23242	ENSG00000106078	ENST00000395542	NM_001346443;NM_001346442;NM_015198;NM_001346444;NM_001287438;NM_001346441;NM_001287436	cordon-bleu WH2 repeat protein	300606	52		chr3	122564338	122575203	DTX3L	0	+	2	BS313088;BS313089	2	BS325802;BS325803	151636	ENSG00000163840	ENST00000296161	NM_138287
chr19	15878023	15898077	CYP4F2	0	-	1	BS227188	NA	NA	8529	ENSG00000186115	ENST00000221700	NM_001082	cytochrome P450 family 4 subfamily F member 2	20054	23		chr13	110148963	110307157	COL4A1	0	-	NA	NA	1	BS119849	1282	ENSG00000187498	ENST00000375820	NM_001845;NM_001303110	collagen type IV alpha 1 chain	158194	94		chr15	45129933	45165576	DUOX1	0	+	1	BS142928	5	BS150741;BS150742;BS150743;BS150744;BS150745	53905	ENSG00000137857	ENST00000321429	NM_017434;NM_175940
chr8	64587763	64798737	CYP7B1	0	-	1	BS431652	NA	NA	9420	ENSG00000172817	ENST00000310193	NM_001324112;NM_004820	cytochrome P450 family 7 subfamily B member 1	210974	6		chr2	227002714	227164453	COL4A4	0	-	NA	NA	1	BS249181	1286	ENSG00000081052	ENST00000396625	NM_000092	collagen type IV alpha 4 chain	161739	56		chr15	45117366	45129938	DUOXA1	0	-	2	BS150746;BS150747	2	BS142929;BS142930	90527	ENSG00000140254	ENST00000560572	NM_144565;NM_001276264;NM_001276268;NM_001276265;NM_001384349;NM_001276267;NM_001276266
chr2	10056780	10080944	CYS1	0	-	2	BS252711;BS252712	NA	NA	192668	ENSG00000205795	ENST00000381813	NM_001037160	cystin 1	24164	3		chrX	108155607	108439497	COL4A6	0	-	NA	NA	1	BS464388	1288	ENSG00000197565	ENST00000394872	NM_033641;NM_001847;NM_001287759;NM_001287760;NM_001287758	collagen type IV alpha 6 chain	283890	88		chr15	45114326	45118421	DUOXA2	0	+	3	BS142920;BS142921;BS142922	2	BS150733;BS150734	405753	ENSG00000140274	ENST00000323030	NM_207581
chr9	137224635	137226315	CYSRT1	0	+	2	BS447359;BS447360	NA	NA	375791	ENSG00000197191	ENST00000409414	NM_199001	cysteine rich tail 1	1680	4		chr3	99638475	99799226	COL8A1	0	+	NA	NA	1	BS324905	1295	ENSG00000144810	ENST00000261037	NM_001850;NM_020351	collagen type VIII alpha 1 chain	160751	15		chr5	172768096	172771195	DUSP1	0	-	1	BS369375	1	BS357983	1843	ENSG00000120129	ENST00000239223	NM_004417
chr17	78674048	78782297	CYTH1	0	-	1	BS200840	NA	NA	9267	ENSG00000108669	ENST00000589297	NM_001292019;NM_001365039;NM_001365038;NM_001365041;NM_001292018;NM_001365040;NM_017456;NM_001365037;NM_004762	cytohesin 1	108249	35		chr18	316737	500722	COLEC12	0	-	NA	NA	1	BS202368	81035	ENSG00000158270	ENST00000400256	NM_130386	collectin subfamily member 12	183985	10		chr1	221701424	221742089	DUSP10	0	-	1	BS42749	1	BS19386	11221	ENSG00000143507	ENST00000366899	NM_007207
chr7	6161776	6272644	CYTH3	0	-	1	BS406342	NA	NA	9265	ENSG00000008256	ENST00000396741	NM_004227;NM_001367580;NM_001367581	cytohesin 3	110868	16		chr3	15450133	15521751	COLQ	0	-	NA	NA	1	BS307372	8292	ENSG00000206561	ENST00000383788	NM_005677;NM_080538;NM_080539	collagen like tail subunit of asymmetric acetylcholinesterase	71618	40		chr20	31847637	31870664	DUSP15	0	-	1	BS280144	1	BS272558	128853	ENSG00000149599	ENST00000278979	NM_001320479;NM_001012644;NM_177991;NM_001320478;NM_080611
chr21	26466209	26573286	CYYR1	0	-	1	BS289426	NA	NA	116159	ENSG00000166265	ENST00000652641	NM_052954;NM_001320768	cysteine and tyrosine rich 1	107077	8		chr13	75525214	75549439	COMMD6	0	-	NA	NA	1	BS118578	170622	ENSG00000188243	ENST00000377615	NM_203495;NM_001287394;NM_001287393;NM_001287392;NM_203497	COMM domain containing 6	24225	16		chr12	89347235	89352501	DUSP6	0	-	3	BS110847;BS110848;BS110849	2	BS100528;BS100529	1848	ENSG00000139318	ENST00000279488	NM_001946;NM_022652
chr2	241734602	241768816	D2HGDH	0	+	1	BS251321	NA	NA	728294	ENSG00000180902	ENST00000321264	NM_001352824;NM_001287249;NM_152783	D-2-hydroxyglutarate dehydrogenase	34214	31		chr22	19941371	19969975	COMT	0	+	NA	NA	2	BS299519;BS299520	1312	ENSG00000093010	ENST00000678255	NM_001362828;NM_000754;NM_001135161;NM_001135162;NM_007310	catechol-O-methyltransferase	28604	39		chr17	7225342	7234517	DVL2	0	-	1	BS190682	1	BS178416	1856	ENSG00000004975	ENST00000005340	NM_004422
chrX	86148451	86832604	DACH2	0	+	1	BS463556	NA	NA	117154	ENSG00000126733	ENST00000484479	NM_001139514;NM_053281;NM_001139515	dachshund family transcription factor 2	684153	35		chr19	18899514	18919387	COPE	0	-	NA	NA	1	BS216870	11316	ENSG00000105669	ENST00000600932	NM_007263;NM_199444;NM_001330469;NM_199442	COPI coat complex subunit epsilon	19873	27		chr3	184155377	184173614	DVL3	0	+	1	BS316913	1	BS329783	1857	ENSG00000161202	ENST00000313143	NM_004423
chr19	46647551	46661182	DACT3	0	-	1	BS231963	NA	NA	147906	ENSG00000197380	ENST00000410105	NM_145056;NM_001301046	dishevelled binding antagonist of beta catenin 3	13631	8		chr3	129249606	129277773	COPG1	0	+	NA	NA	2	BS326964;BS326965	22820	ENSG00000181789	ENST00000314797	NM_016128	COPI coat complex subunit gamma 1	28167	30		chr1	206635536	206684419	DYRK3	0	+	1	BS18374	1	BS41601	8444	ENSG00000143479	ENST00000367109	NM_003582;NM_001004023
chr3	49015488	49022293	DALRD3	0	-	1	BS322106	NA	NA	55152	ENSG00000178149	ENST00000440857	NM_001276405;NM_001009996;NM_018114	DALR anticodon binding domain containing 3	6805	35		chr7	130506238	130668748	COPG2	0	-	NA	NA	2	BS401943;BS401944	26958	ENSG00000158623	ENST00000425248	NM_012133;NM_001290033	COPI coat complex subunit gamma 2	162510	26		chr2	11444375	11466177	E2F6	0	-	1	BS252970	1	BS235760	1876	ENSG00000169016	ENST00000542100	NM_198256;NM_001278275;NM_001278276;NM_001278277;NM_001278278;NM_212540
chr12	108858932	108901043	DAO	0	+	1	BS101701	NA	NA	1610	ENSG00000110887	ENST00000228476	NM_001917	D-amino acid oxidase	42111	27		chr2	231781671	231809254	COPS7B	0	+	NA	NA	1	BS267969	64708	ENSG00000144524	ENST00000373608	NM_001369483;NM_001282951;NM_001282949;NM_001282952;NM_022730;NM_001308381;NM_001282950	COP9 signalosome subunit 7B	27583	36		chr16	23520754	23557731	EARS2	0	-	2	BS170013;BS170014	1	BS159884	124454	ENSG00000103356	ENST00000449606	NM_001083614;NM_001308211
chr19	3958453	3971123	DAPK3	0	-	1	BS224526	NA	NA	1613	ENSG00000167657	ENST00000545797	NM_001375658;NM_001348	death associated protein kinase 3	12670	24		chr12	54301202	54351846	COPZ1	0	+	NA	NA	6	BS109210;BS109211;BS109212;BS109213;BS109214;BS109215	22818	ENSG00000111481	ENST00000262061	NM_001271736;NM_016057;NM_001271735;NM_001271734	COPI coat complex subunit zeta 1	50644	46		chr5	158695916	159099916	EBF1	0	-	1	BS368335	3	BS357023;BS357024;BS357025	1879	ENSG00000164330	ENST00000313708	NM_001324108;NM_001324106;NM_001324107;NM_024007;NM_001324103;NM_001290360;NM_001324101;NM_001324111;NM_001364158;NM_001364159;NM_001364156;NM_001364157;NM_182708;NM_001324109;NM_001364155
chr4	99816827	99870190	DAPP1	0	+	2	BS336251;BS336252	NA	NA	27071	ENSG00000070190	ENST00000296414	NM_001306151;NM_014395	dual adaptor of phosphotyrosine and 3-phosphoinositides 1	53363	12		chr17	48026167	48038030	COPZ2	0	-	NA	NA	1	BS183920	51226	ENSG00000005243	ENST00000621465	NM_016429	COPI coat complex subunit zeta 2	11863	22		chr8	25841725	26045413	EBF2	0	-	2	BS429428;BS429429	4	BS419605;BS419606;BS419607;BS419608	64641	ENSG00000221818	ENST00000520164	NM_022659
chr14	24114195	24125242	DCAF11	0	+	1	BS126292	NA	NA	80344	ENSG00000100897	ENST00000446197	NM_001163484;NM_025230;NM_181357	DDB1 and CUL4 associated factor 11	11047	86		chr10	99710868	99732127	COX15	0	-	NA	NA	1	BS51944	1355	ENSG00000014919	ENST00000016171	NM_004376;NM_001320974;NM_001320976;NM_001372026;NM_001372028;NM_001320975;NM_001372027;NM_001372024;NM_078470;NM_001372025	cytochrome c oxidase assembly homolog COX15	21259	11		chr19	4229523	4237528	EBI3	0	+	1	BS213805	1	BS224611	10148	ENSG00000105246	ENST00000221847	NM_005755
chr19	13952492	13961449	DCAF15	0	+	1	BS215721	NA	NA	90379	ENSG00000132017	ENST00000254337	NM_138353	DDB1 and CUL4 associated factor 15	8957	22		chr16	85798633	85807068	COX4I1	0	+	NA	NA	1	BS175823	1327	ENSG00000131143	ENST00000564903	NM_001318794;NM_001318786;NM_001861;NM_001318802;NM_001318788;NM_001318797	cytochrome c oxidase subunit 4I1	8435	20		chrX	48521799	48528716	EBP	0	+	1	BS461639	2	BS470086;BS470087	10682	ENSG00000147155	ENST00000495186	NM_006579
chr1	167935783	168075843	DCAF6	0	+	1	BS15563	NA	NA	55827	ENSG00000143164	ENST00000432587	NM_001349774;NM_001349775;NM_018442;NM_001349777;NM_001349776;NM_001349778;NM_001349779;NM_001017977;NM_001349780;NM_001198956;NM_001349773;NM_001198957	DDB1 and CUL4 associated factor 6	140060	58		chr2	97646062	97648383	COX5B	0	+	NA	NA	2	BS259557;BS259558	1329	ENSG00000135940	ENST00000258424	NM_001862	cytochrome c oxidase subunit 5B	2321	4		chrX	69616067	70039472	EDA	0	+	1	BS462876	1	BS471391	1896	ENSG00000158813	ENST00000374553	NM_001005610;NM_001005613;NM_001005609;NM_001399;NM_001005612
chr17	45023340	45061109	DCAKD	0	-	1	BS196163	NA	NA	79877	ENSG00000172992	ENST00000651974	NM_001128631;NM_001288655;NM_001288654;NM_001321326;NM_024819	dephospho-CoA kinase domain containing	37769	18		chr19	35648323	35658782	COX6B1	0	+	NA	NA	1	BS229746	1340	ENSG00000126267	ENST00000652250	NM_001863	cytochrome c oxidase subunit 6B1	10459	11		chr12	92770637	92929331	EEA1	0	-	1	BS110999	2	BS100645;BS100646	8411	ENSG00000102189	ENST00000322349	NM_003566
chr3	98795941	98901695	DCBLD2	0	-	2	BS324884;BS324885	NA	NA	131566	ENSG00000057019	ENST00000326840	NM_080927	discoidin, CUB and LCCL domain containing 2	105754	23		chr7	130344816	130368730	CPA5	0	+	NA	NA	1	BS414229	93979	ENSG00000158525	ENST00000485477	NM_001318223;NM_001127442;NM_001127441;NM_080385	carboxypeptidase A5	23914	51		chr20	63488013	63499239	EEF1A2	0	-	2	BS285281;BS285282	4	BS277076;BS277077;BS277078;BS277079	1917	ENSG00000101210	ENST00000217182	NM_001958
chr11	6621330	6655809	DCHS1	0	-	2	BS82850;BS82851	NA	NA	8642	ENSG00000166341	ENST00000299441	NM_003737	dachsous cadherin-related 1	34479	21		chr15	82543201	82648861	CPEB1	0	-	NA	NA	1	BS146748	64506	ENSG00000214575	ENST00000614918	NM_001387065;NM_001387062;NM_001365240;NM_001387068;NM_001365250;NM_001079533;NM_030594;NM_001365243;NM_001288820;NM_001079534;NM_001387077;NM_001365248;NM_001387078;NM_001365249;NM_001079535;NM_001387074;NM_001387069;NM_001387070;NM_001387073;NM_001387071;NM_001365244;NM_001387076;NM_001288819;NM_001387075;NM_001365247;NM_001365245;NM_001365246;NM_001387072;NM_001387064;NM_001387061;NM_001387066…	cytoplasmic polyadenylation element binding protein 1	105660	71		chr2	206159585	206162928	EEF1B2	0	+	1	BS247728	1	BS266046	1933	ENSG00000114942	ENST00000392221	NM_021121;NM_001959;NM_001037663
chr13	35768652	36131382	DCLK1	0	-	1	BS121892	NA	NA	9201	ENSG00000133083	ENST00000360631	NM_001330072;NM_001330071;NM_001195416;NM_004734;NM_001195415	doublecortin like kinase 1	362730	37		chr4	15002481	15070153	CPEB2	0	+	NA	NA	2	BS342075;BS342076	132864	ENSG00000137449	ENST00000538197	NM_182485;NM_182646;NM_001177382;NM_001177383;NM_001177384;NM_001177381	cytoplasmic polyadenylation element binding protein 2	67672	37		chr8	143579697	143599541	EEF1D	0	-	3	BS436775;BS436776;BS436777	3	BS426478;BS426479;BS426480	1936	ENSG00000104529	ENST00000532741	NM_001130057;NM_001195203;NM_032378;NM_001317743;NM_001130056;NM_001330646;NM_001130053;NM_001289950;NM_001960;NM_001130055
chr4	150078445	150257438	DCLK2	0	+	1	BS337870	NA	NA	166614	ENSG00000170390	ENST00000296550	NM_001040260;NM_001040261	doublecortin like kinase 2	178993	36		chr5	173888349	173961980	CPEB4	0	+	NA	NA	1	BS369539	80315	ENSG00000113742	ENST00000265085	NM_030627;NM_001308191;NM_001308189;NM_001308192;NM_001308193	cytoplasmic polyadenylation element binding protein 4	73631	42		chr11	65866441	65873592	EFEMP2	0	-	1	BS87844	1	BS74368	30008	ENSG00000172638	ENST00000307998	NM_016938
chr3	36712422	36764349	DCLK3	0	-	1	BS320681	NA	NA	85443	ENSG00000163673	ENST00000636136	NM_033403	doublecortin like kinase 3	51927	6		chr15	74826627	74831802	CPLX3	0	+	NA	NA	1	BS153581	594855	ENSG00000213578	ENST00000395018	NM_001030005	complexin 3	5175	3		chr1	155127876	155134899	EFNA1	0	+	2	BS14079;BS14080	3	BS36984;BS36985;BS36986	1942	ENSG00000169242	ENST00000368407	NM_182685;NM_004428
chr12	91140484	91183217	DCN	0	-	1	BS110912	NA	NA	1634	ENSG00000011465	ENST00000052754	NM_001920;NM_133503;NM_133505;NM_133504;NM_133506;NM_133507	decorin	42733	50		chr18	59275156	59318649	CPLX4	0	-	NA	NA	1	BS205836	339302	ENSG00000166569	ENST00000299721	NM_181654	complexin 4	43493	5		chr5	107376894	107670937	EFNA5	0	-	1	BS364706	3	BS353580;BS353581;BS353582	1946	ENSG00000184349	ENST00000333274	NM_001962
chr12	1946053	2004535	DCP1B	0	-	1	BS105095	NA	NA	196513	ENSG00000151065	ENST00000535873	NM_152640;NM_001319292	decapping mRNA 1B	58482	16		chr3	194339768	194351328	CPN2	0	-	NA	NA	1	BS317626	1370	ENSG00000178772	ENST00000323830	NM_001291988;NM_001080513	carboxypeptidase N subunit 2	11560	4		chr13	106489745	106535662	EFNB2	0	-	1	BS124681	1	BS119650	1948	ENSG00000125266	ENST00000646441	NM_001372056;NM_001372057;NM_004093
chr12	57529633	57547224	DCTN2	0	-	2	BS109715;BS109716	NA	NA	10540	ENSG00000175203	ENST00000548249	NM_001261413;NM_001348068;NM_001348067;NM_001261412;NM_001348066;NM_001348065;NM_006400	dynactin subunit 2	17591	82		chr3	98579446	98593648	CPOX	0	-	NA	NA	1	BS312201	1371	ENSG00000080819	ENST00000647941	NM_000097	coproporphyrinogen oxidase	14202	7		chr17	7705202	7711372	EFNB3	0	+	2	BS178554;BS178555	2	BS190875;BS190876	1949	ENSG00000108947	ENST00000226091	NM_001406
chr8	30156319	30183639	DCTN6	0	+	1	BS419985	NA	NA	10671	ENSG00000104671	ENST00000221114	NM_006571	dynactin subunit 6	27320	8		chr14	92121969	92172145	CPSF2	0	+	NA	NA	3	BS137717;BS137718;BS137719	53981	ENSG00000165934	ENST00000298875	NM_001322272;NM_017437;NM_001322270;NM_001322271	cleavage and polyadenylation specific factor 2	50176	22		chr14	23356403	23365752	EFS	0	-	1	BS133400	1	BS126138	10278	ENSG00000100842	ENST00000351354	NM_001277174;NM_005864;NM_001385607;NM_032459
chr11	103050686	103092194	DCUN1D5	0	-	1	BS91286	NA	NA	84259	ENSG00000137692	ENST00000260247	NM_032299;NM_001318739;NM_001318740;NM_001318741	defective in cullin neddylation 1 domain containing 5	41508	19		chr2	9423651	9473101	CPSF3	0	+	NA	NA	1	BS252621	51692	ENSG00000119203	ENST00000460593	NM_001321836;NM_016207;NM_001321834;NM_001321833;NM_001321835	cleavage and polyadenylation specific factor 3	49450	21		chr9	136658856	136672678	EGFL7	0	+	2	BS447099;BS447100	1	BS458389	51162	ENSG00000172889	ENST00000371699	NM_016215;NM_201446
chr10	72273919	72276036	DDIT4	0	+	2	BS49711;BS49712	NA	NA	54541	ENSG00000168209	ENST00000307365	NM_019058	DNA damage inducible transcript 4	2117	4		chr17	73248449	73262352	CPSF4L	0	-	NA	NA	1	BS186338	642843	ENSG00000187959	ENST00000397671	NM_001129885	cleavage and polyadenylation specific factor 4 like	13903	10		chr6	32164595	32168281	EGFL8	0	+	1	BS373533	3	BS384357;BS384358;BS384359	80864	ENSG00000241404	ENST00000395512	NM_030652
chr1	20651767	20661544	DDOST	0	-	2	BS26386;BS26387	NA	NA	1650	ENSG00000244038	ENST00000415136	NM_005216	dolichyl-diphosphooligosaccharide--protein glycosyltransferase non-catalytic subunit	9777	16		chr11	61402641	61430031	CPSF7	0	-	NA	NA	1	BS73201	79869	ENSG00000149532	ENST00000340437	NM_024811;NM_001136040;NM_001142565	cleavage and polyadenylation specific factor 7	27390	47		chr5	138465479	138469303	EGR1	0	+	4	BS355184;BS355185;BS355186;BS355187	4	BS366453;BS366454;BS366455;BS366456	1958	ENSG00000120738	ENST00000239938	NM_001964
chr20	49219347	49244077	DDX27	0	+	1	BS274807	NA	NA	55661	ENSG00000124228	ENST00000618172	NM_001348187;NM_017895	DEAD-box helicase 27	24730	29		chr4	8592660	8619759	CPZ	0	+	NA	NA	1	BS341606	8532	ENSG00000109625	ENST00000382480	NM_001014447;NM_003652;NM_001014448	carboxypeptidase Z	27099	25		chr8	22687659	22693480	EGR3	0	-	2	BS429098;BS429099	2	BS419288;BS419289	1960	ENSG00000179388	ENST00000317216	NM_004430;NM_001199880
chrX	41333348	41364472	DDX3X	0	+	1	BS461171	NA	NA	1654	ENSG00000215301	ENST00000642424	NM_001356;NM_001193417;NM_001193416;NM_001363819	DEAD-box helicase 3 X-linked	31124	110		chr11	826144	831991	CRACR2B	0	+	NA	NA	3	BS81455;BS81456;BS81457	283229	ENSG00000177685	ENST00000525077	NM_001286606;NM_173584	calcium release activated channel regulator 2B	5847	28		chr19	47713422	47743134	EHD2	0	+	1	BS220694	1	BS232228	30846	ENSG00000024422	ENST00000263277	NM_014601
chr6	73394828	73417566	DDX43	0	+	1	BS376674	NA	NA	55510	ENSG00000080007	ENST00000370336	NM_018665	DEAD-box helicase 43	22738	17		chr16	1612337	1677908	CRAMP1	0	+	NA	NA	1	BS167195	57585	ENSG00000007545	ENST00000397412	NM_020825	cramped chromatin regulator homolog 1	65571	48		chr9	137618992	137870016	EHMT1	0	+	2	BS447525;BS447526	1	BS458861	79813	ENSG00000181090	ENST00000460843	NM_024757;NM_001354263;NM_001354259;NM_001145527;NM_001354611;NM_001354612
chr19	18919705	18929189	DDX49	0	+	1	BS216870	NA	NA	54555	ENSG00000105671	ENST00000247003	NM_019070	DEAD-box helicase 49	9484	13		chr9	129094142	129111189	CRAT	0	-	NA	NA	1	BS444899	1384	ENSG00000095321	ENST00000318080	NM_000755;NM_001257363;NM_001346546;NM_004003;NM_001346549;NM_001346547;NM_001346548	carnitine O-acetyltransferase	17047	31		chr17	41688885	41692668	EIF1	0	+	1	BS182739	1	BS195372	10209	ENSG00000173812	ENST00000469257	NM_005801
chr12	123602077	123620943	DDX55	0	+	1	BS103438	NA	NA	57696	ENSG00000111364	ENST00000238146	NM_020936	DEAD-box helicase 55	18866	22		chr7	137874979	138002086	CREB3L2	0	-	NA	NA	1	BS402482	64764	ENSG00000182158	ENST00000330387	NM_194071;NM_001318246;NM_001253775	cAMP responsive element binding protein 3 like 2	127107	36		chrX	24054946	24078810	EIF2S3	0	+	1	BS460385	2	BS468797;BS468798	1968	ENSG00000130741	ENST00000253039	NM_001415
chr11	644233	707118	DEAF1	0	-	2	BS81408;BS81409	NA	NA	10522	ENSG00000177030	ENST00000683307	NM_001293634;NM_021008;NM_001367390	DEAF1 transcription factor	62885	14		chr12	12611827	12645108	CREBL2	0	+	NA	NA	2	BS106413;BS106414	1389	ENSG00000111269	ENST00000228865	NM_001310	cAMP responsive element binding protein like 2	33281	4		chr15	44537125	44563029	EIF3J	0	+	1	BS142878	1	BS150691	8669	ENSG00000104131	ENST00000261868	NM_001284336;NM_003758;NM_001284335
chr16	89948697	89968060	DEF8	0	+	1	BS166393	NA	NA	54849	ENSG00000140995	ENST00000617948	NM_001242818;NM_001242821;NM_001242820;NM_207514;NM_017702;NM_001242822;NM_001242817;NM_001242816;NM_001242819	differentially expressed in FDCP 8 homolog	19363	74		chr5	173056352	173139284	CREBRF	0	+	NA	NA	2	BS369422;BS369423	153222	ENSG00000164463	ENST00000296953	NM_001168394;NM_001168393;NM_153607	CREB3 regulatory factor	82932	15		chr5	176630618	176646644	EIF4E1B	0	+	3	BS358481;BS358482;BS358483	3	BS369945;BS369946;BS369947	253314	ENSG00000175766	ENST00000647833	NM_001375362;NM_001099408
chr20	31440632	31450257	DEFB123	0	+	1	BS272485	NA	NA	245936	ENSG00000180424	ENST00000376309	NM_153324	defensin beta 123	9625	2		chr3	9933793	9945413	CRELD1	0	+	NA	NA	1	BS318727	78987	ENSG00000163703	ENST00000683835	NM_001374316;NM_001374319;NM_001374320;NM_001374317;NM_001374318;NM_015513;NM_001077415;NM_001031717	cysteine rich with EGF like domains 1	11620	67		chr8	38030534	38060365	EIF4EBP1	0	+	3	BS420357;BS420358;BS420359	2	BS430296;BS430297	1978	ENSG00000187840	ENST00000338825	NM_004095
chr14	100143957	100159645	DEGS2	0	-	3	BS139011;BS139012;BS139013	NA	NA	123099	ENSG00000168350	ENST00000305631	NM_206918	delta 4-desaturase, sphingolipid 2	15688	5		chr10	35126791	35212958	CREM	0	+	NA	NA	2	BS58589;BS58590	1390	ENSG00000095794	ENST00000439705	NM_001267563;NM_001352465;NM_001352446;NM_001881;NM_001352467;NM_001352466;NM_183013;NM_181571;NM_183011;NM_183012;NM_182771;NM_182772;NM_001267564;NM_001267562;NM_001267567;NM_182769;NM_182770;NM_182719;NM_182717;NM_182718;NM_182720;NM_182723;NM_182721;NM_001267570;NM_001352445;NM_182724;NM_183060	cAMP responsive element modulator	86167	93		chr20	35278907	35284985	EIF6	0	-	1	BS280698	3	BS273038;BS273039;BS273040	3692	ENSG00000242372	ENST00000374436	NM_001267810;NM_181468;NM_181466;NM_002212
chr9	123379654	123930152	DENND1A	0	-	1	BS455025	NA	NA	57706	ENSG00000119522	ENST00000373624	NM_001352965;NM_020946;NM_001352964;NM_001352966;NM_001352967;NM_024820;NM_001352968	DENN domain containing 1A	550498	57		chr8	66176376	66178464	CRH	0	-	NA	NA	1	BS421826	1392	ENSG00000147571	ENST00000276571	NM_000756	corticotropin releasing hormone	2088	2		chr2	3188925	3377830	EIPR1	0	-	1	BS252043	1	BS234925	7260	ENSG00000032389	ENST00000398659	NM_001330530;NM_001330531;NM_003310
chr1	111185969	111204535	DENND2D	0	-	2	BS34780;BS34781	NA	NA	79961	ENSG00000162777	ENST00000357640	NM_024901;NM_001271833	DENN domain containing 2D	18566	14		chr16	84819985	84920768	CRISPLD2	0	+	NA	NA	2	BS175539;BS175540	83716	ENSG00000103196	ENST00000262424	NM_031476	cysteine rich secretory protein LCCL domain containing 2	100783	37		chr19	11451326	11481046	ELAVL3	0	-	3	BS226291;BS226292;BS226293	1	BS215314	1995	ENSG00000196361	ENST00000359227	NM_001420;NM_032281
chr3	57625454	57693077	DENND6A	0	-	1	BS323301	NA	NA	201627	ENSG00000174839	ENST00000311128	NM_152678	DENN domain containing 6A	67623	30		chr2	240906330	240993311	CROCC2	0	+	NA	NA	2	BS269764;BS269765	728763	ENSG00000226321	ENST00000443866	NM_001351305	ciliary rootlet coiled-coil, rootletin family member 2	86981	32		chr13	40931924	41061440	ELF1	0	-	1	BS122134	1	BS117348	1997	ENSG00000120690	ENST00000239882	NM_001370330;NM_001370329;NM_172373;NM_001370332;NM_001370331;NM_001145353
chr10	44970981	44978809	DEPP1	0	-	2	BS59148;BS59149	NA	NA	11067	ENSG00000165507	ENST00000298295	NM_007021	DEPP1 autophagy regulator	7828	4		chr3	33114014	33147773	CRTAP	0	+	NA	NA	1	BS320519	10491	ENSG00000170275	ENST00000320954	NM_006371	cartilage associated protein	33759	11		chr4	139028112	139177218	ELF2	0	-	2	BS346601;BS346602	2	BS337381;BS337382	1998	ENSG00000109381	ENST00000394235	NM_201999;NM_001371324;NM_001371336;NM_001331036;NM_006874;NM_001371339;NM_001371338;NM_001276459;NM_001276457;NM_001371337;NM_001276458
chr4	958887	986895	DGKQ	0	-	1	BS339701	NA	NA	1609	ENSG00000145214	ENST00000273814	NM_001347	diacylglycerol kinase theta	28008	40		chr19	47819779	47843330	CRX	0	+	NA	NA	2	BS232254;BS232255	1406	ENSG00000105392	ENST00000221996	NM_000554	cone-rod homeobox	23551	11		chr12	96194375	96269824	ELK3	0	+	1	BS100856	1	BS111253	2004	ENSG00000111145	ENST00000228741	NM_005230
chr1	26432282	26471306	DHDDS	0	+	1	BS5411	NA	NA	79947	ENSG00000117682	ENST00000236342	NM_001243564;NM_001319959;NM_205861;NM_001243565;NM_024887	dehydrodolichyl diphosphate synthase subunit	39024	49		chr21	6499203	6564489	CRYAA2	0	+	NA	NA	3	BS288767;BS288768;BS288769	102724652	ENSG00000276076	ENST00000619537	NM_001314050;NM_001320719	crystallin alpha A2	65286	10		chr19	18442663	18522116	ELL	0	-	1	BS227857	1	BS216737	8178	ENSG00000105656	ENST00000262809	NM_006532
chr17	36591879	36600804	DHRS11	0	+	1	BS181690	NA	NA	79154	ENSG00000278535	ENST00000618403	NM_024308	dehydrogenase/reductase 11	8925	18		chr22	25212564	25231870	CRYBB2	0	+	NA	NA	1	BS300636	1415	ENSG00000244752	ENST00000651629	NM_000496	crystallin beta B2	19306	8		chr7	74027789	74069907	ELN	0	+	2	BS398613;BS398614	2	BS410751;BS410752	2006	ENSG00000049540	ENST00000621115	NM_001278912;NM_001278918;NM_001278913;NM_001278914;NM_001278915;NM_001081752;NM_001278916;NM_001278917;NM_001081754;NM_001081753;NM_000501;NM_001081755;NM_001278939
chr1	12567910	12618210	DHRS3	0	-	2	BS24783;BS24784	NA	NA	9249	ENSG00000162496	ENST00000616661	NM_004753;NM_001319225;NM_001324370	dehydrogenase/reductase 3	50300	10		chr22	25199858	25207359	CRYBB3	0	+	NA	NA	1	BS300629	1417	ENSG00000100053	ENST00000215855	NM_004076	crystallin beta B3	7501	9		chr16	2771414	2777280	ELOB	0	-	2	BS167641;BS167642	1	BS157782	6923	ENSG00000103363	ENST00000409477	NM_207013;NM_007108
chr10	12068954	12123221	DHTKD1	0	+	1	BS46111	NA	NA	55526	ENSG00000181192	ENST00000263035	NM_018706	dehydrogenase E1 and transketolase domain containing 1	54267	29		chr2	208121607	208124524	CRYGD	0	-	NA	NA	1	BS247869	1421	ENSG00000118231	ENST00000264376	NM_006891	crystallin gamma D	2917	3		chr18	36129444	36180557	ELP2	0	+	1	BS204157	1	BS208887	55250	ENSG00000134759	ENST00000358232	NM_018255;NM_001324467;NM_001324465;NM_001324468;NM_001242877;NM_001242875;NM_001324466;NM_001242879;NM_001242876;NM_001242878
chr4	24517441	24584554	DHX15	0	-	1	BS342558	NA	NA	1665	ENSG00000109606	ENST00000336812	NM_001358	DEAH-box helicase 15	67113	14		chr7	151428832	151440813	CRYGN	0	-	NA	NA	2	BS403628;BS403629	155051	ENSG00000127377	ENST00000337323	NM_144727;NM_001308292	crystallin gamma N	11981	12		chr17	3668812	3669668	EMC6	0	+	1	BS177796	2	BS189965;BS189966	83460	ENSG00000127774	ENST00000397133	NM_031298;NM_001014764
chr12	124946825	124989131	DHX37	0	-	1	BS114451	NA	NA	57647	ENSG00000150990	ENST00000308736	NM_032656	DEAH-box helicase 37	42306	50		chr13	20403666	20525873	CRYL1	0	-	NA	NA	1	BS116066	51084	ENSG00000165475	ENST00000643750	NM_015974;NM_001363647	crystallin lambda 1	122207	28		chr12	6970913	6997428	EMG1	0	+	2	BS96041;BS96042	1	BS106065	10436	ENSG00000126749	ENST00000599672	NM_006331;NM_001320049
chr12	122207663	122227456	DIABLO	0	-	1	BS113970	NA	NA	56616	ENSG00000184047	ENST00000650715	NM_001278303;NM_001278302;NM_138930;NM_001278304;NM_001371333;NM_019887;NM_001278342	diablo IAP-binding mitochondrial protein	19793	29		chr12	53157663	53180925	CSAD	0	-	NA	NA	1	BS98628	51380	ENSG00000139631	ENST00000267085	NM_015989;NM_001244706;NM_001244705	cysteine sulfinic acid decarboxylase	23262	73		chr11	62602218	62612775	EML3	0	-	3	BS86945;BS86946;BS86947	1	BS73500	256364	ENSG00000149499	ENST00000394773	NM_153265;NM_001300794;NM_001300793
chrX	96684663	97604997	DIAPH2	0	+	1	BS463740	NA	NA	1730	ENSG00000147202	ENST00000324765	NM_007309;NM_006729	diaphanous related formin 2	920334	59		chr22	41561010	41577741	CSDC2	0	+	NA	NA	1	BS303486	27254	ENSG00000172346	ENST00000306149	NM_014460	cold shock domain containing C2	16731	7		chr12	13196723	13219941	EMP1	0	+	1	BS96482	2	BS106483;BS106484	2012	ENSG00000134531	ENST00000256951	NM_001423
chr14	95086228	95158010	DICER1	0	-	1	BS138217	NA	NA	23405	ENSG00000100697	ENST00000343455	NM_177438;NM_001291628;NM_030621;NM_001271282;NM_001195573	dicer 1, ribonuclease III	71782	103		chr5	150053291	150113372	CSF1R	0	-	NA	NA	3	BS356233;BS356234;BS356235	1436	ENSG00000182578	ENST00000286301	NM_001375321;NM_005211;NM_001375320;NM_001349736;NM_001288705	colony stimulating factor 1 receptor	60081	45		chr19	48321509	48330553	EMP3	0	+	1	BS220781	2	BS232316;BS232317	2014	ENSG00000142227	ENST00000596315	NM_001425;NM_001313905
chr20	62877738	62937952	DIDO1	0	-	1	BS284969	NA	NA	11083	ENSG00000101191	ENST00000266070	NM_033081;NM_001193369;NM_080797;NM_001193370;NM_022105;NM_080796	death inducer-obliterator 1	60214	31		chr22	36913628	36940439	CSF2RB	0	+	NA	NA	2	BS302270;BS302271	1439	ENSG00000100368	ENST00000403662	NM_000395	colony stimulating factor 2 receptor subunit beta	26811	32		chr10	117542445	117549546	EMX2	0	+	1	BS53542	1	BS65646	2018	ENSG00000170370	ENST00000442245	NM_004098;NM_001165924
chr14	101561351	101563452	DIO3	0	+	2	BS131569;BS131570	NA	NA	1735	ENSG00000197406	ENST00000510508	NM_001362	iodothyronine deiodinase 3	2101	1		chr17	40015361	40017813	CSF3	0	+	NA	NA	1	BS195029	1440	ENSG00000108342	ENST00000331769	NM_172219;NM_000759;NM_172220;NM_001178147	colony stimulating factor 3	2452	18		chr17	80415165	80438086	ENDOV	0	+	1	BS188199	1	BS201409	284131	ENSG00000173818	ENST00000518137	NM_173627;NM_001352761;NM_001164637;NM_001352760;NM_001164638
chr18	74434775	74457944	DIPK1C	0	-	2	BS211373;BS211374	NA	NA	125704	ENSG00000187773	ENST00000343998	NM_001044369	divergent protein kinase domain 1C	23169	7		chr8	19404161	19758029	CSGALNACT1	0	-	NA	NA	1	BS418859	55790	ENSG00000147408	ENST00000454498	NM_001354497;NM_001354492;NM_001354495;NM_001130518;NM_001354491;NM_001354498;NM_001354477;NM_001354480;NM_001354489;NM_001354485;NM_018371;NM_001354494;NM_001354496;NM_001354499;NM_001354476;NM_001354481;NM_001354475;NM_001354490;NM_001354483;NM_001354487;NM_001354484;NM_001354488	chondroitin sulfate N-acetylgalactosaminyltransferase 1	353868	28		chr4	82430590	82461177	ENOPH1	0	+	3	BS335641;BS335642;BS335643	1	BS344739	58478	ENSG00000145293	ENST00000273920	NM_021204;NM_001292017
chr9	90609832	90642862	DIRAS2	0	-	1	BS451959	NA	NA	54769	ENSG00000165023	ENST00000375765	NM_017594	DIRAS family GTPase 2	33030	7		chr19	1941172	1981338	CSNK1G2	0	+	NA	NA	2	BS223735;BS223736	1455	ENSG00000133275	ENST00000255641	NM_001319	casein kinase 1 gamma 2	40166	32		chr17	79730943	79742219	ENPP7	0	+	1	BS188029	2	BS201195;BS201196	339221	ENSG00000182156	ENST00000328313	NM_178543
chr1	68045886	68051631	DIRAS3	0	-	1	BS32862	NA	NA	9077	ENSG00000162595	ENST00000370981	NM_004675	DIRAS family GTPase 3	5745	6		chr8	67062417	67196778	CSPP1	0	+	NA	NA	2	BS431767;BS431768	79848	ENSG00000104218	ENST00000678542	NM_001363133;NM_001364869;NM_001363132;NM_024790;NM_001363131;NM_001364870;NM_001382391;NM_001291339	centrosome and spindle pole associated protein 1	134361	237		chr10	99659509	99711241	ENTPD7	0	+	1	BS51940	1	BS63785	57089	ENSG00000198018	ENST00000370489	NM_001349962;NM_020354;NM_001349963
chr1	11479155	11537551	DISP3	0	+	3	BS2788;BS2789;BS2790	NA	NA	57540	ENSG00000204624	ENST00000294484	NM_020780	dispatched RND transporter family member 3	58396	26		chr21	43772511	43776330	CSTB	0	-	NA	NA	1	BS287832	1476	ENSG00000160213	ENST00000640406	NM_000100	cystatin B	3819	7		chr22	41092592	41180077	EP300	0	+	1	BS296253	2	BS303386;BS303387	2033	ENSG00000100393	ENST00000263253	NM_001429;NM_001362843
chr11	111927144	112022653	DIXDC1	0	+	1	BS78056	NA	NA	85458	ENSG00000150764	ENST00000440460	NM_001278542;NM_001037954;NM_033425	DIX domain containing 1	95509	43		chrX	135156540	135171398	CT55	0	-	NA	NA	1	BS465574	54967	ENSG00000169551	ENST00000344129	NM_001031705;NM_017863	cancer/testis antigen 55	14858	7		chr5	112142441	112419313	EPB41L4A	0	-	3	BS364880;BS364881;BS364882	1	BS353751	64097	ENSG00000129595	ENST00000261486	NM_001347887;NM_022140
chr11	11956207	12009769	DKK3	0	-	1	BS83363	NA	NA	27122	ENSG00000050165	ENST00000396505	NM_015881;NM_013253;NM_001330220;NM_001018057	dickkopf WNT signaling pathway inhibitor 3	53562	26		chr18	22413599	22417915	CTAGE1	0	-	NA	NA	1	BS203528	64693	ENSG00000212710	ENST00000391403	NM_172241	cutaneous T cell lymphoma-associated antigen 1	4316	2		chr1	37713880	37765133	EPHA10	0	-	4	BS29717;BS29718;BS29719;BS29720	2	BS7203;BS7204	284656	ENSG00000183317	ENST00000373048	NM_001099439;NM_173641
chrX	70444835	70505490	DLG3	0	+	1	BS462950	NA	NA	1741	ENSG00000082458	ENST00000194900	NM_021120;NM_020730;NM_001166278	discs large MAGUK scaffold protein 3	60655	66		chr20	57495966	57525652	CTCFL	0	-	NA	NA	9	BS275650;BS275651;BS275652;BS275653;BS275654;BS275655;BS275656;BS275657;BS275658	140690	ENSG00000124092	ENST00000608263	NM_001269043;NM_001386995;NM_001269041;NM_080618;NM_001269046;NM_001386997;NM_001386994;NM_001386993;NM_001269042;NM_001269040;NM_001269044;NM_001269054;NM_001269049;NM_001269048;NM_001269050;NM_001269055;NM_001269047;NM_001269045;NM_001386996;NM_001269052;NM_001269051	CCCTC-binding factor like	29686	57		chr1	22563489	22603595	EPHA8	0	+	1	BS4769	1	BS26771	2046	ENSG00000070886	ENST00000166244	NM_020526;NM_001006943
chr17	7187187	7219841	DLG4	0	-	2	BS190668;BS190669	NA	NA	1742	ENSG00000132535	ENST00000399506	NM_001321075;NM_001128827;NM_001321074;NM_001365;NM_001321076;NM_001369566;NM_001321077	discs large MAGUK scaffold protein 4	32654	108		chr17	7243591	7252491	CTDNEP1	0	-	NA	NA	2	BS178419;BS178420	23399	ENSG00000175826	ENST00000574322	NM_001143775;NM_015343	CTD nuclear envelope phosphatase 1	8900	36		chr3	134795260	135260467	EPHB1	0	+	2	BS314615;BS314616	1	BS327488	2047	ENSG00000154928	ENST00000398015	NM_004441
chr10	77790791	77926755	DLG5	0	-	2	BS61775;BS61776	NA	NA	9231	ENSG00000151208	ENST00000372391	NM_004747	discs large MAGUK scaffold protein 5	135964	52		chr3	37861880	37984469	CTDSPL	0	+	NA	NA	3	BS320776;BS320777;BS320778	10217	ENSG00000144677	ENST00000273179	NM_005808;NM_001008392	CTD small phosphatase like	122589	26		chr1	22710839	22921500	EPHB2	0	+	1	BS4810	3	BS26820;BS26821;BS26822	2048	ENSG00000133216	ENST00000374630	NM_017449;NM_001309192;NM_001309193;NM_004442
chr19	39498895	39508481	DLL3	0	+	1	BS219034	NA	NA	10683	ENSG00000090932	ENST00000205143	NM_203486;NM_016941	delta like canonical Notch ligand 3	9586	13		chr20	37693955	37872129	CTNNBL1	0	+	NA	NA	1	BS281095	56259	ENSG00000132792	ENST00000405275	NM_030877;NM_001281495	catenin beta like 1	178174	65		chr7	142855061	142871094	EPHB6	0	+	1	BS402878	3	BS415238;BS415239;BS415240	2051	ENSG00000106123	ENST00000619012	NM_004445;NM_001280794;NM_001280795
chr9	841690	969090	DMRT1	0	+	1	BS437356	NA	NA	1761	ENSG00000137090	ENST00000382276	NM_021951;NM_001363767	doublesex and mab-3 related transcription factor 1	127400	7		chr11	57753243	57819546	CTNND1	0	+	NA	NA	1	BS86212	1500	ENSG00000198561	ENST00000399050	NM_001085461;NM_001085460;NM_001085459;NM_001331;NM_001206885;NM_001085463;NM_001085467;NM_001085462;NM_001206886;NM_001085466;NM_001206888;NM_001206891;NM_001206887;NM_001085468;NM_001085464;NM_001206884;NM_001085469;NM_001206890;NM_001085465;NM_001206883;NM_001206889;NM_001085458	catenin delta 1	66303	154		chr19	55675226	55709858	EPN1	0	+	3	BS222571;BS222572;BS222573	1	BS234092	29924	ENSG00000063245	ENST00000270460	NM_001130072;NM_001321263;NM_013333;NM_001130071
chr7	87152409	87196337	DMTF1	0	+	1	BS399339	NA	NA	9988	ENSG00000135164	ENST00000394703	NM_001142327;NM_001142326;NM_021145	cyclin D binding myb like transcription factor 1	43928	99		chr16	75218988	75226338	CTRB1	0	+	NA	NA	1	BS174642	1504	ENSG00000168925	ENST00000361017	NM_001906;NM_001329190	chymotrypsinogen B1	7350	11		chr17	38671703	38674957	EPOP	0	-	1	BS194710	1	BS182115	100170841	ENSG00000273604	ENST00000621654	NM_001130677
chr16	84145287	84178767	DNAAF1	0	+	5	BS164869;BS164870;BS164871;BS164872;BS164873	NA	NA	123872	ENSG00000154099	ENST00000378553	NM_178452	dynein axonemal assembly factor 1	33480	17		chr16	75204103	75207161	CTRB2	0	-	NA	NA	1	BS164173	440387	ENSG00000168928	ENST00000303037	NM_001025200	chymotrypsinogen B2	3058	17		chr8	143857324	143878467	EPPK1	0	-	2	BS436884;BS436885	2	BS426577;BS426578	83481	ENSG00000261150	ENST00000615648	NM_031308
chr3	52316319	52400492	DNAH1	0	+	1	BS310279	NA	NA	25981	ENSG00000114841	ENST00000420323	NM_015512	dynein axonemal heavy chain 1	84173	83		chr1	15438442	15449242	CTRC	0	+	NA	NA	1	BS25168	11330	ENSG00000162438	ENST00000375949	NM_007272	chymotrypsin C	10800	13		chr19	55072020	55087923	EPS8L1	0	+	1	BS222291	1	BS233815	54869	ENSG00000131037	ENST00000201647	NM_133180;NM_017729
chr2	84516455	84819589	DNAH6	0	+	1	BS240689	NA	NA	1768	ENSG00000115423	ENST00000389394	NM_001370	dynein axonemal heavy chain 6	303134	77		chr14	24573518	24576250	CTSG	0	-	NA	NA	1	BS126425	1511	ENSG00000100448	ENST00000216336	NM_001911	cathepsin G	2732	5		chr2	211375717	212538841	ERBB4	0	-	2	BS266282;BS266283	2	BS247990;BS247991	2066	ENSG00000178568	ENST00000342788	NM_005235;NM_001042599
chr2	219279342	219286898	DNAJB2	0	+	1	BS248629	NA	NA	3300	ENSG00000135924	ENST00000336576	NM_001039550;NM_006736	DnaJ heat shock protein family (Hsp40) member B2	7556	25		chr1	150730079	150765957	CTSS	0	-	NA	NA	1	BS13449	1520	ENSG00000163131	ENST00000680288	NM_001199739;NM_004079	cathepsin S	35878	29		chr5	65926556	66082546	ERBIN	0	+	1	BS351962	4	BS362932;BS362933;BS362934;BS362935	55914	ENSG00000112851	ENST00000284037	NM_001253697;NM_018695;NM_001253698;NM_001253701;NM_001253699;NM_001006600
chr10	21756548	22003769	DNAJC1	0	-	1	BS57786	NA	NA	64215	ENSG00000136770	ENST00000376980	NM_022365	DnaJ heat shock protein family (Hsp40) member C1	247221	12		chr20	58985686	59008238	CTSZ	0	-	NA	NA	1	BS275935	1522	ENSG00000101160	ENST00000681011	NM_001336	cathepsin Z	22552	32		chr10	49454168	49539538	ERCC6	0	-	1	BS59783	1	BS48401	2074	ENSG00000225830	ENST00000681659	NM_001346440;NM_000124;NM_001277058;NM_001277059
chr12	55820960	55830824	DNAJC14	0	-	2	BS109388;BS109389	NA	NA	85406	ENSG00000135392	ENST00000546957	NM_032364	DnaJ heat shock protein family (Hsp40) member C14	9864	20		chr16	88706483	88715396	CTU2	0	+	NA	NA	1	BS176573	348180	ENSG00000174177	ENST00000567949	NM_001012759;NM_001318513;NM_001012762;NM_001318507	cytosolic thiouridylase subunit 2	8913	28		chr5	60866454	60945073	ERCC8	0	-	1	BS362693	1	BS351788	1161	ENSG00000049167	ENST00000676185	NM_000082;NM_001290285;NM_001007233;NM_001007234
chr7	103312289	103344830	DNAJC2	0	-	1	BS412931	NA	NA	27000	ENSG00000105821	ENST00000412522	NM_001362667;NM_014377;NM_001362668;NM_001129887	DnaJ heat shock protein family (Hsp40) member C2	32541	32		chr5	127649044	127658630	CTXN3	0	+	NA	NA	1	BS365508	613212	ENSG00000205279	ENST00000379445	NM_001048252;NM_001127385	cortexin 3	9586	5		chr14	75649791	75660876	ERG28	0	-	2	BS136525;BS136526	1	BS129033	11161	ENSG00000133935	ENST00000256319	NM_007176
chr21	33485530	33491716	DNAJC28	0	-	1	BS289853	NA	NA	54943	ENSG00000177692	ENST00000617313	NM_001320746;NM_001040192;NM_017833	DnaJ heat shock protein family (Hsp40) member C28	6186	8		chr10	102423245	102432584	CUEDC2	0	-	NA	NA	1	BS52375	79004	ENSG00000107874	ENST00000369937	NM_024040	CUE domain containing 2	9339	9		chr16	20780193	20900349	ERI2	0	-	2	BS169794;BS169795	3	BS159672;BS159673;BS159674	112479	ENSG00000196678	ENST00000564349	NM_080663;NM_001142725
chr2	27275433	27281499	DNAJC5G	0	+	2	BS237129;BS237130	NA	NA	285126	ENSG00000163793	ENST00000296097	NM_173650;NM_001303127;NM_001303128	DnaJ heat shock protein family (Hsp40) member C5 gamma	6066	21		chr2	224470150	224585397	CUL3	0	-	NA	NA	2	BS249061;BS249062	8452	ENSG00000036257	ENST00000264414	NM_003590;NM_001257198;NM_001257197	cullin 3	115247	50		chr8	614746	738106	ERICH1	0	-	1	BS427085	3	BS417562;BS417563;BS417564	157697	ENSG00000104714	ENST00000522893	NM_001303100;NM_207332
chr14	73644875	73703732	DNAL1	0	+	1	BS128753	NA	NA	83544	ENSG00000119661	ENST00000553645	NM_031427;NM_001201366	dynein axonemal light chain 1	58857	44		chr13	113208193	113267108	CUL4A	0	+	NA	NA	1	BS125469	8451	ENSG00000139842	ENST00000375440	NM_001354938;NM_001354939;NM_001354941;NM_001354942;NM_001354940;NM_001354944;NM_001354943;NM_001008895;NM_001278513;NM_001278514;NM_003589	cullin 4A	58915	30		chr6	169751622	169781600	ERMARD	0	+	1	BS381343	1	BS392838	55780	ENSG00000130023	ENST00000366773	NM_001278531;NM_001278532;NM_018341;NM_001278533
chr1	37556919	37566857	DNALI1	0	+	1	BS7158	NA	NA	7802	ENSG00000163879	ENST00000296218	NM_003462	dynein axonemal light intermediate chain 1	9938	8		chr10	122832158	122846175	CUZD1	0	-	NA	NA	2	BS54113;BS54114	50624	ENSG00000138161	ENST00000392790	NM_022034	CUB and zona pellucida like domains 1	14017	9		chr11	124752583	124762290	ESAM	0	-	1	BS93529	2	BS79909;BS79910	90952	ENSG00000149564	ENST00000278927	NM_138961
chr5	140670794	140673576	DND1	0	-	1	BS366819	NA	NA	373863	ENSG00000256453	ENST00000542735	NM_194249	DND microRNA-mediated repression inhibitor 1	2782	4		chr5	64768930	65018750	CWC27	0	+	NA	NA	2	BS362873;BS362874	10283	ENSG00000153015	ENST00000508024	NM_001297644;NM_005869;NM_001364478;NM_001318000;NM_001297645	CWC27 spliceosome associated cyclophilin	249820	16		chr1	6424776	6461367	ESPN	0	+	1	BS1946	1	BS23571	83715	ENSG00000187017	ENST00000636330	NM_031475;NM_001367474;NM_001367473
chr11	6497260	6593758	DNHD1	0	+	1	BS69761	NA	NA	144132	ENSG00000179532	ENST00000254579	NM_144666;NM_173589	dynein heavy chain domain 1	96498	56		chr4	73869393	73871308	CXCL1	0	+	NA	NA	1	BS344309	2919	ENSG00000163739	ENST00000395761	NM_001511	C-X-C motif chemokine ligand 1	1915	4		chr8	94641074	94707466	ESRP1	0	+	5	BS422849;BS422850;BS422851;BS422852;BS422853	4	BS432784;BS432785;BS432786;BS432787	54845	ENSG00000104413	ENST00000433389	NM_001122826;NM_017697;NM_001034915;NM_001122825;NM_001122827
chr19	10718055	10833488	DNM2	0	+	1	BS215125	NA	NA	1785	ENSG00000079805	ENST00000355667	NM_001190716;NM_001005360;NM_001005361;NM_004945;NM_001005362	dynamin 2	115433	49		chr19	42428278	42442946	CXCL17	0	-	NA	NA	1	BS219688	284340	ENSG00000189377	ENST00000601181	NM_198477	C-X-C motif chemokine ligand 17	14668	4		chr11	64305497	64316743	ESRRA	0	+	1	BS73846	1	BS87286	2101	ENSG00000173153	ENST00000406310	NM_001282451;NM_004451;NM_001282450
chr10	99875577	100009947	DNMBP	0	-	1	BS63812	NA	NA	23268	ENSG00000107554	ENST00000324109	NM_001318327;NM_001318326;NM_015221	dynamin binding protein	134370	32		chr4	74097040	74099196	CXCL2	0	-	NA	NA	2	BS335271;BS335272	2920	ENSG00000081041	ENST00000508487	NM_002089	C-X-C motif chemokine ligand 2	2156	4		chr1	204131062	204152044	ETNK2	0	-	1	BS41014	1	BS17866	55224	ENSG00000143845	ENST00000367202	NM_001297760;NM_001297761;NM_001297762;NM_018208
chr19	10133342	10231286	DNMT1	0	-	2	BS226000;BS226001	NA	NA	1786	ENSG00000130816	ENST00000676610	NM_001318731;NM_001130823;NM_001379;NM_001318730	DNA methyltransferase 1	97944	108		chrX	71615916	71618511	CXCR3	0	-	NA	NA	1	BS463058	2833	ENSG00000186810	ENST00000373691	NM_001142797;NM_001504	C-X-C motif chemokine receptor 3	2595	4		chr7	13891229	13991425	ETV1	0	-	1	BS406613	1	BS394832	2115	ENSG00000006468	ENST00000430479	NM_001370556;NM_004956;NM_001163147;NM_001163150;NM_001370555;NM_001163149;NM_001163151;NM_001163148;NM_001163152
chr20	32762385	32809356	DNMT3B	0	+	1	BS272722	NA	NA	1789	ENSG00000088305	ENST00000328111	NM_006892;NM_175849;NM_175848;NM_001207055;NM_001207056;NM_175850	DNA methyltransferase 3 beta	46971	71		chr2	136114349	136118149	CXCR4	0	-	NA	NA	2	BS244966;BS244967	7852	ENSG00000121966	ENST00000409817	NM_001348060;NM_001008540;NM_003467;NM_001348059;NM_001348056	C-X-C motif chemokine receptor 4	3800	3		chr19	35641745	35644871	ETV2	0	+	2	BS218350;BS218351	1	BS229742	2116	ENSG00000105672	ENST00000379026	NM_001304549;NM_001300974;NM_014209
chr6	43225629	43229481	DNPH1	0	-	1	BS386425	NA	NA	10591	ENSG00000112667	ENST00000509253	NM_006443;NM_199184	2'-deoxynucleoside 5'-phosphate N-hydrolase 1	3852	8		chrX	23908006	23939509	CXorf58	0	+	NA	NA	2	BS468789;BS468790	254158	ENSG00000165182	ENST00000648352	NM_152761;NM_001169574	chromosome X open reading frame 58	31503	19		chr12	11649674	11895377	ETV6	0	+	1	BS96353	1	BS106338	2120	ENSG00000139083	ENST00000396373	NM_001987
chr16	30005514	30023270	DOC2A	0	-	3	BS170860;BS170863;BS170864	NA	NA	8448	ENSG00000149927	ENST00000616445	NM_001282062;NM_003586;NM_001282063;NM_001282068	double C2 domain alpha	17756	45		chr18	74250846	74291973	CYB5A	0	-	NA	NA	2	BS206348;BS206349	1528	ENSG00000166347	ENST00000340533	NM_148923;NM_001914;NM_001190807	cytochrome b5 type A	41127	14		chr17	76004502	76027306	EVPL	0	-	1	BS200206	1	BS187070	2125	ENSG00000167880	ENST00000301607	NM_001988;NM_001320747
chr8	25184689	25418082	DOCK5	0	+	2	BS419542;BS419543	NA	NA	80005	ENSG00000147459	ENST00000276440	NM_001322810;NM_024940	dedicator of cytokinesis 5	233393	85		chr22	42617840	42649392	CYB5R3	0	-	NA	NA	1	BS296613	1727	ENSG00000100243	ENST00000361740	NM_000398;NM_007326;NM_001129819;NM_001171661;NM_001171660	cytochrome b5 reductase 3	31552	32		chr7	27242700	27250493	EVX1	0	+	3	BS395396;BS395397;BS395398	2	BS407308;BS407309	2128	ENSG00000106038	ENST00000496902	NM_001989;NM_001304520;NM_001304519
chr4	3463306	3501473	DOK7	0	+	2	BS331894;BS331895	NA	NA	285489	ENSG00000175920	ENST00000340083	NM_001164673;NM_173660;NM_001301071;NM_001363811;NM_001256896	docking protein 7	38167	20		chr8	144095039	144097525	CYC1	0	+	NA	NA	1	BS437012	1537	ENSG00000179091	ENST00000318911	NM_001916	cytochrome c1	2486	7		chr9	137306896	137423211	EXD3	0	-	2	BS458773;BS458774	2	BS447444;BS447445	54932	ENSG00000187609	ENST00000340951	NM_017820;NM_001286823
chr19	2163933	2232578	DOT1L	0	+	1	BS213165	NA	NA	84444	ENSG00000104885	ENST00000398665	NM_032482	DOT1 like histone lysine methyltransferase	68645	44		chr7	25118656	25125260	CYCS	0	-	NA	NA	1	BS395214	54205	ENSG00000172115	ENST00000305786	NM_018947	cytochrome c, somatic	6604	10		chr19	45212370	45245407	EXOC3L2	0	-	1	BS231621	1	BS220127	90332	ENSG00000283632	ENST00000413988	NM_001382422
chr16	89613308	89638456	DPEP1	0	+	1	BS166316	NA	NA	1800	ENSG00000015413	ENST00000393092	NM_001128141;NM_004413	dipeptidase 1	25148	26		chr8	142872356	142879846	CYP11B1	0	-	NA	NA	1	BS426166	1584	ENSG00000160882	ENST00000292427	NM_000497;NM_001026213	cytochrome P450 family 11 subfamily B member 1	7490	26		chr17	76081016	76121576	EXOC7	0	-	2	BS200228;BS200229	3	BS187085;BS187086;BS187087	23265	ENSG00000182473	ENST00000589210	NM_001013839;NM_001375974;NM_015219;NM_001375975;NM_001145297;NM_001282313;NM_001145298;NM_001145299;NM_001375976;NM_001282314
chr16	67987394	68000586	DPEP2	0	-	1	BS173920	NA	NA	64174	ENSG00000167261	ENST00000572888	NM_022355;NM_001369657;NM_001324159	dipeptidase 2	13192	34		chr15	74719542	74725536	CYP1A1	0	-	NA	NA	1	BS145521	1543	ENSG00000140465	ENST00000395048	NM_000499;NM_001319217;NM_001319216	cytochrome P450 family 1 subfamily A member 1	5994	20		chr10	97435909	97446017	EXOSC1	0	-	1	BS63519	1	BS51684	51013	ENSG00000171311	ENST00000370902	NM_016046;NM_001318362;NM_001318366;NM_001318365;NM_001318363;NM_001318364
chr16	67975663	67980549	DPEP3	0	-	1	BS173914	NA	NA	64180	ENSG00000141096	ENST00000672962	NM_001129758;NM_001370198	dipeptidase 3	4886	12		chr10	93073475	93077885	CYP26A1	0	+	NA	NA	1	BS63120	1592	ENSG00000095596	ENST00000371531	NM_057157;NM_000783	cytochrome P450 family 26 subfamily A member 1	4410	9		chr8	144078648	144080648	EXOSC4	0	+	1	BS426639	1	BS437008	54512	ENSG00000178896	ENST00000527954	NM_019037
chr19	38211006	38229714	DPF1	0	-	1	BS230075	NA	NA	8193	ENSG00000011332	ENST00000614244	NM_004647;NM_001289978;NM_001135156;NM_001135155;NM_001363579	double PHD fingers 1	18708	36		chr2	72129238	72147862	CYP26B1	0	-	NA	NA	1	BS240067	56603	ENSG00000003137	ENST00000001146	NM_019885;NM_001277742	cytochrome P450 family 26 subfamily B member 1	18624	15		chr19	41386374	41397359	EXOSC5	0	-	1	BS230817	1	BS219389	56915	ENSG00000077348	ENST00000221233	NM_020158
chr17	2030137	2043898	DPH1	0	+	1	BS177527	NA	NA	1801	ENSG00000108963	ENST00000570477	NM_001346574;NM_001383;NM_001346575;NM_001346576	diphthamide biosynthesis 1	13761	39		chr2	127183832	127220313	CYP27C1	0	-	NA	NA	1	BS244116	339761	ENSG00000186684	ENST00000664447	NM_001001665;NM_001367501;NM_001367502	cytochrome P450 family 27 subfamily C member 1	36481	19		chr16	70246778	70251940	EXOSC6	0	-	1	BS174137	2	BS163716;BS163717	118460	ENSG00000223496	ENST00000435634	NM_058219
chr1	43970000	43973369	DPH2	0	+	1	BS8097	NA	NA	1802	ENSG00000132768	ENST00000255108	NM_001319171;NM_001384;NM_001319166;NM_001319169;NM_001319165;NM_001319168;NM_001039589;NM_001319170;NM_001319167	diphthamide biosynthesis 2	3369	13		chr19	40875439	40882752	CYP2A7	0	-	NA	NA	1	BS219300	1549	ENSG00000198077	ENST00000291764	NM_000764;NM_030589	cytochrome P450 family 2 subfamily A member 7	7313	17		chr11	108505435	108593768	EXPH5	0	-	1	BS91463	1	BS77888	23086	ENSG00000110723	ENST00000265843	NM_015065;NM_001308019;NM_001144763;NM_001144765;NM_001144764
chr9	137554444	137578925	DPH7	0	-	1	BS458847	NA	NA	92715	ENSG00000148399	ENST00000277540	NM_001346384;NM_001346388;NM_001346385;NM_001346375;NM_001346387;NM_001346396;NM_001346386;NM_001346370;NM_001346374;NM_138778;NM_001346371;NM_001346372;NM_001346383;NM_001346382;NM_001346392;NM_001346377;NM_001346378;NM_001346380;NM_001346379;NM_001346395;NM_001346381;NM_001346394;NM_001346376;NM_001346393;NM_001346391;NM_001346390;NM_001346389;NM_001346373	diphthamide biosynthesis 7	24481	9		chr19	41114432	41128381	CYP2F1	0	+	NA	NA	1	BS230738	1572	ENSG00000197446	ENST00000331105	NM_000774	cytochrome P450 family 2 subfamily F member 1	13949	14		chr8	117794490	118111826	EXT1	0	-	2	BS433843;BS433844	1	BS423833	2131	ENSG00000182197	ENST00000378204	NM_000127
chr20	50934867	50959140	DPM1	0	-	1	BS283096	NA	NA	8813	ENSG00000000419	ENST00000371582	NM_001317035;NM_001317036;NM_003859;NM_001317034	dolichyl-phosphate mannosyltransferase subunit 1, catalytic	24273	20		chr4	107931549	107953461	CYP2U1	0	+	NA	NA	2	BS345572;BS345573	113612	ENSG00000155016	ENST00000332884	NM_183075	cytochrome P450 family 2 subfamily U member 1	21912	12		chr1	100872372	100895179	EXTL2	0	-	1	BS34216	1	BS11485	2135	ENSG00000162694	ENST00000535414	NM_001439;NM_001261440;NM_001033025;NM_001261441;NM_001261442
chr9	127935099	127937854	DPM2	0	-	2	BS455756;BS455757	NA	NA	8818	ENSG00000136908	ENST00000314392	NM_001378437;NM_003863	dolichyl-phosphate mannosyltransferase subunit 2, regulatory	2755	6		chr7	983181	989640	CYP2W1	0	+	NA	NA	2	BS405056;BS405057	54905	ENSG00000073067	ENST00000340150	NM_017781	cytochrome P450 family 2 subfamily W member 1	6459	16		chr5	76716126	76735770	F2R	0	+	2	BS352562;BS352563	1	BS363593	2149	ENSG00000181104	ENST00000319211	NM_001311313;NM_001992
chr19	4675224	4724673	DPP9	0	-	1	BS224815	NA	NA	91039	ENSG00000142002	ENST00000262960	NM_001384615;NM_001384619;NM_001384631;NM_001384620;NM_001384618;NM_001384630;NM_001384617;NM_001384622;NM_139159;NM_001384629;NM_001384621;NM_001384612;NM_001384613;NM_001384628;NM_001384614;NM_001384611;NM_001384625;NM_001384623;NM_001384626;NM_001384624;NM_001384627;NM_001384635;NM_001384638;NM_001384637;NM_001384634;NM_001365987;NM_001384633;NM_001384632;NM_001384636;NM_001384616	dipeptidyl peptidase 9	49449	97		chr6	46549580	46652830	CYP39A1	0	-	NA	NA	2	BS375898;BS375899	51302	ENSG00000146233	ENST00000275016	NM_001278738;NM_016593;NM_001278739	cytochrome P450 family 39 subfamily A member 1	103250	22		chr1	46394317	46413848	FAAH	0	+	1	BS8378	2	BS30970;BS30971	2166	ENSG00000117480	ENST00000243167	NM_001441
chr12	7711433	7717559	DPPA3	0	+	1	BS96109	NA	NA	359787	ENSG00000187569	ENST00000345088	NM_199286	developmental pluripotency associated 3	6126	4		chr19	15912367	15934867	CYP4F11	0	-	NA	NA	1	BS216099	57834	ENSG00000171903	ENST00000402119	NM_001128932;NM_021187	cytochrome P450 family 4 subfamily F member 11	22500	39		chr1	2184461	2212720	FAAP20	0	-	1	BS22220	1	BS691	199990	ENSG00000162585	ENST00000420515	NM_001282673;NM_001256947;NM_182533;NM_001256946;NM_001256945
chr2	31867809	32039805	DPY30	0	-	1	BS254972	NA	NA	84661	ENSG00000162961	ENST00000342166	NM_001321209;NM_032574	dpy-30 histone methyltransferase complex regulatory subunit	171996	7		chr19	15673018	15697174	CYP4F12	0	+	NA	NA	1	BS227160	66002	ENSG00000186204	ENST00000550308	NM_023944	cytochrome P450 family 4 subfamily F member 12	24156	27		chr6	122779716	122784074	FABP7	0	+	1	BS378583	1	BS389695	2173	ENSG00000164434	ENST00000356535	NM_001446;NM_001319041;NM_001319039
chr8	104330324	104467055	DPYS	0	-	1	BS433449	NA	NA	1807	ENSG00000147647	ENST00000351513	NM_001385	dihydropyrimidinase	136731	15		chr19	15640897	15662825	CYP4F3	0	+	NA	NA	1	BS227154	4051	ENSG00000186529	ENST00000221307	NM_001199209;NM_001199208;NM_000896;NM_001369696	cytochrome P450 family 4 subfamily F member 3	21928	30		chr3	58564117	58627610	FAM107A	0	-	2	BS323390;BS323391	3	BS310893;BS310894;BS310895	11170	ENSG00000168309	ENST00000649301	NM_001076778;NM_007177;NM_001282714;NM_001282713
chr2	26847747	26950351	DPYSL5	0	+	2	BS237027;BS237028	NA	NA	56896	ENSG00000157851	ENST00000288699	NM_001253724;NM_001253723;NM_020134	dihydropyrimidinase like 5	102604	22		chr4	186191567	186213463	CYP4V2	0	+	NA	NA	3	BS348565;BS348566;BS348567	285440	ENSG00000145476	ENST00000378802	NM_207352	cytochrome P450 family 4 subfamily V member 2	21896	11		chr11	126211724	126262984	FAM118B	0	+	1	BS80132	1	BS93754	79607	ENSG00000197798	ENST00000533050	NM_024556;NM_001330446
chr1	93345907	93369493	DR1	0	+	1	BS11146	NA	NA	1810	ENSG00000117505	ENST00000370272	NM_001938	down-regulator of transcription 1	23586	7		chr1	47023669	47050751	CYP4X1	0	+	NA	NA	1	BS31078	260293	ENSG00000186377	ENST00000371901	NM_001320289;NM_001320290;NM_178033	cytochrome P450 family 4 subfamily X member 1	27082	12		chr6	170290703	170407067	FAM120B	0	+	4	BS381465;BS381466;BS381467;BS381468	3	BS392996;BS392997;BS392998	84498	ENSG00000112584	ENST00000476287	NM_001286379;NM_001286380;NM_032448;NM_001286381
chr2	26401920	26456711	DRC1	0	+	1	BS236918	NA	NA	92749	ENSG00000157856	ENST00000288710	NM_145038	dynein regulatory complex subunit 1	54791	17		chr8	129839593	130017129	CYRIB	0	-	NA	NA	2	BS424478;BS424479	51571	ENSG00000153310	ENST00000519824	NM_001353252;NM_001353305;NM_001353263;NM_001353266;NM_016623;NM_001353313;NM_001353265;NM_001353267;NM_001353310;NM_001353311;NM_001353314;NM_001353268;NM_001353315;NM_001353244;NM_001353253;NM_001353316;NM_001353243;NM_001353258;NM_001353307;NM_001353254;NM_001353242;NM_001353259;NM_001353261;NM_001353312;NM_001353245;NM_001353246;NM_001353304;NM_001353249;NM_001353308;NM_001353303;NM_001353250…	CYFIP related Rac1 interactor B	177536	121		chr2	70295975	70302090	FAM136A	0	-	1	BS257396	1	BS239743	84908	ENSG00000035141	ENST00000430566	NM_032822;NM_001329758;NM_001329757;NM_001329755;NM_001329753;NM_001329752
chr11	637269	640706	DRD4	0	+	1	BS68454	NA	NA	1815	ENSG00000069696	ENST00000176183	NM_000797	dopamine receptor D4	3437	4		chr5	140175156	140282052	CYSTM1	0	+	NA	NA	4	BS366768;BS366769;BS366770;BS366771	84418	ENSG00000120306	ENST00000261811	NM_032412	cysteine rich transmembrane module containing 1	106896	5		chr1	54609181	54623556	FAM151A	0	-	1	BS31928	1	BS9330	338094	ENSG00000162391	ENST00000302250	NM_176782
chr18	31129236	31162856	DSC1	0	-	1	BS208621	NA	NA	1823	ENSG00000134765	ENST00000257197	NM_004948;NM_024421	desmocollin 1	33620	18		chr9	121567057	121785530	DAB2IP	0	+	NA	NA	2	BS454648;BS454649	153090	ENSG00000136848	ENST00000648444	NM_138709;NM_032552	DAB2 interacting protein	218473	46		chrX	69504326	69532508	FAM155B	0	+	1	BS462856	1	BS471371	27112	ENSG00000130054	ENST00000252338	NM_015686
chr18	30989365	31042815	DSC3	0	-	1	BS208616	NA	NA	1825	ENSG00000134762	ENST00000360428	NM_001941;NM_024423	desmocollin 3	53450	25		chr13	71437966	71867204	DACH1	0	-	NA	NA	1	BS118425	1602	ENSG00000276644	ENST00000613252	NM_080759;NM_001366712;NM_080760;NM_004392	dachshund family transcription factor 1	429238	32		chr1	32247222	32248856	FAM167B	0	+	1	BS6342	1	BS28687	84734	ENSG00000183615	ENST00000373582	NM_032648
chr8	119833976	119855894	DSCC1	0	-	1	BS433929	NA	NA	79075	ENSG00000136982	ENST00000313655	NM_024094	DNA replication and sister chromatid cohesion 1	21918	9		chr6	168292830	168319777	DACT2	0	-	NA	NA	1	BS381179	168002	ENSG00000164488	ENST00000366795	NM_001286351;NM_214462;NM_001286350	dishevelled binding antagonist of beta catenin 2	26947	13		chr19	1275530	1279244	FAM174C	0	+	2	BS212768;BS212769	2	BS223398;BS223399	55009	ENSG00000228300	ENST00000409293	NM_017914
chr6	7541617	7586714	DSP	0	+	1	BS371753	NA	NA	1832	ENSG00000096696	ENST00000379802	NM_001319034;NM_001008844;NM_004415	desmoplakin	45097	29		chr14	22564907	22589224	DAD1	0	-	NA	NA	1	BS126021	1603	ENSG00000129562	ENST00000250498	NM_001344	defender against cell death 1	24317	7		chr4	2536647	2732573	FAM193A	0	+	1	BS331712	1	BS340230	8603	ENSG00000125386	ENST00000637812	NM_001366316;NM_001366318;NM_003704;NM_001256666;NM_001256667;NM_001256668
chr20	18587942	18766644	DTD1	0	+	1	BS271607	NA	NA	92675	ENSG00000125821	ENST00000377452	NM_080820;NM_001318043	D-aminoacyl-tRNA deacylase 1	178702	8		chr1	173824653	173858808	DARS2	0	+	NA	NA	1	BS38944	55157	ENSG00000117593	ENST00000649067	NM_001365212;NM_018122;NM_001365213	aspartyl-tRNA synthetase 2, mitochondrial	34155	39		chr9	35104112	35116341	FAM214B	0	-	1	BS449358	1	BS438887	80256	ENSG00000005238	ENST00000378561	NM_025182;NM_001317991
chr2	25377198	25673647	DTNB	0	-	1	BS254129	NA	NA	1838	ENSG00000138101	ENST00000406818	NM_033147;NM_183361;NM_001351381;NM_001320934;NM_021907;NM_001351393;NM_001351390;NM_033148;NM_001351383;NM_001351389;NM_001351392;NM_001320932;NM_001351382;NM_001351387;NM_001351384;NM_001256304;NM_001351394;NM_001351388;NM_183360;NM_001256308;NM_001320936;NM_001320935;NM_001256303;NM_001351395;NM_001351386;NM_001320933;NM_001351385;NM_001351391;NM_001320937	dystrobrevin beta	296449	47		chr19	48630030	48637379	DBP	0	-	NA	NA	5	BS220900;BS220901;BS220902;BS220903;BS220904	1628	ENSG00000105516	ENST00000222122	NM_001352	D-box binding PAR bZIP transcription factor	7349	11		chr9	35816391	35828747	FAM221B	0	-	1	BS449452	1	BS438981	392307	ENSG00000204930	ENST00000423537	NM_001012446
chr6	15522807	15663058	DTNBP1	0	-	1	BS382986	NA	NA	84062	ENSG00000047579	ENST00000338950	NM_032122;NM_183040;NM_001271669;NM_001271667;NM_001271668	dystrobrevin binding protein 1	140251	35		chr12	45014672	45051099	DBX2	0	-	NA	NA	1	BS97571	440097	ENSG00000185610	ENST00000332700	NM_001004329	developing brain homeobox 2	36427	4		chrX	154506159	154516242	FAM3A	0	-	1	BS475708	1	BS466983	60343	ENSG00000071889	ENST00000322269	NM_001282312;NM_001171132;NM_001282311;NM_001171134;NM_021806;NM_001363822;NM_001171133
chr7	107563971	107623317	DUS4L-BCAP29	0	+	1	BS400903	NA	NA	115253422	ENSG00000288558	ENST00000673665	NM_001371364;NM_001371367;NM_001371366;NM_001371365	DUS4L-BCAP29 readthrough	59346	38		chrX	126549383	126552814	DCAF12L1	0	-	NA	NA	1	BS465140	139170	ENSG00000198889	ENST00000371126	NM_178470	DDB1 and CUL4 associated factor 12 like 1	3431	2		chr7	121348878	121396364	FAM3C	0	-	1	BS413641	1	BS401361	10447	ENSG00000196937	ENST00000359943	NM_001040020;NM_014888
chr10	75094432	75109221	DUSP13	0	-	1	BS61477	NA	NA	51207	ENSG00000079393	ENST00000372702	NM_016364;NM_001007271;NM_001363514;NM_001007272;NM_001320842;NM_001320843;NM_001007273	dual specificity phosphatase 13	14789	38		chrX	126163499	126166289	DCAF12L2	0	-	NA	NA	2	BS465131;BS465133	340578	ENSG00000198354	ENST00000360028	NM_001013628	DDB1 and CUL4 associated factor 12 like 2	2790	1		chr4	76214040	76283783	FAM47E	0	+	2	BS335348;BS335349	3	BS344423;BS344424;BS344425	100129583	ENSG00000189157	ENST00000502320	NM_001242936;NM_001136570
chr12	12473282	12562863	DUSP16	0	-	1	BS106409	NA	NA	80824	ENSG00000111266	ENST00000298573	NM_030640	dual specificity phosphatase 16	89581	16		chr14	72926377	72959703	DCAF4	0	+	NA	NA	1	BS136191	26094	ENSG00000119599	ENST00000553457	NM_001352448;NM_001352449;NM_015604;NM_001163509;NM_181340;NM_001352447;NM_181341;NM_001163508	DDB1 and CUL4 associated factor 4	33326	46		chrX	154444141	154450654	FAM50A	0	+	3	BS466952;BS466953;BS466954	1	BS475678	9130	ENSG00000071859	ENST00000393600	NM_004699
chr2	96143169	96145440	DUSP2	0	-	4	BS259363;BS259364;BS259365;BS259366	NA	NA	1844	ENSG00000158050	ENST00000288943	NM_004418	dual specificity phosphatase 2	2271	4		chr17	63550477	63594279	DCAF7	0	+	NA	NA	1	BS198457	10238	ENSG00000136485	ENST00000614556	NM_005828	DDB1 and CUL4 associated factor 7	43802	15		chr19	55354908	55363260	FAM71E2	0	-	1	BS233946	1	BS222426	284418	ENSG00000180043	ENST00000424985	NM_001145402
chr6	291630	351355	DUSP22	0	+	1	BS370923	NA	NA	56940	ENSG00000112679	ENST00000604971	NM_020185;NM_001286555	dual specificity phosphatase 22	59725	31		chr10	113834725	113854383	DCLRE1A	0	-	NA	NA	3	BS53274;BS53275;BS53276	9937	ENSG00000198924	ENST00000361384	NM_014881;NM_001271816	DNA cross-link repair 1A	19658	19		chr1	206186179	206204414	FAM72A	0	-	3	BS41536;BS41537;BS41538	1	BS18304	729533	ENSG00000196550	ENST00000367128	NM_001385240;NM_001385242;NM_001385241;NM_001123168;NM_001385251;NM_001385243;NM_001385245;NM_001385244;NM_001317901;NM_001385249;NM_001385248
chr1	159780932	159782543	DUSP23	0	+	2	BS14803;BS14804	NA	NA	54935	ENSG00000158716	ENST00000368107	NM_001319659;NM_017823;NM_001319658	dual specificity phosphatase 23	1611	6		chr1	113905213	113914086	DCLRE1B	0	+	NA	NA	1	BS35050	64858	ENSG00000118655	ENST00000650450	NM_022836;NM_001319946;NM_001363690;NM_001363691	DNA cross-link repair 1B	8873	6		chr1	121167646	121185539	FAM72B	0	-	2	BS35629;BS35630	1	BS12848	653820	ENSG00000188610	ENST00000369390	NM_001100910;NM_001320149
chr3	52048919	52056571	DUSP7	0	-	3	BS322681;BS322682;BS322683	NA	NA	1849	ENSG00000164086	ENST00000495880	NM_001947	dual specificity phosphatase 7	7652	5		chr13	94436811	94479682	DCT	0	-	NA	NA	1	BS119005	1638	ENSG00000080166	ENST00000377028	NM_001322182;NM_001322185;NM_001322184;NM_001322186;NM_001922;NM_001129889	dopachrome tautomerase	42871	12		chr9	131258076	131276510	FAM78A	0	-	1	BS456613	3	BS445463;BS445464;BS445465	286336	ENSG00000126882	ENST00000372271	NM_033387
chr6	31969810	31972290	DXO	0	-	1	BS384264	NA	NA	1797	ENSG00000204348	ENST00000375349	NM_001371206;NM_001371205;NM_005510	decapping exoribonuclease	2480	21		chr4	51843000	51916837	DCUN1D4	0	+	NA	NA	1	BS343564	23142	ENSG00000109184	ENST00000451288	NM_001287757;NM_001040402;NM_015115;NM_001287755	defective in cullin neddylation 1 domain containing 4	73837	20		chr15	59372693	59523555	FAM81A	0	+	1	BS143677	3	BS151531;BS151532;BS151533	145773	ENSG00000157470	ENST00000288228	NM_152450
chr16	66720893	66751609	DYNC1LI2	0	-	1	BS173600	NA	NA	1783	ENSG00000135720	ENST00000258198	NM_001323955;NM_006141;NM_001286157	dynein cytoplasmic 1 light intermediate chain 2	30716	36		chr17	82035136	82037709	DCXR	0	-	NA	NA	1	BS188810	51181	ENSG00000169738	ENST00000306869	NM_016286;NM_001195218	dicarbonyl and L-xylulose reductase	2573	31		chr19	48599961	48615076	FAM83E	0	-	1	BS232413	1	BS220893	54854	ENSG00000105523	ENST00000263266	NM_017708
chr3	196291219	196318299	DYNLT2B	0	-	1	BS330922	NA	NA	255758	ENSG00000213123	ENST00000325318	NM_001351628;NM_152773	dynein light chain Tctex-type 2B	27080	5		chr14	53036745	53153323	DDHD1	0	-	NA	NA	1	BS127328	80821	ENSG00000100523	ENST00000673822	NM_001160147;NM_001160148;NM_030637	DDHD domain containing 1	116578	47		chrX	8790795	8801383	FAM9A	0	-	1	BS467815	1	BS459488	171482	ENSG00000183304	ENST00000543214	NM_174951;NM_001171186
chr19	39825350	39834201	DYRK1B	0	-	1	BS230480	NA	NA	9149	ENSG00000105204	ENST00000593685	NM_004714;NM_006483;NM_006484	dual specificity tyrosine phosphorylation regulated kinase 1B	8851	32		chr6	110391771	110415575	DDO	0	-	NA	NA	1	BS378131	8528	ENSG00000203797	ENST00000368924	NM_001368173;NM_004032;NM_001368172;NM_001368175;NM_001368174;NM_001372108;NM_001368170	D-aspartate oxidase	23804	7		chrX	14835961	14873069	FANCB	0	-	1	BS468199	2	BS459868;BS459869	2187	ENSG00000181544	ENST00000650831	NM_152633;NM_001324162;NM_001018113
chr12	67648338	67665406	DYRK2	0	+	1	BS99894	NA	NA	8445	ENSG00000127334	ENST00000344096	NM_006482;NM_003583	dual specificity tyrosine phosphorylation regulated kinase 2	17068	11		chr12	31073860	31104799	DDX11	0	+	NA	NA	1	BS107271	1663	ENSG00000013573	ENST00000542838	NM_030653;NM_001257145;NM_152438;NM_001257144;NM_004399	DEAD/H-box helicase 11	30939	62		chr12	29149103	29340980	FAR2	0	+	1	BS97074	3	BS107120;BS107121;BS107122	55711	ENSG00000064763	ENST00000536681	NM_001271783;NM_018099;NM_001271784
chr16	67192155	67198918	E2F4	0	+	1	BS163279	NA	NA	1874	ENSG00000205250	ENST00000379378	NM_001950	E2F transcription factor 4	6763	15		chr16	70289663	70335305	DDX19B	0	+	NA	NA	2	BS174141;BS174142	11269	ENSG00000157349	ENST00000288071	NM_001257174;NM_001363938;NM_001257172;NM_001257173;NM_001014449;NM_001257175;NM_007242;NM_001014451	DEAD-box helicase 19B	45642	43		chr13	98142562	98455176	FARP1	0	+	1	BS119205	1	BS124181	10160	ENSG00000152767	ENST00000596580	NM_001286839;NM_005766;NM_001001715
chr12	77021248	77065569	E2F7	0	-	1	BS110573	NA	NA	144455	ENSG00000165891	ENST00000322886	NM_203394	E2F transcription factor 7	44321	23		chr14	94048287	94081212	DDX24	0	-	NA	NA	1	BS130500	57062	ENSG00000089737	ENST00000621632	NM_020414	DEAD-box helicase 24	32925	34		chr17	82078338	82098294	FASN	0	-	3	BS202024;BS202025;BS202026	1	BS188835	2194	ENSG00000169710	ENST00000306749	NM_004104
chr11	19224063	19241620	E2F8	0	-	4	BS84025;BS84026;BS84027;BS84028	NA	NA	79733	ENSG00000129173	ENST00000250024	NM_001256372;NM_024680;NM_001256371	E2F transcription factor 8	17557	18		chr19	14408798	14419383	DDX39A	0	-	NA	NA	1	BS215885	10212	ENSG00000123136	ENST00000242776	NM_005804	DExD-box helicase 39A	10585	33		chr7	151076593	151080866	FASTK	0	-	2	BS415998;BS415999	2	BS403514;BS403515	10922	ENSG00000164896	ENST00000297532	NM_006712;NM_033015;NM_001258461
chr14	34515938	34539711	EAPP	0	-	1	BS134024	NA	NA	55837	ENSG00000129518	ENST00000250454	NM_001318916;NM_018453	E2F associated phosphoprotein	23773	18		chr5	177511577	177516961	DDX41	0	-	NA	NA	1	BS358690	51428	ENSG00000183258	ENST00000330503	NM_016222;NM_001321830;NM_001321732	DEAD-box helicase 41	5384	20		chr4	186587794	186726722	FAT1	0	-	1	BS348610	2	BS339308;BS339309	2195	ENSG00000083857	ENST00000441802	NM_005245
chr8	109539711	109565996	EBAG9	0	+	1	BS423636	NA	NA	9166	ENSG00000147654	ENST00000337573	NM_198120;NM_001278938;NM_004215	estrogen receptor binding site associated antigen 9	26285	26		chr17	63773603	63819317	DDX42	0	+	NA	NA	1	BS198483	11325	ENSG00000198231	ENST00000578681	NM_007372;NM_203499	DEAD-box helicase 42	45714	75		chr10	5890203	5937594	FBH1	0	+	1	BS45683	1	BS56767	84893	ENSG00000134452	ENST00000379999	NM_178150;NM_032807;NM_001258452;NM_001258453
chr20	2692874	2760108	EBF4	0	+	1	BS270504	NA	NA	57593	ENSG00000088881	ENST00000380648	NM_001110514	EBF family member 4	67234	46		chr10	68901286	68946847	DDX50	0	+	NA	NA	1	BS60554	79009	ENSG00000107625	ENST00000373585	NM_024045	DExD-box helicase 50	45561	15		chr3	13549125	13638422	FBLN2	0	+	2	BS307068;BS307069	1	BS319371	2199	ENSG00000163520	ENST00000404922	NM_001004019;NM_001998;NM_001165035
chr3	73061659	73063337	EBLN2	0	+	1	BS311684	NA	NA	55096	ENSG00000255423	ENST00000533473	NM_018029	endogenous Bornavirus like nucleoprotein 2	1678	1		chr12	132136594	132144319	DDX51	0	-	NA	NA	1	BS104574	317781	ENSG00000185163	ENST00000397333	NM_175066	DEAD-box helicase 51	7725	15		chr19	8065402	8149592	FBN3	0	-	1	BS225671	1	BS214666	84467	ENSG00000142449	ENST00000270509	NM_032447;NM_001321431
chr1	43164175	43270936	EBNA1BP2	0	-	4	BS30511;BS30512;BS30513;BS30514	NA	NA	10969	ENSG00000117395	ENST00000431635	NM_006824;NM_001159936	EBNA1 binding protein 2	106761	19		chr12	113157173	113185479	DDX54	0	-	NA	NA	3	BS102232;BS102233;BS102234	79039	ENSG00000123064	ENST00000314045	NM_001111322;NM_024072	DEAD-box helicase 54	28306	28		chr12	132489551	132585188	FBRSL1	0	+	2	BS104704;BS104705	2	BS115705;BS115706	57666	ENSG00000112787	ENST00000434748	NM_001142641;NM_001382740;NM_001382739;NM_001367871;NM_001382741;NM_001382742
chr3	184276011	184293031	ECE2	0	+	1	BS316936	NA	NA	9718	ENSG00000145194	ENST00000404464	NM_001037324;NM_001100121;NM_001100120	endothelin converting enzyme 2	17020	42		chr9	32455302	32526208	DDX58	0	-	NA	NA	2	BS438555;BS438556	23586	ENSG00000107201	ENST00000679665	NM_001385913;NM_001385907;NM_001385909;NM_014314;NM_001385912;NM_001385914;NM_001385910	DExD/H-box helicase 58	70906	57		chr19	9810267	9827816	FBXL12	0	-	1	BS225900	3	BS214926;BS214927;BS214928	54850	ENSG00000127452	ENST00000589626	NM_001316936;NM_017703;NM_001316940;NM_001316937;NM_001316939;NM_001316942;NM_001316938;NM_001316941
chr2	232479827	232487834	ECEL1	0	-	1	BS268091	NA	NA	9427	ENSG00000171551	ENST00000304546	NM_004826;NM_001290787	endothelin converting enzyme like 1	8007	41		chr11	118747763	118791164	DDX6	0	-	NA	NA	1	BS79002	1656	ENSG00000110367	ENST00000620157	NM_004397;NM_001257191	DEAD-box helicase 6	43401	20		chr7	102813230	103074843	FBXL13	0	-	3	BS412919;BS412920;BS412921	2	BS400686;BS400687	222235	ENSG00000161040	ENST00000313221	NM_001287150;NM_145032;NM_001111038
chr1	52895910	52927212	ECHDC2	0	-	1	BS31557	NA	NA	55268	ENSG00000121310	ENST00000371522	NM_001198961;NM_018281;NM_001319958;NM_001198962	enoyl-CoA hydratase domain containing 2	31302	20		chr16	401858	412487	DECR2	0	+	NA	NA	2	BS166588;BS166589	26063	ENSG00000242612	ENST00000219481	NM_020664	2,4-dienoyl-CoA reductase 2	10629	20		chr10	102419189	102423136	FBXL15	0	+	1	BS52371	2	BS64334;BS64335	79176	ENSG00000107872	ENST00000369956	NM_024326;NM_001387294
chr10	11742366	11764070	ECHDC3	0	+	1	BS46060	NA	NA	79746	ENSG00000134463	ENST00000379215	NM_024693	enoyl-CoA hydratase domain containing 3	21704	11		chr19	42198598	42220140	DEDD2	0	-	NA	NA	2	BS219578;BS219579	162989	ENSG00000160570	ENST00000596251	NM_001270615;NM_133328;NM_001270614	death effector domain containing 2	21542	13		chr8	144355431	144359376	FBXL6	0	-	1	BS437121	2	BS426780;BS426781	26233	ENSG00000182325	ENST00000331890	NM_012162;NM_024555
chr1	150508062	150513789	ECM1	0	+	2	BS13413;BS13414	NA	NA	1893	ENSG00000143369	ENST00000369047	NM_001202858;NM_022664;NM_004425	extracellular matrix protein 1	5727	18		chr6	35297818	35321771	DEF6	0	+	NA	NA	1	BS385041	50619	ENSG00000023892	ENST00000316637	NM_022047	DEF6 guanine nucleotide exchange factor	23953	14		chr16	67159932	67164570	FBXL8	0	+	1	BS163259	3	BS173676;BS173677;BS173678	55336	ENSG00000135722	ENST00000258200	NM_018378
chr5	139448560	139462743	ECSCR	0	-	1	BS366586	NA	NA	641700	ENSG00000249751	ENST00000618155	NM_001293739;NM_001077693	endothelial cell surface expressed chemotaxis and apoptosis regulator	14183	10		chr8	6935820	6938306	DEFA4	0	-	NA	NA	1	BS418050	1669	ENSG00000164821	ENST00000297435	NM_001925	defensin alpha 4	2486	3		chr2	47789316	47906498	FBXO11	0	-	2	BS256140;BS256141	1	BS238660	80204	ENSG00000138081	ENST00000403359	NM_001374325;NM_025133;NM_001190274
chr2	108894471	108989372	EDAR	0	-	1	BS260414	NA	NA	10913	ENSG00000135960	ENST00000409271	NM_022336	ectodysplasin A receptor	94901	26		chr8	7836436	7841242	DEFB104A	0	+	NA	NA	1	BS427679	140596	ENSG00000176782	ENST00000314265	NM_080389	defensin beta 104A	4806	2		chr18	74073353	74147843	FBXO15	0	-	1	BS211331	1	BS206334	201456	ENSG00000141665	ENST00000419743	NM_001142958;NM_152676
chr15	74630558	74696292	EDC3	0	-	1	BS153528	NA	NA	80153	ENSG00000179151	ENST00000647659	NM_001351379;NM_025083;NM_001351378;NM_001142443;NM_001142444	enhancer of mRNA decapping 3	65734	58		chr8	7470308	7475082	DEFB104B	0	-	NA	NA	1	BS418099	503618	ENSG00000177023	ENST00000316169	NM_001040702	defensin beta 104B	4774	2		chr7	100583982	100601117	FBXO24	0	+	1	BS400167	2	BS412377;BS412378	26261	ENSG00000106336	ENST00000241071	NM_033506;NM_001163499;NM_012172
chr16	67873052	67884499	EDC4	0	+	2	BS163429;BS163430	NA	NA	23644	ENSG00000038358	ENST00000358933	NM_014329	enhancer of mRNA decapping 4	11447	40		chr5	141923855	141942047	DELE1	0	+	NA	NA	1	BS367009	9812	ENSG00000081791	ENST00000432126	NM_014773;NM_001142603	DAP3 binding cell death enhancer 1	18192	23		chr11	33740939	33774543	FBXO3	0	-	1	BS84687	1	BS71508	26273	ENSG00000110429	ENST00000530401	NM_012175;NM_033406
chr19	56272748	56310454	EDDM13	0	+	1	BS222658	NA	NA	100506374	ENSG00000267710	ENST00000649256	NM_001354658	epididymal protein 13	37706	15		chr15	65658046	65792293	DENND4A	0	-	NA	NA	2	BS144201;BS144202	10260	ENSG00000174485	ENST00000443035	NM_001144823;NM_001320835;NM_001376920;NM_005848;NM_001376919	DENN domain containing 4A	134247	72		chr8	123497889	123541206	FBXO32	0	-	3	BS434166;BS434167;BS434168	3	BS424063;BS424064;BS424065	114907	ENSG00000156804	ENST00000517956	NM_058229;NM_148177;NM_001242463
chr3	5187646	5219958	EDEM1	0	+	1	BS306255	NA	NA	9695	ENSG00000134109	ENST00000256497	NM_014674	ER degradation enhancing alpha-mannosidase like protein 1	32312	14		chr11	9138825	9265959	DENND5A	0	-	NA	NA	1	BS70035	23258	ENSG00000184014	ENST00000328194	NM_015213;NM_001348749;NM_001348750;NM_001243254	DENN domain containing 5A	127134	66		chr1	16246840	16352480	FBXO42	0	-	2	BS25372;BS25373	1	BS3555	54455	ENSG00000037637	ENST00000375592	NM_018994
chr1	184690237	184754907	EDEM3	0	-	1	BS39804	NA	NA	80267	ENSG00000116406	ENST00000318130	NM_025191;NM_001319960	ER degradation enhancing alpha-mannosidase like protein 3	64670	23		chr22	31753867	31908033	DEPDC5	0	+	NA	NA	1	BS301607	9681	ENSG00000100150	ENST00000651528	NM_001242897;NM_001136029;NM_001363852;NM_001363854;NM_001369902;NM_001369901;NM_001364318;NM_014662;NM_001364319;NM_001369903;NM_001007188;NM_001242896;NM_001364320	DEP domain containing 5, GATOR1 subcomplex subunit	154166	170		chr6	152970519	152983579	FBXO5	0	-	1	BS391168	1	BS379900	26271	ENSG00000112029	ENST00000367241	NM_012177;NM_001142522
chr11	62559596	62574086	EEF1G	0	-	2	BS86928;BS86929	NA	NA	1937	ENSG00000254772	ENST00000329251	NM_001404	eukaryotic translation elongation factor 1 gamma	14490	10		chr22	41598028	41621043	DESI1	0	-	NA	NA	1	BS296381	27351	ENSG00000100418	ENST00000263256	NM_015704	desumoylating isopeptidase 1	23015	6		chr9	136940435	136944738	FBXW5	0	-	1	BS458499	2	BS447201;BS447202	54461	ENSG00000159069	ENST00000325285	NM_018998
chr7	105565120	105600875	EFCAB10	0	-	1	BS413042	NA	NA	100130771	ENSG00000185055	ENST00000486180	NM_001355531;NM_001355526;NM_001355530;NM_001355527;NM_001355529	EF-hand calcium binding domain 10	35755	19		chr16	10928891	10942468	DEXI	0	-	NA	NA	1	BS158727	28955	ENSG00000182108	ENST00000570440	NM_014015	Dexi homolog	13577	6		chr4	152320544	152536092	FBXW7	0	-	2	BS347238;BS347239	3	BS337996;BS337997;BS337998	55294	ENSG00000109670	ENST00000603548	NM_018315;NM_001013415;NM_033632;NM_001349798;NM_001257069
chr3	129401321	129428651	EFCAB12	0	-	1	BS327004	NA	NA	90288	ENSG00000172771	ENST00000326085	NM_207307	EF-hand calcium binding domain 12	27330	17		chr1	3857267	3885429	DFFB	0	+	NA	NA	1	BS22962	1677	ENSG00000169598	ENST00000338895	NM_001282669;NM_001320132;NM_001320136;NM_004402	DNA fragmentation factor subunit beta	28162	12		chr19	39863323	39934626	FCGBP	0	-	2	BS230504;BS230505	3	BS219073;BS219074;BS219075	8857	ENSG00000275395	ENST00000616721	NM_003890
chr22	43528744	43812337	EFCAB6	0	-	2	BS304103;BS304104	NA	NA	64800	ENSG00000186976	ENST00000262726	NM_198856;NM_022785	EF-hand calcium binding domain 6	283593	66		chr17	56834107	56869567	DGKE	0	+	NA	NA	2	BS197769;BS197770	8526	ENSG00000153933	ENST00000284061	NM_003647	diacylglycerol kinase epsilon	35460	26		chr11	72836745	73142318	FCHSD2	0	-	2	BS89510;BS89511	2	BS75969;BS75970	9873	ENSG00000137478	ENST00000409418	NM_014824
chr1	15409888	15430339	EFHD2	0	+	1	BS3372	NA	NA	79180	ENSG00000142634	ENST00000375980	NM_024329	EF-hand domain family member D2	20451	7		chrX	50365409	50470825	DGKK	0	-	NA	NA	1	BS461927	139189	ENSG00000274588	ENST00000611977	NM_001013742	diacylglycerol kinase kappa	105416	28		chr1	206903317	206923247	FCMR	0	-	1	BS41645	3	BS18426;BS18427;BS18428	9214	ENSG00000162894	ENST00000367091	NM_005449;NM_001142473;NM_001193338
chr15	82130233	82262734	EFL1	0	-	1	BS154641	NA	NA	79631	ENSG00000140598	ENST00000268206	NM_024580;NM_001322845;NM_001040610;NM_001322844	elongation factor like GTPase 1	132501	45		chr5	80626226	80654983	DHFR	0	-	NA	NA	2	BS352819;BS352820	1719	ENSG00000228716	ENST00000439211	NM_000791;NM_001290357;NM_001290354	dihydrofolate reductase	28757	16		chr19	10310045	10316015	FDX2	0	-	1	BS226026	2	BS215028;BS215029	112812	ENSG00000267673	ENST00000393708	NM_001031734
chr19	1285873	1301431	EFNA2	0	+	2	BS212779;BS212780	NA	NA	1943	ENSG00000099617	ENST00000215368	NM_001405	ephrin A2	15558	4		chr13	51767993	51804163	DHRS12	0	-	NA	NA	1	BS117949	79758	ENSG00000102796	ENST00000218981	NM_001377533;NM_001377930;NM_001377931;NM_001270424;NM_001377933;NM_024705;NM_001377932;NM_001031719;NM_001377929	dehydrogenase/reductase 12	36170	17		chr15	68277745	68295862	FEM1B	0	+	1	BS144531	1	BS152520	10116	ENSG00000169018	ENST00000306917	NM_015322
chr1	155063737	155069553	EFNA4	0	+	1	BS14047	NA	NA	1945	ENSG00000243364	ENST00000368409	NM_182690;NM_005227;NM_182689	ephrin A4	5816	8		chr14	23953734	23969279	DHRS4	0	+	NA	NA	1	BS133520	10901;728635	ENSG00000157326	ENST00000543741	NM_001282987;NM_021004;NM_001282989;NM_001282991;NM_001282990;NM_001282988	dehydrogenase/reductase 4	15545	28		chr11	64206678	64223891	FERMT3	0	+	1	BS73783	2	BS87225;BS87226	83706	ENSG00000149781	ENST00000345728	NM_001382448;NM_031471;NM_001382361;NM_001382363;NM_178443;NM_001382362;NM_001382364
chr5	38258409	38465480	EGFLAM	0	+	3	BS351078;BS351079;BS351080	NA	NA	133584	ENSG00000164318	ENST00000322350	NM_001205301;NM_152403;NM_182798;NM_182801	EGF like, fibronectin type III and laminin G domains	207071	75		chr14	23969874	24006408	DHRS4L2	0	+	NA	NA	1	BS133522	317749	ENSG00000187630	ENST00000534993	NM_001193637;NM_001193636;NM_001193635;NM_198083	dehydrogenase/reductase 4 like 2	36534	35		chr15	90883695	90895776	FES	0	+	1	BS147603	2	BS155661;BS155662	2242	ENSG00000182511	ENST00000328850	NM_001143785;NM_002005;NM_001143783;NM_001143784
chr14	33924227	34462774	EGLN3	0	-	1	BS134021	NA	NA	112399	ENSG00000129521	ENST00000547327	NM_022073;NM_001308103	egl-9 family hypoxia inducible factor 3	538547	14		chr20	38962299	39039723	DHX35	0	+	NA	NA	1	BS281314	60625	ENSG00000101452	ENST00000252011	NM_021931;NM_001190809	DEAH-box helicase 35	77424	49		chr19	35351552	35353862	FFAR1	0	+	1	BS218271	3	BS229649;BS229650;BS229651	2864	ENSG00000126266	ENST00000246553	NM_005303
chr2	73290929	73293701	EGR4	0	-	1	BS257926	NA	NA	1961	ENSG00000135625	ENST00000545030	NM_001965	early growth response 4	2772	4		chr17	42101404	42112714	DHX58	0	-	NA	NA	2	BS182851;BS182852	79132	ENSG00000108771	ENST00000251642	NM_024119	DExH-box helicase 58	11310	24		chr10	93566665	93604480	FFAR4	0	+	1	BS51377	1	BS63168	338557	ENSG00000186188	ENST00000371483	NM_001195755;NM_181745
[truncated: 2,795 more rows]
[truncated: 3 more columns]

## Sheet: 2
Suppl. Table 6.2: Results of strand-specific GO enrichment analysis using genes containing regulatory pG4-BS in their promoter regions
[truncated: 60 more rows]

[truncated: 5 more sheets: 3, 4, 5, 6, 7]
