# Supplementary material for: Stable bulged G-quadruplexes in the human genome: identification, experimental validation and functionalization
Source: Nucleic Acids Res. 2023 Apr 24;51(9):4148–77. doi: 10.1093/nar/gkad252 (PMC10201450; doi:10.1093/nar/gkad252)
Supplement: gkad252_Supplemental_Files [file gkad252_supplemental_files.zip › Table_S7-vk1.xlsx]

## Sheet: 1
Table S7.1: Basic statistical characteristics of the merged pG4 forming sequence regions lengths (pG4-BS, pG4-CS), G4-seq (GEO ID: GSE110582) and G4 CUT&Tag DNA samples (GEO ID:GSE178668)
a.Basic statistics of the DNA lengths in the experimental and computationally derived datasets.
G4 type	Min	Max	Mean	SD	median	mode	skewness	Counted number of regions
pG4-BS	17	735	23.79	6.48	22	21	18.26	478262
pG4-CS	16	1397	28.75	11.95	27	26	28.47	115259
HC-G4-seq	16	3436	132.635	71.587	121	121	7.2583	200583
G4-seq	16	4846	157.08	90.63	136	136	5.9	949725
CUT&tag(pooled 6 datasets)	17	7905	708.139	477.201	559	294	2.11075	45967*
* a single data point corresponding to a long length ChrM-associated region was not counted
b. Basic statistical characteristics of the G4 CUT&Tag DNA samples (GEO ID:GSE178668) and corresponding peak lenth' regions
											Peak region length' characteristics, bp
GEO Accession	SRA Run/SRX experiment ID	Cell line	DNA sample ID	Cell_line Platform Layout&Paired	Total bases	Total reads	Non-duplicate reads	Non-duplicate reads (%)	Number of call peak regions*	Signal intensity (enrichment; average for peack region)	Mode	Median	Mean	Skewness	log-normal function median parameter
GSM5395699	SRR14879748	HEK293T	CUT-Tag-BG4-rep1	Illumina NovaSeq 6000	18603917098	129996672	48304921	0.37	28690	16.4169	386	650	772.427	1.64558	589.251
GSM5401689	SRR14917105	HEK293T	CUT-Tag-BG4-rep2	Illumina NovaSeq 6000	22920985050	171815244	114344878	0.67	24963	11.8123	309	582	728.76	2.02534	517.13
GSM5395711	SRR14879760	Hela	HeLa-CUT-Tag-BG4	Illumina NovaSeq 6000	12418042212	92285382	50617075	0.55	12852	12.9919	382	505	591.699	1.61719	470.435
GSM5395712	SRR14879761	K562	K562-CUT-Tag-BG4	Illumina NovaSeq 6000	14368485658	106815582	68789532	0.64	12570	10.985	462	592	676.706	1.52171	559.242
GSM5395713	SRR14879762	MDA-MB-231-LM2	LM2-CUT-Tag-BG4	Illumina NovaSeq 6000	14079119182	104547978	58270888	0.56	7986	11.016	294	462	528.846	2.0384	419.469
GSM5395714	SRR14879763	SW1271	SW1271-CUT-Tag-BG4	Illumina NovaSeq 6000	13567232534	100170966	62956948	0.63	7436	10.4906	268	486	554.726	1.56905	492.72
* a single data point corresponding to a long length ChrM-associated region was not counted

## Sheet: 2
Table S7.2: Enrichment analysis of 'pooled' and 'higher confidence' G4-seq peak regions supported by computationally predicted G4-S
a. Number of 'pooled' and 'higher confidence' G4-seq regions supported by computationally predicted sequences
Number of occurrences	Pooled G4-seq (n = 949,162)
	merged pG4-BS	merged pG4-CS	G4 CUT&Tag
G4-seq regions not overlapping with pG4 sequences	671880 (71%)	851933 (90%)	896902 (95%)
At least one sequence of the given type overlaps	277282 (29%)	97229 (10%)	52260 (5%)
Number of occurrences	Higher confidence G4-seq (n = 200,582)
	pG4-BS	pG4-CS	G4 CUT&Tag
G4-seq regions not overlapping with pG4 sequences	139220 (69%)	173376 (86%)	189828
At least one sequence of the given type overlaps	61362 (31%)	27206 (14%)	10755
b. Enrichment of pG4-BS vs. random sequences that overlap with at least one G4-seq region
Number of occurrences	merged pG4-BS sample	Background sample
Overlaps with G4-seq region(s)	5126	295
Does not overlap with at least G4-seq region(s)	4874	9705
Total	10000	10000
Proportions: prop1, prop2	0.5126	0.0295
Enrichment score: Ratio of proportions (prop1/prop2)	17.38
Std. Error	0.006286
Standardized Difference	76.85
95% CI	15.51-19.48
p-value	p<2.2e-16
c. Table showing the number of pG4-CS and random sequences that overlap with at least one G4-seq region
	merged pG4-CS sample	Background sample
Overlaps with G4-seq region(s)	6517	280
Does not overlap with G4-seq region(s)	3483	9720
Total	10000	10000
Proportions: prop1, prop2	0.6517	0.028
Enrichment score: Ratio of proportions (prop1/prop2)	23.27
Std. Error	0.006699
Standardized Difference	93.11
95% CI	20.73-26.15
p-value	p<2.2e-16
d. Relative frequency of the merged G4-BS calculated based on enrichment scores calculated using background sampling*
f_BS=	0.427
*Relative frequency of pG4-BS occurence
f= ES(pG4-BS)/(ES(pG4-BS)+ES(pG4-CS))

## Sheet: 3
Table S7.3: Enrichment analysis of G4 CUT&Tag peaks supported by computationally predicted G4-S
a. Number of pooled G4 CUT&Tag peaks supported by pG4-BS, pG4-CS or G4-seq peak region sequences
Number of occurrences	G4 CUT&Tag (n = 45,968)
	merged pG4-BS	merged pG4-CS	G4-seq
G4 CUT&Tag regions are not overlapped by the sequences	30265 (66%)	38501 (84%)	24254 (53%)
At least one sequence of the given type overlaps	15703 (34%)	7467 (16%)	21714 (47%)
Total	45968	45968	45968
b. Table showing the number of pG4-BS and random sequences that overlap with at least one peak from the 'pooled' CUT&Tag dataset
	merged pG4-BS sample	Background
Overlaps with CUT&TAG region(s)	628	102
Does not overlap with CUT&TAG region(s)	9372	9898
Total	10000	10000
Proportions: prop1, prop2	0.0628	0.0102
Enrichment score: Ratio of proportions (prop1/prop2)	6.157
Std. Error	0.002652
Standardized Difference	19.83
95% CI	5.006-7.574
p-value	p<2.2e-16
c. Table showing the number of pG4-CS and random sequences that overlap with at least one peak from the 'pooled' CUT&Tag dataset
	merged pG4-CS sample	Background
Overlaps with CUT&TAG region(s)	946	126
Does not overlap with CUT&TAG region(s)	9054	9874
Total	10000	10000
Proportions: prop1, prop2	0.0946	0.0126
Enrichment score: Ratio of proportions (prop1/prop2)	7.50794
Std. Error	0.003185
Standardized Difference	25.74
95% CI	6.25-9.025
p-value	p<2.2e-16
d. Relative frequency of the merged G4-BS calculated based on enrichment scores calculated using background sampling*
f_BS=	0.450569
*Relative frequency of pG4-BS occurence
f= ES(pG4-BS)/(ES(pG4-BS)+ES(pG4-CS))
