# Supplementary material for: Stable bulged G-quadruplexes in the human genome: identification, experimental validation and functionalization
Source: Nucleic Acids Res. 2023 Apr 24;51(9):4148–77. doi: 10.1093/nar/gkad252 (PMC10201450; doi:10.1093/nar/gkad252)
Supplement: gkad252_Supplemental_Files [file gkad252_supplemental_files.zip › Table_S8.xlsx]

## Sheet: 1
Table S8.1: Optimization of pG4-BS models and in vitro verification of pG4-conformations in proximal promoter regions of cancer-associated genes
	Sequences and their characteristics							Methods			Genome data									Classification and validation
Sequences have used for the optimization of G4-BS models	Sequence ID	Sequence with paired nucleotides on flanks	Number of intact G-repeats	Numer of bulges	Insert length	Inserted nucleotides	Number of cytosines ( C )	NMR spectrum model	CD Spectrum: antiparallel=0, Parallel=1	UV melting temperature (°C)	Chromosome	pG4-BS start	pG4-BS end	pG4-BS strand	Gene symbol	Entrez ID	Gene definition	Associated gene segment	Gene orientation	Experimental data, DNA conformation types (G4=1; non-G4=2,3,4,5)**	pG4-BS predicted DNA conformation, (G4 =1, others structures =0)	pG4-BS validation status: thrue positive=1; true negative=0 , false positive= -1	Type of the thrue-positive pG4-BS model
	BS1	TT-GGG-A-GGCG-C-GGG-C-GGG	3	1	1	C	3	Major + minor G4	--	69	chr1	116909887	116909902	+	PTGFRN	5738	prostaglandin F2 receptor inhibitor	Promoter	Sense	1	1	1	G3B1
	BS2	TT-GGG-C-GGAG-C-GGG-A-GGG	3	1	1	A	2	Major + minor G4	--	66	chr19	14518583	14518598	-	DNAJB1	3337	DnaJ heat shock protein family (Hsp40) member B1	Intron_2	Sense	1	1	1	G3B1
	BS3	TT-GGG-CCCTC-GGG-C-GGG-AAT-GAGCCG	3	2	1,2	A,CC	7	duplex	--	--	NA	NA	NA	NA	NA	NA	NA	NA	NA	5	0	0
	BS4	TT-GGG-CT-GGG-CTC-GGG-A-GCCGAACG	3	2	2,3	CC,AAC	6	duplex	--	--	NA	NA	NA	NA	NA	NA	NA	NA	NA	5	0	0
	BS5	TT-GCCGG-AT-GGG-A-GGCG-C-GGG	2	2	2,1	CC,C	4	duplex	--	--	NA	NA	NA	NA	NA	NA	NA	NA	NA	5	0	0
	BS6	TT-GTGAG-A-GGG-T-GGG-AA-GGTAG	2	3	1,1,2	T,A,TA	0	Two-layer G4	--	--	NA	NA	NA	NA	NA	NA	NA	NA	NA	4	0	0
	BS7	TT-GCCTAGG-T-GATTCTGG-A-GCGG-C-GGG	1	3	4,5,1	CCTA, ATTCT,C	5	Weak form G4	--	--	NA	NA	NA	NA	NA	NA	NA	NA	NA	2	0	0
	BS8	TT-GATTCTGG-A-GCGG-C-GGG-C-GCGG	1	3	5,1,1	ATTCT,C,C	5	duplex	--	--	NA	NA	NA	NA	NA	NA	NA	NA	NA	5	0	0
	BS9	TT-GGG-C-GGAG-C-GGG-AG-GGG	3	1	1	A	2	Major + minor G4	1	--	ch1	107141271	107141287	-	NTNG1	22854	Netrin G1, transcript variant 11	Promoter	Antisense	1	1	1	G3B1
	BS10	TT-GATGG-GA-GGCG-C-GGG-C-GGG	2	2	2,1	AT,C	3	Major + minor G4	1	--	NA	NA	NA	NA	NA	NA	NA	NA	NA	1	1	1	G2B2
	BS11	TT-GGG-G-GCGG-AA-GGCG-A-GGG	2	2	1,1	C,C	2	Two-layer G4	1	--	NA	NA	NA	NA	NA	NA	NA	NA	NA	4	0	0
	BS12	TT-GGG-T-GGAG-G-GGG-AC-GAGG	2	2	1,1	A,A	1	Multiple G4	1	--	NA	NA	NA	NA	NA	NA	NA	NA	NA	1	1	1	G2B2
DNA conformations of pG4-BS predicted in TSS vicinity of cancer-accociated genes*	BS13	CA-GTGG-C-GGG-A-GGG-C-GGG-CT	3	1	1	T	2	Single G4	1	78	chr3	128650848	128650864	-	RPN1	6484	ribophorin I	Promoter	Sense	1	1	1	G3B1
	BS14	AC-GAGG-CA-GGG-C-GGG-C-GGG-CG	3	1	1	A	3	Single G4	1	72	chr6	158818194	158818211	-	EZR	7430	ezrin	Intron_1	Sense	1	1	1	G3B1
	BS15	CT-GAGG-T-GGG-C-GGG-C-GGG-CC	3	1	1	A	2	Single G4	1	79	chr5	138464809	138464825	+	EGR1	1958	early growth response 1	Promoter	Sense	1	1	1	G3B1
	BS16	TT-GTGG-A-GGG-A-GGG-T-GGG-AC	3	1	1	T	0	Single G4	1	76	chr3	169321683	169321699	+	MECOM	2122	MDS1 and EVI1 complex locus	Intron_2	Antisense	1	1	1	G3B1
	BS17	GT-GGG-T-GAGG-A-GGG-A-GGG-TT	3	1	1	A	0	Major + minor G4	1	63	chr17	40563535	40563551	-	CCR7	1236	C-C motif chemokine receptor 7	Intron_1	Sense	1	1	1	G3B1
	BS18	AC-GGG-CA-GCGG-T-GGG-T-GGG-TC	3	1	1	C	2	Single G4	1	70	chr17	40341607	40341624	+	RARA	5914	retinoic acid receptor alpha	Intron_2	Sense	1	1	1	G3B1
	BS19	GT-GGG-TT-GTGG-TA-GGG-A-GGG-TA	3	1	1	T	0	Major + minor G4	0	61	chr6	33299346	33299364	-	RGL2	5863	ral guanine nucleotide dissociation stimulator like 2	Promoter	Sense	1	1	1	G3B1
	BS20	GC-GGG-A-GGG-A-GGAG-A-GGG-CT	3	1	1	A	0	Major + minor G4	1	55	chr2	201257751	201257767	+	CASP8	841	caspase 8	Intron_2	Sense	1	1	1	G3B1
	BS21	GA GGG-CT-GGG-CA-GGCG-CA-GGG CA	3	1	1	C	4	dupl+G4	--	--	chr22	46113577	46113599	-	MIR4763, MIRLET7B	100616143; 400931	microRNA 4763; MIRLET7B, transcript variants 1 and 2;	Exon	Antisense	5	0	1
	BS22	GA-GGG-C-GGG-AA-GGTG-C-GGG-AA	3	1	1	T	2	Single G4	1	63	chr3	50337643	50337660	+	RASSF1	11186	Ras association domain family member 1	Intron_1, Intron_2	Antisense	1	1	1	G3B1
	BS24	CT-GATGG-A-GGG-A-GGG-A-GGG-AA	3	1	2	AT	0	Major + minor G4	1	47	chr17	40350488	40350505	+	RARA	5914	retinoic acid receptor alpha	Intron_4	Sense	1	1	1	G3B1
	BS25	CC-GTGG-C-GGG-C-GGG-A-GGTG-GG	2	2	1,1	T,T	2	multiple G4	1	--	chr17	31095380	31095397	+	NF1	4763	neurofibromin 1	Intron_1	Sense	1	1	1	G2B2
	BS26	CC-GTGG-C-GGG-C-GGG-AGGT-GGG-AG	3	1	1	T	2	Multiple G4	1	--	chr17	31095380	31095399	+	NF1	4763	neurofibromin 1	Intron_1	Sense	1	1	1	G3B1
	BS27	CC-GTGG-C-GGG-C-GGG-ATTT-GGG-AG	3	1	1	T	2	Single G4	1	67	NA	NA	NA	NA	NA	NA	NA	NA	NA	1	1	1	G3B1
	BS28	AG-GGG-T-GGG-A-GGG-A-GGAG-AG	3	1	1	A	0	Multiple G4	1	--	chr3	169663029	169663045	-	MECOM	2122	MDS1 and EVI1 complex locus	Intron_1	Sense	1	1	1	G3B1
	BS29	TC-GCAGG-C-GGG-A-GGG-CT-GGG-TT	3	1	2	CA	3	Duplex + G4	1	--	chr11	101128668	101128686	+	PGR	5241	progesterone receptor	Exon_1	Antisense	3	1	-1
	BS30	GA-GCTGG-A-GGG-A-GGG-A-GGG-AG	3	1	2	CT	1	Multiple G4	1	--	chr1	87329129	87329146	-	LMO4	8543	LIM domain only 4	Exon_1	Antisense	1	1	1	G3B1
	BS31	GA-GATCGG-T-GGG-A-GGG-A-GGG-TG	3	1	3	ATC	1	Single G4	1	51	chr19	38648874	38648892	+	ACTN4	81	actinin alpha 4	Intron_1	Sense	1	1	1	G3B1
	BS32	CT-GAATGG-A-GGG-A-GGG-A-GGG-TG	3	1	3	AAT	0	Single G4	1	43	chr2	15943554	15943572	-	MYCN	4613	MYCN proto-oncogene, bHLH transcription factor	Intron_1, Intron_2	Antisense	1	1	1	G3B1
	BS33	TA-GAGG-C-GGG-A-GTGG-A-GGG-CG	2	2	1,1	A,T	0	Major + minor G4	1	50	chr11	19241765	19241782	-	E2F8	79733	E2F transcription factor 8	Promoter	Sense	1	1	1	G2B2
	BS34	TT-GAGG-CA-GGG-TC-GAGG-A-GGG-AG	2	2	1,1	A,A	2	Weak form G4	--	--	chr17	49971792	49971811	+	DLX4	1748	distal-less homeobox 4	Intron_1	Sense	2	1	-1
	BS35	GA-GGG-C-GGAG-A-GAGG-C-GGG-AA	2	2	1,1	A,A	2	Single G4	1	49	chr2	205685856	205685873	+	NRP2	8828	neuropilin 2	Intron_1	Sense	1	1	1	G2B2
	BS36	TC-GGG-T-GGAG-TA-GTGG-TC-GGG-TC	2	2	1,1	A,T	1	Multiple G4	0	--	chr15	89814896	89814915	-	ANPEP	290	alanyl aminopeptidase, membrane	Promoter	Sense	1	1	1	G2B2
	BS37	GC-GGG-C-GGAG-A-GAGG-CT-GGG-CT	2	2	1,1	A,A	2	Weak form G4	--	--	chrX	153764156	153764174	+	PLXNB3	5365	plexin B3	Promoter	Sense	2	1	-1
	BS38	GC-GGG-C-GGAG-C-GAGG-A-GGG-AC	2	2	1,1	A,A	2	Weak form G4	--	--	chr6	292204	292221	+	DUSP22	56940	dual specificity phosphatase 22	Exon_1	Sense	2	1	-1
	BS39	AC-GCGCG-C-GGG-T-GGG-C-GGG-TT	3	2	1,1	C,C	4	Duplex + G4	--	--	chr7	152676165	152676182	-	XRCC2	7516	X-ray repair cross complementing 2	Promoter	Sense	3	1	-1
	BS40	AA-GAGAG-A-GGG-A-GGG-A-GGG-AG	3	2	1,1	A,A	0	Single G4	--	<40	chr3	50503703	50503720	-	CACNA2D2	9254	calcium voltage-gated channel auxiliary subunit alpha2delta 2	Promoter	Sense	1	1	1	G3B2
	BS41	GC-GCGAG-C-GGG-C-GGG-C-GGG-CC	3	2	1,1	C,A	4	duplex	--	--	chr13	51453254	51453271	+	INTS6	26512	integrator complex subunit 6	Promoter	Antisense	5	0	0
	BS42	CT-GGG-C-GGG-C-GCGCG-C-GGG-AG	3	2	1,1	C,C	5	duplex	--	--	chr4	102827170	102827187	-	UBE2D3	7323	ubiquitin conjugating enzyme E2 D3	Intron_1	Sense	5	0	0
	BS43	TT-GGG-CT-GGG-CT-GCGCG-C-GGG-AT	3	2	1,1	C,C	5	Duplex + G4	--	--	chr14	65413260	65413279	+	FUT8	2530	fucosyltransferase 8	Intron_1	Sense	3	1	-1
	BS44	CC-GGG-C-GGG-CA-GCGCG-CA-GGG-AC	3	2	1,1	C,C	5	duplex	--	--	chr15	68579094	68579113	-	CORO2B	10391	coronin 2B	Exon_1	Antisense	5	0	0
	BS45	AT-GCGG-A-GGG-ACT-GGG-C-GGG-TC	3	1	1	C	2	Single G4	1	62	chr1	169368218	169368236	+	BLZF1	8548	basic leucine zipper nuclear factor 1	Exon_1	Sense	1	1	1	G3B1
	BS46	TT-GTGG-T-GGG-AAA-GGG-A-GGG-TG	3	1	1	T	0	Major + minor G4	1	56	chr12	6124638	6124656	-	VWF	7450	von Willebrand factor	Exon_1	Sense	1	1	1	G3B1
	BS47	GC-GAGG-A-GGG-AAA-GGG-ACA-GGG-CG	3	1	1	A	0	Major + minor G4	0	38	chr17	79840014	79840034	+	CBX4	8535	chromobox 4	Promoter	Antisense	1	1	1	G3B1
	BS48	AT-GAGG-TCT-GGG-CT-GTGG-T-GGG-AC	2	2	1,1	A,T	1	Multiple G4	0	--	chr19	18387011	18387031	+	GDF15	9518	growth differentiation factor 15	Intron_1	Sense	1	1	1	G2B2
	BS49	CC-GCGG-C-GGG-AA-GCGG-ACA-GGG-CC	2	2	1,1	C,C	4	duplex	--	--	chr12	26938826	26938846	-	ASUN,FGFR1OP2	55726, 26127	integrator complex subunit 13; FGFR1 oncogene partner 2	Promoter, Intron_1	Sense	5	0	0
	BS50	CT GGG-CTCCTCA-GGG-AA-GGCAG-TA-GGTTG TA	2	2	2,2	CA,TT	5	dullex	--	--	chr22	46113748	46113778	-	MIRLET7B, MIRLET7B	406884, 400931	microRNA let-7b,MIRLET7B host gene, transcript var.1 and 2	Exon	Antisense	5	0	0
	BS51	GT-GTGG-T-GGG-T-GGG-C-GGG-GG	3	1	1	T	1	Major + minor G4	--	>80	chr8	127795677	127795693	+	PVT1	5820	Pvt1 oncogene	Intron_1	Sense	1	1	1	G3B1
*: Genes were selected randomly from Jensen_Tissues dataset in Entichr DB (https://maayanlab.cloud/Enrichr/) and Cancer Genetics (https://www.cancer-genetics.org) lists. It is possible that the genes are not associated with specific cancer types and subtypes.The pG4-BS were selected in +/- 1kb TSS vicinity of protein-coding cancer-accociated genes. A few other sequences were used as negative cont…
**: Multiple G4 or Major + minor G4 or Single G4= 1; Weak form G4=2;Duplex + G4=3;Two-layer G4=4; Duplex=5.

## Sheet: 2
Table S8.2: Additional set of artificial DNA sequence conformation data used for the analysis of specificity, sensitivity and accuracy of the pG4-BS models in vitro *
Sequence ID	sequence (5′-3′)	melting temperature (°C)		Insert length	Inserted nucleotides	pG4-BS motif	Predicted G4-BS formation (G4 conformation =1, others conformations =0)
		12 mM K+	60 mM K+
TB-1	TT-GTGG-T-GGG-T-GGG-T-GGG-T	77	>85	1	T	g3b1	1
CB-1	TT-GCGG-T-GGG-T-GGG-T-GGG-T	77	>85	1	C	g3b1	1
AB-1	TT-GAGG-T-GGG-T-GGG-T-GGG-T	73	>82	1	A	g3b1	1
T2B-1	TT-GTTGG-T-GGG-T-GGG-T-GGG-T	63	71	2	TT	g3b2	1
T3B-1	TT-GTTTGG-T-GGG-T-GGG-T-GGGT	53	62	3	TTT	g3b2	1
TB-2	TT-GGTG-T-GGG-T-GGG-T-GGG-T	67	77	1	T	g3b1	1
TB-3	TT-GGG-T-GTGG-T-GGG-T-GGG-T	69	78	1	T	g3b1	1
TB-4	TT-GGG-T-GGTG-T-GGG-T-GGG-T	68	77	1	T	g3b1	1
TB-5	TT-GGG-T-GGG-T-GTGG-T-GGG_T	68	77	1	T	g3b1	1
TB-6	TT-GGG-T-GGG-T-GGTG-T-GGG_T	66	75	1	T	g3b1	1
TB-7	TT-GGG-T-GGG-T-GGG-T-GTGG-T	67	76	1	T	g3b1	1
TB-8	TT-GGG-T-GGG-T-GGG-T-GGTG-T	68	76	1	T	g3b1	1
TB-1-2	TT-GTGTG-T-GGG-T-GGG-T-GGG-T	46	56	2	T,T	g3b1	1
TB-1-4	TT-GTGG-T-GGTG-T-GGG-T-GGG-T	54	63	2	T,T	g2b2	1
TB-1-5	TT-GTGG-T-GGG-T-GTGG-T-GGG-T	56	65	2	T,T	g2b2	1
TB-1-8	TT-GTGG-T-GGG-T-GGG-T-GGTG-T	53	63	2	T,T	g2b2	1
TB-3-4	TT-GGG-T-GTGTG-T-GGG-T-GGG-T	<36	46	2	T,T	g3b1	1
TB-3-5	TT-GGG-T-GTGG-T-GTGG-T-GGG-T	50	59	2	T,T	g2b2	1
TB-3-6	TT-GGG-T-GTGG-T-GGTG-T-GGG-T	46	56	2	T,T	g2b2	1
TB-4-5	TT-GGG-T-GGTG-T-GTGG-T-GGG-T	45	55	2	T,T	g2b2	1
TB-5-6	TT-GGG-T-GGG-T-GTGTG-T-GGG-T	<33	45	1	T,T	g3b1	1
TB-7-8	TT-GGG-T-GGG-T-GGG-T-GTGTG-T	<38	47	1	T,T	g3b1	1
TB-1-2-3	TT-GTGTG-T-GTGG-T-GGG-T-GGG-T	<27	<35	2	T,T,T	g2b2	0
HT-T1	TT-GTGG-TTA-GGG-TTA-GGG-TTA-GGG-A	−	48	1	T	g3b1	1
HT-T5	TT-GGG-TTA-GGG-TTA-GTGG-TTA-GGG-A	−	56	1	T	g3b1	1
HT-T1-5	TT-GTGG-TTA-GGG-TTA-GTGG-TTA-GGG-A	−	45	2	T,T	g2b2	1
TB-1-3-5-7	TT-GTGG-T-GTGG-T-GTGG-T-GTGG-T	−	G4-negative	4	T,T,T,T	g0b2	0
TB-1-4-7-8	TT-GTGG-T-GGTG-T-GGG-T-GTGTG-T	−	G4-negative	4	T,T,T,T	g1b3	0
TB-2-3-5-8	TT-GGTG-T-GTGG-T-GGTG-T-GGTG-T	−	G4-negative	4	T,T,T,T	g0b4	0
TB-1-2-3-4-5	TT-GTGTG-T-GTGTG-T-GTGG-T-GGG-T	−	G4-negative	5	T,T,T,T,T	g1b3	0
TB-1-2-3-4-5-6	TT-GTGTG-T-GTGTG-T-GTGTG-T-GGG-T	−	G4-negative	6	T,T,T,T,T,T	g1b3	0
TB-1-2-3-4-5-6-7-8	TT-GTGTG-T-GTGTG-T-GTGTG-T-GTGTG	−	G4-negative	8	T,T,T,T,T,T,T,T	g0b4	0
**	TT-GGG-TTA-GGG-TTA-GGG-TTA-GGG-A	−	64	−	−	g4b0	1
* Mukundan VT, Phan AT. Bulges in G-quadruplexes: broadening the definition of G-quadruplex-forming sequences. J Am Chem Soc. 2013 Apr 3;135(13):5017-28.
**pG4-CS: canonical G-quadruplex structure forming sequences used as a reference for control of a stability of experimental G4-BS sequences.
